# Supplementary material for: Dynamic shifts in isomiR profiles during parasite maturation of Fasciola hepatica
Source: RNA Biol. 2025 Jul 31;22(1):1–22. doi: 10.1080/15476286.2025.2538271 (PMC12320863; doi:10.1080/15476286.2025.2538271)
Supplement: Supplementary file 3.xlsx [file KRNB_A_2538271_SM8897.xlsx]

## Sheet: fhe-miR-1a-3p
Supplementary File 3.1: Fhe-miR-1a-3p and IsomiR target prediction and characterisation.
	GENE TARGETS		Mean Gene Expression (TPM)			Gene Characterisation from PRJEB6687				Gene Characterisation from PRJEB25283
miRNA/IsomiR	Gene Target (2018 Genome PRJEB25283)	Wormbase ID (2015 Genome PRJEB6687)	NEJ24hr	Immature	Adult	UNIPROT	GO	IPROT	Gene Description	Description	Uniprot	GO
fhe-miR-1a-3p 5`-1 iso	augustus_masked-scaffold10x_902_pilon-processed-gene-0.70		24.3	29.3	28.9					Fibronectin type III domain protein		no_go
fhe-miR-1a-3p 5`-1 iso	maker-scaffold10x_119_pilon-pred_gff_StringTie-gene-0.45		20.7	33.2	20.5					uncharacterised		no_go
fhe-miR-1a-3p 5`-1 iso	maker-scaffold10x_1273_pilon-snap-gene-0.4		77.3	114.7	242.9					uncharacterised		GO:0016020; GO:0016020
fhe-miR-1a-3p 5`-1 iso	maker-scaffold10x_1189_pilon-snap-gene-0.92		249.8	894.3	1959					uncharacterised		GO:0022900; GO:0005747
fhe-miR-1a-3p 5`-1 iso	maker-scaffold10x_1144_pilon-pred_gff_StringTie-gene-0.3		82.5	68.4	95.1					uncharacterised		no_go
fhe-miR-1a-3p 5`-1 iso	maker-scaffold10x_1361_pilon-pred_gff_StringTie-gene-0.1		74.6	311.8	235					uncharacterised		no_go
fhe-miR-1a-3p 5`-1 iso	maker-scaffold10x_1149_pilon-snap-gene-0.13		624.2	919.8	783.8					Proto-oncogene tyrosine-protein kinase Src		GO:0018108; GO:0004715; GO:0005524
fhe-miR-1a-3p 5`-1 iso	maker-scaffold10x_1322_pilon-snap-gene-0.11		84.6	67.9	147.8					18S rRNA (guanine1575-N7)-methyltransferase		GO:0070476; GO:0016435; GO:0005634; GO:0005737
fhe-miR-1a-3p 5`-1 iso	maker-scaffold10x_114_pilon-augustus-gene-0.82		2.1	5.2	1.3					NADPH--cytochrome P450 reductase		GO:0003958; GO:0010181; GO:0005789
fhe-miR-1a-3p 5`-1 iso	maker-scaffold10x_145_pilon-pred_gff_StringTie-gene-2.30		4.2	16.2	1.8					uncharacterised		no_go
fhe-miR-1a-3p 5`-1 iso	maker-scaffold10x_1444_pilon-snap-gene-0.37		1.8	3.7	13.3					Long-chain acyl-CoA synthetase		GO:0016874
fhe-miR-1a-3p 5`-1 iso	maker-scaffold10x_1420_pilon-augustus-gene-0.79		12.9	24.3	7.8					uncharacterised		no_go
fhe-miR-1a-3p 5`-1 iso	maker-scaffold10x_145_pilon-snap-gene-0.13		177.3	105.4	145.4					uncharacterised		GO:0016020
fhe-miR-1a-3p 5`-1 iso	maker-scaffold10x_15_pilon-snap-gene-0.29		142.1	853.3	249.2					Zinc finger protein 778		GO:0005634
fhe-miR-1a-3p 5`-1 iso	maker-scaffold10x_1424_pilon-snap-gene-0.13		13.5	42.9	17.9					uncharacterised		GO:0042254; GO:0005654; GO:0005730
fhe-miR-1a-3p 5`-1 iso	maker-scaffold10x_137_pilon-pred_gff_StringTie-gene-0.62		6.9	4.8	0.4					Cysteine-rich intestinal protein 1		GO:0046872
fhe-miR-1a-3p 5`-1 iso	maker-scaffold10x_157_pilon-augustus-gene-0.93		15.8	28.5	23.1					putative type IV inositol 5-phosphatase		GO:0046856; GO:0016791; GO:0016020
fhe-miR-1a-3p 5`-1 iso	maker-scaffold10x_2203_pilon-pred_gff_StringTie-gene-0.0		49.4	57.9	62.4					transposase domain-containing isoform 1		no_go
fhe-miR-1a-3p 5`-1 iso	maker-scaffold10x_293_pilon-augustus-gene-0.23		5	14.1	4.1					General transcription factor 3C polypeptide 5		GO:0006384; GO:0003677; GO:0000127; GO:0005634; GO:0016020
fhe-miR-1a-3p 5`-1 iso	maker-scaffold10x_384_pilon-pred_gff_StringTie-gene-0.29		9	21.7	7.6					uncharacterised		GO:0015074; GO:0003676
fhe-miR-1a-3p 5`-1 iso	maker-scaffold10x_410_pilon-snap-gene-0.4		56.2	150.3	14.6					craniofacial development protein 2		GO:0036092; GO:0046856; GO:0016791; GO:0043813; GO:0016020
fhe-miR-1a-3p 5`-1 iso	maker-scaffold10x_487_pilon-snap-gene-0.235		2.1	40.9	5.2					uncharacterised		GO:0005634
fhe-miR-1a-3p 5`-1 iso	maker-scaffold10x_284_pilon-snap-gene-0.121		10.9	23.6	5.3					Subfamily M3A non-peptidase ue		GO:0006508; GO:0004222; GO:0046872
fhe-miR-1a-3p 5`-1 iso	maker-scaffold10x_45_pilon-snap-gene-0.40		0	2.6	1.2					Eukaryotic translation initiation factor 4H		GO:0006413; GO:0003723; GO:0003743
fhe-miR-1a-3p 5`-1 iso	maker-scaffold10x_263_pilon-snap-gene-0.16		2.3	5	2.9					uncharacterised		no_go
fhe-miR-1a-3p 5`-1 iso	maker-scaffold10x_460_pilon-snap-gene-0.15	BN1106_s1918B000299	20	42.8	16	G7Y5Q6;C7TYS5;G4VRW3;G7Y5Q5;C7TXQ5	no_go	IPR021869	Putative zinc finger protein;Uncharacterized protein;Probable ribonuclease ZC3H12D;Ribonuclease ZC3H12A	ribonuclease ZC3H12		no_go
fhe-miR-1a-3p 5`-1 iso	maker-scaffold10x_43_pilon-augustus-gene-0.38		13.4	29.9	3.7					putative leucine--tRNA ligase, mitochondrial		GO:0006429; GO:0004823; GO:0005524
fhe-miR-1a-3p 5`-1 iso	maker-scaffold10x_417_pilon-snap-gene-0.18		69.9	47.9	28.6					U6 snRNA-associated Sm-like protein LSm3		GO:0000398; GO:0003723; GO:0005681; GO:0005688; GO:0046540
fhe-miR-1a-3p 5`-1 iso	maker-scaffold10x_2101_pilon-snap-gene-0.3		23.6	149.5	6.2					putative cement precursor protein 3B variant 2		no_go
fhe-miR-1a-3p 5`-1 iso	maker-scaffold10x_511_pilon-augustus-gene-0.15		3.6	47.9	89.1					ubinuclein 1		GO:0006325; GO:0005634; GO:0016020
fhe-miR-1a-3p 5`-1 iso	maker-scaffold10x_306_pilon-augustus-gene-0.9		20.9	14.6	39.7					Adenosine deaminase		GO:0019239
fhe-miR-1a-3p 5`-1 iso	maker-scaffold10x_205_pilon-pred_gff_StringTie-gene-0.148		23.9	15.5	23.6					uncharacterised		GO:0003676; GO:0003824; GO:0016020; GO:0016020
fhe-miR-1a-3p 5`-1 iso	maker-scaffold10x_625_pilon-snap-gene-0.9		19.3	18.6	37.9					uncharacterised		no_go
fhe-miR-1a-3p 5`-1 iso	maker-scaffold10x_794_pilon-snap-gene-0.112		62.1	124.4	106.5					Retrovirus Pol polyprotein from transposon		GO:0006508; GO:0015074; GO:0003676; GO:0004190
fhe-miR-1a-3p 5`-1 iso	maker-scaffold10x_563_pilon-pred_gff_StringTie-gene-0.61		1.9	36.4	7.5					uncharacterised		no_go
fhe-miR-1a-3p 5`-1 iso	maker-scaffold10x_58_pilon-pred_gff_StringTie-gene-0.180		5.3	1.8	1.2					craniofacial development protein 2-like		no_go
fhe-miR-1a-3p 5`-1 iso	trnascan-scaffold10x_713_pilon-noncoding-Undet_NNN-gene-0.11		34.8	27.4	26.1					uncharacterised		no_go
fhe-miR-1a-3p 5`-1 iso	snap_masked-scaffold10x_1282_pilon-processed-gene-0.0		144.8	129.6	104.6					INO80 complex subunit C		GO:0006338; GO:0031011
fhe-miR-1a-3p 5`-1 iso	trnascan-scaffold10x_487_pilon-noncoding-Undet_NNN-gene-0.18		4.7	32	4.8					uncharacterised		no_go
fhe-miR-1a-3p 5`-1 iso	maker-scaffold10x_694_pilon-snap-gene-0.2		38.1	39.3	98.2					Protein lin 9		GO:0006351; GO:0006508; GO:0007034; GO:0004190; GO:0005634; GO:0017053
fhe-miR-1a-3p 5`-1 iso	maker-scaffold10x_677_pilon-snap-gene-0.16		11.8	18.7	16.4					CD59-like protein		no_go
fhe-miR-1a-3p 5`-1 iso	maker-scaffold10x_520_pilon-snap-gene-0.1		57.1	29.5	88.4					LisH domain and HEAT repeat-containing protein		GO:0032367; GO:0005802
fhe-miR-1a-3p 5`-1 iso	maker-scaffold10x_749_pilon-snap-gene-0.134		138.3	141.5	57.4					beta-1 4-N-acetylgalactosaminyltransferase bre-4		GO:0005975; GO:0016757; GO:0016020
fhe-miR-1a-3p 5`-1 iso	maker-scaffold10x_730_pilon-augustus-gene-0.21		6.8	22.9	1.4					uncharacterised		GO:0016020
fhe-miR-1a-3p 5`-1 iso	maker-scaffold10x_559_pilon-snap-gene-0.30		20.5	15.8	12.5					Alpha-1,6-mannosyl-glycoprotein 2-beta-N-acetylglucosaminyltransferase, variant 2		GO:0006486; GO:0009312; GO:0008455; GO:0046872; GO:0000139; GO:0005795
fhe-miR-1a-3p 5`-1 iso	maker-scaffold10x_97_pilon-augustus-gene-0.144		25.5	31.8	8.1					uncharacterised		no_go
fhe-miR-1a-3p 5`-1 iso	maker-scaffold10x_66_pilon-snap-gene-0.20		25.8	18	25.1					reverse transcriptase family protein		no_go
fhe-miR-1a-3p 5`-1 iso	maker-scaffold10x_719_pilon-snap-gene-0.2		1.9	9.8	1.9					syntaxin 1A		GO:0006836; GO:0006886; GO:0017157; GO:0061025; GO:0000149; GO:0005484; GO:0016020
fhe-miR-1a-3p 5`-1 iso	maker-scaffold10x_1482_pilon-augustus-gene-0.23		11.2	11.6	13					Ubiquitin-like protein, variant 2		no_go
fhe-miR-1a-3p 5`-1 iso	maker-scaffold10x_145_pilon-snap-gene-2.163		7.3	16	6.6					Partitioning defective 6 beta		GO:0005923; GO:0016020
fhe-miR-1a-3p 5`-1 iso	maker-scaffold10x_405_pilon-snap-gene-0.19		129.2	168.5	75.4					Dedicator of cytokinesis protein 7		no_go
fhe-miR-1a-3p 5`-1 iso	maker-scaffold10x_493_pilon-snap-gene-1.8		66.3	263.2	36.2					WW domain-binding protein 11		GO:0006396; GO:0016020
fhe-miR-1a-3p 5`-1 iso	maker-scaffold10x_408_pilon-augustus-gene-0.36		10.4	44.4	3.7					Gastrulation defective protein 1 like protein		no_go
fhe-miR-1a-3p 5`-1 iso	maker-scaffold10x_269_pilon-snap-gene-0.2	BN1106_s101B000541	1.6	11.9	4.9	G4VLT8;C1LFJ6;K1QHD3;H2KUD6;C3Z7R7	GO:0005875;GO:0007017	IPR001372	Dynein light chain 4, axonemal;Putative uncharacterized protein;Putative axonemal dynein light chain;Dynein light chain 4 axonemal	Dynein light chain 4, axonemal		GO:0007017; GO:0005737; GO:0005874; GO:0030286
fhe-miR-1a-3p 5`-1 iso	maker-scaffold10x_2095_pilon-augustus-gene-0.10		110.1	13.2	1.7					Cytosolic Fe-S cluster assembly factor NARFL		GO:0016020; GO:0016020
fhe-miR-1a-3p 5`-1 iso	maker-scaffold10x_318_pilon-augustus-gene-0.17		14.7	21.8	10.8					DNA-directed RNA polymerase III subunit RPC9		GO:0006384; GO:0000166; GO:0005666
fhe-miR-1a-3p 5`-1 iso	maker-scaffold10x_498_pilon-augustus-gene-0.60		15.3	34.7	16					uncharacterised		no_go
fhe-miR-1a-3p 5`-1 iso	maker-scaffold10x_209_pilon-snap-gene-0.21		3.5	7	0.8					1-acylglycerol-3-phosphate O-acyltransferase 6 (Lysophosphatidic acid acyltransferase zeta)		GO:0000162; GO:0006094; GO:0006119; GO:0006189; GO:0006782; GO:0009102; GO:0009423; GO:0015940; GO:0070814; GO:0008374; GO:0016020
fhe-miR-1a-3p 5`-1 iso	maker-scaffold10x_932_pilon-snap-gene-0.17		24.3	39.5	33					Large neutral amino acids transporter small subunit 2		GO:0055085; GO:0022857; GO:0016020
fhe-miR-1a-3p 5`-1 iso	maker-scaffold10x_735_pilon-snap-gene-0.42		97.5	211.7	225.6					Dna-binding protein with pd1 dna-binding motif protein		GO:0003677
fhe-miR-1a-3p 5`-1 iso	maker-scaffold10x_520_pilon-augustus-gene-2.105		15.6	4.9	1.5					BEN domain		GO:0003677
fhe-miR-1a-3p 5`-1 iso	maker-scaffold10x_742_pilon-snap-gene-0.77		40.7	47.1	27.2					Bifunctional arginine demethylase and lysyl-hydroxylase PSR		GO:0032259; GO:0008168
fhe-miR-1a-3p 5`-1 iso	maker-scaffold10x_83_pilon-snap-gene-0.196		3.5	4.9	13					GPI mannosyltransferase 1		GO:0006506; GO:0097502; GO:0004376; GO:0016791; GO:0051751; GO:0005789
fhe-miR-1a-3p 5`-1 iso	maker-scaffold10x_546_pilon-snap-gene-0.24		38.6	73.5	78.5					Chromatin assembly factor 1 subunit A-A		GO:0005634
fhe-miR-1a-3p 5`-1 iso	maker-scaffold10x_537_pilon-augustus-gene-0.50		56.5	36	46.4					Progesterone-induced-blocking factor 1		no_go
fhe-miR-1a-3p 5`-1 iso	maker-scaffold10x_604_pilon-snap-gene-0.81		33	37.5	70.5					ATPase family AAA domain-containing protein 3-B		GO:0007005; GO:0005524; GO:0016887; GO:0005739
fhe-miR-1a-3p 5`-1 iso	augustus_masked-scaffold10x_120_pilon-processed-gene-0.31	BN1106_s630B000339	173.7	218.2	65.7	G7YLB3;G4LV04;M3ZP51;H2Y9C7;I3JFL5	GO:0005085;GO:0007264;GO:0005543	IPR027007;IPR027357;IPR026791;IPR010703;IPR026796;IPR021816;IPR011993;IPR001849;IPR016024;IPR011989	Dock-9, putative;Dedicator of cytokinesis protein 9;Uncharacterized protein	Dedicator of cytokinesis protein 9; DOCK9
fhe-miR-1a-3p 5`-1 iso	augustus_masked-scaffold10x_1435_pilon-processed-gene-0.25	BN1106_s3052B000143	41	34.7	50.9	H2KU72;T1EDW8;R7UVW1;B7PTY4;L7LVG3	GO:0016021	IPR006876	LMBR1 domain-containing protein 2-B, putative;LMBR1 domain-containing protein 2;Uncharacterized protein	LMBR1 domain containing protein 2
fhe-miR-1a-3p 5`-1 iso	augustus_masked-scaffold10x_179_pilon-processed-gene-0.17	BN1106_s5314B000034	29.2	50.2	96.2	G7YDE3;G4M1C3;Q5C5E0;Q5C0G6	GO:0004181;GO:0008270;GO:0006508	IPR008969;IPR014766;IPR000834	Metallocarboxypeptidase D peptidase unit 2 (M14 family);Carboxypeptidase D;SJCHGC04378 protein;SJCHGC03723 protein	Carboxypeptidase D
fhe-miR-1a-3p 5`-1 iso	augustus_masked-scaffold10x_1866_pilon-processed-gene-0.25	BN1106_s2117B000127	0.4	14	2.8	G4VRY9;G7Y6B8;K1R226;G7Y6B7;R7T6S3	no_go	IPR016024	Uncharacterized protein;Protein unc-80 homolog;Unc-80-like protein	Protein unc-80
fhe-miR-1a-3p 5`-1 iso	augustus_masked-scaffold10x_157_pilon-processed-gene-0.14	BN1106_s4941B000082	3.4	29.8	1.5	G7YX32;G4M132;B5X1K2;F6YA33;M3ZP14	GO:0005634;GO:0005524;GO:0004003;GO:0003677;GO:0006289;GO:0007568;GO:0030282;GO:0008283;GO:0032289;GO:0040016;GO:0043249;GO:0030198;GO:0035315;GO:0048820;GO:0060218;GO:0001701;GO:0035264;GO:0043388;GO:0009791;GO:0006979;GO:0021510;GO:0009650	IPR006555;IPR010614;IPR002464;IPR013020;IPR010643;IPR014013;IPR006554;IPR027417;IPR001945	TFIIH basal transcription factor complex helicase subunit;TFIIH basal transcription factor complex helicase XPD subunit;DNA repair helicase rad3/xp-d, putative;DNA excision repair protein ERCC-2;Uncharacterized protein	TFIIH basal transcription factor complex helicase XPD subunit
fhe-miR-1a-3p 5`-1 iso	augustus_masked-scaffold10x_443_pilon-processed-gene-0.7	BN1106_s598B000272	3.2	10.1	2.8	G7YSG4;G4VHX5;T1KVG3;Q5C7X9;U4UU07	GO:0046872;GO:0016791;GO:0005543;GO:0035556	IPR005112;IPR001194;IPR004182;IPR010569;IPR017906;IPR011993;IPR001849;IPR002219;IPR022096;IPR005113	Myotubularin-related protein;Myotubularin-related protein 13;SJCHGC09038 protein;Uncharacterized protein	SET binding factor 1; SBF1
fhe-miR-1a-3p 5`-1 iso	maker-scaffold10x_1019_pilon-snap-gene-0.50	BN1106_s128B000326	335.2	236.7	518.3	H2KTG7;B3DL97;F7BSZ9;G1SGD9;R7TQM1	GO:0005737;GO:0003824;GO:0006914;GO:0019778;GO:0004839;GO:0007628;GO:0055013;GO:0006520;GO:0021955;GO:0021680;GO:0021987;GO:0001889;GO:0043066;GO:0050877;GO:0006996;GO:0016239;GO:0031401;GO:0009791;GO:0030163;GO:0006497;GO:0032446;GO:0021860;GO:0031396;GO:0042594	IPR006285;IPR009036;IPR016040;IPR000594	Atg7 protein;Uncharacterized protein;Autophagy-related protein 7	ATG7; E1-like activating enzyme involved in autophagy
fhe-miR-1a-3p 5`-1 iso	augustus_masked-scaffold10x_794_pilon-processed-gene-0.102	BN1106_s1866B000128	47	26.9	39.2	H2KU97;F6PR32;H2Y1Q1;A9UZQ1;I7GY32	GO:0005525;GO:0003924;GO:0004871;GO:0007186;GO:0006184;GO:0007188	IPR001019;IPR011025;IPR027417;IPR001408	Predicted protein;Uncharacterized protein;Guanine nucleotide-binding protein alpha-15 subunit;Guanine nucleotide-binding protein G(I2) subunit alpha	Guanine nucleotide binding protein (G-protein) alpha subunit
fhe-miR-1a-3p 5`-1 iso	maker-scaffold10x_1017_pilon-snap-gene-0.15	BN1106_s1B000530	16.6	23.7	10.2	G7YF53;G4M177	no_go	0	Putative uncharacterized protein;Uncharacterized protein	unchacterised
fhe-miR-1a-3p 5`-1 iso	maker-scaffold10x_1013_pilon-snap-gene-0.123	BN1106_s295B000224	0.1	1.6	0.1	H2KUW7;G4LY67;G5EG68;E3LQU9;E5SMP1	GO:0008233;GO:0006508;GO:0005605	IPR008985;IPR013320;IPR002049;IPR003645;IPR002350;IPR001791;IPR000742;IPR013032;IPR009030	CRE-AGR-1 protein;Putative kazal-type serine protease inhibitor domain protein;Agrin, putative;AGRin (Synaptic protein) homolog family member;Protein AGR-1;Agrin	Agrin
fhe-miR-1a-3p 5`-1 iso	maker-scaffold10x_1010_pilon-augustus-gene-0.20	BN1106_s187B000159	114.5	237.7	10.3	G7YB03;E9G8U4;H3HGW8;D0MU92;H3G775	GO:0016020;GO:0005509;GO:0004571	IPR001382	Mannosyl-oligosaccharide alpha-1,2-mannosidase, putative;Putative uncharacterized protein;Mannosyl-oligosaccharide alpha-1 2-mannosidase;Uncharacterized protein	Glycoside hydrolase
fhe-miR-1a-3p 5`-1 iso	maker-scaffold10x_1007_pilon-augustus-gene-0.92	BN1106_s666B000197	57.7	7.3	4.6	C7TXR4;G4VFZ8;Q5C0S1;K1QQ89;T1G6M0	GO:0030131;GO:0006886;GO:0016192	IPR022775;IPR001392;IPR008968;IPR011012;IPR018240	AP-3 complex subunit mu-2 (Adapter-related protein complex 3 mu-2 subunit);Putative clathrin coat adaptor ap3 medium chain;AP-3 complex subunit mu-1;SJCHGC06381 protein;Uncharacterized protein	AP-3 complex subunit mu-1
fhe-miR-1a-3p 5`-1 iso	maker-scaffold10x_1014_pilon-augustus-gene-0.42	BN1106_s632B000556	1.2	3.5	0.6	no_uniprot	no_go	no_ipr	uncharacterised	Phosphatase and actin regulator
fhe-miR-1a-3p 5`-1 iso	maker-scaffold10x_1084_pilon-snap-gene-0.148	BN1106_s7139B000053	3.9	155.6	4.2	H2KQX8;C4QLY5;Q86EL0;R4G3D8;Q7Q5G0	GO:0008137	IPR010218;IPR001268;IPR020396	NADH-ubiquinone oxidoreductase mitochondrial, putative;NADH dehydrogenase (Ubiquinone) Fe-S protein 3;AGAP006456-PA;Putative NADH dehydrogenase (Ubiquinone) Fe-S protein 3;SJCHGC06115 protein;Putative nadh-ubiquinone oxidoreductase;Uncharacterized protein	NADH
fhe-miR-1a-3p 5`-1 iso	maker-scaffold10x_1092_pilon-snap-gene-0.2	BN1106_s1685B000244	48.4	56.1	76.2	G7YMW6;Q5C422;G4VRW7	no_go	0	Uncharacterized protein	unchacterised
fhe-miR-1a-3p 5`-1 iso	maker-scaffold10x_102_pilon-snap-gene-0.49	BN1106_s1425B000081	38.7	36.5	99.1	G7YMD3;G4LVG3;A7S8V5;H3HQG6;H3B4N1	GO:0005509	IPR011992;IPR002048;IPR003018;IPR018247	Predicted protein;Putative uncharacterized protein;EF-hand calcium-binding domain-containing protein 5;Uncharacterized protein	EF-Hand Calcium Binding Domain 5
fhe-miR-1a-3p 5`-1 iso	maker-scaffold10x_1092_pilon-augustus-gene-0.9	BN1106_s1685B000243	36.2	30.8	10.5	H2KTC0;Q5DCH1;K1QR81;C4Q8Y9;H2YKC6	GO:0004519;GO:0004527;GO:0003677;GO:0006281	IPR005135;IPR003583;IPR010994	Putative uncharacterized protein;Endonuclease/exonuclease/phosphatase family domain-containing protein 1;Uncharacterized protein;SJCHGC05406 protein	Endonuclease/exonuclease/phosphatase family domain-containing protein 1
fhe-miR-1a-3p 5`-1 iso	maker-scaffold10x_1087_pilon-augustus-gene-0.17	BN1106_s6447B000109	0.9	13.4	1.2	G4V7X6;G7YFN8;G7YL69;Q5DE22;O44393	GO:0005524;GO:0004674;GO:0007165;GO:0016301;GO:0071320;GO:2000767;GO:0046777	IPR000961;IPR011072;IPR011009;IPR017892;IPR000719;IPR017441;IPR002290;IPR008271;IPR019448;IPR000008	Serine/threonine kinase;Protein kinase N;Protein kinase C-related kinase;SJCHGC02933 protein	protein kinase
fhe-miR-1a-3p 5`-1 iso	maker-scaffold10x_1089_pilon-snap-gene-0.64	BN1106_s6410B000046	0.5	30	3.4	Q9NAT2;B6ZBP3	GO:0006629	IPR007856;IPR008138;IPR011001;IPR008139	Saposin-like protein;Amoebapore-like protein	Saposin
fhe-miR-1a-3p 5`-1 iso	maker-scaffold10x_1030_pilon-snap-gene-0.2	BN1106_s1675B000168	21.9	30.1	17.8	H2KR33;G4VGT6;R7V9W1;K1QM85;D6WT76	GO:0008289;GO:0015485;GO:0017127;GO:0030301;GO:0006694	IPR019498;IPR023393;IPR002913;IPR000799	Start1;Putative steroidogenic acute regulatory protein;Steroidogenic acute regulatory protein mitochondrial;StAR-related lipid transfer protein 3;Uncharacterized protein	StAR-related lipid transfer domain-3 (STARD3)
fhe-miR-1a-3p 5`-1 iso	maker-scaffold10x_1093_pilon-augustus-gene-0.3	BN1106_s3360B000163	377.5	377	529.9	G7YU15;G4VS59;G4VS60;G4VS61	GO:0046872;GO:0004222;GO:0006508	IPR024079;IPR024077;IPR024080;IPR001567	Mitochondrial intermediate peptidase (M03 family);Mitochondrial intermediate peptidase	unchacterised
fhe-miR-1a-3p 5`-1 iso	maker-scaffold10x_102_pilon-snap-gene-0.74	BN1106_s4827B000041	76.9	36.9	52.3	G7YN46;G4VE03	GO:0016787	IPR000286;IPR023801	Putative histone deacetylase 4, 5;histone deacetylase 4/5	HDAC4
fhe-miR-1a-3p 5`-1 iso	maker-scaffold10x_1074_pilon-snap-gene-0.117	BN1106_s153B000368	37.1	29	49.2	G7Y418;G4VTC0;I3KD32;G3N848;G3N850	GO:0005634;GO:0003700;GO:0008270	IPR004092;IPR001660;IPR013761;IPR021129;IPR002515	Uncharacterized protein;Lethal(3)malignant brain tumor-like protein 3	Lethal(3)malignant brain tumor 3
fhe-miR-1a-3p 5`-1 iso	maker-scaffold10x_1272_pilon-snap-gene-0.12	BN1106_s2035B000104	32.7	77.1	190	G7YBL3;S9WW80;E2RKF3;U3JLV6;R7VVR8	GO:0005509;GO:0005525;GO:0015031;GO:0007264	IPR011992;IPR018247;IPR002048;IPR027417;IPR005225;IPR001806;IPR003579	Uncharacterized protein;Ras and EF-hand domain-containing protein homolog;RAS and EF-hand domain-containing protein	Small GTPase
fhe-miR-1a-3p 5`-1 iso	maker-scaffold10x_113_pilon-snap-gene-0.192	BN1106_s1532B000526	59.6	45.2	28.8	M4ABE4;H2UH04;G3URD7;I3J4T1;U3ICD4	GO:0005813;GO:0005524;GO:0004674;GO:0006974;GO:0010212	IPR011009;IPR000719;IPR017441;IPR002290;IPR008271	Uncharacterized protein	NEK5
fhe-miR-1a-3p 5`-1 iso	maker-scaffold10x_1257_pilon-snap-gene-0.71	BN1106_s1143B000284	21.4	10.5	16.9	G7Y9S7;R7TCU9;G3MR12;L5LQJ6;E5RIQ8	GO:0000287;GO:0008193;GO:0006400	IPR024956;IPR007537;IPR025845	Probable tRNA(His) guanylyltransferase;Putative uncharacterized protein;tRNA(His) guanylyltransferase;Putative tRNA(His) guanylyltransferase;Uncharacterized protein	unchacterised
fhe-miR-1a-3p 5`-1 iso	maker-scaffold10x_119_pilon-snap-gene-0.6	BN1106_s1011B000332	24.9	209.2	7.8	H2KP07;G4VSS9;H2ZHP7;M3ZMR2;F1KXY1	GO:0000042	IPR000237	GRIP and coiled-coil domain-containing protein 2;Putative golgin IMH1;Golgin IMH1;Uncharacterized protein	GRIP domain-containing protein
fhe-miR-1a-3p 5`-1 iso	maker-scaffold10x_1332_pilon-snap-gene-0.49	BN1106_s909B000132	39.2	16.3	15.4	H2KRR7;E4Y620;E4XIB2;F1RRN1;F7HGT8	GO:0005871;GO:0003777	IPR002151;IPR015390;IPR013026;IPR011990;IPR019734;IPR015792;IPR013105	Whole genome shotgun assembly, reference scaffold set, scaffold scaffold_40;Whole genome shotgun assembly, allelic scaffold set, scaffold scaffoldA_17;Uncharacterized protein;Kinesin light chain	Kinesin Light Chain 4
fhe-miR-1a-3p 5`-1 iso	maker-scaffold10x_1189_pilon-snap-gene-0.110	BN1106_s34B000224	6.5	13.4	11	G7YDR0;G4VGC7;B3LZ42;B4GLJ4;B4JUU1	GO:0003676;GO:0000166	IPR012677;IPR000504	GF16747;GL12579;GH15012;Uncharacterized protein;Protein couch potato	Protein couch potato
fhe-miR-1a-3p 5`-1 iso	maker-scaffold10x_1213_pilon-snap-gene-0.65	BN1106_s653B000115	31	42.2	120.5	no_uniprot	no_go	no_ipr	uncharacterised	unchacterised
fhe-miR-1a-3p 5`-1 iso	maker-scaffold10x_1181_pilon-snap-gene-0.2	BN1106_s320B000117	63.4	73.2	55.2	G7Y5I4;G4VIG8;O76322;O76323;Q964P9	GO:0008021;GO:0005524;GO:0003824;GO:0046872;GO:0008152;GO:0007269	IPR011761;IPR013815;IPR013816;IPR016185;IPR001359;IPR020898;IPR020897;IPR019735	Putative synapsin;Synapsin-3;Synapsin s-syn-short;Synapsin s-syn-long;Synapsin isoform 11.1	Synapsin
fhe-miR-1a-3p 5`-1 iso	maker-scaffold10x_1231_pilon-snap-gene-0.6	BN1106_s10037B000010	31.8	20.4	53.2	G4V5Q3;G7YF58;Q7ZXT1;F7A677;K7EBP3	GO:0005524;GO:0003677;GO:0004386;GO:0005852;GO:0003743	IPR014001;IPR001650;IPR027417;IPR000330;IPR027512;IPR000717	Uncharacterized protein;Putative uncharacterized protein;Translation initiation factor 3 subunit A;LOC398513 protein	Helicase
fhe-miR-1a-3p 5`-1 iso	maker-scaffold10x_1304_pilon-augustus-gene-0.6	BN1106_s9066B000056	10.9	13.2	16	G7YIZ0;G4V649	GO:0016301	IPR011009	Serine/threonine kinase;Uncharacterized protein	dual-specificity kinase
fhe-miR-1a-3p 5`-1 iso	maker-scaffold10x_120_pilon-augustus-gene-0.96	BN1106_s842B000181	32.8	24.5	92.5	G7Y600;G4V5U9;Q5BX56;T1J6E0;F1QQI4	GO:0006450	IPR003837	Uncharacterized protein;Putative uncharacterized protein;SJCHGC06546 protein	Glutamyl-tRNA(Gln) amidotransferase subunit C mitochondrial
fhe-miR-1a-3p 5`-1 iso	maker-scaffold10x_127_pilon-augustus-gene-0.46	BN1106_s965B000182	18.6	74.1	16.8	H2KRI1;G4V599;C3Z2I9;K1R202;R7TLH4	no_go	IPR002110;IPR020683;IPR001611;IPR011990;IPR001440	Putative uncharacterized protein;Nalp (Nacht, leucine rich repeat and pyrin domain containing)-related;T-complex-associated testis-expressed protein 1;Uncharacterized protein	T-complex-associated testis-expressed protein 1
fhe-miR-1a-3p 5`-1 iso	maker-scaffold10x_114_pilon-snap-gene-0.100	BN1106_s2969B000251	3.3	3.2	1	C7TZN8;G4VDN8;H2L7F9;K7J999;E0VIH2	GO:0005524;GO:0008026;GO:0003676	IPR011545;IPR014001;IPR001650;IPR027417;IPR014014	DEAD (Asp-Glu-Ala-Asp) box polypeptide 56;DEAD box ATP-dependent RNA helicase, putative;Putative DEAD box ATP-dependent RNA helicase;Uncharacterized protein	RNA helicase
fhe-miR-1a-3p 5`-1 iso	maker-scaffold10x_1340_pilon-augustus-gene-0.23	BN1106_s915B000136	6.9	10	3.8	G7Y810;C9W187;C1LJK9;C1LJK7;Q86FE8	GO:0016021	IPR000301;IPR018499	Putative tetraspanin similiar to uroplakin 1;Tetraspanin;Tetraspanin-1;Clone ZZD1466 mRNA sequence	Tetraspanin
fhe-miR-1a-3p 5`-1 iso	maker-scaffold10x_126_pilon-snap-gene-0.37	BN1106_s4031B000060	0	99.6	8	Q5DGQ4;G4V9M9;G7Y2H2;K1QTN9;E0VKX3	GO:0000139; GO:2000640	IPR019352	Putative uncharacterized protein;UPF0454 protein C12orf49 homolog;UPF0454 protein C12orf49-like protein;SJCHGC02079 protein	SREBP regulating gene protein
fhe-miR-1a-3p 5`-1 iso	maker-scaffold10x_1198_pilon-augustus-gene-0.7	BN1106_s1199B000302	2.8	6.4	0.7	no_uniprot	no_go	no_ipr	uncharacterised	YTH domain-containing protein
fhe-miR-1a-3p 5`-1 iso	maker-scaffold10x_1115_pilon-augustus-gene-0.74	BN1106_s5103B000076	30.7	170.3	54	G4VEI2;T1IVJ0;F1NT20;E9BWU2;J9JRC2	GO:0016747;GO:0005739;GO:0005730;GO:0003985	IPR002155;IPR016039;IPR016038;IPR020615;IPR020610;IPR020617;IPR020613;IPR020616	Acetyl-CoA acetyltransferase;Uncharacterized protein;Acetyl-CoA C-acetyltransferase	ACAT2 acetyl-CoA acetyltransferase 2
fhe-miR-1a-3p 5`-1 iso	maker-scaffold10x_1190_pilon-snap-gene-0.33	BN1106_s1447B000144	2	0.1	0	no_uniprot	no_go	no_ipr	uncharacterised	unchacterised
fhe-miR-1a-3p 5`-1 iso	maker-scaffold10x_1143_pilon-pred_gff_StringTie-gene-0.49	BN1106_s1412B000170	83.5	8.2	2.9	no_uniprot	no_go	no_ipr	uncharacterised	unchacterised
fhe-miR-1a-3p 5`-1 iso	maker-scaffold10x_1327_pilon-snap-gene-0.21	BN1106_s851B000144	4.2	2.2	0.8	G4M1K4;G7Y3U9;R7T3D1	GO:0005739;GO:0005840;GO:0003735;GO:0006412	IPR010793	Putative uncharacterized protein;28S ribosomal protein S30 mitochondrial;Uncharacterized protein	MRPS30 mitochondrial ribosomal protein S30
fhe-miR-1a-3p 5`-1 iso	maker-scaffold10x_125_pilon-snap-gene-0.19	BN1106_s5457B000036	0.1	0	0	G7Y9C2;G4LY86;Q5BXJ1;Q5C329;D6WH28	GO:0000288; GO:0000932; GO:0005634; GO:0030015; GO:0060090;GO:0017148	IPR007196;IPR024557	Putative uncharacterized protein;Ccr4-not transcription complex, putative;CCR4-NOT transcription complex subunit 1;SJCHGC08729 protein;SJCHGC07145 protein	CCR4-NOT transcription complex subunit 1
fhe-miR-1a-3p 5`-1 iso	maker-scaffold10x_1654_pilon-snap-gene-0.0	BN1106_s7390B000066	0	17.2	0.8	H2KPR3;G4VTN5;T1HZF3;E9HQV9;E2C0Y0	GO:0005634	IPR007747	Menin;Putative uncharacterized protein;Uncharacterized protein	Menin
fhe-miR-1a-3p 5`-1 iso	maker-scaffold10x_1854_pilon-snap-gene-0.9	BN1106_s2784B000159	0	85.2	7.8	G4LZ70;C1LED9;I1GBT7;F1NNU3;Q5ZKP5	GO:0031071;GO:0030170;GO:0006534	IPR000192;IPR020578;IPR010240;IPR016454;IPR015424;IPR015421;IPR015422	NFS1 nitrogen fixation 1;Uncharacterized protein;Cysteine desulfurylase, putative	NFS1 cysteine desulfurase
fhe-miR-1a-3p 5`-1 iso	maker-scaffold10x_1606_pilon-augustus-gene-0.48	BN1106_s1861B000097	5.2	13.4	5.3	A6Y9U9;A6Y9U8;H2KQN5;Q208S4;Q711M2	GO:0004197;GO:0006508	IPR001096	Legumain FhLeg4	FhLeg4
fhe-miR-1a-3p 5`-1 iso	maker-scaffold10x_1597_pilon-snap-gene-0.15	BN1106_s771B000473	117.3	69.9	96.8	G4VHL2;G7Y4D9;Q5BW02;K4ER22;H2RLM9	GO:0003840;GO:0006749	IPR000101	Gamma-glutamyltransferase-like protein 3 (T03 family);Gamma-glutamyltranspeptidase;Uncharacterized protein;Gammaglutamyl-transferase;SJCHGC03544 protein	Gamma-glutamyltransferase 7
fhe-miR-1a-3p 5`-1 iso	maker-scaffold10x_1639_pilon-augustus-gene-0.53	BN1106_s5831B000028	119.6	62.7	60.9	H2KQ13;G4M1P6;S7P4A1;Q6RUG6;I3M4S2	GO:0005524;GO:0017111;GO:0051301	IPR003593;IPR003959;IPR027417;IPR011991;IPR015163;IPR016314;IPR003124	Cdc6, putative;Cell division control protein 6;Uncharacterized protein;Cell division control protein 6-like;Cell division cycle 6;Cell division control protein 6 like protein	Cell division control protein
fhe-miR-1a-3p 5`-1 iso	maker-scaffold10x_13_pilon-snap-gene-1.70	BN1106_s980B000152	33.2	16.4	30.4	H2KQC7;G4VH85;K4DA40;M1BQD4;Q9LKI3	GO:0004588;GO:0004590;GO:0006207;GO:0044205	IPR013785;IPR014732;IPR018089;IPR001754;IPR023031;IPR004467;IPR000836;IPR011060	Orotidine 5'-phosphate decarboxylase;Uridine monophosphate synthetase;Uncharacterized protein;UMP synthase	Phosphoribosyltransferase
fhe-miR-1a-3p 5`-1 iso	maker-scaffold10x_1885_pilon-snap-gene-0.19	BN1106_s2976B000121	187.1	116	90.6	G4V9C4;G7YFI9;K1QAN9;H3BH56;H2LZS1	GO:0016301;GO:0016740	IPR026064;IPR010796	Putative serine/threonine-protein kinase STE20;Deoxynucleotidyltransferase terminal-interacting protein 1;Uncharacterized protein;Meckel syndrome type 1 protein	DNTTIP1 deoxynucleotidyltransferase
fhe-miR-1a-3p 5`-1 iso	maker-scaffold10x_1569_pilon-snap-gene-0.3	BN1106_s1513B000124	7.7	34.8	3.8	G7Y408;G4VRJ6;R7UGK5;K1Q5L8;C3Y1J6	GO:0016021;GO:0022857;GO:0004375;GO:0008643;GO:0006546	IPR011701;IPR020846;IPR016196;IPR005828;IPR020580;IPR015424;IPR005829	Putative uncharacterized protein;Putative sugar transporter;Putative transporter SVOPL;Synaptic vesicle 2-related protein;Uncharacterized protein	Major facilitator sugar transporter-like
fhe-miR-1a-3p 5`-1 iso	maker-scaffold10x_1373_pilon-snap-gene-0.97	BN1106_s1173B000212	298	136.9	552.7	G4V8E5;G4V8E4;H2KUW9;C7TZN6;H0EN80	GO:0005524;GO:0008026;GO:0003676	IPR011545;IPR014001;IPR027417;IPR000629;IPR014014;IPR001650	Putative ATP-dependent RNA helicase DDX17;Putative DEAD box ATP-dependent RNA helicase;Putative ATP-dependent RNA helicase dbp2;Probable ATP-dependent RNA helicase DDX17	ATP-dependent RNA helicase DEAD-box
fhe-miR-1a-3p 5`-1 iso	maker-scaffold10x_1637_pilon-snap-gene-0.25	BN1106_s2819B000109	1395	582	181	G7YI90;G4VAJ2;I3IU21;H2TQ38;H0UXX2	GO:0016301	IPR001478;IPR008145;IPR008144;IPR020590;IPR027417;IPR001202	Membrane associated guanylate kinase inverted related;Membrane-associated guanylate kinase WW and PDZ domain-containing protein 3;Uncharacterized protein	PDZ domain protein
fhe-miR-1a-3p 5`-1 iso	maker-scaffold10x_1749_pilon-snap-gene-0.2	BN1106_s3161B000096	19.3	42.7	12.4	H2KUS3;Q5DGC2;Q6DBW5;I3JXG0;H2S402	GO:0000339; GO:0000932; GO:0000956; GO:0006397; GO:1990904	IPR010920;IPR001163;IPR006649	U6 snRNA-associated Sm-like protein LSm1;Uncharacterized protein;LSM1 homolog, U6 small nuclear RNA associated;SJCHGC05770 protein;Zgc:101136	U6 snRNA-associated Sm-like protein
fhe-miR-1a-3p 5`-1 iso	maker-scaffold10x_159_pilon-pred_gff_StringTie-gene-0.38	BN1106_s3414B000104	46.7	72	143.3	H2KT61;G4LYV6;H2KUH8;G4V621;I3KCK5	no_go	0	Putative uncharacterized protein;Protein FAM78A;Protein FAM78B;Uncharacterized protein	Tetratricopeptide helical
fhe-miR-1a-3p 5`-1 iso	maker-scaffold10x_2009_pilon-snap-gene-0.46	BN1106_s2489B000362	274.1	550.3	158.6	G7YS77;Q5DGJ6;G4VSF3;G4VSW2;Q8VH34	GO:0016020;GO:0044194;GO:0009897;GO:0042470;GO:0005771;GO:0042383;GO:0007283	IPR002000;IPR018134	Putative lysosome-associated membrane glycoprotein;Lysosome-associated membrane glycoprotein;SJCHGC09134 protein;LAMP-1	Lysosome-associated membrane glycoprotein
fhe-miR-1a-3p 5`-1 iso	maker-scaffold10x_157_pilon-snap-gene-0.187	BN1106_s5825B000038	34.3	77.5	132.6	S4R3A2;G1T7R1;S4R371;H2PYI9;H2N878	GO:0008289;GO:0005215	IPR012674;IPR011038;IPR000463;IPR000566	Uncharacterized protein;Fatty acid binding protein 3, muscle and heart (Mammary-derived growth inhibitor);Fatty acid-binding protein, heart	Fatty acid-binding protein type V
fhe-miR-1a-3p 5`-1 iso	maker-scaffold10x_13_pilon-snap-gene-0.70	BN1106_s530B000210	0.4	3.4	0.1	G7YIL8;H3AQA8;F1NHU5;Q5EVH0;Q4S1Q0	GO:0005634;GO:0043565;GO:0003700	IPR017970;IPR001356;IPR008422;IPR009057	Uncharacterized protein;Iroquois-class homeodomain protein IRX-6;Irx-a	Homeobox protein araucan
fhe-miR-1a-3p 5`-1 iso	maker-scaffold10x_1500_pilon-snap-gene-0.71	BN1106_s4040B000055	72.8	61.5	60.1	H2KPS8;H2KPS6;G4VCC5;T1PDW7;S4NN52	GO:0016021;GO:0055085	IPR016196;IPR011701;IPR020846	Putative monocarboxylate transporter;Monocarboxylate transporter 13;Monocarboxylate transporter 7;Monocarboxylate transporter;Major Facilitator Superfamily protein	Monocarboxylate transporter
fhe-miR-1a-3p 5`-1 iso	maker-scaffold10x_1373_pilon-snap-gene-0.90	BN1106_s1173B000214	16.2	15.3	49.7	G4V8E3;G7YTQ2;Q963L8;H9JEF0;Q963L6	GO:0005891;GO:0005509;GO:0005245;GO:0016021;GO:0005216	IPR027359;IPR002048;IPR005821;IPR014873;IPR002077	Voltage-dependent calcium channel;Voltage-dependent calcium channel type A subunit alpha-1;Uncharacterized protein;High voltage-activated calcium channel Cav2B;High voltage-activated calcium channel Cav2A	Voltage dependent calcium channel
fhe-miR-1a-3p 5`-1 iso	maker-scaffold10x_1420_pilon-snap-gene-0.52	BN1106_s563B000402	14.6	18.7	5.2	G7YM23;G4VC89;E2I9N2;E9H9Z4;B9VMQ6	GO:0016020	IPR002018;IPR019819	Neuroligin 4;Neuroligin;Putative uncharacterized protein;Neuroligin 3 (S09 family);Neuroligin-4 X-linked protein	Neuroligin-4 X-linked protein
fhe-miR-1a-3p 5`-1 iso	maker-scaffold10x_1424_pilon-augustus-gene-0.42	BN1106_s1973B000375	0.5	34.2	1.8	G7Y6I1;G3HDQ1;F7DK07;Q4V8I9;U3KGN6	GO:0016779;GO:0005737;GO:0005536;GO:0032557;GO:0003983;GO:0019255;GO:0006011	IPR002618;IPR016267	Uncharacterized protein;UTP--glucose-1-phosphate uridylyltransferase;Protein Ugp2;UDP-glucose pyrophosphorylase 2;UDP-glucose pyrophosphorylase 2, isoform CRA_b	UTP--glucose-1-phosphate uridylyltransferase
fhe-miR-1a-3p 5`-1 iso	maker-scaffold10x_1608_pilon-snap-gene-0.0	BN1106_s1483B000134	13.4	41.1	21.3	G7YH69;S4RTF6;M7BJ89;K7G1M0;H3AL24	GO:0016021	IPR000620;IPR004853	Solute carrier family 35 member C2;Uncharacterized protein	Solute carrier
fhe-miR-1a-3p 5`-1 iso	maker-scaffold10x_1593_pilon-snap-gene-0.43	BN1106_s5655B000120	199.9	236.5	275	H2KQE2;G4VJP3;U4USP7;N6TYC3;H3HYK2	GO:0043565;GO:0003700	IPR004827	Putative camp-response element binding protein;Cyclic AMP-responsive element-binding protein 3-like protein 4;Uncharacterized protein	Putative camp-response element binding protein
fhe-miR-1a-3p 5`-1 iso	maker-scaffold10x_1425_pilon-snap-gene-0.15	BN1106_s3509B000140	2.5	14.2	2.3	H2KQ37;G4VD23;G4VD22;C1L4F7;Q16UN4	GO:0005874;GO:0016787;GO:0000226	IPR001279;IPR026074;IPR009603	Microtubule-associated protein futsch;Putative microtubule-associated protein;Microtubule-associated protein 1;AAEL009847-PA	Microtubule-associated protein
fhe-miR-1a-3p 5`-1 iso	maker-scaffold10x_1990_pilon-snap-gene-0.6	BN1106_s7159B000035	114.9	92.1	25.8	G4VFR3;G7YQE8;Q5DEA1;T1K7I1;G3NG30	GO:0005634;GO:0006367;GO:0003743	IPR009072;IPR006809	Uncharacterized protein;Transcription initiation factor iid, 28 kD subunit-related;Transcription initiation factor TFIID subunit 11;SJCHGC03793 protein	TAFII28-like protein
fhe-miR-1a-3p 5`-1 iso	maker-scaffold10x_145_pilon-snap-gene-2.161	BN1106_s3747B000112	9.7	7.3	14.7	G7YUN3;T1G8V5;R7US19;H2V4U4;H2V4U2	GO:0008104; GO:0015031	IPR005061	IST1 homolog;Uncharacterized protein	IST1 homolog
fhe-miR-1a-3p 5`-1 iso	maker-scaffold10x_1549_pilon-augustus-gene-0.49	BN1106_s2349B000188	41.3	19.7	12.7	G7YBE5;Q5C3W8;C1L4M3;G4VIJ2;C1LDA7	GO:0051015	IPR007123;IPR007122	Gelsolin;Putative gelsolin;Severin;SJCHGC06031 protein	Severin
fhe-miR-1a-3p 5`-1 iso	maker-scaffold10x_1404_pilon-augustus-gene-0.44	BN1106_s3119B000122	131.9	100.4	100.5	G7YFX7;G4VRU3;Q5BVN9;B4N666;A7SYV8	GO:0005737; GO:0007010	IPR001870;IPR008985;IPR013144;IPR024964;IPR006595;IPR006594;IPR013720;IPR027713;IPR018355;IPR003877	Predicted protein;GK17796;Ran binding protein 9-related;Ran-binding proteins 9/10 homolog;SJCHGC07825 protein	Ran-binding protein 9
fhe-miR-1a-3p 5`-1 iso	maker-scaffold10x_1445_pilon-snap-gene-0.71	BN1106_s571B000487	10.9	2.5	1.3	H2KTQ3;K7XGV5;C1L4Q2;G4VQD6;K7WJD4	GO:0005634;GO:0043565;GO:0003700;GO:0006351	IPR001766;IPR018122;IPR011991	Forkhead box protein J1-B;Uncharacterized protein;Forkhead box protein J1;Forkhead box J1-like protein 3;Forkhead box J1-like protein 4	Forkhead box protein J1-B
fhe-miR-1a-3p 5`-1 iso	maker-scaffold10x_1600_pilon-snap-gene-0.0	BN1106_s581B000593	3.7	5.2	5.6	G7YTQ5;G4VB41;H2KQP0;T2M4F2;T1FT62	GO:0016020;GO:0046873	IPR003689	Putative zinc/iron transporter;Zinc transporter ZIP3;Uncharacterized protein;Zinc transporter ZIP1	Zinc transporter zip1
fhe-miR-1a-3p 5`-1 iso	maker-scaffold10x_1549_pilon-snap-gene-0.82	BN1106_s873B000245	13.3	37	11.3	G7YRX1;G4VIS1;J9FF03;B7P607;E2AZR9	GO:0046872;GO:0003676	IPR007087;IPR015880;IPR013087	Putative uncharacterized protein;Krueppel-like factor 5;Putative zinc finger protein;GDNF-inducible zinc finger protein 1;Uncharacterized protein	GDNF-inducible zinc finger protein 1
fhe-miR-1a-3p 5`-1 iso	maker-scaffold10x_1420_pilon-snap-gene-0.55	BN1106_s563B000399	24.5	59.5	41.4	H2KUL7;C4Q9B4;T1G3R9;T1J7L0;H3AX91	GO:0005525;GO:0003924;GO:0005543;GO:0006184	IPR027744;IPR000375;IPR001401;IPR019762;IPR022812;IPR003130;IPR020850;IPR027417;IPR011993;IPR001849;IPR027743	Dynamin, putative;Dynamin GTPase;Uncharacterized protein	dynamin GTPase
fhe-miR-1a-3p 5`-1 iso	maker-scaffold10x_159_pilon-snap-gene-0.20	BN1106_s3929B000117	84.6	91.2	36.7	no_uniprot	no_go	no_ipr	uncharacterised	Protein SMG7
fhe-miR-1a-3p 5`-1 iso	maker-scaffold10x_145_pilon-snap-gene-2.207	BN1106_s9B000619	38.9	120.6	56.8	G7YBA9;C1LE75;G4VPX9;C3ZB86;L7M8P9	GO:0005543	IPR001478;IPR001849;IPR015482	Beta-1-syntrophin (59 kDa dystrophin-associated protein A1 basic component 1);Putative uncharacterized protein;Putative syntrophin;Beta-2-syntrophin;Putative syntrophins type beta	Beta-1-syntrophin
fhe-miR-1a-3p 5`-1 iso	maker-scaffold10x_1723_pilon-snap-gene-0.48	BN1106_s1400B000288	19.3	26	19.2	G7YIG6;M3ZWR5;H2M4Z7;Q86FB2;G4VBZ2	GO:0010038	IPR004323;IPR011322	Divalent cation tolerance cuta-related;Protein CutA;Uncharacterized protein;SJCHGC05154 protein	Nitrogen regulatory protein PII/ATP phosphoribosyltransferase
fhe-miR-1a-3p 5`-1 iso	maker-scaffold10x_1404_pilon-augustus-gene-0.48	BN1106_s6477B000045	7.3	18.3	17.6	G9KFQ5;G1MY80;E7F7P6;G3H4A7;Q4RHD8	GO:0004114;GO:0007165;GO:0030552;GO:0008144;GO:0007568;GO:0071222;GO:0035264;GO:0030593;GO:0006939;GO:0046872;GO:0008152;GO:0071944;GO:0035690;GO:0001780	IPR023088;IPR002073;IPR003607;IPR023174	Uncharacterized protein;cAMP-specific 3',5'-cyclic phosphodiesterase 4C;Phosphodiesterase 4B, cAMP-specific	3'5'-cyclic nucleotide phosphodiesterase
fhe-miR-1a-3p 5`-1 iso	maker-scaffold10x_186_pilon-snap-gene-0.93	BN1106_s733B000168	1	1	0.3	G7Y9W6;G4VKS4;Q8WPV5;G4VKS5;R7TLA1	GO:0005524;GO:0004713;GO:0018108;GO:0016301	IPR011009;IPR000719;IPR017441;IPR001245;IPR008266;IPR020635;IPR000980	tyrosine kinase;Putative tyrosine-protein kinase zap-70;Tyrosine-protein kinase SYK;Uncharacterized protein	Tyrosine-protein kinase
fhe-miR-1a-3p 5`-1 iso	maker-scaffold10x_172_pilon-augustus-gene-0.2	BN1106_s734B000323	19.9	27.2	27.1	H2KVT1;G4VBI1;G7YV06	no_go	0	Putative rac guanyl-nucleotide exchange factor;Putative uncharacterized protein;Rac guanyl-nucleotide exchange factor	uncharacterised
fhe-miR-1a-3p 5`-1 iso	maker-scaffold10x_2232_pilon-snap-gene-0.16		6	5.1	1.4					Ras protein let-60	A0A4E0RJF7	GO:0016020; GO:0005525; GO:0003924; GO:0007165
fhe-miR-1a-3p 5`-1 iso	maker-scaffold10x_271_pilon-snap-gene-0.51	BN1106_s1874B000142	0.4	14.1	0	H2KSB5;G4M1I1	no_go	IPR000008;IPR013783;IPR014756	Putative uncharacterized protein;Uncharacterized protein	Protein kinase C conserved region 2
fhe-miR-1a-3p 5`-1 iso	maker-scaffold10x_289_pilon-augustus-gene-0.87	BN1106_s404B000331	58.1	86.3	127.8	H2KQI0;H2ZWI9;M3XJE8;B0UYB0;Q6RUQ9	GO:0005930;GO:0005929;GO:0005932;GO:0071482;GO:0001539;GO:0007368;GO:0000132;GO:0042462;GO:0007369;GO:0042073;GO:0035058;GO:0045494;GO:0045880;GO:0072019;GO:0060785	IPR006597;IPR013026;IPR011990;IPR013105;IPR019734	Intraflagellar transport 88 homolog;Uncharacterized protein;Intraflagellar transport protein 88 homolog;Ift88	Intraflagellar transport protein 88
fhe-miR-1a-3p 5`-1 iso	maker-scaffold10x_284_pilon-snap-gene-0.95	BN1106_s1104B000226	0	0.8	0.2	no_uniprot	no_go	no_ipr	uncharacterised	RUN domain-containing protein
fhe-miR-1a-3p 5`-1 iso	maker-scaffold10x_391_pilon-snap-gene-0.56	BN1106_s5838B000056	1588.1	1767.1	806.8	C7C208;Q8MWP9;Q8T5G5;Q5C3C1;G7YUI2	GO:0004519;GO:0003723;GO:0003964;GO:0006278	IPR005135;IPR000477;IPR027124	Endonuclease-reverse transcriptase;Craniofacial development protein 2;SJCHGC04023 protein;Polyprotein	Endonuclease/exonuclease/phosphatase
fhe-miR-1a-3p 5`-1 iso	maker-scaffold10x_503_pilon-augustus-gene-0.40	BN1106_s2635B000230	96.4	79.2	180.2	G7YVH1;G4VA97;C1LGD3;C1LGD2;K1RF29	GO:0005543;GO:0006869	IPR000648;IPR011993;IPR001849;IPR018494	Oxysterol-binding protein-related protein 11;Putative oxysterol binding protein 9	Oxysterol Binding Protein Like 10
fhe-miR-1a-3p 5`-1 iso	maker-scaffold10x_2189_pilon-snap-gene-0.9	BN1106_s3608B000123	9.8	18.2	40.8	G7YAB2;G4VLG5;G7YSJ6;Q1JUB3;G4V8I6	GO:0016021	IPR003961;IPR007110;IPR013783;IPR013098;IPR003599;IPR003598;IPR012858;IPR018499;IPR008952	Septate junction protein;Neuronal cell adhesion molecule;Neuroglian;L1-like cell adhesion molecule	CHL1_2
fhe-miR-1a-3p 5`-1 iso	maker-scaffold10x_481_pilon-snap-gene-0.98	BN1106_s1178B000038	313.7	362.5	93.3	G7YEE5;G4VHI7;R7UNL6;T1EHR2;C3ZYR3	GO:0016021;GO:0000155;GO:0005249;GO:0023014;GO:0005840;GO:0004871;GO:0003735;GO:0006412;GO:0016020	IPR018490;IPR000595;IPR005821;IPR003938;IPR003950;IPR001610;IPR000014;IPR000700;IPR014710;IPR001147;IPR018259;IPR008991;IPR003967	Putative uncharacterized protein;Putative voltage-gated potassium channel;Potassium voltage-gated channel Eag-related subfamily H member 8;Uncharacterized protein	Potassium voltage-gated channel subfamily H member 2
fhe-miR-1a-3p 5`-1 iso	maker-scaffold10x_340_pilon-augustus-gene-0.17	BN1106_s1658B000132	49.2	44.7	25.6	G4VRA0;T1VXA1;G4VR99;G4VR98;C1LH16	GO:0016787;GO:0070403	IPR003000;IPR026591;IPR026590	NAD-dependent deacetylase sirtuin-2;Putative chromatin regulatory protein sir2;Sirtuin 2	Sirtuin
fhe-miR-1a-3p 5`-1 iso	maker-scaffold10x_498_pilon-augustus-gene-0.59	BN1106_s2026B000227	18.1	56.2	16.9	C1L555;H9HWN0;F4X830;U5H9Y4;M7WMC4	GO:0016787;GO:0004452;GO:0008299	IPR011876;IPR000086;IPR015797	Brefeldin A-inhibited guanine nucleotide-exchange protein 1 (Brefeldin A-inhibited GEP 1);Isopentenyl-diphosphate Delta-isomerase 1;Uncharacterized protein;Isopentenyl-diphosphate delta-isomerase	NUDIX hydrolase
fhe-miR-1a-3p 5`-1 iso	maker-scaffold10x_20_pilon-snap-gene-0.11	BN1106_s856B000302	55.7	63.7	288.2	G7YD49;G4VJ28;B4R4S6;Q16FK4;B4L1F7	GO:0003676;GO:0015074	IPR016024;IPR000409;IPR008985;IPR010508;IPR023362;IPR015943;IPR001680;IPR017986;IPR013320;IPR001584;IPR012337	GI15273;GD16721;Putative neurobeachin;Neurobeachin;AAEL014730-PA	Neurobeachin
fhe-miR-1a-3p 5`-1 iso	maker-scaffold10x_297_pilon-augustus-gene-0.109	BN1106_s2365B000120	1.2	12.5	1.1	G7YJH3	GO:0016787; GO:0046872	IPR023214;IPR008380	5'-nucleotidase domain-containing protein 3	NT5DC3 5'-nucleotidase domain containing 3
fhe-miR-1a-3p 5`-1 iso	maker-scaffold10x_500_pilon-snap-gene-0.52	BN1106_s3801B000107	21.5	42.1	29.4	G7YA06;G4LWZ2;G1KLK0;U3K8T6;B3S296	GO:0005874;GO:0000242;GO:0005525;GO:0003924;GO:0051297;GO:0051258	IPR004057;IPR008280;IPR000217;IPR018316;IPR023123;IPR017975;IPR003008	Putative uncharacterized protein;Uncharacterized protein;Tubulin epsilon chain, putative;Tubulin epsilon	Tubulin epsilon chain
fhe-miR-1a-3p 5`-1 iso	maker-scaffold10x_439_pilon-snap-gene-0.24	BN1106_s1614B000277	22.8	19.5	15.8	no_uniprot	no_go	no_ipr	uncharacterised	uncharacterised
fhe-miR-1a-3p 5`-1 iso	maker-scaffold10x_43_pilon-snap-gene-0.86	BN1106_s2080B000147	19.9	17.3	11.4	E3UZI6;E3UZI5;G4VD98;H2KTH4;C0MP65	GO:0016021;GO:0005215	IPR023271;IPR000425	Water-specific aquaporin;AQP-2;AQP-1;Putative aquaporin;Aquaporin-1	aquaporin (AQP1_11 - not mapped to previously identified AQP)
fhe-miR-1a-3p 5`-1 iso	maker-scaffold10x_235_pilon-snap-gene-0.4	BN1106_s1331B000367	4.2	15.7	4.9	G4VGY4;H2KPP7;F7E6Y7;K1PMD9;L7M6J0	GO:0008270	IPR001487;IPR018359;IPR004022;IPR018500;IPR018501;IPR013136;IPR019786;IPR011011;IPR001965;IPR019787;IPR001841;IPR013083	Uncharacterized protein;Bromodomain adjacent to zinc finger domain protein 1A;Putative bromodomain adjacent to zinc finger domain protein 1a	bromodomain-containing protein
fhe-miR-1a-3p 5`-1 iso	maker-scaffold10x_22_pilon-snap-gene-0.105	BN1106_s6381B000089	21.8	26	27.4	C7TY82;G4VIB0;G7YP95;K1QSD7;T1FZ79	GO:0016021;GO:0006810;GO:0055085	IPR018108;IPR023395;IPR002067	Solute carrier family 25, member 1;Putative tricarboxylate transport protein;Tricarboxylate transport protein mitochondrial;Tricarboxylate transport protein, mitochondrial;Uncharacterized protein	Mitochondrial tricarboxylate/dicarboxylate carrier
fhe-miR-1a-3p 5`-1 iso	maker-scaffold10x_405_pilon-snap-gene-0.17	BN1106_s11010B000004	16.7	14.1	11.3	no_uniprot	no_go	no_ipr	uncharacterised	uncharacterised
fhe-miR-1a-3p 5`-1 iso	maker-scaffold10x_350_pilon-snap-gene-0.1	BN1106_s3393B000047	2	3.3	3.1	H2KQ31;G4VDU1;T1FP92;R7UJS7;T1K7Z4	GO:0015629;GO:0005198;GO:0007155	IPR019140;IPR017997;IPR006077;IPR000633	Putative vinculin;Vinculin;Uncharacterized protein	Vinculin
fhe-miR-1a-3p 5`-1 iso	maker-scaffold10x_293_pilon-snap-gene-0.143	BN1106_s9189B000015	559	621	632.2	no_uniprot	no_go	no_ipr	uncharacterised	Peptidyl-prolyl cis-trans isomerase
fhe-miR-1a-3p 5`-1 iso	maker-scaffold10x_240_pilon-pred_gff_StringTie-gene-0.58	BN1106_s1880B000213	4.2	1.3	0.7	G4M195;C1LJ34;C1C4W1;I3JIE3;M4A5V2	GO:0048188	IPR007858	Dpy-30 homolog;Dpy-30-like protein;Dpy30-related;Uncharacterized protein	Dpy-30
fhe-miR-1a-3p 5`-1 iso	maker-scaffold10x_284_pilon-snap-gene-0.122	BN1106_s651B000441	2.4	1.4	0.3	G7YIJ2;K1PS42;B7PW71;T1EGD6;G7MYL7	GO:0008168;GO:0003677	IPR003347;IPR013109;IPR017956	Nucleolar protein, putative;Putative uncharacterized protein;Lysine-specific demethylase NO66;Nucleolar protein 66;Uncharacterized protein	Bifunctional lysine-specific demethylase and histidyl-hydroxylase
fhe-miR-1a-3p 5`-1 iso	maker-scaffold10x_213_pilon-snap-gene-0.44	BN1106_s1627B000154	18.1	21	11.7	H2KT11;G4V9Q0;C1LEY9;C3ZAE2;K1QY12	GO:0005525;GO:0003924;GO:0006184	IPR000375;IPR001401;IPR022812;IPR003130;IPR020850;IPR027417;IPR019762	Dynamin 1-like protein;Putative uncharacterized protein;Putative dynamin;Dynamin GTPase;Dynamin-1-like protein	Dynamin-1-like
fhe-miR-1a-3p 5`-1 iso	maker-scaffold10x_304_pilon-snap-gene-0.8	BN1106_s4483B000216	30.6	74.9	55.8	G4VJ31;G7YK21;B4NPB4;K7IQD3;Q8MML0	GO:0004067;GO:0006520	IPR002110;IPR020683;IPR006033;IPR006034;IPR027475;IPR027473;IPR027474;IPR020827	GK15547;Putative l-asparaginase I;60kDa lysophospholipase;Uncharacterized protein;Lyso protein	Asparaginase/glutaminase
fhe-miR-1a-3p 5`-1 iso	maker-scaffold10x_2189_pilon-snap-gene-0.12	BN1106_s2619B000220	129	54.3	63.5	G4VMB4;C1LPZ4;Q5BTL2;C1LPY8;G7Y702	GO:0005840;GO:0046872;GO:0019843;GO:0003735;GO:0006412	IPR011331;IPR001569;IPR018267;IPR011332	Ribosomal protein L37	Ribosomal protein L37
fhe-miR-1a-3p 5`-1 iso	maker-scaffold10x_345_pilon-snap-gene-1.100	BN1106_s1730B000097	12.1	17.7	10.3	G7YV98;C4QKF3;K1QGF9;G4V8V0;M3YXW2	GO:0035253;GO:0051297	IPR026733	Putative uncharacterized protein;Putative rootletin (Ciliary rootlet coiled-coil protein);Rootletin;Uncharacterized protein	Rootletin
fhe-miR-1a-3p 5`-1 iso	maker-scaffold10x_487_pilon-snap-gene-0.237	BN1106_s218B000532	3.3	3.9	0.5	H2KSS4;G4M0I0	no_go	0	Putative uncharacterized protein;Uncharacterized protein	uncharacterised
fhe-miR-1a-3p 5`-1 iso	maker-scaffold10x_238_pilon-snap-gene-0.93	BN1106_s2820B000044	54.2	45.3	36.1	C1LKL8;C1LKL9;C1LKM1;Q65A65;Q4QVH2	GO:0016021;GO:0005524;GO:0005216;GO:0001614;GO:0035590	IPR027309;IPR001429	P2X purinoceptor	ATP receptor
fhe-miR-1a-3p 5`-1 iso	maker-scaffold10x_2406_pilon-snap-gene-0.17	BN1106_s1998B000092	40.6	47.1	43.1	G7Y872;G4V9Z4;K9IUN2;K1QTP6;L7M2H4	GO:0016021;GO:0005524;GO:0019829;GO:0046872;GO:0006200	IPR006544;IPR023299;IPR018303;IPR008250;IPR001757;IPR023214	Putative cation-transporting atpase 13a1 (G-box binding protein);Cation-transporting ATPase 13A1;Putative cation-transporting ATPase 13A1;Putative p-type atpase	Cation-transporting ATPase
fhe-miR-1a-3p 5`-1 iso	maker-scaffold10x_436_pilon-snap-gene-1.45	BN1106_s5175B000050	5.4	10.1	2.7	L7MI87;E2BHR3;L7LZ06;E1G2G0;E1FP82	GO:0007229	0	Uncharacterized protein;Putative uncharacterized protein;Putative integrin beta-like 1	uncharacterised
fhe-miR-1a-3p 5`-1 iso	maker-scaffold10x_483_pilon-snap-gene-0.110	BN1106_s3127B000197	218.7	168.3	76.3	G7YB86;G4LWD0;G7Y9D0;K1Q978;L7MEB7	GO:0016021;GO:0005524;GO:0019829;GO:0000287;GO:0004012	IPR023299;IPR018303;IPR006539;IPR008250;IPR001757;IPR023214;IPR007087;IPR015880	Phospholipid-transporting atpase;Phospholipid-translocating ATPase;Putative phospholipid-transporting ATPase VA;Putative phospholipid-transporting atpase va	Phospholipid-transporting ATPase
fhe-miR-1a-3p 5`-1 iso	maker-scaffold10x_285_pilon-augustus-gene-0.29	BN1106_s368B000158	524.8	757.7	444.8	G7Y893;G4V6C0;C1LGC2;C1LFG3;Q5DC34	GO:0005622;GO:0005509;GO:0004198;GO:0006508	IPR022684;IPR022682;IPR022683;IPR011992;IPR018247;IPR002048;IPR000169;IPR001300	Calpain B;Calpain-B;Family C2 unassigned peptidase (C02 family);SJCHGC01809 protein	Gill-specific calpain
fhe-miR-1a-3p 5`-1 iso	maker-scaffold10x_381_pilon-snap-gene-0.27	BN1106_s1816B000499	20.9	39.6	14	G7YCP1;C1L521;G4VRG7;A7RNR5	GO:0016021	IPR019049	Predicted protein;Putative Transmembrane protein 48;Uncharacterized protein;Nucleoporin NDC1	Small GTP-binding protein
fhe-miR-1a-3p 5`-1 iso	maker-scaffold10x_254_pilon-snap-gene-0.25	BN1106_s369B000198	14.4	16	16	G4V7X8;G7YPX4;T1PL20;Q29DG1;B4H997	GO:0008076;GO:0005249;GO:0051260	IPR000210;IPR011333;IPR027359;IPR005821;IPR003091;IPR003968;IPR003975;IPR024587;IPR021645;IPR003131;IPR028325	GL20887;Putative voltage-gated potassium channel;Potassium voltage-gated channel protein Shal;GA21653;Ion transport protein	Potassium Voltage-Gated Channel Subfamily D Member 3
fhe-miR-1a-3p 5`-1 iso	maker-scaffold10x_486_pilon-pred_gff_StringTie-gene-0.53	BN1106_s823B000215	36.2	27.3	41.7	Q5BXG8;Q5D9H6;G4M0L1;H3J8C1;E9H6N6	GO:0008531;GO:0009231;GO:0016779	IPR023468;IPR015865;IPR023465	Putative uncharacterized protein;Riboflavin kinase/fmn adenylyltransferase,putative;Uncharacterized protein;SJCHGC04098 protein;SJCHGC02943 protein	Riboflavin kinase
fhe-miR-1a-3p 5`-1 iso	maker-scaffold10x_4_pilon-snap-gene-0.85	BN1106_s5334B000039	47.4	60	111.2	G7YWM9;Q5DHW2;G4VLV3;H2KT87;E9HBC3	GO:0016021	IPR007248	Putative uncharacterized protein;Putative peroxisomal membrane protein 2, pxmp2;Mpv17-like protein 2;SJCHGC06743 protein	Mpv17 protein 2
fhe-miR-1a-3p 5`-1 iso	maker-scaffold10x_476_pilon-snap-gene-0.114	BN1106_s2014B000189	1.1	16.6	1.5	C1LB12;G7YG84;C1LUJ3;G4VGM8;C1LUI2	GO:0005854	IPR016641;IPR002715;IPR009060;IPR000449	Nascent polypeptide-associated complex subunit alpha;Putative nascent polypeptide associated complex alpha subunit (Nac alpha);Nascent polypeptide-associated complex subunit alpha muscle-specific form	Nascent polypeptide-associated complex alpha polypeptide
fhe-miR-1a-3p 5`-1 iso	maker-scaffold10x_217_pilon-snap-gene-0.53	BN1106_s2535B000198	33.4	55.9	27.4	G7YUF6;G4VJZ3;G4VQ37;H2SBM4;C3ZEN5	GO:0005576;GO:0030414;GO:0010466;GO:0005509	IPR003961;IPR013783;IPR008197;IPR011992;IPR002048	Putative uncharacterized protein;Putative anosmin;Anosmin-1;Uncharacterized protein	Fibronectin
fhe-miR-1a-3p 5`-1 iso	maker-scaffold10x_223_pilon-snap-gene-0.5	BN1106_s3116B000210	508.2	699.4	132.8	H2KNM1;H3HSP1;B5LVY5;G7PEI2;A9ULR8	GO:0005634;GO:0003677;GO:0046872;GO:0007275;GO:0006355;GO:0006351	IPR011598;IPR013783;IPR014756;IPR002909;IPR003523;IPR018350	LOC100135240 protein;Ebf-like protein;Putative uncharacterized protein;Early B-cell factor;Uncharacterized protein	Collier protein
fhe-miR-1a-3p 5`-1 iso	maker-scaffold10x_284_pilon-snap-gene-0.91	BN1106_s3053B000040	4.4	82.4	14.4	D6WJJ4;M6APK5;Q6KAP0;R7TA08;N6U6E2	GO:0016020	IPR001715;IPR001611;IPR003591;IPR025875	Putative uncharacterized protein;Leucine rich repeat protein;Uncharacterized protein;MFLJ00248 protein	Calponin-homology (CH) domain-containing protein
fhe-miR-1a-3p 5`-1 iso	maker-scaffold10x_203_pilon-snap-gene-0.77	BN1106_s2850B000109	11.1	75	3.3	H2KNP3;G4VBI9;C1L3Y4;R7UN35;J9JVY5	GO:0016592;GO:0001104	IPR009401;IPR021643	SAPK substrate protein 1;Putative uncharacterized protein;Mediator of RNA polymerase II transcription subunit 13-like;Uncharacterized protein	Mediator Complex Subunit
fhe-miR-1a-3p 5`-1 iso	maker-scaffold10x_483_pilon-snap-gene-0.109	BN1106_s38B000520	27.5	25.4	24.6	no_uniprot	no_go	no_ipr	uncharacterised	Cysteine string protein isoform D
fhe-miR-1a-3p 5`-1 iso	maker-scaffold10x_493_pilon-snap-gene-0.54	BN1106_s596B000430	6	39.6	3.9	E9GMZ1;L7M4L9;K7IQR7;H9HEL0;F4W479	GO:0031514; GO:0036064; GO:0060271; GO:0060296; GO:2000147	IPR007714	Putative uncharacterized protein;UPF0468 protein C16orf80-like protein;Uncharacterized protein;Putative catalytic step 2 spliceosome	Cilia- and flagella-associated protein
fhe-miR-1a-3p 5`-1 iso	maker-scaffold10x_22_pilon-snap-gene-0.118	BN1106_s589B000212	31.7	37.5	78.3	H2KTX2;G4LWN7;K7FM20;T1E427;J3S9X7	GO:0005643;GO:0016301;GO:0017056	IPR015943;IPR001680;IPR019775;IPR017986;IPR007758;IPR020472	WD-repeat protein, putative;Mitogen-activated protein kinase organizer 1;WD repeat domain-containing protein 83-like;Uncharacterized protein;WD repeat domain-containing protein 83-like protein	WD40/YVTN repeat-like-containing domain
fhe-miR-1a-3p 5`-1 iso	maker-scaffold10x_279_pilon-snap-gene-0.19	BN1106_s346B000282	24.4	16	14.6	Q5DAR3;G4VMJ5;C1LMB3;E3TFH2;C1L7V2	GO:0005840;GO:0003735;GO:0006412;GO:0016787	IPR002132;IPR020929;IPR022803	Ribosomal protein L11;60S ribosomal protein l11;Putative 60s ribosomal protein L11;SJCHGC05729 protein	Ribosomal protein L11
fhe-miR-1a-3p 5`-1 iso	maker-scaffold10x_377_pilon-snap-gene-0.75	BN1106_s6797B000034	2.3	8.6	2.6	Q4VVC2;G7YWM7;G4VBJ0;Q5D9T1;C1LJM5	GO:0030060;GO:0044262;GO:0006108;GO:0006099	IPR001557;IPR022383;IPR001236;IPR015955;IPR001252;IPR010097;IPR016040	Malate dehydrogenase (EC 1.1.1.37)	Malate dehydrogenase
fhe-miR-1a-3p 5`-1 iso	maker-scaffold10x_24_pilon-snap-gene-0.46	BN1106_s1010B000166	67.5	80.2	86.9	G7YIX4;G4V7N1;K1QNB2;R7UED9;T1FTK1	GO:0005509	IPR000742;IPR000152;IPR018097;IPR001368;IPR001881;IPR013032;IPR024731	Putative uncharacterized protein;Uncharacterized protein;Delta-like protein 2	EGF-type aspartate/asparagine hydroxylation protein
fhe-miR-1a-3p 5`-1 iso	maker-scaffold10x_270_pilon-snap-gene-0.23	BN1106_s3923B000103	6.2	25.3	21.6	G7YMZ0;G4VCA8;G4VCA9;Q7PN19;R7TM01	GO:0005096;GO:0043547;GO:0051056	IPR000331	Putative uncharacterized protein;Ral GTPase-activating protein subunit beta;AGAP007925-PA;Uncharacterized protein	Ral GTPase-activating protein subunit beta
fhe-miR-1a-3p 5`-1 iso	maker-scaffold10x_383_pilon-augustus-gene-1.32	BN1106_s2234B000253	442.5	471.6	609.8	no_uniprot	no_go	no_ipr	uncharacterised	uncharacterised
fhe-miR-1a-3p 5`-1 iso	maker-scaffold10x_281_pilon-augustus-gene-0.194	BN1106_s229B000867	3.1	0.6	2.5	G7YDM8	no_go	0	Uncharacterized protein	Dystrophin
fhe-miR-1a-3p 5`-1 iso	maker-scaffold10x_318_pilon-pred_gff_StringTie-gene-0.29	BN1106_s5463B000018	1.2	11.1	0.6	H2KRL5;G4LZU6;F6XVU7;H0XKX5;R7TSU0	GO:0005634;GO:0008168;GO:0008270	IPR003889;IPR003888;IPR003616;IPR001214;IPR001965;IPR001841	Uncharacterized protein;Mixed-lineage leukemia protein, mll, putative;histone-lysine N-methyltransferase MLL3	Histone-lysine N-methyltransferase MLL3
fhe-miR-1a-3p 5`-1 iso	maker-scaffold10x_2071_pilon-snap-gene-0.3	BN1106_s3481B000213	20.8	36	13.7	G7Y6N7;C3Z2N8;I1G1G9;K1PBH3;R7V8R4	GO:0030286;GO:0003777;GO:0007018;GO:0005524;GO:0016887;GO:0006200	IPR026983;IPR004273;IPR024743;IPR003593;IPR024317;IPR013602;IPR027417;IPR011704	Putative uncharacterized protein;Dynein heavy chain axonemal;Uncharacterized protein;Dynein heavy chain 3, axonemal	Dynein
fhe-miR-1a-3p 5`-1 iso	maker-scaffold10x_312_pilon-snap-gene-0.0	BN1106_s682B000286	17.5	23.6	10.5	G4VFI2;H9K2L8;K7FPR2;Q7T0Z9;K7FPQ3	GO:0005856;GO:0005737;GO:0019898	IPR019749;IPR014352;IPR019748;IPR000299;IPR018980;IPR011993;IPR019750;IPR000798;IPR014847;IPR019747;IPR018979	Putative 4.1 G protein;Uncharacterized protein;Epb4.1l5 protein	Band 4.1 protein 4B
fhe-miR-1a-3p 5`-1 iso	maker-scaffold10x_204_pilon-snap-gene-0.39	BN1106_s3547B000116	4.3	5.6	1.1	C1LER2;Q5DB43;H2KTF5;A3F505;G4VAL3	GO:0005890;GO:0006813;GO:0006814	IPR000402	Sodium/potassium-transporting ATPase beta nervous system antigen 1;ATPase, P-type cation exchange, beta subunit,domain-containing protein;Putative sodium/potassium-transporting ATPase subunit beta (Sodium/potassium-dependent ATPase beta subunit);Sodium/potassium-transporting ATPase subunit beta;SJCHGC02877 protein	Putative sodium/potassium-transporting ATPase subunit beta-3
fhe-miR-1a-3p 5`-1 iso	maker-scaffold10x_436_pilon-snap-gene-0.30	BN1106_s6290B000022	143.1	70.7	222.1	no_uniprot	no_go	no_ipr	uncharacterised	Homeobox domain-containing protein
fhe-miR-1a-3p 5`-1 iso	maker-scaffold10x_237_pilon-augustus-gene-0.116	BN1106_s617B000558	127.9	175.8	49.2	C4QFY0;C4QFX9;H9K102;U4U4I6;N6UBE3	GO:0005524;GO:0006950	IPR013126;IPR018181	Heat shock protein 70 (Hsp70)-4, putative;Uncharacterized protein	Heat shock protein 70
fhe-miR-1a-3p 5`-1 iso	maker-scaffold10x_375_pilon-augustus-gene-0.55	BN1106_s2283B000294	10.6	20.3	29	G7Y4V3;G4LUM6;K1Q0H5;C3YYE3;H3I873	GO:0035556	IPR000980;IPR001496	Putative uncharacterized protein;Suppressor of cytokine signaling, putative;Suppressor of cytokine signaling 7;Uncharacterized protein	Suppressor of cytokine signaling 7
fhe-miR-1a-3p 5`-1 iso	maker-scaffold10x_442_pilon-snap-gene-0.17	BN1106_s60B000534	25.4	45.1	12.5	G7YRB8;F7IDY6;E7EQH1;B4DJZ7;K1RU52	GO:0034464; GO:1905515	IPR011047;IPR005135;IPR015943;IPR017986	cDNA FLJ54009, highly similar to Bardet-Biedl syndrome 1 protein;Bardet-Biedl syndrome 1 protein;Uncharacterized protein	Bardet-Biedl syndrome complex component BBS1
fhe-miR-1a-3p 5`-1 iso	maker-scaffold10x_306_pilon-snap-gene-0.21	BN1106_s2564B000129	4.3	8.1	5.4	G7YIF8;G4V9B2;E0VTP4;R7TRP7;D6WC33	GO:0000993; GO:0006355; GO:0006368; GO:0016570; GO:0016593; GO:0051569; GO:0043231	IPR013026;IPR011990;IPR001440;IPR013105;IPR019734	Putative uncharacterized protein;Tpr repeat nuclear phosphoprotein, putative;Putative tpr repeat nuclear phosphoprotein;RNA polymerase-associated protein CTR9 homolog;Uncharacterized protein	RNA polymerase-associated protein CTR9
fhe-miR-1a-3p 5`-1 iso	maker-scaffold10x_234_pilon-snap-gene-0.18	BN1106_s336B000418	4.3	4.9	1.5	G7YQH5;K1Q984;K1RGM5;H2SXM8;I3JZ53	GO:0006464	IPR004344	Tubulin polyglutamylase TTLL11;Uncharacterized protein	uncharacterised
fhe-miR-1a-3p 5`-1 iso	maker-scaffold10x_286_pilon-snap-gene-0.6	BN1106_s2237B000186	95.9	55.1	104.7	G7YG10;G4VSY7	no_go	0	Uncharacterized protein	Coiled-coil domain-containing protein 176
fhe-miR-1a-3p 5`-1 iso	maker-scaffold10x_421_pilon-snap-gene-0.15	BN1106_s1662B000139	0.8	18.3	1.8	G7Y927;G4VL85;Q5C7M0;A7SEH2;G4M1J7	GO:0005634; GO:0005737; GO:0016020	IPR019355	Predicted protein;Putative uncharacterized protein;Cell cycle regulator Mat89Bb homolog;SJCHGC08890 protein	Cell cycle regulator Mat89Bb
fhe-miR-1a-3p 5`-1 iso	maker-scaffold10x_476_pilon-snap-gene-0.102	BN1106_s1085B000088	293	380.2	316.3	H2KRH9;C1LL11;Q5DCR3;G4VGL2;T1FMI8	GO:0004449;GO:0000287;GO:0051287;GO:0006099	IPR019818;IPR001804;IPR004434;IPR024084	Isocitrate dehydrogenase (NAD+);Putative isocitrate dehydrogenase;SJCHGC06111 protein;Uncharacterized protein	Isocitrate dehydrogenase NAD-dependent
fhe-miR-1a-3p 5`-1 iso	maker-scaffold10x_436_pilon-snap-gene-1.39	BN1106_s775B000190	26.2	40.1	26.7	G7YQ69;G4V8V9;G4V8W0;Q5C060;R7VB83	GO:0005871;GO:0005874;GO:0005524;GO:0003777;GO:0007018	IPR027640;IPR019821;IPR001752;IPR027417;IPR000253;IPR008984	Putative kif1;Kinesin-like protein KIF14;SJCHGC08889 protein;Uncharacterized protein	Kinesin-like protein
fhe-miR-1a-3p 5`-1 iso	maker-scaffold10x_471_pilon-snap-gene-0.89	BN1106_s2517B000115	145.9	166.4	103.1	H2KS11;G4VBH9;C3YYE4;Q5C5I0;R7TBC5	GO:0016020;GO:0004113;GO:0009214	IPR008431;IPR027417;IPR009097	Putative uncharacterized protein;Putative nedd4-binding protein 2;2' 3'-cyclic-nucleotide 3'-phosphodiesterase;SJCHGC07946 protein;Uncharacterized protein	2'%2C3'-cyclic-nucleotide 3'-phosphodiesterase
fhe-miR-1a-3p 5`-1 iso	maker-scaffold10x_267_pilon-pred_gff_StringTie-gene-0.111	BN1106_s3525B000048	24.6	21.6	19.2	G7YUB3;Q5BZI8;C1L640;G4V8F3;Q5BZH1	GO:0016021;GO:0005509;GO:0004252;GO:0006508	IPR011992;IPR018247;IPR002610;IPR022764	Stem cell tumor;Family S54 unassigned peptidase (S54 family);Rhomboid-related protein 1/2/3;SJCHGC05349 protein;SJCHGC04450 protein	uncharacterised
fhe-miR-1a-3p 5`-1 iso	maker-scaffold10x_209_pilon-snap-gene-0.51	BN1106_s938B000246	34.5	19.7	4.8	no_uniprot	no_go	no_ipr	uncharacterised	UDP-N-acetylglucosamine transporter
fhe-miR-1a-3p 5`-1 iso	maker-scaffold10x_2064_pilon-snap-gene-0.46	BN1106_s204B000249	0.3	3.2	0.3	G7YHP4;A5A6F7;G4VAG2;O96072;O45033	GO:0005622;GO:0005509;GO:0004198;GO:0006508	IPR022684;IPR022682;IPR022683;IPR011992;IPR002048;IPR000169;IPR001300	Calpain;Calpain (C02 family)	Calpain-B
fhe-miR-1a-3p 5`-1 iso	maker-scaffold10x_493_pilon-snap-gene-1.15	BN1106_s1887B000362	65.9	25.4	58	G4M0P1;R7T8K6;A7S816;G1N2E0;C3XTS9	no_go	IPR020472;IPR015943;IPR001680;IPR019775;IPR017986;IPR011047	Predicted protein;Putative uncharacterized protein;Uncharacterized protein;Wd40 protein, putative	WD Repeat Domain 88 protein
fhe-miR-1a-3p 5`-1 iso	maker-scaffold10x_217_pilon-snap-gene-1.125	BN1106_s151B000445	25	30.2	24.7	no_uniprot	no_go	no_ipr	uncharacterised	uncharacterised
fhe-miR-1a-3p 5`-1 iso	maker-scaffold10x_439_pilon-snap-gene-0.31	BN1106_s1614B000278	79.6	80.7	59.7	Q5DAP8;G4VHS5;K1QJ95;H3CE19;F1P565	GO:0016787;GO:0008270;GO:0008152	IPR016192;IPR002125;IPR016193	Uncharacterized protein;Cytidine/deoxycytidylate deaminase-related;tRNA-specific adenosine deaminase 2;SJCHGC09107 protein	tRNA specific adenosine deaminase
fhe-miR-1a-3p 5`-1 iso	maker-scaffold10x_267_pilon-snap-gene-0.61	BN1106_s822B000058	37.6	26.5	45	no_uniprot	no_go	no_ipr	uncharacterised	Cupredoxin
fhe-miR-1a-3p 5`-1 iso	maker-scaffold10x_325_pilon-augustus-gene-0.79	BN1106_s2407B000104	10.1	37.2	9.4	G4VCS0;H2KTN3;G4LUE9;K1PWB9;B7Q5G4	GO:0005525;GO:0003924;GO:0006184;GO:0005509	IPR001401;IPR022812;IPR027417;IPR011992;IPR018247;IPR002048;IPR000261	Endocytosis/signaling protein EHD1, putative;Eh domain containing/past-1-related;EH domain-containing protein 4;EH domain-containing protein 1	Receptor Mediated Endocytosis family member
fhe-miR-1a-3p 5`-1 iso	maker-scaffold10x_408_pilon-snap-gene-0.63	BN1106_s7116B000039	26	48.4	32	no_uniprot	no_go	no_ipr	uncharacterised	Ig-like domain-containing protein
fhe-miR-1a-3p 5`-1 iso	maker-scaffold10x_205_pilon-augustus-gene-0.40	BN1106_s3609B000151	37.9	31.6	17.8	no_uniprot	no_go	no_ipr	uncharacterised	Protein kinase
fhe-miR-1a-3p 5`-1 iso	maker-scaffold10x_205_pilon-snap-gene-0.81	BN1106_s4496B000068	0.5	6.9	0.8	G4LXJ2;A8QIC3;M1ENG3;L5M2B7;M3XXG2	GO:0035176	IPR001623;IPR018253	DnaJ (Hsp40) homolog, subfamily C, member 9 (Predicted);DnaJ-like factor;Protein Dnajc9;DNAj homolog subfamily C member, putative;DnaJ like protein subfamily C member 9;DnaJ-like protein, subfamily C, member 9;Uncharacterized protein	DnaJ subfamily C member 9
fhe-miR-1a-3p 5`-1 iso	maker-scaffold10x_410_pilon-snap-gene-0.2	BN1106_s3860B000062	43.5	22.1	29.8	G7YTA4;G4V930;G4V931;C1L621;B4I475	GO:0005634;GO:0004402;GO:0006348	IPR016181;IPR019467;IPR017380	GM10590;histone acetyltransferase;Putative histone acetyltransferase type B catalytic subunit;histone acetyltransferase 1	histone acetyltransferase
fhe-miR-1a-3p 5`-1 iso	maker-scaffold10x_22_pilon-snap-gene-0.133	BN1106_s1357B000110	25.7	24.8	19.7	H2KTX1;G4LWP4;E5S139;B0WYV5;Q7PXF5	GO:0046872	IPR002049;IPR013015;IPR008211;IPR007087;IPR013032;IPR001368	Laminin subunit beta-1;Laminin beta chain-related;Laminin beta 1;AGAP001381-PA	Laminin-type EGF
fhe-miR-1a-3p 5`-1 iso	maker-scaffold10x_432_pilon-snap-gene-0.114	BN1106_s607B000418	23.7	42	104.8	G7YUP9	GO:0048037;GO:0016616	IPR006140;IPR016040	Putative uncharacterized protein	D-isomer specific 2-hydroxyacid dehydrogenase NAD-binding domain-containing protein
fhe-miR-1a-3p 5`-1 iso	maker-scaffold10x_451_pilon-snap-gene-0.41	BN1106_s3590B000078	4.9	6.8	1.5	Q5BZ06;G4M101;G4M102;Q86E26;B7PI23	GO:0005737;GO:0005856;GO:0019898	IPR019749;IPR019750;IPR000798;IPR014847;IPR014352;IPR019748;IPR019747;IPR000299;IPR018979;IPR018980;IPR011993	FERM domain-containing protein, putative;4.1 G protein, putative;SJCHGC05939 protein;Clone ZZZ303 mRNA sequence	FERM domain containing 5 protein
fhe-miR-1a-3p 5`-1 iso	maker-scaffold10x_34_pilon-augustus-gene-0.13	BN1106_s2036B000204	21.5	14.6	15.8	G7YEA7;G4V7H8;Q5DGE6;Q86F19;R7T3Y3	GO:0005525;GO:0015031;GO:0007264	IPR027417;IPR005225;IPR001806;IPR003579;IPR025662	Putative rab-18;Ras-related protein Rab-18;SJCHGC06157 protein;Clone ZZD1187 mRNA sequence;Uncharacterized protein	Member Ras oncogene family RAB18A
fhe-miR-1a-3p 5`-1 iso	maker-scaffold10x_721_pilon-snap-gene-0.7	BN1106_s2505B000147	47.6	62.2	105.1	C1LNG0;K1RH70;R7TUN9;Q6TNR8;G7MGT9	GO:0050661;GO:0004616;GO:0006098	IPR008927;IPR006114;IPR006113;IPR006115;IPR006184;IPR013328;IPR012284;IPR016040	6-phosphogluconate dehydrogenase, decarboxylating (EC 1.1.1.44)	6-phosphogluconate dehydrogenase%2C decarboxylating
fhe-miR-1a-3p 5`-1 iso	maker-scaffold10x_764_pilon-augustus-gene-0.42	BN1106_s5832B000059	103.5	319	62	no_uniprot	no_go	no_ipr	uncharacterised	Ankyrin
fhe-miR-1a-3p 5`-1 iso	maker-scaffold10x_58_pilon-snap-gene-0.141	BN1106_s745B000378	0.7	5.6	1	G4V9N8;Q5D9A9;H2M3L9;H2SHX3;E9QFV3	GO:0008565;GO:0030117;GO:0006886;GO:0016192	IPR016635;IPR022775;IPR011012;IPR000804	Uncharacterized protein;Putative clathrin coat assembly protein ap19;AP-1 complex subunit sigma-2 (Adapter-related protein complex 1 sigma-1B subunit);SJCHGC06331 protein	AP complex subunit sigma
fhe-miR-1a-3p 5`-1 iso	maker-scaffold10x_794_pilon-augustus-gene-0.63	BN1106_s31B000426	341.1	180.9	119.3	H2KPZ8;G4M0H3;Q5DB90;R7U6Z6;L7LTY4	no_go	IPR015943;IPR001680;IPR019775;IPR017986;IPR020472	Putative uncharacterized protein;WD repeat-containing protein 37;Putative microtubule binding protein ytm1;SJCHGC05798 protein;Uncharacterized protein	WD repeat-containing protein 37
fhe-miR-1a-3p 5`-1 iso	maker-scaffold10x_712_pilon-snap-gene-0.14	BN1106_s55B000370	20.8	23.8	12	G7YA31;G4VS83;K7FZN7;H3D1S2;F7EB48	GO:0004806;GO:0019369;GO:0007405;GO:0042136;GO:0004465;GO:0006629	IPR002921	Uncharacterized protein;Lipase;Sn1-specific diacylglycerol lipase alpha	Sn1-specific diacylglycerol lipase alpha
fhe-miR-1a-3p 5`-1 iso	maker-scaffold10x_517_pilon-snap-gene-0.7	BN1106_s2889B000208	26.1	54.1	44.1	H2KVE3;G4M163	no_go	0	Putative uncharacterized protein	uncharacterised
fhe-miR-1a-3p 5`-1 iso	snap_masked-scaffold10x_544_pilon-processed-gene-0.83	BN1106_s1375B000548	55.7	34.4	129.2	G4V8N5;G7YD34;F7DT03;U3JVU6;R4GFY3	GO:0016772;GO:0003755;GO:0000413;GO:0016301	IPR000409;IPR011009;IPR015943;IPR001680;IPR017986;IPR016024	Uncharacterized protein;Putative rotamase;Probable inactive serine/threonine-protein kinase lvsG	inactive serine/threonine-protein kinase lvsG
fhe-miR-1a-3p 5`-1 iso	snap_masked-scaffold10x_374_pilon-processed-gene-0.3	BN1106_s97B000355	0	0	0	H2KRQ7;G4VG51;G4VJW0;Q1KVP8;Q8T753	GO:0016021;GO:0007165	IPR001611;IPR000372;IPR000483;IPR007110;IPR003591;IPR025875;IPR000157;IPR026906	Putative leucine-rich transmembrane proteins;Putative leucine-rich transmembrane protein;Immunoglobulin superfamily member 10;Toll-like receptor 1;Putative uncharacterized protein	Immunoglobulin superfamily member 10
fhe-miR-1a-3p 5`-1 iso	maker-scaffold10x_794_pilon-snap-gene-0.123	BN1106_s121B000174	40.3	133.4	58.9	G7Y2Z0	GO:0043565;GO:0003700	IPR004827	Uncharacterized protein	uncharacterised
fhe-miR-1a-3p 5`-1 iso	maker-scaffold10x_58_pilon-augustus-gene-0.63	BN1106_s115B000513	1.2	4.3	0.5	G7Y5F0;C1LDZ3;G4V5G3;E9HPU8;T1L304	GO:0005524;GO:0008026;GO:0003723;GO:0003676	IPR011545;IPR025313;IPR014001;IPR001650;IPR027417;IPR000629;IPR014014	DEAD (Asp-Glu-Ala-Asp) box polypeptide 18;Putative uncharacterized protein;Putative DEAD box ATP-dependent RNA helicase;ATP-dependent RNA helicase DDX18/HAS1;Uncharacterized protein	ATP-dependent RNA helicase DEAD-box
fhe-miR-1a-3p 5`-1 iso	maker-scaffold10x_99_pilon-snap-gene-0.81	BN1106_s1895B000219	50.2	39.9	139.4	G7Y7I1;G4V978;Q6PYV1;Q5C225;E0VNN4	GO:0016021;GO:0007275	IPR009539	Putative uncharacterized protein;Vang-like protein 2-B;SJCHGC02331 protein;Egg protein CP4031	Vang protein 1
fhe-miR-1a-3p 5`-1 iso	maker-scaffold10x_693_pilon-snap-gene-0.5	BN1106_s4748B000118	16.3	9.4	5.6	G4LXR3;G7YD08	GO:0005524;GO:0004674;GO:0035556	IPR025561;IPR011009;IPR002219;IPR000719;IPR017441;IPR001245;IPR008271	Putative uncharacterized protein;Kinase suppressor of Ras 2	Protein kinase domain-containing protein
fhe-miR-1a-3p 5`-1 iso	maker-scaffold10x_520_pilon-snap-gene-0.4	BN1106_s1236B000186	37.3	41.9	33.6	H2KQT9	no_go	0	Uncharacterized protein	Forkhead box protein J3
fhe-miR-1a-3p 5`-1 iso	maker-scaffold10x_53_pilon-snap-gene-0.60	BN1106_s993B000138	0	0	0	G7YR68;T1G069;G4V918;R7TKL8;R7TD55	GO:0016021;GO:0005524;GO:0004713;GO:0018108;GO:0005007;GO:0008543;GO:0001501	IPR007110;IPR013783;IPR011009;IPR000719;IPR017441;IPR001245;IPR008266;IPR020635;IPR028176;IPR013098;IPR003598	tyrosine kinase;Fibroblast growth factor receptor 4;Uncharacterized protein	Protein kinase
fhe-miR-1a-3p 5`-1 iso	maker-scaffold10x_538_pilon-snap-gene-0.109	BN1106_s6869B000026	21.3	41.5	20.3	G4VMC6;H2KQE8;G7YDV7;G7YTL5;H2KQY3	GO:0016020	IPR027417	Putative nad dependent epimerase/dehydratase;NAD dependent epimerase/dehydratase;Uncharacterized protein	Nad dependent epimerase dehydratase
fhe-miR-1a-3p 5`-1 iso	maker-scaffold10x_75_pilon-snap-gene-0.100	BN1106_s6142B000053	40.4	35.8	106.2	G4LVW1;Q5D9Y9;C1LJS0;C1LJS3;H9KKC4	GO:0000123; GO:0005634; GO:0006325; GO:0016020; GO:0016573	IPR015418	Uncharacterized protein;Putative uncharacterized protein;SJCHGC01141 protein	Chromatin modification-related protein MEAF6
fhe-miR-1a-3p 5`-1 iso	maker-scaffold10x_870_pilon-snap-gene-0.1	BN1106_s3764B000064	87	13.5	5.8	H2KNF9;G4V6N6	no_go	0	Putative uncharacterized protein;Uncharacterized protein	Nucleotide-diphospho-sugar transferase
fhe-miR-1a-3p 5`-1 iso	maker-scaffold10x_57_pilon-snap-gene-0.22	BN1106_s2069B000238	31.5	43.6	10.9	H2KVP0;G4VBH1;K1RB20;T1KS23;C3XZ69	GO:0000184	IPR019354	Putative uncharacterized protein;Protein SMG8;Protein smg8;Uncharacterized protein	SMG8 Nonsense Mediated MRNA Decay Factor
fhe-miR-1a-3p 5`-1 iso	maker-scaffold10x_640_pilon-snap-gene-0.129	BN1106_s1647B000242	169.6	119.5	52.8	G7YFM9;G4VMP0;C1L3P6;Q5C7Z4;Q5D8S6	GO:0016020	IPR026966	Uncharacterized protein;Putative uncharacterized protein;SJCHGC05417 protein;SJCHGC03291 protein	Neurofascin/L1/NrCAM C-terminal domain-containing protein
fhe-miR-1a-3p 5`-1 iso	snap_masked-scaffold10x_1842_pilon-processed-gene-0.29	BN1106_s186B000400	11	4.1	3.7	no_uniprot	no_go	no_ipr	uncharacterised	FUS-interacting serine-arginine-rich protein 1
fhe-miR-1a-3p 5`-1 iso	maker-scaffold10x_581_pilon-augustus-gene-0.64	BN1106_s80B000531	0.3	6.8	0.9	G4VJ37;G7YGL4;G7YAE8;Q5C386;G4VEH5	GO:0000079;GO:0010389	IPR013763;IPR006671;IPR015453	Putative cyclin G;Putative cyclin G2;Cyclin-G2;Cyclin G2;SJCHGC04483 protein	uncharacterised
fhe-miR-1a-3p 5`-1 iso	maker-scaffold10x_730_pilon-snap-gene-0.93	BN1106_s422B000587	1.5	2.9	1.9	H2RYQ4;Q4SSX1;I3ITY5;H3CN45;K9J0G9	GO:0003824	IPR009014;IPR005475;IPR005476	Uncharacterized protein;Putative pyruvate dehydrogenase e1 beta subunit	Transketolase
fhe-miR-1a-3p 5`-1 iso	maker-scaffold10x_954_pilon-snap-gene-0.41	BN1106_s4289B000040	61.9	108.3	94.3	H2KSP9;G4VJT4;Q5DGX9;H3CJG8;H3CEQ0	GO:0016020; GO:0005768; GO:2000736	IPR009764	Putative uncharacterized protein;OCIA domain-containing protein 1;Uncharacterized protein;SJCHGC07101 protein	OCIA domain-containing protein 1/2
fhe-miR-1a-3p 5`-1 iso	maker-scaffold10x_82_pilon-snap-gene-0.78	BN1106_s707B000548	117.5	234.4	282.6	H2KPB6;G4VF98;K1R0N8;J9K2N1;H3B408	GO:0003677;GO:0004519;GO:0006281;GO:0090305;GO:0004518	IPR020045;IPR006086;IPR006084;IPR006085;IPR008918	Putative xp-G/rad2 DNA repair endonuclease family member;Flap endonuclease GEN homolog 1;Uncharacterized protein;Flap endonuclease GEN-like protein 1	GEN1 Holliday Junction 5' Flap Endonuclease
fhe-miR-1a-3p 5`-1 iso	maker-scaffold10x_831_pilon-snap-gene-0.4	BN1106_s3483B000127	56.3	47.6	41.8	G7YW65;G4VEX3;A7S8S7;Q5R6Y4;C3Z4B9	GO:0004725;GO:0035335;GO:0046872;GO:0016791	IPR010569;IPR017906;IPR000387;IPR016130;IPR011993;IPR000306;IPR017455;IPR011011;IPR013083	Predicted protein;Putative uncharacterized protein;Myotubularin-related protein;Myotubularin-related protein 3;Putative uncharacterized protein DKFZp459K2113	MTMR4 myotubularin related protein 4
fhe-miR-1a-3p 5`-1 iso	maker-scaffold10x_71_pilon-snap-gene-0.85	BN1106_s600B000214	33.3	209.4	44.6	G7YSF0;G4V688;K1PWP8;G1PHL6;F1PB91	GO:0005874; GO:0007420; GO:0008017	IPR005108;IPR011047;IPR015943;IPR001680;IPR019775;IPR017986;IPR011044	Uncharacterized protein;Putative WD-repeat protein;Echinoderm microtubule-associated protein-like 1	Echinoderm microtubule associated protein1
fhe-miR-1a-3p 5`-1 iso	maker-scaffold10x_647_pilon-snap-gene-0.25	BN1106_s311B000323	0.3	15.4	3.1	R7UEX8;G7YL97;F6YFF3;C3ZML4;H3AVA6	GO:0005509	IPR002048;IPR020472;IPR015943;IPR001680;IPR019775;IPR017986;IPR011992	Putative uncharacterized protein;Uncharacterized protein;WD repeat-containing protein 49	WD40/YVTN repeat-like-containing domain protein
fhe-miR-1a-3p 5`-1 iso	maker-scaffold10x_815_pilon-augustus-gene-1.16	BN1106_s2647B000170	57.3	43.1	58.5	G4LYY6;Q8WSM2;H2KRL7;G4VNM3;D5JEH1	GO:0016021;GO:0005524;GO:0004713;GO:0018108	IPR001828;IPR011009;IPR028082;IPR000719;IPR017441;IPR001245;IPR008266;IPR020635	Venus kinase receptor 2;tyrosine kinase;Insulin receptor;Receptor tyrosine kinase	uncharacterised
fhe-miR-1a-3p 5`-1 iso	maker-scaffold10x_954_pilon-pred_gff_StringTie-gene-0.15	BN1106_s2851B000084	74.4	48	33.2	H2KUG2;G4VC16;C1LEK6	GO:0004069;GO:0080130;GO:0046872;GO:0003676	IPR007087;IPR015880;IPR013087	Glutamic-oxaloacetic transaminase 1;Putative zinc finger protein;Zinc finger protein YGR067C	Zinc finger protein
fhe-miR-1a-3p 5`-1 iso	maker-scaffold10x_563_pilon-snap-gene-0.111	BN1106_s3068B000227	82.6	79	205.2	G7YP12;G4V6B5;A7SL39;C3XQY6;H3APY8	GO:0005634;GO:0003682;GO:0003677;GO:0008270	IPR009057;IPR001005;IPR017884;IPR000433;IPR007526;IPR016827	Predicted protein;Putative uncharacterized protein;Transcriptional adaptor 2 (Ada2)-related;Transcriptional adapter 2-beta;Uncharacterized protein	Endonuclease/exonuclease/phosphatase
fhe-miR-1a-3p 5`-1 iso	maker-scaffold10x_637_pilon-augustus-gene-0.30	BN1106_s969B000456	1	189	26.3	G7YTT4;G4LUP5;K1RE48;R7TRD0;T1K1K4	GO:0003824; GO:0004535; GO:0005634; GO:0005737; GO:0006417; GO:0046872	IPR005135;IPR025875;IPR001611;IPR003591	Carbon catabolite repressor protein, putative;CCR4-NOT transcription complex subunit 6;CCR4-NOT transcription complex subunit 6-like protein;Uncharacterized protein	CCR4-NOT transcription complex subunit
fhe-miR-1a-3p 5`-1 iso	maker-scaffold10x_712_pilon-snap-gene-0.9	BN1106_s107B000175	1	7.4	3.7	C4QII1;G7YCQ7;G7YLK6;Q1JUB6;H2KQM4	GO:0016787	IPR003961;IPR007110;IPR013783;IPR003599;IPR001279;IPR013098;IPR003598;IPR013106	Putative uncharacterized protein;Uncharacterized protein;Zinc phosphodiesterase ELAC protein 1;Neural cell adhesion molecule;Cell adhesion molecule	Fasciclin-2
fhe-miR-1a-3p 5`-1 iso	snap_masked-scaffold10x_647_pilon-processed-gene-0.0	BN1106_s7394B000050	0	79.3	7.3	G4VFH7;H2KVC9	GO:0006364	IPR019398	Uncharacterized protein;Putative uncharacterized protein	TSR2 Ribosome Maturation Factor
fhe-miR-1a-3p 5`-1 iso	maker-scaffold10x_889_pilon-snap-gene-0.30	BN1106_s1840B000152	3.9	14.8	37.3	no_uniprot	no_go	no_ipr	uncharacterised	cop-coated vesicle membrane protein P24 (Emp24/gp25l family)
fhe-miR-1a-3p 5`-1 iso	maker-scaffold10x_602_pilon-pred_gff_StringTie-gene-0.15	BN1106_s4285B000036	8.1	19.7	6.9	H2KQ02;G4VH03;G4V8Q7;G7YD97;G7Y960	GO:0016021;GO:0005272;GO:0035725	IPR001873	Putative amiloride-sensitive sodium channel;FMRFamide-activated amiloride-sensitive sodium channel	FMRFamide-activated amiloride-sensitive sodium channel
fhe-miR-1a-3p 5`-1 iso	snap_masked-scaffold10x_1332_pilon-processed-gene-0.5	BN1106_s1432B000141	1.3	7.7	0.8	G7YW81;G4VTT3;A7TUE3;A2CI92;A7TUE2	GO:0005509;GO:0008270	IPR011992;IPR015153;IPR015154;IPR000433	Dystrobrevin;Putative dystrobrevin;Dystrobrevin beta	EF-hand domain protein
fhe-miR-1a-3p 5`-1 iso	snap_masked-scaffold10x_677_pilon-processed-gene-0.6	BN1106_s1442B000163	2.9	12.9	12.1	H2KPJ1;Q28HC5;F6WSL9;G0U8R1;Q22T05	GO:0005509;GO:0005524;GO:0008026;GO:0003676	IPR011992;IPR018247;IPR002048;IPR000629	Uncharacterized protein;Putative centrin;Centrin-2;EF hand family protein;Centrin, EF-hand protein, 2	Centrin-2
fhe-miR-1a-3p 5`-1 iso	maker-scaffold10x_626_pilon-snap-gene-0.62	BN1106_s2883B000034	110.8	68.7	182.7	G7YBB9;G4VIF3;G4VIF2;R7UN54;R7UGM2	GO:0005886; GO:0030171	IPR027359	Putative uncharacterized protein;Voltage-gated hydrogen channel 1;Uncharacterized protein	Voltage-gated hydrogen channel 1
fhe-miR-1a-3p 5`-1 iso	maker-scaffold10x_790_pilon-snap-gene-0.11	BN1106_s1203B000212	53.9	15.5	2.2	G7Y367;G4VTP9;Q26566;Q86MD7;G4VRX8	GO:0016020;GO:0005524;GO:0004714;GO:0018108;GO:0007169	IPR000494;IPR006211;IPR006212;IPR009030;IPR011009;IPR000719;IPR001245;IPR008266;IPR020635	Putative receptor tyrosine kinase;Melanoma receptor tyrosine-protein kinase;Epidermal growth factor receptor;EGF receptor	receptor protein-tyrosine kinase
fhe-miR-1a-3p 5`-1 iso	maker-scaffold10x_80_pilon-snap-gene-0.171	BN1106_s3378B000145	61.8	25	37.9	H2KVA7;G4V727;I1FVK7;I6XKZ0;Q589S2	GO:0005524;GO:0004672;GO:0004674	IPR011009;IPR000719;IPR017441;IPR002290;IPR008271	Putative glycogen synthase kinase 3-related (Gsk3);Glycogen synthase kinase-3 beta;Uncharacterized protein;Glycogen synthase kinase 3 beta;Glycogen synthase kinase 3	Glycogen synthase kinase-3 beta
fhe-miR-1a-3p 5`-1 iso	snap_masked-scaffold10x_375_pilon-processed-gene-0.0	BN1106_s4223B000094	22	38.3	38.5	no_uniprot	no_go	no_ipr	uncharacterised	Solute carrier family 11 (Proton-coupled divalent metal ion transporters) member 2
fhe-miR-1a-3p 5`-1 iso	snap_masked-scaffold10x_295_pilon-processed-gene-0.67	BN1106_s273B000159	43.3	43.8	22.8	C4QKR1;G7YF00;T1JKA4;K7J7J7;H3IV90	GO:0003677;GO:0006352;GO:0003743	IPR012295;IPR000814;IPR015445	TATA-binding protein-related;Transcription initiation factor TFIID TATA-box-binding protein;Uncharacterized protein	TATA-box binding protein
fhe-miR-1a-3p 5`-1 iso	maker-scaffold10x_677_pilon-snap-gene-0.19	BN1106_s1317B000172	31.2	54.1	53.3	G4LUW1;G7YJC4;C3YYZ2;K1PEL2;M3XH82	no_go	IPR008962	Putative uncharacterized protein;Coiled-coil domain-containing protein 108;Uncharacterized protein	P-loop containing nucleoside triphosphate hydrolase
fhe-miR-1a-3p 5`-1 iso	maker-scaffold10x_98_pilon-snap-gene-0.7	BN1106_s3174B000063	6.3	3.3	1	G7YIH0;F2UHF4;M4TBV6;D0P3I9;Q6P370	GO:0005783;GO:0016853;GO:0015035;GO:0045454;GO:0006662	IPR005788;IPR005792;IPR005746;IPR012336;IPR017937;IPR013766	Protein disulfide-isomerase, putative;Disulfide isomerase;Protein disulfide-isomerase A4;Protein disulfide-isomerase;Protein disulfide isomerase family A, member 3;Uncharacterized protein	Thioredoxin domain-containing protein
fhe-miR-1a-3p 5`-1 iso	maker-scaffold10x_920_pilon-snap-gene-0.36	BN1106_s2110B000156	121.8	130.8	179.6	H2KPW7;Q5DFY5;G4VKT8;U5EZF7;B0WKP1	GO:0033180;GO:0005524;GO:0046961;GO:0015991	IPR020003;IPR000793;IPR000194;IPR004100;IPR024034;IPR005725;IPR027417;IPR022878	ATP synthase alpha subunit vacuolar;Putative atp synthase alpha subunit vacuolar;V-type H+-transporting ATPase subunit A;SJCHGC09310 protein;Putative vacuolar h+-atpase v1 sector subunit a	ATP6V1A ATPase H+ transporting V1 subunit A
fhe-miR-1a-3p 5`-1 iso	maker-scaffold10x_65_pilon-snap-gene-0.6	BN1106_s335B000432	80.9	150.4	71.9	G4V7P7;Q5DI59;C1L562;T1FEU4;A8CMG8	GO:0000813; GO:0005770; GO:0019075; GO:0042058; GO:0046755; GO:0015031; GO:0031902	IPR018798;IPR023341;IPR023340	Putative uncharacterized protein GB13727;Protein FAM125B;Putative uncharacterized protein;SJCHGC02469 protein;Uncharacterized protein	Multivesicular body subunit
fhe-miR-1a-3p 5`-1 iso	maker-scaffold10x_942_pilon-snap-gene-0.47	BN1106_s4588B000068	14.2	5.8	4.9	G7YID5;C1LEP3;G4VTU6;D6WZK2;L7M3C9	GO:0005739;GO:0008168	IPR025812;IPR016009;IPR007356	RNA (Guanine-9-) methyltransferase domain containing protein;Putative uncharacterized protein;Sad1/unc-84-like protein;Mitochondrial ribonuclease P protein 1 homolog;Putative secreted protein	Mitochondrial ribonuclease P protein 1
fhe-miR-1a-3p 5`-1 iso	maker-scaffold10x_66_pilon-augustus-gene-0.74	BN1106_s4832B000037	11.8	26.6	7.7	H2KVM8;G4VEN3;K9K4K6;G1PNS2;F7IJP2	GO:0031965;GO:0005509	IPR025257;IPR011992;IPR002048;IPR018247	Uncharacterized protein;Protein FAM188A;FAM188A-like protein	Ubiquitin carboxyl-terminal hydrolase MINDY
fhe-miR-1a-3p 5`-1 iso	maker-scaffold10x_97_pilon-snap-gene-0.98	BN1106_s2537B000075	2.4	3.1	0.2	Q15ES7;Q86F82;G4VCQ3;B3GUT9;G1Q6J5	GO:0003677	IPR011082;IPR007146	Putative uncharacterized protein;Uncharacterized protein;Putative nuclear DNA-binding protein;Nuclear DNA-binding protein-like protein;Clone ZZD1007 mRNA sequence;Exosome-associated,domain-containing protein	Exosome-associated factor Rrp47/DNA strand repair C1D
fhe-miR-1a-3p 5`-1 iso	maker-scaffold10x_742_pilon-snap-gene-0.68	BN1106_s590B000252	154.2	355.1	112.5	H2KPM4;G4VI28;R7UUN1;T1FPX8;Q964C7	no_go	IPR002931	Putative uncharacterized protein;Kyphoscoliosis peptidase;Hillarin;Uncharacterized protein	Transglutaminase-like
fhe-miR-1a-3p 5`-1 iso	maker-scaffold10x_538_pilon-pred_gff_StringTie-gene-0.25	BN1106_s65B000500	15.9	27.9	21	Q5BS69;C1LHZ7;C1LHZ8;G7YDV6;G7YTL5	GO:0016020	IPR027417	Uncharacterized protein;NAD dependent epimerase/dehydratase;SJCHGC05825 protein	P-loop containing nucleoside triphosphate hydrolase
fhe-miR-1a-3p 5`-1 iso	maker-scaffold10x_783_pilon-snap-gene-0.59	BN1106_s110B000286	31.1	60.7	49.5	G7Y9K2	GO:0005576	IPR000187	Uncharacterized protein	NARG2_C domain-containing protein
fhe-miR-1a-3p 5`-1 iso	maker-scaffold10x_841_pilon-snap-gene-0.66	BN1106_s1319B000112	23.2	46.8	62.1	G7YFG4;C4QJB8;C4QJB9;F0UWG6;F1KTL8	GO:0016020;GO:0060072	IPR013099;IPR024939;IPR003929;IPR016040;IPR003091	Calcium-activated potassium channel;Putative uncharacterized protein;Calcium-activated potassium channel slo-1;Calcium-activated potassium channel subunit alpha-1	Calcium-activated potassium channel BK alpha subunit
fhe-miR-1a-3p 5`-1 iso	maker-scaffold10x_859_pilon-snap-gene-0.47	BN1106_s718B000190	28.1	26.3	32.3	G7Y5V5;G4M189;K1QKI3;C3XSF7;H3IP42	GO:0009055;GO:0016615;GO:0016616;GO:0015035;GO:0005975;GO:0045454;GO:0006108	IPR002109;IPR022383;IPR001236;IPR015955;IPR010945;IPR016040	Putative uncharacterized protein;Malate dehydrogenase, putative;Putative malate dehydrogenase 1B;Uncharacterized protein	Putative Malate dehydrogenase
fhe-miR-1a-3p 5`-1 iso	maker-scaffold10x_794_pilon-snap-gene-0.121	BN1106_s122B000262	10.4	31.3	5.3	G7YNE2;G4VCY0;Q5DGH7;G7YNE3;C1LFP7	GO:0016844;GO:0009058	IPR011042;IPR018119	Strictosidine synthase-like 2;Strictosidine synthase-related;Adipocyte plasma membrane-associated protein;SJCHGC09501 protein	Strictosidine synthase
fhe-miR-1a-3p 5`-1 iso	maker-scaffold10x_608_pilon-snap-gene-0.5	BN1106_s6195B000066	10.5	5.5	2.8	G7YER0;Q5BW79;G4VS52;H2SM62;E9GL76	GO:0005524;GO:0004674;GO:0008270;GO:0035556;GO:0046872;GO:0004697	IPR000961;IPR020454;IPR011009;IPR000270;IPR012233;IPR017892;IPR002219;IPR000719;IPR017441;IPR002290;IPR008271	Putative uncharacterized protein;Serine/threonine kinase;Atypical protein kinase C;Uncharacterized protein;SJCHGC05172 protein	protein kinase C
fhe-miR-1a-3p 5`-1 iso	maker-scaffold10x_8_pilon-augustus-gene-0.17	BN1106_s1312B000096	31.6	51.5	124.7	H2KUC7;C7TZH3;G4VE15;F7A1J2;G3PPP3	GO:0051301	IPR011990;IPR001440;IPR013105;IPR013026;IPR019734	Cell division cycle 27 homolog;Uncharacterized protein;Putative cell division cycle;Anaphase-promoting complex subunit 3	Cell division cycle protein 27
fhe-miR-1a-3p 5`-1 iso	maker-scaffold10x_566_pilon-snap-gene-0.11	BN1106_s9731B000006	37.3	40.5	29.8	G4LUJ1;C5J3U1;C1LEE0;T1FXW4;T1FXA4	GO:0016021;GO:0004930;GO:0005887;GO:0004952;GO:0007212	IPR000276;IPR017452;IPR000929	Dopamine D2-like receptor;Type 2 dopamine receptor;Biogenic amine (Dopamine) receptor, putative;Uncharacterized protein	D(2) dopamine receptor
fhe-miR-1a-3p 5`-1 iso	snap_masked-scaffold10x_102_pilon-processed-gene-0.261	BN1106_s2872B000140	3.3	10.1	15.3	G7Y8Q2;G4LVI0;Q5C759	no_go	0	Putative uncharacterized protein;Uncharacterized protein;SJCHGC05289 protein	SH3 domain-containing protein
fhe-miR-1a-3p 5`-1 iso	maker-scaffold10x_80_pilon-snap-gene-0.156	BN1106_s3994B000080	2.8	33.6	11.2	G4VML0;N6U987;K1S329;L9LD28;E3XAQ2	GO:0004842;GO:0016567	IPR000569;IPR001202;IPR000008;IPR024928	Uncharacterized protein;Putative e3 ubiquitin-protein ligase nedd-4;E3 ubiquitin-protein ligase NEDD4-like protein	NEDD4 binding protein
fhe-miR-1a-3p 5`-1 iso	maker-scaffold10x_749_pilon-snap-gene-0.137	BN1106_s3533B000066	33.7	88.9	36.6	G4VNC2;G7Y332;H9KNF4;U4UV20;F4WYL9	GO:0005622;GO:0016874;GO:0008270	IPR003649;IPR002083;IPR008974;IPR000315;IPR001841;IPR013083	E3 ubiquitin-protein ligase TRIM37;Putative tripartite motif protein;Tripartite motif-containing protein 37;Uncharacterized protein	TRIM domain-dependent E3 ubiquitin ligase
fhe-miR-1a-3p 5`-1 iso	maker-scaffold10x_933_pilon-augustus-gene-0.32	BN1106_s90B000600	51.9	70.2	7.2	G7YAJ2;G7YKL3;C4Q500;C1L8Y1;C1LPF1	GO:0004197;GO:0006915;GO:0006508	IPR011600;IPR001309;IPR016129;IPR002138;IPR015917	Caspase 3, apoptosis-related cysteine peptidase;Caspase-3	caspase 7
fhe-miR-1a-3p 5`-1 iso	maker-scaffold10x_851_pilon-snap-gene-0.41	BN1106_s4023B000153	0	0	0.1	G4VI52;H2KSH7;G4VI53;L7M1M2;L7LTV9	GO:0016020	IPR016024;IPR013636	Putative uncharacterized protein;UPF0668 protein C10orf76 homolog;Uncharacterized protein	Armadillo-like helical domain-containing protein 3-like
fhe-miR-1a-3p 5`-1 iso	maker-scaffold10x_52_pilon-snap-gene-0.50	BN1106_s2039B000137	73.1	52.1	278.7	G7YTK9	GO:0016301	IPR005112;IPR001194;IPR005113	MAP kinase-activating death domain protein	MAP kinase-activating death domain protein
fhe-miR-1a-3p 5`-1 iso	maker-scaffold10x_563_pilon-augustus-gene-0.173	BN1106_s4263B000088	71.3	47.6	71	H2KPD9;G4V906;Q86EJ1;I1ZIF7;R7TTT6	no_go	IPR020472;IPR015943;IPR001680;IPR019775;IPR017986	Putative wd repeat protein SL1-17;WD repeat-containing protein 61;WD repeat containing protein-61;Clone ZZD323 mRNA sequence;Uncharacterized protein	uncharacterised
fhe-miR-1a-3p 5`-1 iso	maker-scaffold10x_938_pilon-snap-gene-0.52	BN1106_s50B000678	24.1	31.5	48.2	C1LEU6;G4M1E1;H2KTR3;G7YE46;K7YNB3	GO:0009055;GO:0004832;GO:0045454;GO:0016810;GO:0006807;GO:0016740;GO:0004364	IPR011767;IPR010987;IPR004045;IPR004046;IPR012336;IPR003010	Glutathione dehydrogenase;Nitrilase-related;Glutathione S-transferase omega-1;Glutathione S-transferase omega class	glutathione transferase GST omega
fhe-miR-1a-3p 5`-1 iso	maker-scaffold10x_998_pilon-snap-gene-0.57	BN1106_s1654B000284	111.8	172.8	228.3	G7Y2U4;G4VTQ5;C7TZN1;A7S3U8;C3ZBF7	GO:0005643;GO:0006810	IPR007231	Predicted protein;Putative uncharacterized protein;Nuclear pore complex protein Nup93;Putative nuclear pore complex protein nup93 (Nucleoporin nup93) (DEAD eye protein)	NUP93 nucleoporin 93
fhe-miR-1a-3p 5`-1 iso	maker-scaffold10x_7_pilon-augustus-gene-1.11	BN1106_s304B000459	35	14.7	46.3	G7YJI0;G4LX85;H2KSK0;E9HNQ5;K7G673	GO:0000124; GO:0003713; GO:0005643; GO:0005654; GO:0006335; GO:0006368; GO:0006406; GO:0015031; GO:0016578; GO:0070390; GO:0071819; GO:0005634; GO:0006334; GO:0033186; GO:0000785	IPR001632;IPR015943;IPR001680;IPR019775;IPR017986;IPR018783;IPR019152	Putative uncharacterized protein;Chromatin assembly factor I P60 subunit,putative;Chromatin assembly factor 1 subunit B;Coiled-coil domain-containing protein 6;Uncharacterized protein	Chromatin assembly factor 1 subunit Cac2/CHAF1B/FAS2
fhe-miR-1a-3p 5`-1 iso	maker-scaffold10x_520_pilon-snap-gene-0.9	BN1106_s64B000510	0.9	11.7	2.9	G4VQ77;G7YEX5;I3K9S2;E6ZIP6;H2THF1	GO:0005086;GO:0032012	IPR011989;IPR016024;IPR015403;IPR023394;IPR000904	Brefeldin A-inhibited guanine nucleotide-exchange protein 1;Putative brefeldin A-inhibited guanine nucleotide-exchange protein;Brefeldin A-inhibited guanine nucleotide-exchange protein 2;Uncharacterized protein	Brefeldin A-inhibited guanine nucleotide-exchange protein
fhe-miR-1a-3p 5`-1 iso	maker-scaffold10x_73_pilon-pred_gff_StringTie-gene-0.81	BN1106_s1472B000055	84.5	57.4	118.9	G7YQI8;G4V8E8;Q5DHT8;H2SWD5;C3KHL6	GO:0016021	IPR019168	Transmembrane protein 188;Putative uncharacterized protein;Uncharacterized protein;SJCHGC07079 protein	Transmembrane protein 188
fhe-miR-1a-3p 5`-1 iso	maker-scaffold10x_53_pilon-snap-gene-0.70	BN1106_s3715B000084	413.3	190.5	1090.6	G7YDH1;G4VQT9;G4VQT7;C1LRD1;C1LRC5	GO:0004090;GO:0016491;GO:0055114	IPR002198;IPR002347;IPR016040	Carbonyl reductase 1;Putative carbonyl reductase;Carbonyl reductase [NADPH] 1	NAD(P)-binding protein
fhe-miR-1a-3p 5`-1 iso	snap_masked-scaffold10x_724_pilon-processed-gene-0.88	BN1106_s2374B000248	587.7	128.3	142.4	G7Y5E6;G4VPH7;Q8R169;G1MEN5;Q4U1Z0	GO:0004725;GO:0035335	IPR000387;IPR016130;IPR000242;IPR003961;IPR013783	Uncharacterized protein;Putative receptor protein tyrosine phosphatase;Receptor-type tyrosine-protein phosphatase delta;Protein tyrosine phosphatase;Ptprd protein	protein-tyrosine-phosphatase
fhe-miR-1a-3p 5`-1 iso	maker-scaffold10x_847_pilon-snap-gene-0.36	BN1106_s2642B000138	9.6	17.4	4.5	H2KRG1;G4V5B4;U4U7V3;N6U9F5;F1P7X2	GO:0016020;GO:0005791;GO:0032967;GO:0045669;GO:0046850	IPR008979;IPR012919	Uncharacterized protein;Putative uncharacterized protein;Protein osteopotentia homolog	SUN domain-containing ossification factor
fhe-miR-1a-3p 5`-1 iso	maker-scaffold10x_873_pilon-snap-gene-0.79	BN1106_s1844B000129	59.1	39.5	60.1	H2YCA0;H9KMP1;F6UVD1;T1HJG3;D6X3Z1	GO:0005737	IPR001623	Putative uncharacterized protein;Uncharacterized protein	Chaperone J-domain protein
fhe-miR-1a-3p 5`-1 iso	maker-scaffold10x_803_pilon-snap-gene-0.31	BN1106_s1496B000368	6.4	2.4	0.9	G7YFN2;G4M1A7;R7UDZ4;A7S4L0;F6XZD0	no_go	IPR009852;IPR026581	Predicted protein;Uncharacterized protein;Lyst-interacting protein, putative;Centromere protein J	Centromere protein J
fhe-miR-1a-3p 5`-1 iso	maker-scaffold10x_606_pilon-snap-gene-0.35	BN1106_s3187B000101	58.6	66.9	36.1	G7YQP2;G4VFS2;G4LUV9	no_go	IPR016024;IPR026827;IPR011989;IPR022716;IPR000357;IPR021133	Putative uncharacterized protein;Translational activator gcn1-related;Translational activator GCN1	uncharacterised
fhe-miR-1a-3p 5`-1 iso	snap_masked-scaffold10x_828_pilon-processed-gene-0.4	BN1106_s4567B000110	35.8	49.2	33.4	G7YUN4;I3KUX2;I3KUX3;Q6PEH0;F1QJQ7	GO:0050660;GO:0046872;GO:0017150;GO:0002943	IPR013785;IPR001269;IPR018517;IPR000571	Uncharacterized protein;tRNA-dihydrouridine synthase 3;Zgc:63779	dihydrouridine synthase 3 like
fhe-miR-1a-3p 5`-1 iso	maker-scaffold10x_58_pilon-augustus-gene-0.64	BN1106_s115B000505	31	39.9	35.3	H2KPP2;G4V6T5;B7PSI7;A7SV86;K1QIK0	GO:0005524;GO:0008026;GO:0003676;GO:0003677;GO:0004518;GO:0006259;GO:0090305	IPR011545;IPR014001;IPR001650;IPR027417;IPR020819;IPR006166;IPR011335	Predicted protein;Putative uncharacterized protein;Fanconi anemia group M protein	Phosphate carrier protein%2C mitochondrial
fhe-miR-1a-3p 5`-1 iso	maker-scaffold10x_602_pilon-snap-gene-0.42	BN1106_s522B000254	0.2	10.4	9.8	Q5DGD0;G4VEZ6;G7YAY5	no_go	0	Uncharacterized protein	Secretory peptide
fhe-miR-1a-3p 5`-1 iso	maker-scaffold10x_82_pilon-augustus-gene-0.119	BN1106_s564B000345	84.2	24.5	166.6	G7Y9J4;G4LYF9;I3JYD9;J9JTA8;H2MN28	GO:0005524;GO:0004674;GO:0016020;GO:0015171;GO:0003677;GO:0042221	IPR011009;IPR000719;IPR017441;IPR002290;IPR008271;IPR002293	Serine/threonine kinase;Homeodomain-interacting protein kinase 1;Uncharacterized protein	Protein kinase domain-containing protein
fhe-miR-1a-3p 5`-1 iso	maker-scaffold10x_598_pilon-snap-gene-1.105	BN1106_s8211B000008	2.8	11.9	4	A9UMJ3;F6T9U7;C1L5T8;S4RLG5;C1LI75	GO:0005737; GO:0043227	IPR026150;IPR027012	LOC100135370 protein;Uncharacterized protein;Enkurin	Enkurin
fhe-miR-1a-3p 5`-1 iso	maker-scaffold10x_917_pilon-snap-gene-0.34	BN1106_s1793B000158	3.5	9.8	1.9	H2KT09;G4VNQ5;Q5BVR6;L9JSH8;K1PKE4	GO:0003682; GO:0005634; GO:0009790; GO:0010468; GO:0061780	IPR011989;IPR016024;IPR026003;IPR024986	Putative nipped-b-like protein (Delangin) (Scc2 homolog);Cohesin loading factor subunit SCC2;Nipped-B-like protein;SJCHGC09508 protein	Nipped-B protein
fhe-miR-1a-3p 5`-1 iso	maker-scaffold10x_594_pilon-snap-gene-0.6	BN1106_s7432B000042	66.5	191.7	73.2	G7YJI6;G7YFE1;G4VA73;C1LIX6;C1LIX5	GO:0016020	IPR013694;IPR002035	Loss of heterozygosity 11 chromosomal region 2 gene A protein homolog;Putative vacuolar protein sorting 26, vps26;von Willebrand factor A domain-containing protein 5A	von Willebrand factor A domain containing 5A
fhe-miR-1a-3p 5`-1 iso	maker-scaffold10x_567_pilon-augustus-gene-0.42	BN1106_s2480B000188	3.5	4	3.8	G7YPC0;C1LEC9;S4R646;G3PUW4;H3A7Y3	GO:0008270;GO:0016874	IPR015880;IPR000433;IPR008598;IPR007087	Uncharacterized protein;E3 ubiquitin-protein ligase KCMF1	E3 ubiquitin-protein ligase KCMF1
fhe-miR-1a-3p 5`-1 iso	maker-scaffold10x_99_pilon-snap-gene-0.92	BN1106_s4291B000094	28	38.6	9.1	G7Y7K5;G4V997;G4V998;K1P5F7;H2M666	GO:0003682;GO:0003677;GO:0043565;GO:0003700;GO:0008270	IPR001025;IPR000949;IPR009057;IPR001005;IPR017884;IPR000679;IPR007087;IPR015880;IPR013087	Metastasis-associated protein 1 (Mta1),putative.1;Putative metastasis-associated protein 1 (Mta1);Metastasis-associated protein MTA3;Uncharacterized protein;Metastasis-associated protein MTA1	Metastasis-associated protein MTA3
fhe-miR-1a-3p 5`-1 iso	maker-scaffold10x_61_pilon-snap-gene-0.52	BN1106_s5518B000081	6.9	37.1	7.2	G7YWX6;G4M0T2;R7T3T7;C3Z1Y5;M3XJ95	GO:0018095;GO:0016874	IPR004344;IPR027750	Putative uncharacterized protein;Tubulin tyrosine ligase-related;Probable tubulin polyglutamylase TTLL1;Uncharacterized protein	Ubulin polyglutamylase TTLL1
fhe-miR-1a-3p 5`-1 iso	maker-scaffold10x_65_pilon-augustus-gene-0.55	BN1106_s1643B000113	99.2	98.4	72.4	G7YN59;G4LZD6;Q5D8E7;R7TEE6;K1PRP9	GO:0005737;GO:0051861;GO:0017089;GO:0005543;GO:0046836	IPR014830;IPR011993;IPR001849	Phosphoinositol 4-phosphate adaptor protein,putative;Phosphoinositol 4-phosphate adaptor protein;Pleckstrin-like protein domain-containing family A member 8;SJCHGC04408 protein;Uncharacterized protein	Pleckstrin homology domain-containing family A member 8
fhe-miR-1a-3p 5`-1 iso	maker-scaffold10x_936_pilon-augustus-gene-0.107	BN1106_s168B000273	75.2	78.4	108.6	Q5C291;G4VP58;G7Y7F9;G4VP59;K1PU46	GO:0005509	IPR019018;IPR011992;IPR002048;IPR000664;IPR013905;IPR013577;IPR015943;IPR001680;IPR019775;IPR017986	Putative rab-interacting protein;Putative rab;Rab11 family-interacting protein 4;Lethal(2) giant larvae-like protein 1;SJCHGC05097 protein	Rab-binding protein
fhe-miR-1a-3p 5`-1 iso	maker-scaffold10x_525_pilon-snap-gene-0.18	BN1106_s136B000267	5.1	54.6	5.3	G7YVR1;G7YFT2;G7YG30;G7YCL6;G7YB05	GO:0004190;GO:0006508	IPR001461;IPR021109	Uncharacterized protein;Putative uncharacterized protein	DUF2961 domain-containing protein
fhe-miR-1a-3p 5`-1 iso	maker-scaffold10x_973_pilon-augustus-gene-0.30	BN1106_s6125B000032	15.4	17.8	7.2	C1LG05;G4LY28;G7Y4H6;R7VHD4;T1ELH3	GO:0005634;GO:0043565;GO:0005622	IPR003958;IPR009072	Negative cofactor 2 beta;TATA-binding protein-associated phosphoprotein (Dr1), putative;Uncharacterized protein	Protein Dr1
fhe-miR-1a-3p 5`-1 iso	maker-scaffold10x_742_pilon-snap-gene-0.85	BN1106_s634B000588	1.3	12.2	2.3	G7YPF9;H2KST0;G4LV49;Q7K509;Q7JRF9	GO:0016020;GO:0016263;GO:0016266;GO:0005797;GO:0048531;GO:0006486	IPR026842;IPR003378	Core 1 udp-galactose:n-acetylgalactosamine-alpha-r beta 1,3-galactosyltransferase, putative;Glycoprotein-N-acetylgalactosamine 3-beta-galactosyltransferase 1;CG8708, isoform B;RE41083p;CG8708, isoform A;GH18356p	Glycoprotein-N-acetylgalactosamine 3-beta-galactosyltransferase
fhe-miR-1a-3p 5`-1 iso	maker-scaffold10x_82_pilon-snap-gene-0.74	BN1106_s3137B000066	10.2	19.7	4.1	G7Y5Y0;U3JA22;G3WB57;I3KYE1;R0K5S9	GO:0016021;GO:0005886;GO:0004938;GO:0071875;GO:0030168;GO:0006940;GO:0019229;GO:0004930;GO:0007194	IPR002233;IPR001946;IPR000276;IPR017452;IPR000735	Uncharacterized protein;Dopamine D1-like receptor;Alpha-2A adrenergic receptor	Dopamine D1 receptor
fhe-miR-1a-3p 5`-1 iso	maker-scaffold10x_92_pilon-snap-gene-0.28	BN1106_s5057B000078	2.4	4.7	1.1	G4LVZ7;Q5C2M5;G7Y428;T1IV29;U5EID3	GO:0008270;GO:0046872	IPR001841;IPR013083;IPR007087	Putative uncharacterized protein;RING finger protein 121;SJCHGC02955 protein;Uncharacterized protein;Putative ring-containing e3 ubiquitin ligase	RING finger protein RNF121/RNF175
fhe-miR-1a-3p 5`-1 iso	maker-scaffold10x_538_pilon-snap-gene-0.115	BN1106_s781B000232	1.6	2.4	0.4	G7YC75;G4VMH9;J9K174;J9HFS6;L7LY20	GO:0005634;GO:0003677	IPR001606;IPR021906;IPR011989;IPR016024	Putative uncharacterized protein;AT-rich interactive domain-containing protein 1;AAEL017280-PA;Uncharacterized protein;Putative osa	AT-rich interactive domain-containing protein 1
fhe-miR-1a-3p 5`-1 iso	maker-scaffold10x_81_pilon-snap-gene-0.157	BN1106_s670B000296	9	14.6	25.6	G4VLA3;K1R5L1;K4FY65;M3WDS0;L5KX53	GO:0008270	IPR001781	Crp-related;Muscle LIM protein Mlp84B;Cysteine and glycine-rich protein 1-like isoform 1;Cysteine and glycine-rich protein 3;Uncharacterized protein	Crp/Zinc finger LIM-type
fhe-miR-1a-3p 5`-1 iso	maker-scaffold10x_83_pilon-snap-gene-0.209	BN1106_s2230B000203	11.3	15.3	7.5	G7YD56;G4VHR7;G4VHR8	no_go	0	Putative rab6-interacting protein 2 (ERC protein 1);RAB6-interacting protein 2	uncharacterised
fhe-miR-1a-3p 5`-1 iso	maker-scaffold10x_563_pilon-snap-gene-0.106	BN1106_s807B000266	3.7	33.3	30.4	no_uniprot	no_go	no_ipr	uncharacterised	uncharacterised
fhe-miR-1a-3p 5`-1 iso	maker-scaffold10x_908_pilon-pred_gff_StringTie-gene-1.14	BN1106_s551B000320	80.7	45.4	89.4	G7Y9N9;G4LX25;Q5DCF1;G4LX23;Q5C735	no_go	0	Putative uncharacterized protein;Uncharacterized protein;SJCHGC00797 protein;SJCHGC02563 protein	AIP3 domain-containing protein
fhe-miR-1a-3p 5`-1 iso	snap_masked-scaffold10x_720_pilon-processed-gene-0.38	BN1106_s1141B000345	3.4	16.4	2.4	G7YSJ8;G4V982;Q3KZG3	GO:0046872;GO:0003676	IPR007087;IPR015880;IPR013087	Putative zinc finger protein;Zinc finger protein Gfi-1;SJCHGC06393 protein	Zinc finger protein
fhe-miR-1a-3p 5`-1 iso	maker-scaffold10x_724_pilon-snap-gene-0.102	BN1106_s2374B000247	0.2	0.4	0.1	C1LEK9;G4VQ19;A7SMX3;N1PB98;K1QH27	no_go	IPR010736	Predicted protein;Uncharacterized protein	Lymphocyte expansion molecule like
fhe-miR-1a-3p 5`-1 iso	maker-scaffold10x_97_pilon-snap-gene-0.96	BN1106_s1670B000174	114.6	52.7	135.3	H2KQE4;G4V9Y6;A7SGH8;G3PVL8;G3PVM5	GO:0016810;GO:0008270;GO:0008152;GO:0004132	IPR016192;IPR002125;IPR015517;IPR016193;IPR016473	Predicted protein;Uncharacterized protein;Putative deoxycytidylate deaminase;dCMP deaminase	Probable glutamate--tRNA ligase%2C mitochondrial
fhe-miR-1a-3p 5`-1 iso	maker-scaffold10x_998_pilon-snap-gene-0.47	BN1106_s709B000629	28.6	30.9	41.1	G7YDP9;G4VR77;H2LB91;K1RCK0;E2A118	GO:0004725;GO:0035335	IPR000387;IPR016130;IPR000242;IPR012265	Tyrosine-protein phosphatase non-receptor type 1;Uncharacterized protein	PTPN2 protein tyrosine phosphatase non-receptor type 2
fhe-miR-1a-3p 5`-1 iso	maker-scaffold10x_82_pilon-augustus-gene-0.125	BN1106_s5911B000050	8.7	18.9	19	C1LEC8;T2M4U4;G7YS92;M4A2V3;F6SCR3	GO:0016706	IPR027450;IPR005123	Alkylated repair protein alkB homolog 4;Uncharacterized protein;Alkylated DNA repair protein alkB homolog 4;Probable alpha-ketoglutarate-dependent dioxygenase ABH4	ALKBH4 (AlkB Homolog 4, Lysine Demethylase)
fhe-miR-1a-3p 5`-1 iso	maker-scaffold10x_567_pilon-snap-gene-0.25	BN1106_s1258B000346	75.1	41.8	78.3	G7YFQ6;G4V5Q0	GO:0005524;GO:0004674	IPR011009;IPR000719;IPR017441;IPR002290;IPR008271	Serine/threonine kinase;Cyclin-dependent kinase 6	Cyclin-dependent kinase 6
fhe-miR-1a-3p	maker-scaffold10x_1008_pilon-snap-gene-0.3		46.7	74.1	91.8					Spectrin beta		GO:0016020;GO:0003779; GO:0051693
fhe-miR-1a-3p	maker-scaffold10x_1024_pilon-pred_gff_StringTie-gene-0.2		8.4	25.4	7.6					Retrovirus-related Pol polyprotein		GO:0003676; GO:0015074
fhe-miR-1a-3p	FHE.MSTRG.10525		37.8	16.9	20.2					uncharacterised		no_go
fhe-miR-1a-3p	maker-scaffold10x_1084_pilon-snap-gene-0.133		76.8	88.6	90.9					Sulfate transporter		GO:0006338; GO:0055085; GO:0005524; GO:0140658; GO:0016020
fhe-miR-1a-3p	maker-scaffold10x_1050_pilon-pred_gff_StringTie-gene-0.58		0.1	0.9	0.5					uncharacterised		no_go
fhe-miR-1a-3p	maker-scaffold10x_1083_pilon-snap-gene-0.14		7.6	3.7	2					Electron transfer flavoprotein subunit alpha, mitochondrial		GO:0022900; GO:0009055; GO:0050660; GO:0005739
fhe-miR-1a-3p	maker-scaffold10x_1074_pilon-augustus-gene-0.70		138.9	75.7	89.4					uncharacterised		GO:0006606; GO:0031267; GO:0005737
fhe-miR-1a-3p	maker-scaffold10x_1143_pilon-snap-gene-0.7		2.2	9.2	6.6					uncharacterised		GO:0016020
fhe-miR-1a-3p	maker-scaffold10x_1349_pilon-snap-gene-0.13		29.7	55.6	50.4					NF-kappa-B inhibitor-interacting Ras-like protein 1		GO:0007249; GO:0003924; GO:0005525
fhe-miR-1a-3p	maker-scaffold10x_1124_pilon-augustus-gene-0.32		5.8	20.5	12.2					uncharacterised		no_go
fhe-miR-1a-3p	maker-scaffold10x_1296_pilon-snap-gene-0.16		56	69.2	133					uncharacterised		no_go
fhe-miR-1a-3p	maker-scaffold10x_1181_pilon-snap-gene-0.5		39.5	17.2	36.8					Alcohol dehydrogenase [NADP(+)]		GO:0016491
fhe-miR-1a-3p	maker-scaffold10x_127_pilon-snap-gene-0.29		13.7	16.1	12					uncharacterised		no_go
fhe-miR-1a-3p	maker-scaffold10x_1691_pilon-snap-gene-0.5		65.6	46.3	19.1					uncharacterised		no_go
fhe-miR-1a-3p	maker-scaffold10x_142_pilon-pred_gff_StringTie-gene-0.156		13.9	70.2	18.7					unnamed protein product		no_go
fhe-miR-1a-3p	maker-scaffold10x_145_pilon-snap-gene-2.200		11	23.4	5.7					H/ACA ribonucleoprotein complex subunit		GO:0001522; GO:0006364; GO:0003723; GO:0005730; GO:1990904
fhe-miR-1a-3p	maker-scaffold10x_1597_pilon-snap-gene-0.12		7.7	24.2	7.5					PPPDE peptidase domain-containing protein 1		GO:0008233
fhe-miR-1a-3p	maker-scaffold10x_1399_pilon-snap-gene-0.16		14.3	20.3	42.3					uncharacterised		no_go
fhe-miR-1a-3p	maker-scaffold10x_217_pilon-snap-gene-1.134		13.2	11.7	12.5					Neuronal tryptophan hydroxylase		GO:0009072; GO:0005506; GO:0016714
fhe-miR-1a-3p	maker-scaffold10x_426_pilon-augustus-gene-0.2		18.8	49.9	36.5					uncharacterised		GO:0016020
fhe-miR-1a-3p	maker-scaffold10x_459_pilon-snap-gene-0.74		25.9	19.5	33					uncharacterised		no_go
fhe-miR-1a-3p	maker-scaffold10x_4_pilon-pred_gff_StringTie-gene-0.129		2.7	1.7	0.3					uncharacterised		GO:0005576
fhe-miR-1a-3p	maker-scaffold10x_345_pilon-snap-gene-1.120		51	441.6	142.1					Cyclic nucleotide-gated cation channel alpha-3		GO:0071805; GO:0005249; GO:0016020
fhe-miR-1a-3p	maker-scaffold10x_45_pilon-snap-gene-0.52		218.3	193.4	248.5					Eukaryotic translation initiation factor 4H		GO:0006413; GO:0003723; GO:0003743; GO:0016020
fhe-miR-1a-3p	maker-scaffold10x_231_pilon-snap-gene-0.1		347.7	236.9	377.3					Calcium/calmodulin-dependent protein kinase type 1		GO:0006468; GO:0004674; GO:0005524
fhe-miR-1a-3p	maker-scaffold10x_285_pilon-pred_gff_StringTie-gene-0.3		10.3	261.1	15.9					uncharacterised		no_go
fhe-miR-1a-3p	maker-scaffold10x_486_pilon-augustus-gene-0.29		95	123.4	86.4					Armadillo repeat-containing protein 1		GO:0046872; GO:0005737
fhe-miR-1a-3p	maker-scaffold10x_383_pilon-augustus-gene-1.37		8.4	2.5	1.1					uncharacterised		no_go
fhe-miR-1a-3p	maker-scaffold10x_289_pilon-snap-gene-0.7		7.1	20.3	7.6					Dihydrofolate reductase		GO:0006545; GO:0006730; GO:0046654; GO:0004146; GO:0050661
fhe-miR-1a-3p	maker-scaffold10x_327_pilon-snap-gene-0.22		250.8	124.6	271.2					uncharacterised		no_go
fhe-miR-1a-3p	maker-scaffold10x_251_pilon-snap-gene-0.13		165	179.2	119					uncharacterised		GO:0016567; GO:0046872; GO:0061630; GO:0016020
fhe-miR-1a-3p	maker-scaffold10x_306_pilon-snap-gene-0.23		50.2	60.6	39.1					ras-like GTP-binding protein RHO isoform X2		GO:0007264; GO:0003924; GO:0005525
fhe-miR-1a-3p	maker-scaffold10x_284_pilon-pred_gff_StringTie-gene-0.13		8.3	21.1	3.6					reverse transcriptase family protein		GO:0016740
fhe-miR-1a-3p	maker-scaffold10x_217_pilon-snap-gene-1.122		4.9	37.6	8.8					WW domain-binding protein 2		GO:0045893; GO:0003713
fhe-miR-1a-3p	maker-scaffold10x_355_pilon-pred_gff_StringTie-gene-0.21		96.2	80	52.1					uncharacterised		no_go
fhe-miR-1a-3p	maker-scaffold10x_500_pilon-snap-gene-0.60		24.6	37.4	47.6					SCL-interrupting locus protein		no_go
fhe-miR-1a-3p	maker-scaffold10x_2098_pilon-snap-gene-0.54		8.5	14.3	8.9					SPFH domain-containing protein 1 precursor		GO:0003924; GO:0005525; GO:0031625; GO:0005783; GO:0016020
fhe-miR-1a-3p	maker-scaffold10x_508_pilon-snap-gene-0.39		1.2	8.4	0.7					Tyrosine-protein phosphatase non-receptor type 4		GO:0006470; GO:0004725; GO:0005737; GO:0005856
fhe-miR-1a-3p	maker-scaffold10x_263_pilon-augustus-gene-0.160		3.5	15.5	20.1					Retinol dehydrogenase 13		no_go
fhe-miR-1a-3p	maker-scaffold10x_2098_pilon-snap-gene-0.51		23.6	28.2	241.1					uncharacterised		no_go
fhe-miR-1a-3p	maker-scaffold10x_546_pilon-pred_gff_StringTie-gene-0.84		0	46.1	4.8					uncharacterised		no_go
fhe-miR-1a-3p	maker-scaffold10x_742_pilon-augustus-gene-0.149		2.1	1.1	45.6					S-adenosyl-L-methionine-dependent methyltransferase		GO:0006807; GO:0043414; GO:0044238; GO:0003676; GO:0008168
fhe-miR-1a-3p	maker-scaffold10x_93_pilon-pred_gff_StringTie-gene-0.39		27.4	86	15.2					uncharacterised		no_go
fhe-miR-1a-3p	maker-scaffold10x_721_pilon-snap-gene-0.2		0.3	9.6	2.2					U8 snoRNA-decapping enzyme		GO:0016787; GO:0016020
fhe-miR-1a-3p	maker-scaffold10x_847_pilon-augustus-gene-0.40		64.5	110.3	26.2					Tumor protein p63-regulated protein		GO:0003723
fhe-miR-1a-3p	maker-scaffold10x_628_pilon-snap-gene-0.31		3.4	28.5	5.4					Programmed cell death protein 5		GO:0003677
fhe-miR-1a-3p	maker-scaffold10x_800_pilon-snap-gene-0.3		251	112.5	367.2					transmembrane protein 231		GO:0060170
fhe-miR-1a-3p	snap_masked-scaffold10x_544_pilon-processed-gene-0.76		5.9	11.2	5.7					MAM domain-containing protein		GO:0016020
fhe-miR-1a-3p	maker-scaffold10x_749_pilon-snap-gene-0.121		1.2	20.6	4.7					uncharacterised		GO:0005509; GO:0016020
fhe-miR-1a-3p	trnascan-scaffold10x_167_pilon-noncoding-Pseudo_GGC-gene-0.8		189	262.5	110.4					uncharacterised		no_go
fhe-miR-1a-3p	snap_masked-scaffold10x_1279_pilon-processed-gene-0.72		7.2	7.4	0.8					Tetraspanin		GO:0016020; GO:0016020
fhe-miR-1a-3p	maker-scaffold10x_930_pilon-augustus-gene-0.17		31.9	12.8	10.7					Corticotropin-releasing factor receptor 1		GO:0007166; GO:0007186; GO:0004930; GO:0016020
fhe-miR-1a-3p	maker-scaffold10x_643_pilon-augustus-gene-0.14	BN1106_s150B000130	18.1	27	13.4	no_uniprot	no_go	no_ipr	uncharacterised	Kv channel-interacting protein 4		GO:0005509
fhe-miR-1a-3p	maker-scaffold10x_567_pilon-pred_gff_StringTie-gene-0.23		19.2	36.8	67.6					reverse transcriptase family protein		no_go
fhe-miR-1a-3p	snap_masked-scaffold10x_1467_pilon-processed-gene-0.0		13	41.8	11.2					uncharacterised		no_go
fhe-miR-1a-3p	maker-scaffold10x_62_pilon-snap-gene-0.28		4.5	19.9	6					ER membrane protein complex subunit 10		GO:0005783; GO:0016020
fhe-miR-1a-3p	maker-scaffold10x_896_pilon-pred_gff_StringTie-gene-0.18		14.9	24.7	39.9					Neutral sphingomyelinase		GO:0016020
fhe-miR-1a-3p	maker-scaffold10x_598_pilon-snap-gene-1.96		68.2	65.9	53.3					cubilin-like isoform X2		GO:0019538; GO:0008237; GO:0046872
fhe-miR-1a-3p	maker-scaffold10x_626_pilon-augustus-gene-0.6		28.1	41	68.7					E3 ubiquitin-protein ligase CHFR		GO:0016567; GO:0046872; GO:0016605
fhe-miR-1a-3p	maker-scaffold10x_933_pilon-snap-gene-0.100		10.5	35.5	12.4					Centrosomal protein of 95 kDa		GO:0000922; GO:0005813
fhe-miR-1a-3p	maker-scaffold10x_954_pilon-pred_gff_StringTie-gene-0.28		5	0.1	0					uncharacterised		no_go
fhe-miR-1a-3p	maker-scaffold10x_549_pilon-snap-gene-0.15		24.6	44.7	7.4					Homeobox protein ceh-18		GO:0006355; GO:0003677; GO:0003700; GO:0005634
fhe-miR-1a-3p	maker-scaffold10x_998_pilon-snap-gene-0.58		59.2	46.6	73.5					uncharacterised		GO:0003723
fhe-miR-1a-3p	maker-scaffold10x_1084_pilon-snap-gene-0.142		56.7	37.9	29.2					Deoxyhypusine hydroxylase		GO:0008612; GO:0019135; GO:0046872
fhe-miR-1a-3p	maker-scaffold10x_1050_pilon-snap-gene-0.13	BN1106_s143B000583	52.3	65.1	37.7	no_uniprot	no_go	no_ipr	uncharacterised	Zinc finger protein Gfi-1		GO:0003677
fhe-miR-1a-3p	maker-scaffold10x_1211_pilon-snap-gene-0.5		6.1	4.2	0.3					Microsomal triglyceride transfer protein large subunit		GO:0015914; GO:0016043; GO:0005548; GO:0008289; GO:0005783
fhe-miR-1a-3p	maker-scaffold10x_1149_pilon-snap-gene-0.18		47	26.6	53.5					V-type proton ATPase 21 kDa proteolipid subunit		GO:1902600; GO:0016787; GO:0046961; GO:0033179
fhe-miR-1a-3p	maker-scaffold10x_1189_pilon-snap-gene-0.112		3.4	27.8	4.3					ANTP class homeobox transcription factor ANTP72		GO:0006357; GO:0000981; GO:0003677; GO:0005634
fhe-miR-1a-3p	maker-scaffold10x_1859_pilon-snap-gene-0.47		31.2	32.7	11.6					putative methyltransferase-like protein 15, variant 2		GO:0032259; GO:0008168
fhe-miR-1a-3p	maker-scaffold10x_158_pilon-snap-gene-0.51		11.7	0.2	0.1					Cytosolic Fe-S cluster assembly factor nubp1-A		GO:0016226; GO:0005524; GO:0046872; GO:0051539; GO:0140663; GO:0005737
fhe-miR-1a-3p	maker-scaffold10x_145_pilon-snap-gene-0.14		230.7	30.8	39.2					Carbonic anhydrase		GO:0004089; GO:0008270
fhe-miR-1a-3p	maker-scaffold10x_1977_pilon-snap-gene-0.1		33.2	15.5	32.4					AP-1 complex subunit sigma-2		GO:0006886; GO:0016192; GO:0060155; GO:1903232; GO:0035615; GO:0005765; GO:0005769; GO:0005905; GO:0030121; GO:0032588
fhe-miR-1a-3p	maker-scaffold10x_137_pilon-snap-gene-0.22		59	94.4	70.8					Small G protein signaling modulator 3		no_go
fhe-miR-1a-3p	maker-scaffold10x_145_pilon-snap-gene-2.168		153.5	357.8	236.8					Leukocyte receptor cluster member 1		no_go
fhe-miR-1a-3p	maker-scaffold10x_1829_pilon-augustus-gene-0.8		12.6	17.6	12.8					hypothetical protein D915_001619		no_go
fhe-miR-1a-3p	maker-scaffold10x_1464_pilon-snap-gene-0.32		12.1	38.3	10.2					B-box type zinc finger protein ncl-1		GO:0008270
fhe-miR-1a-3p	maker-scaffold10x_421_pilon-snap-gene-0.21		29.4	26.9	41.9					Sterol regulatory element-binding protein cleavage-activating protein		GO:0005789; GO:0012507; GO:0000139; GO:0032934; GO:0032933
fhe-miR-1a-3p	maker-scaffold10x_483_pilon-snap-gene-0.106		146.2	357.4	45.7					Pancreas transcription factor 1 subunit alpha		GO:0046983
fhe-miR-1a-3p	maker-scaffold10x_406_pilon-snap-gene-0.35		8.2	4.3	16.6					Arf-GAP with SH3 domain ANK repeat and PH domain-containing protein		GO:0043547; GO:0005096; GO:0046872; GO:0005737
fhe-miR-1a-3p	maker-scaffold10x_330_pilon-snap-gene-0.96		42.8	94.5	26.7					hypothetical protein D915_000006		GO:0016020
fhe-miR-1a-3p	maker-scaffold10x_408_pilon-snap-gene-0.65		24.2	50.6	31.9					Ubiquitin-fold modifier 1		GO:0071569
fhe-miR-1a-3p	maker-scaffold10x_454_pilon-snap-gene-0.35		19.1	23.8	14.4					Structure-specific endonuclease subunit SLX1		GO:0006281; GO:0006310; GO:0090305; GO:0017108; GO:0033557
fhe-miR-1a-3p	maker-scaffold10x_75_pilon-snap-gene-0.123		20.4	45.2	26					Ubiquitin-associated and SH3 domain-containing protein B		no_go
fhe-miR-1a-3p	maker-scaffold10x_977_pilon-pred_gff_StringTie-gene-0.63		12.6	8.5	0.8					uncharacterised		no_go
fhe-miR-1a-3p	maker-scaffold10x_748_pilon-snap-gene-0.55		3.5	30.8	6.7					epsin-2 isoform X2		GO:0006897; GO:0008289; GO:0030128
fhe-miR-1a-3p	maker-scaffold10x_729_pilon-snap-gene-0.3		12.6	39.2	30.1					Williams Beuren syndrome chromosomal region 16		no_go
fhe-miR-1a-3p	maker-scaffold10x_920_pilon-snap-gene-0.35		19.2	13.2	0.9					Inosine triphosphate pyrophosphatase		GO:0009117; GO:0009204; GO:0000166; GO:0035870; GO:0036220; GO:0036222; GO:0046872; GO:0005737
fhe-miR-1a-3p	maker-scaffold10x_896_pilon-snap-gene-0.22		5.2	14.2	4.3					SOX21 factor		GO:0006355; GO:0003677; GO:0005634
fhe-miR-1a-3p	maker-scaffold10x_939_pilon-pred_gff_StringTie-gene-0.25		8.9	3	0.8					Rhodopsin orphan GPCR		GO:0016020
fhe-miR-1a-3p	snap_masked-scaffold10x_457_pilon-processed-gene-0.7		0	0	0					Phospholipid scramblase		GO:0017121; GO:0017128
fhe-miR-1a-3p	augustus_masked-scaffold10x_1021_pilon-processed-gene-0.14	BN1106_s1329B000130	14.8	14.9	6.1	G4V9X0;G4V9W9;G7YCE0;C5H612;B6SCG4	no_go	IPR000626	HLA-B-associated transcript 3;Putative scythe/bat3;Large proline-rich protein BAG6
fhe-miR-1a-3p	augustus_masked-scaffold10x_13_pilon-processed-gene-0.101	BN1106_s530B000213	369.7	568	571	G7YEE2;K1PHY0;R7UWK5;T1G0P0;E9FZU9	GO:0016799;GO:0006281	IPR015637;IPR005122	Putative uncharacterized protein;TDG/mug DNA glycosylase family protein;G/T mismatch-specific thymine DNA glycosylase;Uncharacterized protein	G/T mismatch-specific thymine DNA glycosylase
fhe-miR-1a-3p	augustus_masked-scaffold10x_19_pilon-processed-gene-0.138	BN1106_s1242B000162	0.1	1.4	0.3	G7Y4F4;G4VPS9;Q8I7C1;B1Q3K0;D5MS68	GO:0016746	IPR000542	Choline acetyltransferase;Putative choline o-acyltransferase;Choline O-acetyltransferase;Choline-o-acetyltransferase	Choline O-acetyltransferase
fhe-miR-1a-3p	augustus_masked-scaffold10x_1784_pilon-processed-gene-0.37	BN1106_s3761B000202	1.3	2	0.4	H2KNN7;G4LYL8;R7UZW4;K1PRE7;D2A2N9	GO:0005681;GO:0003677;GO:0006397;GO:0006355;GO:0008380;GO:0005634	IPR000467;IPR022783;IPR024933;IPR022159	Putative uncharacterized protein GLEAN_08486;Tuftelin interacting protein, putative;Tuftelin-interacting protein 11;Uncharacterized protein	Tuftelin-interacting protein 11
fhe-miR-1a-3p	augustus_masked-scaffold10x_166_pilon-processed-gene-0.13	BN1106_s1578B000131	21.1	15.4	16.1	G7Y8K4;Q5BZE3;G4VHL7;G4VHL6;G4VHL5	GO:0000166;GO:0003743;GO:0030529;GO:0019013;GO:0008270;GO:0003676	IPR012677;IPR000504;IPR000571;IPR013085	Putative eukaryotic translation initiation factor 4h;U11/U12 small nuclear ribonucleoprotein 20 20kDa protein;SJCHGC02553 protein	Eukaryotic translation initiation factor 4H
fhe-miR-1a-3p	augustus_masked-scaffold10x_24_pilon-processed-gene-0.78	BN1106_s215B000584	32.6	59.8	55.9	G7Y6D3;Q5DA48;G4V6K1;G3MHK3;L7MFU6	GO:0008168;GO:0032259;GO:0016020;GO:0016757	IPR008576;IPR001680;IPR003378;IPR015943	Putative uncharacterized protein;Alpha N-terminal protein methyltransferase 1;Uncharacterized protein;SJCHGC05025 protein
fhe-miR-1a-3p	augustus_masked-scaffold10x_589_pilon-processed-gene-0.6	BN1106_s189B000726	23.6	10.1	2.3	H2KPT3	GO:0030837	IPR002110;IPR020683	KN motif and ankyrin repeat domain-containing protein 1
fhe-miR-1a-3p	augustus_masked-scaffold10x_327_pilon-processed-gene-0.65	BN1106_s140B000447	20.2	10.6	4	G4VBR7;Q5BXP4;K1QP47;S4RQR6;A7SN36	GO:0005813	IPR019188	Predicted protein;Putative uncharacterized protein;Coiled-coil domain-containing protein 77;SJCHGC05212 protein;Uncharacterized protein
fhe-miR-1a-3p	augustus_masked-scaffold10x_469_pilon-processed-gene-0.37	BN1106_s158B000323	318.3	204	399.2	G7YE04;G4M0T8;G4M0T9;H3JL46;G3SWX5	GO:0003677	IPR001025	Uncharacterized protein;Serine-rich repeat protein , putative;Putative uncharacterized protein;BAH and coiled-coil domain-containing protein 1	Serine rich repeat protein
fhe-miR-1a-3p	augustus_masked-scaffold10x_314_pilon-processed-gene-0.34	BN1106_s1401B000400	36.2	172.1	88.2	C1L4N1;Q5DD65;G4VHZ6;G7YFV9;F4WFK8	GO:0016301;GO:0000287;GO:0004749;GO:0009165	IPR005946	Ribose-phosphate pyrophosphokinase;Phosphoribosyl pyrophosphate synthetase-associated protein 2;Putative ribose-phosphate pyrophosphokinase 1,2;Phosphoribosyl pyrophosphate synthase-associated protein 1;SJCHGC00941 protein	Phosphoribosyl pyrophosphate synthetase-associated protein 2
fhe-miR-1a-3p	maker-scaffold10x_1017_pilon-snap-gene-0.11	BN1106_s1079B000448	2.2	5.1	10.1	G7Y8H2;Q5DBX8;T1FX50;Q4RLR4;S4RT80	GO:0003993;GO:0046872	IPR004843;IPR008963;IPR015914;IPR025733	Iron/zinc purple acid phosphatase-like protein;SJCHGC01821 protein;Uncharacterized protein
fhe-miR-1a-3p	maker-scaffold10x_1014_pilon-snap-gene-0.31	BN1106_s1205B000220	10	25.6	11.8	G7YEH1;C1LDW2;G4LZP5	no_go	IPR002404;IPR011993	Uncharacterized protein;Putative uncharacterized protein
fhe-miR-1a-3p	maker-scaffold10x_1010_pilon-snap-gene-0.102	BN1106_s2338B000243	21.1	23	41.3	H2KNX5;G4VDY6;Q5C1T9;G7YUI6;G7YMB4	GO:0007229;GO:0008305;GO:0009539;GO:0007155;GO:0015979	IPR013519;IPR000413;IPR013649;IPR002682;IPR013517;IPR018184	Putative integrin alpha-ps;Integrin alpha-ps;Integrin alpha-5;Uncharacterized protein;SJCHGC05466 protein	Peptidase A1 domain-containing protein
fhe-miR-1a-3p	maker-scaffold10x_100_pilon-snap-gene-0.1	BN1106_s608B000213	94.1	76.5	103.7	G7Y3P1;G7Y3P3;G4VFY2;T1K1M6;T1H819	GO:0016021;GO:0005234;GO:0004970;GO:0035235;GO:0016020	IPR001320;IPR001638;IPR019594;IPR001508;IPR001828;IPR028082	Putative glutamate receptor, AMPA;Glutamate receptor delta-1 subunit;Probable glutamate receptor;Uncharacterized protein
fhe-miR-1a-3p	maker-scaffold10x_1006_pilon-augustus-gene-0.6	BN1106_s1255B000314	3.7	10.9	7.6	G7YW54;G4VS04;T1ED10;Q659D0;L7MK40	GO:0005634;GO:0005524;GO:0008026;GO:0003677;GO:0008270;GO:0006355;GO:0004386	IPR012957;IPR023780;IPR016197;IPR002464;IPR009462;IPR014001;IPR001650;IPR027417;IPR000330;IPR000953;IPR009463;IPR019786;IPR001965;IPR019787;IPR013083	Putative chromodomain helicase DNA binding protein;Chromodomain-helicase-DNA-binding protein 3;Putative chromatin remodeling complex wstf-iswi small subunit;Putative uncharacterized protein DKFZp434P202;Uncharacterized protein
fhe-miR-1a-3p	maker-scaffold10x_1010_pilon-snap-gene-0.107	BN1106_s1901B000241	26.1	31.1	42.1	no_uniprot	no_go	no_ipr	uncharacterised
fhe-miR-1a-3p	augustus_masked-scaffold10x_712_pilon-processed-gene-0.52	BN1106_s107B000176	5.4	17.6	22.9	G4VQN3;F1QRM4;H3A222;H3A221;K1PYW1	GO:0005813;GO:0005634;GO:0060271	IPR026201	Centrosomal protein of 290 kDa;Uncharacterized protein
fhe-miR-1a-3p	maker-scaffold10x_1010_pilon-snap-gene-0.100	BN1106_s2050B000322	13.9	8.3	15.5	H2KQB2;G4VIA0	GO:0038023	IPR016017	Putative uncharacterized protein;Uncharacterized protein
fhe-miR-1a-3p	augustus_masked-scaffold10x_908_pilon-processed-gene-1.187	BN1106_s515B000273	14.9	35.5	135.5	G7YU45;G7Y5X0;G4LZH2;A2CI91;G4LZH1	GO:0005509;GO:0008270	IPR011992;IPR015153;IPR015154;IPR001202;IPR000433;IPR001715;IPR018159;IPR002017;IPR001589	Dystrophin;Dystrophin, putative;Dystrophin-like protein;Spectrin beta chain brain 2;Dystrophin isoforms A/C/F/G/H
fhe-miR-1a-3p	maker-scaffold10x_1013_pilon-snap-gene-0.117	BN1106_s210B001005	27	32.7	23.6	G7YSA1;G4LY37;C1LER4;Q5D944;G4LY38	GO:0005737;GO:0005634;GO:0008565;GO:0006606	IPR011989;IPR016024;IPR000225;IPR002652;IPR024931	Importin subunit alpha	Importin subunit alpha
fhe-miR-1a-3p	maker-scaffold10x_1010_pilon-pred_gff_StringTie-gene-0.79	BN1106_s187B000161	32.9	29.1	4.9	H2KQJ5;K1PBA9;T1IP28;B7P1L1;H9K7L9	GO:0005622;GO:0005525;GO:0007264	IPR027417;IPR005225;IPR024156;IPR006689	ADP ribosylation factor 79F, putative;ADP-ribosylation factor-like 6;Uncharacterized protein;ADP-ribosylation factor-like protein 6	ADP-ribosylation factor
fhe-miR-1a-3p	maker-scaffold10x_1087_pilon-snap-gene-0.68	BN1106_s878B000301	58.1	37	56.5	no_uniprot	no_go	no_ipr	uncharacterised
fhe-miR-1a-3p	maker-scaffold10x_1040_pilon-snap-gene-0.43	BN1106_s2022B000169	18.2	36	9.4	G7YR28;G4VC03;K1R748;G3TIR9;G3U0P8	GO:0003723;GO:0006396;GO:0005634;GO:0003676;GO:0006914	IPR000467;IPR000061;IPR007243	Uncharacterized protein;Putative arginine/serine rich splicing factor sf4/14;Splicing factor 4
fhe-miR-1a-3p	maker-scaffold10x_1104_pilon-snap-gene-0.61	BN1106_s118B000298	23.5	12.7	2.7	G7YRY8;G4VIK0;G4VIK1;R7TQV0;E0VM57	no_go	IPR004012	Putative uncharacterized protein;RUN domain-containing protein 1;Uncharacterized protein
fhe-miR-1a-3p	maker-scaffold10x_1074_pilon-snap-gene-0.112	BN1106_s73B000487	13.5	16.4	12.9	G7YBA7;G4VQV8;G7YBA8;G4VQV9;K1QEY5	GO:0004842;GO:0008270;GO:0016874	IPR002110;IPR020683;IPR010606;IPR000433;IPR001841;IPR013083	Putative mind bomb;E3 ubiquitin-protein ligase mind-bomb;E3 ubiquitin-protein ligase MIB1
fhe-miR-1a-3p	maker-scaffold10x_1084_pilon-snap-gene-0.127	BN1106_s1374B000119	109.7	149.6	112.9	G7YAH5;Q5CRB9;Q5CLX1;Q5DD30;Q7Z1I8	GO:0016021	IPR001623;IPR015399;IPR018253	DnaJ homolog subfamily B member 12;CG3061-PA;DNAj protein with possible transmembrane domain within C-terminal region;Putative uncharacterized protein;DnaJ-like protein
fhe-miR-1a-3p	maker-scaffold10x_1068_pilon-snap-gene-0.40	BN1106_s117B000695	2.2	9.6	2.6	G0S1X9;T1EFB5;G2RGA3;N4UAP7;F9G0N9	GO:0005524;GO:0006950	IPR013126;IPR018181	Uncharacterized protein;Heat shock protein 70-like protein;Putative uncharacterized protein;Hypoxia up-regulated protein 1
fhe-miR-1a-3p	maker-scaffold10x_1075_pilon-snap-gene-0.15	BN1106_s2968B000204	0.2	118	11.1	G7Y4D4;G4VME7	GO:0046872	IPR000571	Putative unkempt protein;RING finger protein unkempt homolog
fhe-miR-1a-3p	maker-scaffold10x_1087_pilon-snap-gene-0.64	BN1106_s2827B000094	189.7	111.6	196.5	C7TZJ1;H2KPE3	GO:0008270	IPR001876	Hypotheticial protein;RING1 and YY1-binding protein
fhe-miR-1a-3p	maker-scaffold10x_1041_pilon-snap-gene-0.9	BN1106_s3082B000275	1.7	2.3	1.5	G7YNC0;Q5DA78	no_go	0	Acyl-CoA thioesterase-related;SJCHGC04260 protein
fhe-miR-1a-3p	maker-scaffold10x_1089_pilon-augustus-gene-0.10	BN1106_s1983B000121	35.4	30.5	44.2	H2KNN5;K1Q1P5;G1KCL5;Q6GLV1;M3XIL9	GO:0004143;GO:0003951;GO:0007205;GO:0005543	IPR016064;IPR001206;IPR001849	Uncharacterized protein;Ceramide kinase;MGC84197 protein
fhe-miR-1a-3p	maker-scaffold10x_1035_pilon-augustus-gene-0.15	BN1106_s2301B000262	7.2	9.5	7.7	G7YUQ1;G4VAE2;E9G5C4;H3A653;M3ZE82	GO:0016791;GO:0016311	IPR011948;IPR023214;IPR004274	Putative uncharacterized protein;Putative nuclear lim interactor-interacting factor (Nli-interacting factor) (Nli-if);CTD small phosphatase-like protein;Uncharacterized protein
fhe-miR-1a-3p	maker-scaffold10x_1092_pilon-augustus-gene-0.11	BN1106_s1685B000245	23.7	5	5	G7Y411;C7TYZ4;M3YVQ4;I3KRB0;H3B8S3	GO:0016021	IPR008253;IPR016579	Synaptogyrin 3;Synaptogyrin-1;Uncharacterized protein
fhe-miR-1a-3p	maker-scaffold10x_1080_pilon-snap-gene-0.12	BN1106_s1234B000168	15.9	26.2	12	G7YCT1;G4LVA9;G7YCT2;B0WTP2;T1KRS2	GO:0005524;GO:0008026;GO:0004525;GO:0003723;GO:0006396;GO:0016075;GO:0004386	IPR005034;IPR011545;IPR014720;IPR014001;IPR001650;IPR027417;IPR003100;IPR011907;IPR000999	Endoribonuclease Dicer;Ribonuclease III, putative;Endoribonuclease Dicer homolog 4;Dicer-like protein 1;Uncharacterized protein
fhe-miR-1a-3p	maker-scaffold10x_102_pilon-augustus-gene-0.93	BN1106_s2800B000128	8.3	5.3	14.4	G4VE87;G7Y2H1;G7YX85;M4A799;G7YN49	GO:0000184; GO:0000781; GO:0004519; GO:0005730; GO:0005829; GO:0030145; GO:0043009; GO:0005737	IPR018834;IPR019458;IPR002716;IPR011990	Putative uncharacterized protein;Protein SMG6;Uncharacterized protein
fhe-miR-1a-3p	maker-scaffold10x_1040_pilon-augustus-gene-0.36	BN1106_s2022B000170	159.1	55.1	107.2	H2KU58;G4VC01;G7YRA1;R7VGI5;K1QMP3	GO:0008270;GO:0016874;GO:0004842	IPR001478;IPR001841;IPR013083;IPR017907;IPR008974;IPR018957;IPR001293;IPR013323	Putative multiple pdz domain protein;Ligand of Numb protein X 2;E3 ubiquitin-protein ligase LNX;Uncharacterized protein
fhe-miR-1a-3p	maker-scaffold10x_1074_pilon-snap-gene-0.109	BN1106_s2544B000258	19.7	6.9	1.1	G4VQK3;G7YLM8;Q9NJS4;M3YEX1;H2Z9J3	GO:0003755;GO:0006457;GO:0000413	IPR002130;IPR024936	Putative cyclophilin;Peptidyl-prolyl cis-trans isomerase-like 6;Uncharacterized protein;Cyclophilin	Vesicle transport through interaction with
fhe-miR-1a-3p	maker-scaffold10x_1058_pilon-snap-gene-0.14	BN1106_s1572B000222	0.8	14.4	36.5	no_uniprot	no_go	no_ipr	uncharacterised	XPG_I_2 domain-containing protein
fhe-miR-1a-3p	maker-scaffold10x_103_pilon-snap-gene-0.106	BN1106_s4325B000120	13.3	12.9	16.2	G7YNT0;C1LGQ5;C1L527;Q5C7H9;G4VEU1	GO:0016459;GO:0005524;GO:0003774	IPR008491;IPR000048;IPR001609;IPR000857;IPR027417	CDK5 regulatory subunit-associated protein 3 (CDK5 activator-binding protein C53);Putative myosin XV;Regulatory subunit-associated protein 3;SJCHGC03338 protein	CDK5 regulatory subunit-associated protein 3
fhe-miR-1a-3p	maker-scaffold10x_1086_pilon-snap-gene-0.93	BN1106_s2589B000203	12.3	13.7	10	H2KSJ5;G4LY90;K1QZ51;H9GBE8;E0VK37	GO:0000502	IPR015943;IPR001680;IPR019775;IPR017986;IPR020472	WD-repeat protein, putative;Putative uncharacterized protein;Proteasomal ATPase-associated factor 1;Uncharacterized protein	Nucleolar GTP-binding protein 1
fhe-miR-1a-3p	maker-scaffold10x_1050_pilon-augustus-gene-0.71	BN1106_s959B000270	3.3	5.8	11	G7YHW8;G4VCT6;E9INA7;E1ZXS2;H9HQ73	GO:0016020	IPR019372	Lipoma HMGIC fusion partner-like 2 protein;Putative uncharacterized protein;Lipoma hmgic fusion partner-like protein;Uncharacterized protein
fhe-miR-1a-3p	maker-scaffold10x_1092_pilon-snap-gene-0.1	BN1106_s7088B000030	40.7	31.9	131.9	G4VQB7;G4VQB6;G7YHB2;Q5D8N7;C1LFP2	GO:0016020	IPR013893	Uncharacterized protein;SJCHGC04593 protein
fhe-miR-1a-3p	maker-scaffold10x_1257_pilon-snap-gene-0.75	BN1106_s1831B000363	35.9	31.2	24.2	H2KSY6;G4LW15;H2KNH5;L8Y7Z0;H9J6G0	GO:0005871;GO:0005874;GO:0005524;GO:0003777;GO:0007018	IPR027640;IPR019821;IPR001752;IPR027417	Kif4a, putative;Kinesin family member 4/7/21/27;Uncharacterized protein	Kinesin protein
fhe-miR-1a-3p	maker-scaffold10x_11_pilon-snap-gene-0.19	BN1106_s5939B000032	14.8	74.2	47.2	H2KR50;R7TF41;K1P4Q0;Q2YDR1;G3T194	GO:0005814; GO:0005856; GO:0005879; GO:0008017; GO:0036064; GO:0036126	IPR024963	Uncharacterized protein;Protein FAM154B;Zgc:123250	Stabilizer of axonemal microtubules 2
fhe-miR-1a-3p	maker-scaffold10x_1198_pilon-snap-gene-0.57	BN1106_s977B000151	129.6	150.1	103.8	G5E1X2;M4AFG7;F6XDN6;G3TXG8;Q4SW02	GO:0016021;GO:0006810;IPR009038;PS50866	IPR009038	Uncharacterized protein;Putative transmembrane emp24 protein transport domain containing 5	GOLD domain-containing protein
fhe-miR-1a-3p	maker-scaffold10x_1296_pilon-pred_gff_StringTie-gene-0.42	BN1106_s5723B000080	2.3	0.1	0	G7YH82	no_go	0	Uncharacterized protein
fhe-miR-1a-3p	maker-scaffold10x_124_pilon-snap-gene-0.17	BN1106_s1872B000138	31.4	56.1	62.3	G7YQG5;G4LXL1;C1L4L6;Q0V8P4;H2SIL1	GO:0003677; GO:0005634; GO:0030174; GO:0071163	IPR014939	DNA replication factor Cdt1 (Double parked homolog);Ris2 protein , putative;Chromatin licensing and DNA replication factor 1;Uncharacterized protein;DNA replication factor
fhe-miR-1a-3p	maker-scaffold10x_1332_pilon-snap-gene-0.35	BN1106_s2081B000158	146.8	121.2	246.7	G7YTU4;G4VSP4;G7YXG7;G4VSD1;G4V968	GO:0004518;GO:0006281;GO:0090305;GO:0003723;GO:0003964;GO:0006278	IPR026832;IPR006085;IPR010418;IPR008979;IPR010400;IPR000477;IPR000905;IPR017861;IPR017860	Putative uncharacterized protein;Uncharacterized protein;Evolutionarily conserved signaling intermediate in Toll pathway mitochondrial;O-sialoglycoprotein endopeptidase
fhe-miR-1a-3p	maker-scaffold10x_113_pilon-snap-gene-0.213	BN1106_s676B000137	8.9	25.2	6.9	H2KVA1;G4VI37;E7EYR7;K1PD45;U3JZ77	GO:0016021;GO:0055085;GO:0046872	IPR004837;IPR007087;IPR015880	Uncharacterized protein;Putative na/ca exchanger;Sodium/potassium/calcium exchanger 6
fhe-miR-1a-3p	maker-scaffold10x_1213_pilon-snap-gene-0.60	BN1106_s100B000381	55.3	48.5	152.8	no_uniprot	no_go	no_ipr	uncharacterised
fhe-miR-1a-3p	maker-scaffold10x_1137_pilon-augustus-gene-0.75	BN1106_s3100B000037	14.3	11.9	8.1	G7YTS8;G4VJH9;C1LFD4;D5JG79;R7T9R2	GO:0003676;GO:0000166	IPR012677;IPR000504	TIA1 cytotoxic granule-associated RNA binding protein;TIA1-like protein;Putative nucleolysin tia-1;Nucleolysin TIA-1 isoform p40;Uncharacterized protein
fhe-miR-1a-3p	maker-scaffold10x_1256_pilon-snap-gene-0.1	BN1106_s5088B000052	6.1	16.1	2.3	G7YEG5	no_go	IPR001214	SET domain-containing protein 4
fhe-miR-1a-3p	maker-scaffold10x_1125_pilon-snap-gene-0.122	BN1106_s6244B000062	0.4	11	6	H2SX70;H2SX69;H2SX68;H2SX67;G3Q6W0	GO:0019903; GO:0043666	IPR016024;IPR007587	Uncharacterized protein
fhe-miR-1a-3p	maker-scaffold10x_1309_pilon-snap-gene-0.98	BN1106_s1000B000617	324.4	300.7	252	G4V8D5;Q5DF57;G4V8D6;L7M6F0;T1JLE9	GO:0030117;GO:0006886;GO:0016192;GO:0006810	IPR022775;IPR000804;IPR011012	Putative zeta-coat protein;Putative coatomer protein complex subunit zeta 1;Coatomer subunit zeta-1;SJCHGC05794 protein;Uncharacterized protein	Coatomer subunit zeta
fhe-miR-1a-3p	maker-scaffold10x_1125_pilon-augustus-gene-0.100	BN1106_s1429B000123	41.8	40.3	37.2	G7Y8I3;K9IKA0;F7BU30;L5KU73;Q3TAE7	GO:0005737;GO:0005856;GO:0019898;GO:0004842;GO:0008270;GO:0006928;GO:0042632;GO:0010989;GO:0007399;GO:0045732;GO:0031648;GO:0042787;GO:0032803;GO:0016874	IPR019749;IPR019750;IPR000798;IPR014352;IPR019748;IPR000299;IPR018979;IPR011993;IPR001841;IPR013083	Uncharacterized protein;E3 ubiquitin-protein ligase MYLIP-A;Putative e3 ubiquitin-protein ligase mylip;E3 ubiquitin-protein ligase MYLIP;Putative uncharacterized protein
fhe-miR-1a-3p	maker-scaffold10x_1323_pilon-augustus-gene-0.9	BN1106_s1683B000170	0.7	18.2	76.4	G4V6U1;K1QDE4;R7TSA0;G7YLY1;F1R5A1	GO:0016021	IPR007632	Anoctamin
fhe-miR-1a-3p	maker-scaffold10x_135_pilon-augustus-gene-0.44	BN1106_s1413B000130	110.8	18.2	12.3	G4V9Z9;G7YSD2;F8UVH3;Q5C294;Q5D9Z5	GO:0020037;GO:0005506;GO:0004497;GO:0016705;GO:0070330	IPR001128;IPR017972;IPR002401	Cytochrome P450;Putative cytochrome P450;Cytochrome P450 1A1;SJCHGC03325 protein;SJCHGC08656 protein
fhe-miR-1a-3p	maker-scaffold10x_1188_pilon-snap-gene-0.41	BN1106_s1128B000276	1.8	2.1	1.4	G7YWK4;C1LG26;C1LG25;G4V8L0;L7LXS5	GO:0005524;GO:0004674	IPR011009;IPR000719;IPR002290;IPR008271;IPR017441	Proviral integration site 1;Serine/threonine protein kinase;Proto-oncogene serine/threonine-protein kinase pim-1;Putative serine/threonine-protein kinase pim-3	Proviral integration site 1
fhe-miR-1a-3p	maker-scaffold10x_113_pilon-snap-gene-0.204	BN1106_s4864B000047	61.4	47.1	149.4	H2KPN4;G4VCL1;L7M522;T1KNZ2;C1BLV5	GO:0016021;GO:0006810	IPR018108;IPR023395	Mitochondrial carnitine/acylcarnitine carrier protein;Mitochondrial carnitine/acylcarnitine carrier protein-related;Putative solute carrier family 25 carnitine/acylcarnitine translocase member 20;Uncharacterized protein	Carnitine/acylcarnitine translocase
fhe-miR-1a-3p	maker-scaffold10x_1278_pilon-snap-gene-0.16	BN1106_s2176B000113	0.8	0.9	0.2	G7YN15;G4VC60;A8XEH5;E3MGF8;S7MF52	GO:0005543;GO:0005089;GO:0035023	IPR000219;IPR003961;IPR007110;IPR013783;IPR013098;IPR003599;IPR003598;IPR011993;IPR001849;IPR007850;IPR001452;IPR015129	Protein CBR-UNC-89;CRE-UNC-89 protein;Putative titin;Muscle M-line assembly protein unc-89;Titin	Signal transducer and activator of
fhe-miR-1a-3p	maker-scaffold10x_1239_pilon-snap-gene-0.17	BN1106_s1281B000186	6.2	10.6	3.6	Q5DE14;G4VRN3;H2KUV5;C1LF75;T1F304	GO:0003677; GO:0005634; GO:0006260; GO:0006281; GO:0006310	IPR012340;IPR014646;IPR014892;IPR011991	Replication protein A 32 kDa subunit;Putative replication protein A;Replication factor A2;SJCHGC02904 protein;Uncharacterized protein	Replication protein A subunit
fhe-miR-1a-3p	maker-scaffold10x_1189_pilon-snap-gene-0.109	BN1106_s34B000225	0	0.1	5.4	G7Y5Y1;G4VGC5;G7Y9E0;G4VSV6;Q2L6N1	GO:0005921;GO:0016021;GO:0006811	IPR000990	Innexin
fhe-miR-1a-3p	maker-scaffold10x_1165_pilon-snap-gene-0.17	BN1106_s178B000377	2	7.1	1.1	G7YUB1;G4VMI1;R7TSQ1;E0VAC8;E2B7B4	no_go	IPR011047;IPR015943;IPR001680;IPR019775;IPR017986	WD-repeat protein, putative;WD repeat-containing protein 7;Putative uncharacterized protein;Uncharacterized protein	WD repeat-containing protein 7
fhe-miR-1a-3p	maker-scaffold10x_1149_pilon-augustus-gene-0.69	BN1106_s764B000136	2.7	70.3	5	G7YUQ4;G4VK94;C1L602;Q5BWI0;C1L603	GO:0016020;GO:0016021	IPR008253	Uncharacterized protein;Putative marvel-containing potential lipid raft-associated protein;Marvel-containing potential lipid raft-associated protein;SJCHGC05438 protein
fhe-miR-1a-3p	maker-scaffold10x_113_pilon-snap-gene-0.196	BN1106_s2993B000108	12.1	17.5	8.8	H2KQJ7;R7VJT9;H2YL28;A7RLE0;R7TM19	GO:0005777;GO:0003995;GO:0003997;GO:0050660;GO:0006635;GO:0006631	IPR006091;IPR012258;IPR002655;IPR009075;IPR009100	Uncharacterized protein
fhe-miR-1a-3p	maker-scaffold10x_1137_pilon-snap-gene-0.105	BN1106_s754B000176	7.8	24.4	11.4	G7Y2W2;R7UIQ0;K1RR36;H3CME6;Q4SU10	GO:0016787	IPR023214;IPR006357;IPR006353	Cat eye syndrome critical region protein 5;Uncharacterized protein
fhe-miR-1a-3p	maker-scaffold10x_123_pilon-snap-gene-0.72	BN1106_s3759B000098	12.2	18.8	21.5	H2KPQ9;G4VP66;C1LEM5;T1EMH5;F6Z4Y4	GO:0000145;GO:0006887	IPR010326	Putative exocyst complex component Sec6;Uncharacterized protein;Exocyst complex component sec6, 3;Exocyst complex component 3
fhe-miR-1a-3p	maker-scaffold10x_1176_pilon-snap-gene-0.17	BN1106_s2111B000296	29.1	29.2	14.9	H2KV30;G7YI75	no_go	0	Uncharacterized protein;Putative uncharacterized protein	Rho-GAP domain-containing protein
fhe-miR-1a-3p	maker-scaffold10x_113_pilon-snap-gene-0.191	BN1106_s1532B000523	43.1	42	41.2	G7Y3K1;G4LXU3;U3EUT0;U3CIX3;G1K955	GO:0000226; GO:0005912; GO:0005923; GO:0005938; GO:0007049; GO:0007155; GO:0008104; GO:0012505; GO:0016324; GO:0030010; GO:0035091; GO:0043296; GO:0045197; GO:0051301; GO:0051660; GO:0120157; GO:0070161	IPR021922;IPR001478	Uncharacterized protein;Cell polarity protein;Partitioning defective protein 3;Partitioning defective 3 homolog isoform 9
fhe-miR-1a-3p	maker-scaffold10x_111_pilon-snap-gene-0.76	BN1106_s1280B000186	17.2	97	88.9	no_uniprot	no_go	no_ipr	uncharacterised	SH3 domain-binding glutamic acid-rich protein
fhe-miR-1a-3p	maker-scaffold10x_1175_pilon-snap-gene-0.25	BN1106_s3294B000058	84.4	74.9	111.8	G4M1M0;G7YGH0;T1JC84;F1NQT0;D0VEW8	GO:0003677;GO:0003887;GO:0000166;GO:0006260	IPR006172;IPR017964;IPR006133;IPR006134;IPR023211;IPR012337;IPR025687	DNA polymerase (EC 2.7.7.7)
fhe-miR-1a-3p	maker-scaffold10x_1231_pilon-snap-gene-0.3	BN1106_s1116B000228	25.3	32.5	14.6	G7YF58;G4V5Q3;L5LGE3;H0X6X7;G1P2U4	GO:0005524;GO:0003677;GO:0004386;GO:0005852;GO:0003743	IPR014001;IPR001650;IPR027417;IPR000330;IPR027512;IPR000717	Uncharacterized protein;Putative uncharacterized protein;Translation initiation factor 3 subunit A;Helicase ARIP4
fhe-miR-1a-3p	maker-scaffold10x_119_pilon-snap-gene-0.2	BN1106_s91B000246	7.9	15.3	15.7	H2KP14;G4VRF1;Q5C559	GO:0016020	0	Uncharacterized protein;SJCHGC07636 protein	IRS-type PTB domain-containing protein
fhe-miR-1a-3p	maker-scaffold10x_1178_pilon-snap-gene-0.42	BN1106_s1951B000169	7.4	50.8	30.2	H2KSC0;G4LYB9;G1KJZ3;B4PR57;Q296N7	GO:0005634;GO:0003682;GO:0003677	IPR001357;IPR009057;IPR001005;IPR017884;IPR007526;IPR011991;IPR000953	GE26342;Uncharacterized protein;SWI/SNF complex-related;SWI/SNF related-matrix-associated actin-dependent regulator of chromatin subfamily C;GA15060
fhe-miR-1a-3p	maker-scaffold10x_127_pilon-augustus-gene-0.45	BN1106_s3813B000116	69.8	36.9	44.2	G7Y5B0;C1LG61;G4VGA8	no_go	0	Uncharacterized protein
fhe-miR-1a-3p	maker-scaffold10x_1597_pilon-snap-gene-0.7	BN1106_s771B000471	107.1	106.6	23.5	H2KUG9;C1L5F7;G4VCJ4;H3CVG4;U3IHH8	GO:0030126;GO:0005198;GO:0006886;GO:0016192	IPR011989;IPR016024;IPR002553;IPR011710;IPR016460	Coatomer subunit beta;Uncharacterized protein	Coatomer subunit beta
fhe-miR-1a-3p	maker-scaffold10x_2039_pilon-snap-gene-0.4	BN1106_s2628B000130	4.5	9.7	14	G7Y4S7;G4VL47	GO:0004185;GO:0006508;GO:0004180	IPR001563;IPR018202	Family S10 non-peptidase homologue (S10 family);cathepsin A (Carboxypeptidase C)
fhe-miR-1a-3p	maker-scaffold10x_1691_pilon-snap-gene-0.6	BN1106_s1134B000203	48.4	116	52.4	G7Y966;G4VNI8	no_go	0	Uncharacterized protein
fhe-miR-1a-3p	maker-scaffold10x_1600_pilon-snap-gene-0.3	BN1106_s581B000594	40.8	42.4	43.9	no_uniprot	no_go	no_ipr	uncharacterised
fhe-miR-1a-3p	maker-scaffold10x_1986_pilon-snap-gene-0.5	BN1106_s887B000270	80.2	125.9	63.1	G7Y304;F2WMR5;B1NWV9;D3J1K0;G4V8C6	GO:0005622;GO:0004871;GO:0035556;GO:0007275	IPR000591;IPR008339;IPR003351;IPR001158;IPR015506;IPR001478;IPR011991	Dishevelled-like protein;Dishevelled;Dvl-2;Putative dishevelled;Segment polarity protein dishevelled	Segment polarity protein dishevelled
fhe-miR-1a-3p	maker-scaffold10x_1446_pilon-snap-gene-0.35	BN1106_s241B000547	143.8	211.1	50.5	G7YL75;G4V617	no_go	IPR006594	Putative uncharacterized protein;Uncharacterized protein
fhe-miR-1a-3p	maker-scaffold10x_149_pilon-snap-gene-0.91	BN1106_s582B000105	92.6	31.6	16.3	G7YA78;F7GWF8;A8K2Q2;H3CYA8;F7ENH5	GO:0016021;GO:0005524;GO:0042626;GO:0006200;GO:0005254;GO:0006821	IPR003593;IPR011527;IPR003439;IPR017871;IPR001140;IPR027417;IPR009147	cDNA FLJ77042, highly similar to Homo sapiens ATP-binding cassette, sub-family C (CFTR/MRP), member 4, mRNA;Uncharacterized protein;Multidrug resistance-associated protein 4
fhe-miR-1a-3p	maker-scaffold10x_186_pilon-snap-gene-0.90	BN1106_s342B000433	11.5	54.2	13.4	G7YR69;C1L5R0;C1LI44;Q5BXL1;T2MBQ8	no_go	IPR015943;IPR001680;IPR017986	WD repeat domain phosphoinositide-interacting protein 3;SJCHGC05492 protein
fhe-miR-1a-3p	maker-scaffold10x_1698_pilon-augustus-gene-0.1	BN1106_s3521B000048	159.8	222.7	168.9	G7YB95;G4VSM3	GO:0035556	IPR001496	Uncharacterized protein
fhe-miR-1a-3p	maker-scaffold10x_1546_pilon-augustus-gene-0.0	BN1106_s1990B000283	5.9	15	1.3	H2KPF4;G4V6E6;G7YB49;G4LUV8;R7T4Q3	GO:0004143;GO:0046872;GO:0003951;GO:0035556;GO:0007205;GO:0008076;GO:0005249	IPR016064;IPR020454;IPR000756;IPR001206;IPR002219;IPR000159;IPR027359;IPR005821;IPR003091;IPR003968	Diacylglycerol kinase, theta, putative;Putative diacylglycerol kinase, theta;Diacylglycerol kinase;Uncharacterized protein
fhe-miR-1a-3p	maker-scaffold10x_1660_pilon-snap-gene-0.0	BN1106_s3300B000094	9.5	68.1	45.9	G7Y3B7	no_go	0	Uncharacterized protein
fhe-miR-1a-3p	maker-scaffold10x_145_pilon-snap-gene-1.6	BN1106_s1192B000303	8.4	0.1	0.2	G7YB47;K1PTF5;C1LFU2;G4LY05;R7TGF2	GO:0004527;GO:0016021	IPR004031	3' histone mRNA exonuclease 1;Septate junction protein;Uncharacterized protein
fhe-miR-1a-3p	maker-scaffold10x_1856_pilon-snap-gene-0.2	BN1106_s796B000485	1.6	7.8	48.6	G7YFH0;G7YBP2;G7YCI5;I1EVI8;I1F1B4	GO:0003676;GO:0008270;GO:0003723;GO:0003964;GO:0015074;GO:0006278	IPR018061;IPR021109;IPR001878;IPR001584;IPR012337;IPR000477	Transposon Ty3-G gap-Pol polyprotein;Retrovirus-related Pol polyprotein from transposon 17.6;Clasp1 cytoplasmic linker associated protein 1;Uncharacterized protein
fhe-miR-1a-3p	maker-scaffold10x_203_pilon-snap-gene-0.65	BN1106_s16B000597	4.4	4.4	5.7	G7Y2N8;G4VDE2;U3I9I8;H2T9S2;H2MMP6	GO:0003677;GO:0005634;GO:0043565;GO:0003700	IPR003350;IPR010982;IPR001356;IPR009057;IPR017970	Cut-like 1 (Ctl1);Homeobox protein cut-like 1;Uncharacterized protein
fhe-miR-1a-3p	maker-scaffold10x_13_pilon-snap-gene-2.144	BN1106_s285B000839	153	131.7	71.5	G7YVD4;C4QGD9;C4QGD8;R7V4R2;E0W1A6	GO:0004222;GO:0006508;GO:0008270;GO:0007229	IPR006586;IPR001762;IPR013032;IPR024079;IPR001590;IPR018358;IPR000742;IPR013111;IPR002870	Subfamily M12B unassigned peptidase (M12 family);ADAM 9, putative;Disintegrin and metalloproteinase domain-containing protein 9;Uncharacterized protein
fhe-miR-1a-3p	maker-scaffold10x_1543_pilon-snap-gene-0.11	BN1106_s4646B000066	43.2	35.2	75.1	C1L3V5;G7YR11;G7YR10;C3ZSE9;K1Q4W6	GO:0005506;GO:0031418;GO:0008475;GO:0005783;GO:0016706;GO:0016757	IPR005123;IPR006620;IPR001006	Procollagen-lysine, 2-oxoglutarate 5-dioxygenase 3;Putative uncharacterized protein;Lysyl hydroxylase/galactosyltransferase/ glucosyltransferase;Procollagen-lysine,2-oxoglutarate 5-dioxygenase 3	Procollagen-lysine 2-oxoglutarate 5-dioxygenase
fhe-miR-1a-3p	maker-scaffold10x_13_pilon-snap-gene-1.82	BN1106_s1554B000151	17.8	21.8	95.2	no_uniprot	no_go	no_ipr	uncharacterised
fhe-miR-1a-3p	maker-scaffold10x_2039_pilon-pred_gff_StringTie-gene-0.25	BN1106_s2914B000123	1.5	0.9	0.4	H2KRK4;G4VL45	no_go	0	Putative uncharacterized protein;Uncharacterized protein	CST complex subunit CTC1
fhe-miR-1a-3p	maker-scaffold10x_1549_pilon-snap-gene-0.96	BN1106_s2349B000192	43.6	31.8	45.7	no_uniprot	no_go	no_ipr	uncharacterised
fhe-miR-1a-3p	maker-scaffold10x_200_pilon-snap-gene-0.124	BN1106_s825B000352	5.7	26.9	4.1	Q7YSY1;H2KPV9;G7YWS7;E0VKB1;H9KAC3	GO:0005524;GO:0004715;GO:0018108;GO:0016301;GO:0004713	IPR001060;IPR011009;IPR000719;IPR017441;IPR001245;IPR000980;IPR008266;IPR020635	Tyrosine-protein kinase transforming protein FPS, putative;tyrosine kinase;Tyrosine-protein kinase Fps85D;Uncharacterized protein;Fes-like tyrosine kinase protein
fhe-miR-1a-3p	maker-scaffold10x_1611_pilon-augustus-gene-0.0	BN1106_s2185B000262	13.6	25.1	20.6	G7YVW7;G4VJ84;M3WDI5;D3ZRA3;G1PQT0	GO:0005829;GO:0005739;GO:0003989;GO:0005524;GO:0004075;GO:0046872;GO:0006084;GO:0006633;GO:0055088;GO:0044268;GO:0051289;GO:0001894	IPR013537;IPR011761;IPR013815;IPR013816;IPR001882;IPR011764;IPR005482;IPR000089;IPR000022;IPR005479;IPR011763;IPR011762;IPR011054;IPR011053;IPR005481;IPR016185	Acetyl-CoA carboxylase 1;Uncharacterized protein;Acetyl-CoA carboxylase;Acetyl-CoA carboxylase / biotin carboxylase	Acetyl-CoA carboxylase 2
fhe-miR-1a-3p	maker-scaffold10x_1478_pilon-snap-gene-0.33	BN1106_s4542B000128	1.6	85.7	17.9	H2KTJ5;G4VLM1;E0VQJ3;E9HBU6;S4RVK0	GO:0005871;GO:0005874;GO:0005524;GO:0003777;GO:0007018	IPR027640;IPR019821;IPR001752;IPR027417	Kif-2, putative;Putative uncharacterized protein;Putative kif-2;Kinesin family member 2/24;Uncharacterized protein
fhe-miR-1a-3p	maker-scaffold10x_1599_pilon-snap-gene-0.1	BN1106_s4056B000170	112.4	75.9	56.5	G4V9L0;C7C208;G4LXE5;Q8MWP9;Q8T5G5	GO:0004519;GO:0003723;GO:0003964;GO:0006278	IPR005135;IPR000477	Endonuclease-reverse transcriptase;Putative uncharacterized protein;Polyprotein
fhe-miR-1a-3p	maker-scaffold10x_145_pilon-snap-gene-2.204	BN1106_s9B000625	25.2	50.5	36.6	no_uniprot	no_go	no_ipr	uncharacterised	Pecanex-like protein
fhe-miR-1a-3p	maker-scaffold10x_203_pilon-snap-gene-0.73	BN1106_s1232B000143	70.1	31.6	36.1	C1LJ79;Q5DH40;G4VBR2;H2U7X2;Q4RW56	GO:0005622;GO:0016020;GO:0005525;GO:0007264	IPR027417;IPR005225;IPR001806;IPR003578	RAS-like GTP-binding protein;Putative rho GTPase;Uncharacterized protein;SJCHGC01977 protein
fhe-miR-1a-3p	maker-scaffold10x_157_pilon-snap-gene-0.182	BN1106_s765B000147	33.6	59.1	75.3	Q5KT57;R4G4H7;H3D4L1;H2SV97;F1L8A6	GO:0016020;GO:0005525;GO:0003924;GO:0007264	IPR027417;IPR005225;IPR001806;IPR020849	Ras-related protein Rap-1b;Ras-related protein rap-1b;Uncharacterized protein;Ras protein;Putative ras-related gtpase
fhe-miR-1a-3p	maker-scaffold10x_157_pilon-snap-gene-0.181	BN1106_s1963B000097	61.4	269.6	181.3	H2KQJ1;G4VLD4;G4VLD5;G4VLD3;C1LLM2	GO:0030529;GO:0019013;GO:0003676;GO:0000166	IPR012677;IPR000504	Heterogeneous nuclear ribonucleoprotein H;Putative heterogeneous nuclear ribonucleoprotein (Hnrnp);Heterogeneous nuclear ribonucleoprotein F/H	Heterogeneous nuclear ribonucleoprotein F/H
fhe-miR-1a-3p	maker-scaffold10x_1404_pilon-snap-gene-0.11	BN1106_s2760B000139	66.7	198.6	40.6	Q86FD6;Q5DG38;C1L5J1;Q5DFP7;G7YLC4	GO:0016020	IPR008253	Uncharacterized protein;Putative uncharacterized protein;SJCHGC01070 protein;Clone ZZD1565 mRNA sequence	MARVEL domain-containing protein
fhe-miR-1a-3p	maker-scaffold10x_203_pilon-snap-gene-0.71	BN1106_s1254B000146	42.5	84.8	237.2	G7YH51;G4VC82;Q7QJE3;F4WFN5;H9KKV9	GO:0015629;GO:0005925;GO:0001726;GO:0005200;GO:0007155;GO:0007016;GO:0005856	IPR019749;IPR014352;IPR019748;IPR019747;IPR000299;IPR018979;IPR002558;IPR002404;IPR011993;IPR015224;IPR015009;IPR006077	Talin-1;Putative talin;Talin-2;Uncharacterized protein;AGAP007474-PA
fhe-miR-1a-3p	maker-scaffold10x_14_pilon-snap-gene-0.119	BN1106_s2751B000093	11.4	35.6	19.5	no_uniprot	no_go	no_ipr	uncharacterised
fhe-miR-1a-3p	maker-scaffold10x_1427_pilon-augustus-gene-0.45	BN1106_s403B000431	27.4	51.2	30.2	G7Y4U7;K1QJ81;F6XS73;L5M7W0;G1Q153	GO:0005829; GO:0016020; GO:0042803	0	Uncharacterized protein;UPF0764 protein C16orf89 homolog;Uncharacterized protein C16orf89-like protein
fhe-miR-1a-3p	maker-scaffold10x_1804_pilon-pred_gff_StringTie-gene-0.11	BN1106_s8633B000042	66.8	63	92	C1LDX4;G4V932;Q5C429;G7Y8N5;Q5ZIT4	GO:0005634;GO:0030529;GO:0003723;GO:0006396;GO:0019013;GO:0000166	IPR006607;IPR002344;IPR006630;IPR011991;IPR012677;IPR000504	La-related protein 1;Putative lupus la ribonucleoprotein;La protein homolog;SJCHGC08013 protein;Uncharacterized protein
fhe-miR-1a-3p	maker-scaffold10x_145_pilon-snap-gene-0.11	BN1106_s4107B000059	36.6	38.2	54	G4LV07;G4LV06;G7Y7Z5;K1RN03;U3K0E0	GO:0046872	IPR019496;IPR015880;IPR007087	Putative uncharacterized protein;Nuclear fragile X mental retardation-interacting protein 1;Uncharacterized protein
fhe-miR-1a-3p	maker-scaffold10x_1784_pilon-pred_gff_StringTie-gene-0.12	BN1106_s3173B000376	2	14.4	1.9	G4V8C4;G4V8C5;H2KPA9;F6WCG6;R7V9X3	GO:0030246;GO:0004553;GO:0005975;GO:0032450	IPR011013;IPR000322;IPR025887;IPR017853;IPR000519;IPR017957	Uncharacterized protein;Putative alpha-glucosidase;Lysosomal alpha-glucosidase
fhe-miR-1a-3p	maker-scaffold10x_1546_pilon-snap-gene-0.19	BN1106_s774B000129	100.8	67.8	73	G7YAG8;Q5BWJ3;G4V9C7	no_go	0	Putative papillomavirus regulatory factor prf-1;Zinc finger protein 395;SJCHGC04712 protein
fhe-miR-1a-3p	maker-scaffold10x_145_pilon-snap-gene-2.175	BN1106_s9B000624	16.2	23.5	9.4	F1Q365;F7I5C3;M3XX36;K7FQQ0;C9JK49	no_go	0	Protein LOC400891;Uncharacterized protein
fhe-miR-1a-3p	maker-scaffold10x_196_pilon-snap-gene-0.25	BN1106_s1457B000200	11	4.2	12.4	G7YSB7;Q5BVQ1;C1LDG0;G4VSI9;C4Q805	GO:0003779; GO:0005737; GO:0005856; GO:0017124; GO:0042995	IPR011993;IPR000697;IPR014885	Vasodilator-stimulated phosphoprotein;Putative vasodilator-stimulated phosphoprotein;Protein enabled;SJCHGC06095 protein
fhe-miR-1a-3p	maker-scaffold10x_1842_pilon-snap-gene-0.15	BN1106_s186B000401	59.8	38.7	52.6	G7Y2X6;G4VQP1;G4VQP2;I3LGN1;S4RUY5	GO:0003677;GO:0003899;GO:0032549;GO:0006351	IPR015712;IPR007120;IPR007121;IPR007644;IPR007642;IPR007645;IPR007646;IPR007647;IPR007641;IPR014724	DNA-directed RNA polymerase (EC 2.7.7.6)	DNA-directed RNA polymerase subunit beta
fhe-miR-1a-3p	maker-scaffold10x_1552_pilon-snap-gene-0.4	BN1106_s4811B000068	2198.3	1364.9	821.1	no_uniprot	no_go	no_ipr	uncharacterised
fhe-miR-1a-3p	maker-scaffold10x_1823_pilon-snap-gene-0.8	BN1106_s306B000260	2	12.7	7.4	G4VGG6	no_go	IPR015943;IPR001680;IPR019775;IPR017986	Uncharacterized protein
fhe-miR-1a-3p	maker-scaffold10x_1708_pilon-snap-gene-0.4	BN1106_s6126B000060	0.7	0.4	0.7	G4VG79;Q5DDN1;H2LXS9;M4AFI4;H2LXT1	GO:0004378;GO:0033164;GO:0009058	IPR027054;IPR001296	Alpha-1,3-mannosyltransferase;Uncharacterized protein;SJCHGC05150 protein
fhe-miR-1a-3p	maker-scaffold10x_1373_pilon-snap-gene-0.99	BN1106_s3232B000094	2.9	5.5	2.1	G7Y468;G4V5I5;Q5BVG2;T1JAT5;B7PAS3	GO:0016162;GO:0004725;GO:0050254;GO:0035335	IPR003961;IPR013783;IPR000387;IPR016130;IPR000242	Receptor protein tyrosine phosphatase, putative;Putative receptor protein tyrosine phosphatase;Protein-tyrosine phosphatase;SJCHGC04925 protein;Uncharacterized protein
fhe-miR-1a-3p	maker-scaffold10x_136_pilon-snap-gene-0.27	BN1106_s2643B000210	11.7	39.3	13.6	G7Y9E9;G7YCI0;G7YH53;G7YGQ5;G7YST8	GO:0003676;GO:0015074	IPR001584;IPR012337	Uncharacterized protein;Putative uncharacterized protein
fhe-miR-1a-3p	maker-scaffold10x_203_pilon-augustus-gene-0.34	BN1106_s16B000591	326.2	190.1	376	G4VBK4;A0MLT1;R7TN52;G1KAY9;T1EEX3	GO:0005509;GO:0004435;GO:0004871;GO:0035556;GO:0006629	IPR000008;IPR011992;IPR011993;IPR001192;IPR016280;IPR009535;IPR017946;IPR015359;IPR000909;IPR001711	Phospholipase C beta;Uncharacterized protein;Putative phospholipase C beta
fhe-miR-1a-3p	maker-scaffold10x_1569_pilon-augustus-gene-0.36	BN1106_s1283B000178	5.9	1.9	0.4	A9V8J8;K7F057;H3EEM3;B6DYD6;C3ZEW2	GO:0005509	IPR011992;IPR018247;IPR002048;IPR001125	Predicted protein;Calmodulin;Putative uncharacterized protein;Uncharacterized protein	EF-hand domain-containing protein
fhe-miR-1a-3p	maker-scaffold10x_19_pilon-snap-gene-0.100	BN1106_s3034B000148	47.1	60.4	60.2	G4VND6;Q5DF50;Q5DHL7;Q86E29;G7Y579	GO:0005634; GO:0005737; GO:0018025	IPR019410;IPR013813;IPR006175	Uncharacterized protein;RutC family protein PH0854;SJCHGC02165 protein;SJCHGC01049 protein;Clone ZZZ293 mRNA sequence
fhe-miR-1a-3p	maker-scaffold10x_143_pilon-snap-gene-0.7	BN1106_s2411B000200	2.4	12.1	3.1	G7YMC9;G4LUZ3;G7YIZ9;K1PWZ8;G4LV85	GO:0005622;GO:0005085;GO:0007264;GO:0005543	IPR008937;IPR023578;IPR001895;IPR011993;IPR001849	Guanine-nucleotide-exchange-factor, putative;Ral guanine nucleotide exchange factor with pH domain and sh3 binding motif, ralgps, putative;Ras-specific guanine nucleotide-releasing factor RalGPS1
fhe-miR-1a-3p	maker-scaffold10x_157_pilon-snap-gene-0.193	BN1106_s2929B000208	13.9	30.8	40.8	G7YLR8;G4VBV0	no_go	IPR011990	Putative uncharacterized protein;Tetratricopeptide repeat protein 13
fhe-miR-1a-3p	maker-scaffold10x_149_pilon-snap-gene-0.109		54.4	78.7	180.5					PRKCA-binding protein	A0A4E0QYP0	GO:0005737; GO:0005856; GO:0043231; GO:0016020; GO:0019904
fhe-miR-1a-3p	maker-scaffold10x_1373_pilon-snap-gene-0.91	BN1106_s1198B000150	8.8	13.8	7.3	G7YNR8;G4LVD3;C1LEC3;G4LVD4;Q5C564	GO:0005634	IPR000953;IPR016197;IPR008676;IPR026541	Male-specific lethal 3-like 1;Putative uncharacterized protein;SJCHGC07434 protein
fhe-miR-1a-3p	maker-scaffold10x_166_pilon-augustus-gene-0.78	BN1106_s2194B000231	76.4	35.9	43.3	G4VI19;G7YVI4	GO:0005097;GO:0032851;GO:0005524;GO:0004674	IPR004182;IPR000195;IPR024764;IPR011009;IPR000719;IPR017441;IPR002290;IPR008271	Putative gtpase-activating protein gyp2;Cyclin-dependent kinase 7
fhe-miR-1a-3p	maker-scaffold10x_1972_pilon-augustus-gene-0.16		20.4	4.1	2.8					uncharacterised	A0A4E0QWA8	no_go
fhe-miR-1a-3p	maker-scaffold10x_15_pilon-snap-gene-0.31	BN1106_s4678B000131	0.5	26.6	8.5	G7YFJ2;G4V6J5;R7UNS1;M9UZT1;T1G250	GO:0005524;GO:0004703;GO:0005543;GO:0007165;GO:0038032	IPR000961;IPR000239;IPR011009;IPR011993;IPR001849;IPR000719;IPR017441;IPR016137;IPR000342;IPR002290;IPR008271	Serine/threonine kinase;Beta-adrenergic-receptor kinase;G protein-coupled receptor kinase b;Uncharacterized protein
fhe-miR-1a-3p	maker-scaffold10x_1528_pilon-snap-gene-0.13	BN1106_s1419B000169	16.3	25.2	18.5	C1LZY9;C7TY94;Q5BXP7;K1QNZ3;R7UPA2	GO:0004721	IPR004843;IPR006186	Serine/threonine-protein phosphatase (EC 3.1.3.16)	Serine/threonine-protein phosphatase
fhe-miR-1a-3p	maker-scaffold10x_203_pilon-pred_gff_StringTie-gene-0.194	BN1106_s12283B000020	47.4	135.5	161.2	no_uniprot	no_go	no_ipr	uncharacterised
fhe-miR-1a-3p	maker-scaffold10x_1843_pilon-snap-gene-0.1	BN1106_s1589B000299	13.2	72.5	15.8	G7YTV4;G4LUP3;K1QCT9;B4GLJ0;D5SHM8	GO:0004421;GO:0046872;GO:0006886	IPR000008;IPR001478;IPR011011;IPR013083;IPR017455;IPR010911	GL12022;MIP22043p;HMG-CoA synthase;Regulating synaptic membrane exocytosis protein 2
fhe-miR-1a-3p	maker-scaffold10x_1464_pilon-augustus-gene-0.13	BN1106_s4403B000166	2.8	0.3	6.4	G4V628;H2KR44;C1L4Q7;C3ZFM1;T1EEI9	GO:0030170;GO:0004758;GO:0009058;GO:0003824;GO:0016740	IPR004839;IPR015424;IPR015421	Serine palmitoyltransferase;Putative uncharacterized protein;Serine palmitoyltransferase 1;Uncharacterized protein	Serine palmitoyltransferase long chain base
fhe-miR-1a-3p	maker-scaffold10x_2003_pilon-snap-gene-0.20	BN1106_s2980B000187	1.1	2.8	0.2	Q5DDG2;G4LVM9;B5X401;G5E048;H9G3Y0	GO:0003743	IPR016024;IPR016021;IPR002735;IPR016189;IPR016190;IPR003307	Eukaryotic translation initiation factor 5;Putative uncharacterized protein;Putative eukaryotic translation initiation factor 5;Uncharacterized protein;SJCHGC02223 protein	Eukaryotic translation initiation factor 5
fhe-miR-1a-3p	maker-scaffold10x_1493_pilon-augustus-gene-0.0	BN1106_s3310B000120	54.1	124.1	45.2	G7YBS7;H3AVP6;K1QZ54;G3U6X9;C3ZDB1	GO:0035085;GO:0070286;GO:0060285;GO:0071907;GO:0071910;GO:0035469;GO:0060287;GO:0001947;GO:0030324	0	Putative uncharacterized protein;Uncharacterized protein;Coiled-coil domain-containing protein 39
fhe-miR-1a-3p	maker-scaffold10x_1412_pilon-augustus-gene-0.15	BN1106_s9019B000017	0.5	31.4	0.7	no_uniprot	no_go	no_ipr	uncharacterised
fhe-miR-1a-3p	maker-scaffold10x_1443_pilon-augustus-gene-0.0	BN1106_s4815B000026	20.9	2.7	42.4	G7Y5F3;G4V827;Q5DB78;G4V826;Q86FB4	GO:0016021	IPR000301;IPR018499;IPR008952	Cd151-related;Tetraspanin-33;SJCHGC07033 protein;Clone ZZD514 mRNA sequence
fhe-miR-1a-3p	maker-scaffold10x_1445_pilon-augustus-gene-0.4	BN1106_s2593B000233	27.2	23.7	9.6	Q86EN3;Q5DDG1;C1LDA3;C1LDM5;C1LDA5	GO:0033179;GO:0015078;GO:0016787;GO:0015991	IPR002843;IPR016727	Vacuolar H ATPase;SJCHGC06877 protein;Clone ZZD1599 mRNA sequence	V-type proton ATPase subunit
fhe-miR-1a-3p	maker-scaffold10x_1549_pilon-pred_gff_StringTie-gene-0.41	BN1106_s1800B000043	1.9	3.6	0.5	H2KUB9;G4VIE4;R7TTI6;R7T428;R7VM08	GO:0016021;GO:0004930	IPR000276;IPR017452	Putative peptide (FMRFamide/somatostatin)-like receptor;FMRFamide receptor;Uncharacterized protein	FMRFamide receptor
fhe-miR-1a-3p	maker-scaffold10x_1593_pilon-snap-gene-0.42	BN1106_s1653B000164	34.4	22.4	78.6	G4VRE9;H2KQQ5;H2ST79;H2ST80;G3PYC7	GO:0005097;GO:0032851	IPR000195	Uncharacterized protein;Putative tbc1 domain family member;TBC1 domain family member 10B
fhe-miR-1a-3p	maker-scaffold10x_1546_pilon-snap-gene-0.20	BN1106_s4550B000109	4.2	4.3	0.8	G4LUL4;G7YAG9;E0VA12;Q71BB3;C3ZPA6	GO:0010181;GO:0005506;GO:0016491;GO:0003958	IPR003097;IPR017927;IPR001094;IPR008254;IPR001709;IPR023173;IPR001433;IPR017938	Putative uncharacterized protein;NADPH fad oxidoreductase, putative;NADPH dependent diflavin oxidoreductase,putative;NADPH-dependent diflavin oxidoreductase 1;NADPH-dependent FMN and FAD containing oxidoreductase-like protein	NADPH dependent diflavin oxidoreductase 1
fhe-miR-1a-3p	maker-scaffold10x_1412_pilon-snap-gene-0.8	BN1106_s2490B000148	5.3	4.4	0.6	G4V6Z6;G7YJX8;T1JI53;H2TAJ2;I3K406	GO:0005524;GO:0004326;GO:0046901;GO:0006730	IPR001645;IPR004101;IPR013221;IPR018109;IPR023600	Folylpolyglutamate synthase
fhe-miR-1a-3p	maker-scaffold10x_1991_pilon-snap-gene-0.19	BN1106_s493B000199	2.4	3.7	1	G7YJG1;G4VL72;G4VL71;M0RBA1;Q3V3M6	GO:0005829; GO:0006895	IPR007249	Dopey-related;Protein dopey-1 homolog;Protein Dopey1;Putative uncharacterized protein
fhe-miR-1a-3p	maker-scaffold10x_238_pilon-snap-gene-0.100	BN1106_s679B000257	36.4	57.5	13.4	G7YLV4;G4M1K0;M9PDC7;Q8INU2;M9PBF6	GO:0016021;GO:0005509;GO:0004872;GO:0005089;GO:0035023;GO:0045179;GO:0005886;GO:0008021;GO:0045746;GO:0007269;GO:0002052;GO:0045860;GO:0008104;GO:0051124;GO:0048488	IPR000219;IPR011992;IPR018247;IPR002048;IPR000261;IPR011993;IPR012493;IPR011511;IPR001452;IPR000108	Dynamin-associated protein, putative;Intersectin-1;Dynamin associated protein 160, isoform G;Dynamin associated protein 160, isoform H;Dynamin associated protein 160, isoform B
fhe-miR-1a-3p	maker-scaffold10x_492_pilon-snap-gene-0.5	BN1106_s2428B000108	43.3	203.3	41.8	Q5DCP5;B3RSH9	GO:0005634	IPR021346	Putative uncharacterized protein;SJCHGC06378 protein;Uncharacterized protein
fhe-miR-1a-3p	maker-scaffold10x_313_pilon-snap-gene-0.77	BN1106_s655B000347	12	24.2	6.7	G7YQF6;G4VH93;T1JA68;H9IZF8;K7ISN9	GO:0008195	IPR023214;IPR007651;IPR013209	Putative lipin;Phosphatidate phosphatase LPIN3;Uncharacterized protein
fhe-miR-1a-3p	maker-scaffold10x_327_pilon-snap-gene-0.29	BN1106_s133B000440	371.8	224.3	311.2	G7YGI4;G4VE37;H2SJD6;H2SJD5;G3NDI7	GO:0003676;GO:0000166	IPR012677;IPR000504;IPR005062	Uncharacterized protein;Putative uncharacterized protein;Minichromosome maintenance complex component 3 associated protein	Protein xmas-2
fhe-miR-1a-3p	maker-scaffold10x_275_pilon-snap-gene-0.26	BN1106_s3018B000130	50.7	18.8	39	G7YV86;G4VT88;Q5BXZ8;G5ECZ6;S4RQR1	GO:0008889;GO:0016301;GO:0006071;GO:0006629;GO:2001070	IPR004129;IPR017946;IPR013784;IPR002044;IPR013783	Related to multifunctional cyclin-dependent kinase-related;Protein T05H10.7, isoform b;Putative glycerophosphocholine phosphodiesterase GPCPD1 homolog T05H10.7;SJCHGC06656 protein;Uncharacterized protein
fhe-miR-1a-3p	maker-scaffold10x_503_pilon-snap-gene-0.78	BN1106_s1049B000226	302.2	256.4	298.9	G4VJR6;G7YLQ2;H3HEP8;I3J7Q4;T1FV78	GO:0070740;GO:0035083;GO:0018095;GO:0003676	IPR001763;IPR006612	Putative centrosomal protein of 41 kDa (Cep41 protein) (Testis-specificprotein A14 protein);Centrosomal protein of 41 kDa;Uncharacterized protein
fhe-miR-1a-3p	maker-scaffold10x_493_pilon-snap-gene-1.24	BN1106_s17B000320	41.9	27.9	14.1	G4VNN6;H2KQP8;G7YN50;Q7QIW9;E9G0A2	GO:0030054	IPR001478;IPR004172	Putative uncharacterized protein;Discs lost-related;Discs lost-related protein;Patj homolog;AGAP007108-PA
fhe-miR-1a-3p	maker-scaffold10x_259_pilon-snap-gene-0.98	BN1106_s3783B000046	2	2.1	2.7	G7YWS1;C1LKV4;C1LKV5;Q5DA15;M4TAE1	GO:0005737;GO:0005094	IPR014756;IPR000406;IPR024792	Rho GDP-dissociation inhibitor 2;Rho GDP-dissociation inhibitor;SJCHGC06764 protein
fhe-miR-1a-3p	maker-scaffold10x_487_pilon-snap-gene-0.211	BN1106_s3263B000127	88.9	159.7	170.8	no_uniprot	no_go	no_ipr	uncharacterised
fhe-miR-1a-3p	maker-scaffold10x_253_pilon-augustus-gene-0.13	BN1106_s996B000085	253.6	178.1	165.6	C1LNI6;C1LNI8;C1LNI7;G4VSH2;C1LNJ0	GO:0016491;GO:0055114	IPR002198;IPR016040;IPR002347	Putative Retinol dehydrogenase 11;Putative short chain dehydrogenase
fhe-miR-1a-3p	maker-scaffold10x_204_pilon-snap-gene-0.32	BN1106_s847B000388	2.2	3.2	31.1	G7YN86;G4VAN3;A5H660;B3RYK4;H3J5Y3	GO:0016787;GO:0004407	IPR000286;IPR023801;IPR003084	histone deacetylase 8;Putative uncharacterized protein;Putative histone deacetylase 1, 2 ,3;Uncharacterized protein	Histone deacetylase
fhe-miR-1a-3p	maker-scaffold10x_281_pilon-augustus-gene-0.209	BN1106_s2866B000132	9.5	13.1	10	G7YW22;G4VDB7;T1GYA5;K7IPI0;K1QTL9	GO:0016021;GO:0005524;GO:0004383;GO:0004672;GO:0035556;GO:0016849;GO:0009190	IPR001054;IPR018297;IPR011009;IPR000719;IPR001245;IPR011042;IPR011645	Uncharacterized protein
fhe-miR-1a-3p	maker-scaffold10x_418_pilon-snap-gene-0.101	BN1106_s1717B000113	1.9	10.6	4	G7YGV1;G4V9E9;E2IFV9;H2PNE0;B3N8N5	GO:0016021;GO:0005886;GO:0004930;GO:0030818	IPR001828;IPR000337;IPR011500;IPR017978;IPR017979;IPR000162;IPR028082;IPR000144	GG10638;Metabotropic glutamate receptor;Putative metabotropic glutamate receptor;Metabotropic X receptor;Uncharacterized protein
fhe-miR-1a-3p	maker-scaffold10x_439_pilon-augustus-gene-0.20	BN1106_s2974B000163	21.9	50.4	364.7	G7YEZ5;G4VJK5;Q8MPD5	GO:0016021	IPR003397;IPR018544	Putative mitochondrial import inner membrane translocase subunit tim17;Uncharacterized protein;Putative uncharacterized protein	AAA_6 domain-containing protein
fhe-miR-1a-3p	maker-scaffold10x_280_pilon-snap-gene-0.113	BN1106_s231B000288	15.8	13.4	6.2	no_uniprot	no_go	no_ipr	uncharacterised	Msh homeobox 1
fhe-miR-1a-3p	maker-scaffold10x_323_pilon-snap-gene-0.45	BN1106_s1377B000259	61	129.8	80.2	G7YTH9;G4VCZ6;Q5DEV2;G4VCZ5;F1Q5R4	GO:0016021;GO:0005452	IPR013769;IPR011531;IPR003020;IPR003024;IPR016152;IPR016196	Uncharacterized protein;Putative anion exchange protein;Anion exchange protein 2;SJCHGC09230 protein
fhe-miR-1a-3p	maker-scaffold10x_43_pilon-snap-gene-0.85	BN1106_s19269B000002	4.4	19.3	2.5	E3UZI5;E3UZI6;G4VD98;H2KTH4;M7AXE2	GO:0016021;GO:0005215	IPR023271;IPR000425;IPR023274;IPR022357	AQP-2;AQP-1;Putative aquaporin;Aquaporin-1
fhe-miR-1a-3p	maker-scaffold10x_314_pilon-snap-gene-0.19	BN1106_s3381B000138	18.8	20.7	10.7	G7YQ19;G4VG91;H9KQV1;L7M1P7;E9HG21	GO:0008080	IPR016181;IPR000182	Putative uncharacterized protein;Putative acetyltransferase (Gnat) family containing protein;N-alpha-acetyltransferase 40 NatD catalytic subunit;Uncharacterized protein
fhe-miR-1a-3p	maker-scaffold10x_392_pilon-snap-gene-0.26	BN1106_s3788B000103	68.8	69.2	176.6	G7YIR0;G4V7V7;Q5C4M9	no_go	IPR020683	Putative uncharacterized protein;Uncharacterized protein;SJCHGC03787 protein
fhe-miR-1a-3p	maker-scaffold10x_245_pilon-snap-gene-0.128	BN1106_s277B000168	278.9	345.8	45.1	G7YII9;G4VAF0;G4VAE9;H2KQQ8	GO:0016020	IPR019394	Putative uncharacterized protein;Uncharacterized protein
fhe-miR-1a-3p	maker-scaffold10x_259_pilon-snap-gene-0.109	BN1106_s4672B000098	2.2	8.8	2.4	G7YWS1;C1LKV4;C1L725;C1LKV5;Q5DA15	GO:0005737;GO:0005094	IPR014756;IPR000406;IPR024792	Rho GDP-dissociation inhibitor 2;Rho GDP-dissociation inhibitor;SJCHGC06764 protein	Rho GDP dissociation inhibitor
fhe-miR-1a-3p	maker-scaffold10x_325_pilon-augustus-gene-0.81	BN1106_s1149B000159	11.5	25.6	14.9	Q5C1T7;A5X539;T1IYN9;E9G6H5;G1S2A7	GO:0005871;GO:0003777	IPR002151;IPR015390;IPR013026;IPR011990;IPR013105;IPR019734;IPR015792;IPR001440	Kinesin light chain;Putative uncharacterized protein;Uncharacterized protein;SJCHGC05023 protein
fhe-miR-1a-3p	maker-scaffold10x_217_pilon-snap-gene-0.61	BN1106_s1040B000347	70.9	58.1	79.7	H2KUX6;Q5C3G9;G4VCJ8;E3X6R0;Q28EX1	GO:0016020;GO:0005524;GO:0004675;GO:0007178;GO:0005024;GO:0004674	IPR011009;IPR000719;IPR017441;IPR008271;IPR003605;IPR000472	Uncharacterized protein;Putative activin receptor;TGF-beta receptor type-1;Bone morphogenetic protein receptor, type 1A;SJCHGC09611 protein	receptor protein serine/threonine kinase
fhe-miR-1a-3p	maker-scaffold10x_441_pilon-snap-gene-0.28	BN1106_s1368B000185	14.5	34.7	7	C1LF82;G4VCF9;Q5C229;T1G7F7;T1EFX6	GO:0007165	IPR000698;IPR011021;IPR014752;IPR011022;IPR017864;IPR014753;IPR014756	Putative beta-arrestin;Putative beta-arrestin 1;SJCHGC09071 protein;Uncharacterized protein
fhe-miR-1a-3p	maker-scaffold10x_485_pilon-snap-gene-0.83	BN1106_s167B000563	13.1	24.4	6.2	G4LYG3;Q5C3X0;C1LDZ5;G7YT22;K1PUV7	GO:0016021;GO:0006810	IPR018108;IPR023395	Mitochondrial ornithine transporter 1;Ornithine transporter 2 (Solute carrier family 25 member 2);SJCHGC08376 protein	Mitochondrial ornithine transporter
fhe-miR-1a-3p	maker-scaffold10x_380_pilon-augustus-gene-0.6	BN1106_s169B000271	119.5	97.5	140.8	G4LXV5;H2KPU4;Q86FE6;B3GUW0;B6VFH2	GO:0016021	IPR000301;IPR018499;IPR008952	Putative uncharacterized protein;TSP7;Tetraspanin, putative;CD9 antigen;Clone ZZD1472 mRNA sequence
fhe-miR-1a-3p	maker-scaffold10x_295_pilon-snap-gene-0.75	BN1106_s273B000156	9.3	34.7	9.5	no_uniprot	no_go	no_ipr	uncharacterised
fhe-miR-1a-3p	maker-scaffold10x_237_pilon-snap-gene-0.58	BN1106_s617B000562	0.8	4.5	0.4	G7YVI0	GO:0005085;GO:0007264	IPR027007;IPR027357;IPR026791;IPR026799	Dedicator of cytokinesis protein 1
fhe-miR-1a-3p	maker-scaffold10x_493_pilon-snap-gene-1.23	BN1106_s17B000322	24.1	25.2	15.6	G7YBM4;C1M044;F6REK9;G3X2X5;I3JL04	GO:0005829; GO:0005923; GO:0034451	IPR001478;IPR004172;IPR015132	Multiple pdz domain protein, putative;Uncharacterized protein;Multiple PDZ domain protein	Pro-interleukin-16
fhe-miR-1a-3p	maker-scaffold10x_253_pilon-snap-gene-0.157	BN1106_s1902B000114	12.7	11.6	16.8	G7YLH1;G4VTY0;L5LY64;H2YJ59;H2YJ58	GO:0005524;GO:0019205;GO:0006139	IPR000850;IPR007858;IPR016040;IPR027417	Uncharacterized protein;Adenylate kinase;Adenylate kinase 7
fhe-miR-1a-3p	maker-scaffold10x_362_pilon-augustus-gene-0.55	BN1106_s5004B000024	1.8	4.3	2.4	C6YBD6;G7YK86;T1GS53;C9V3K9;C3YDI1	GO:0005576;GO:0005509;GO:0004623;GO:0016042;GO:0006644	IPR001211;IPR013090;IPR016090	Putative uncharacterized protein;Phospholipase A2 isozyme PA4;Phospholipase A2;Uncharacterized protein	Phospholipase A2 isozyme PA4
fhe-miR-1a-3p	maker-scaffold10x_342_pilon-pred_gff_StringTie-gene-0.125	BN1106_s4B000836	78.4	144.7	225.5	no_uniprot	no_go	no_ipr	uncharacterised
fhe-miR-1a-3p	maker-scaffold10x_377_pilon-snap-gene-0.61	BN1106_s3693B000172	99	94.4	100.8	Q5DHG4;G4VCX9;H2KTH5;G4VCX8;B0BM70	GO:0000124; GO:0005634	IPR010750	LOC100144975 protein;Uncharacterized protein;Putative uncharacterized protein;SAGA-associated factor 29;SJCHGC00899 protein
fhe-miR-1a-3p	maker-scaffold10x_511_pilon-snap-gene-0.83	BN1106_s1937B000094	2.3	22.8	3.7	G7YF18;C4QPU0;K1QAT2;T1EF42;L7MEH3	GO:0016021;GO:0005524;GO:0019829;GO:0000287;GO:0004012	IPR023299;IPR018303;IPR006539;IPR008250;IPR001757;IPR023214	Phospholipid-transporting atpase;Phospholipid-transporting ATPase;Putative phospholipid-transporting ATPase IA;Putative p-type atpase;Uncharacterized protein
fhe-miR-1a-3p	maker-scaffold10x_383_pilon-snap-gene-0.21	BN1106_s3319B000112	20.3	23.7	26.5	H2KT94;G4VS25;C1LK82;C1LK81;Q5C079	GO:0003743	IPR006565;IPR019473	Tbnl protein;Uncharacterized protein;Transcription initiation factor TFIID subunit 8;SJCHGC07231 protein
fhe-miR-1a-3p	maker-scaffold10x_432_pilon-snap-gene-0.101	BN1106_s301B000355	84	47.8	36.5	G7Y4D4;G4VME7;E2AWV4;D6WZ20;H9KS18	GO:0008270;GO:0046872	IPR000571;IPR001841;IPR013083	Putative uncharacterized protein;RING finger protein unkempt;Putative unkempt protein;RING finger protein unkempt homolog;Uncharacterized protein	Ring finger protein unkempt
fhe-miR-1a-3p	maker-scaffold10x_302_pilon-pred_gff_StringTie-gene-0.65	BN1106_s6259B000024	72.6	123.8	100.1	G7YR46;H2KU63;G4VIW9;C1LTK2;C1L874	GO:0006950	IPR014729;IPR006015;IPR006016	Universal stress protein;Putative universal stress protein;Universal stress protein YxiE
fhe-miR-1a-3p	maker-scaffold10x_2403_pilon-snap-gene-0.23	BN1106_s1699B000181	31.1	24.6	18.1	H3J2F8;C3Z406;A7S530;H3BGE8;R7UCM7	no_go	IPR003409	Predicted protein;Putative uncharacterized protein;Uncharacterized protein
fhe-miR-1a-3p	maker-scaffold10x_387_pilon-snap-gene-0.73	BN1106_s467B000423	36.8	43.8	39.6	no_uniprot	no_go	no_ipr	uncharacterised
fhe-miR-1a-3p	maker-scaffold10x_444_pilon-snap-gene-0.4	BN1106_s693B000383	9.5	8.1	16.9	G4V7M6;G7YU75;Q5D8L7;Q5C7B8;L7LXD0	GO:0005737;GO:0005634;GO:0046872;GO:0003676	IPR011989;IPR016024;IPR021133;IPR000091;IPR007087;IPR015880;IPR013087	Putative zinc finger protein;Huntingtin;Uncharacterized protein;SJCHGC08183 protein;SJCHGC08173 protein
fhe-miR-1a-3p	maker-scaffold10x_391_pilon-snap-gene-0.53	BN1106_s2542B000101	432.9	1195.8	321.9	H2KR64	GO:0003779	IPR001589;IPR001715;IPR018159;IPR002017	Spectrin beta
fhe-miR-1a-3p	maker-scaffold10x_226_pilon-snap-gene-0.84	BN1106_s1947B000262	27.9	46.5	348.2	G7Y868;G4VFK8	no_go	IPR028213	Uncharacterized protein
fhe-miR-1a-3p	maker-scaffold10x_226_pilon-snap-gene-0.83	BN1106_s3125B000068	3.6	0.4	0	G7YE67;G4VGN3	GO:0005737;GO:0005634;GO:0030154	IPR009800	Putative coiled-coil alpha-helical rod protein 1 (Alpha helical coiled-coil rod protein);Coiled-coil alpha-helical rod protein 1
fhe-miR-1a-3p	maker-scaffold10x_360_pilon-snap-gene-0.25	BN1106_s5179B000059	4.7	2.4	0.2	G4VG45;G4VG46;Q5BT49;C1LEF7;A7S1Y3	GO:0005874;GO:0007021	IPR004226	Predicted protein;Putative cofactor A protein;Uncharacterized protein;SJCHGC02752 protein	Tubulin-specific chaperone A
fhe-miR-1a-3p	maker-scaffold10x_313_pilon-snap-gene-0.74	BN1106_s3128B000152	1.2	3.2	0.4	Q86F33;G4VC98;K1RAE9;I3MDA3;H0W6D7	GO:0005622;GO:0005525;GO:0007264;GO:0005737;GO:0030496;GO:0051233;GO:0019003;GO:0007059	IPR027417;IPR005225;IPR024156;IPR006689	ADP-ribosylation factor-like 10, arl10;Uncharacterized protein;ADP-ribosylation factor-like protein 8A;Putative ADP-ribosylation factor-like 10C;SJCHGC07031 protein
fhe-miR-1a-3p	maker-scaffold10x_217_pilon-snap-gene-1.130	BN1106_s3476B000067	25.3	34.6	40.6	G7YVG0;G4LX75;H3B0A1;K9MXM2;M3ZGZ3	GO:0005634;GO:0007049;GO:0051301;GO:0000079	IPR013763;IPR006671;IPR015451;IPR014400;IPR004367	Cyclin d, putative;G1/S-specific cyclin-D1;Uncharacterized protein;Cyclin D-like protein	G1/S-specific cyclin-D2
fhe-miR-1a-3p	maker-scaffold10x_340_pilon-augustus-gene-0.11	BN1106_s1330B000351	3.6	25.1	2.5	no_uniprot	no_go	no_ipr	uncharacterised
fhe-miR-1a-3p	maker-scaffold10x_238_pilon-snap-gene-0.97	BN1106_s2343B000140	40.3	26.3	30.8	G4LWB7;G3HBC0;K1PXK2;D3ZJM7;G3UWE9	GO:0060348;GO:0021987;GO:0000132;GO:0097150;GO:0071539;GO:0046605;GO:0060623;GO:0010468;GO:0050727;GO:0043549;GO:0030896;GO:0000077;GO:0006281	IPR001357;IPR022047;IPR007150	Protein Mcph1;Microcephalin;Microcephaly, primary autosomal recessive 1, isoform CRA_b;Mitotic and DNA damage checkpoint protein hus1,putative	BRCT domain-containing protein
fhe-miR-1a-3p	maker-scaffold10x_436_pilon-snap-gene-0.29	BN1106_s484B000217	41.4	66.9	44.1	G7YIB4;G4LU81;S3NKR5;S6HTL9;N9PSW2	GO:0003941;GO:0004794;GO:0000166;GO:0030170;GO:0003723;GO:0006520;GO:0003676	IPR002343;IPR012677;IPR000504;IPR000634;IPR001926	Serine dehydratase, putative;Serine dehydratase-like;Uncharacterized protein;L-serine dehydratase
fhe-miR-1a-3p	maker-scaffold10x_25_pilon-snap-gene-0.30	BN1106_s800B000489	11.9	53.9	35.5	E7BBH9;G7Y8B2;G7YDS6;Q6USR9;R7UI33	GO:0005952;GO:0005524;GO:0008603;GO:0004674;GO:0004692;GO:0030553	IPR000961;IPR002373;IPR018490;IPR018488;IPR000595;IPR011009;IPR000719;IPR014710;IPR002290;IPR008271;IPR002374;IPR016232;IPR017441	cGMP-dependent protein kinase 1;cGMP-dependent protein kinase isozyme 1;Uncharacterized protein	cGMP-dependent protein kinase
fhe-miR-1a-3p	maker-scaffold10x_284_pilon-snap-gene-0.116	BN1106_s310B000139	42.1	32.2	115.7	S9YIE8;L7MK73;F4X1E6;H9HSX6;E2BAK2	GO:0005737;GO:0005524;GO:0046872;GO:0005543;GO:0004697;GO:0035556	IPR020454;IPR011009;IPR011993;IPR001849;IPR002219;IPR000719;IPR017441;IPR015727;IPR002290;IPR008271	Uncharacterized protein;Putative serine/threonine-protein kinase d3
fhe-miR-1a-3p	maker-scaffold10x_2264_pilon-snap-gene-0.9	BN1106_s2136B000141	43	23.8	18.9	Q6PMM5;G7Y718;E9PRH7;H3FCQ0;H2M942	GO:0005829;GO:0005634;GO:0031143;GO:0005524;GO:0004707;GO:0051216;GO:0031663;GO:0000165;GO:2000657;GO:0009887;GO:0051090;GO:0006974;GO:0043330;GO:0019233;GO:0006351;GO:0016301	IPR011009;IPR008349;IPR000719;IPR003527;IPR017441;IPR002290;IPR008271	Mitogen-activated protein kinase 3;Extracellular signal-regulated kinase 1/2;Uncharacterized protein;MAP kinase	Mitogen-activated protein kinase
fhe-miR-1a-3p	maker-scaffold10x_457_pilon-snap-gene-0.53	BN1106_s1791B000122	8.6	1.2	0.1	G7YA54;G4VMZ3	GO:0046872	IPR007087;IPR015880;IPR001478	Putative uncharacterized protein;Neurabin-1
fhe-miR-1a-3p	maker-scaffold10x_365_pilon-snap-gene-0.4	BN1106_s4339B000143	42.9	18.6	10.8	G4VFH0;Q5DAT1;G7YJA7;H3C1V5;M4B104	GO:0003676; GO:0005681; GO:0005694; GO:0007049; GO:0008270; GO:0016607; GO:0051301	IPR015880;IPR022755	Uncharacterized protein;Zinc finger protein 830;SJCHGC01117 protein
fhe-miR-1a-3p	maker-scaffold10x_203_pilon-snap-gene-0.92	BN1106_s5569B000058	101.2	149.8	86.3	G7YVE6;G4LXQ5;Q5C6V7;L7MEL3;G3MFF2	GO:0016020	0	Putative uncharacterized protein;Protein odr-4 homolog;Uncharacterized protein;SJCHGC09147 protein
fhe-miR-1a-3p	maker-scaffold10x_295_pilon-augustus-gene-0.23	BN1106_s363B000411	79.4	78.1	372	G4VA13;H2KTN1;G4VA14;C1LGS5;K7X6X6	GO:0008270;GO:0006352;GO:0006355;GO:0003743	IPR013763;IPR000812;IPR023486;IPR013150;IPR013137	Transcription factor IIB;Putative transcription initiation factor iib;Putative transcription initiation factor IIB (TFIIB);Transcription initiation factor TFIIB
fhe-miR-1a-3p	maker-scaffold10x_2572_pilon-augustus-gene-0.25	BN1106_s934B000325	160.1	202.9	125.7	G7Y5X5;G4VG77;Q86D97;C1L5Z0;Q5DHB8	GO:0016021	IPR000301;IPR018499;IPR018503;IPR008952	Tetraspanin,IPR000301 CD9/CD37/CD63 antigen,domain-containing protein;Putative tetraspanin;Tetraspanin-2;SJCHGC07772 protein;CD9-like protein Sm-TSP-1
fhe-miR-1a-3p	maker-scaffold10x_2148_pilon-snap-gene-0.3	BN1106_s222B000379	55.8	64.8	22.2	G7YRX0;G4VSE9;G4V979;M3ZGY3;H2RSU2	GO:0005543;GO:0005089;GO:0035023	IPR000219;IPR011993;IPR001849;IPR001452	Putative guanine-nucleotide-exchange-factor;Rho guanine nucleotide exchange factor 16;Uncharacterized protein
fhe-miR-1a-3p	maker-scaffold10x_494_pilon-snap-gene-0.44	BN1106_s1543B000086	110.6	50.1	183.2	G7Y3E0;G4VH83;G7Y3E1;F6QFA0;G3PGP8	GO:0045202;GO:0046872;GO:0016020;GO:0008021;GO:0005215;GO:0006886	IPR000008;IPR001478;IPR011011;IPR008899;IPR013083;IPR001565;IPR010911	Uncharacterized protein;Putative uncharacterized protein;Protein piccolo
fhe-miR-1a-3p	maker-scaffold10x_2403_pilon-snap-gene-0.11	BN1106_s1849B000099	0.7	9.9	1	D8X0E5;E2IJ91;Q94567;B5B7Q8;C1LRF9	GO:0008289;GO:0005215	IPR012674;IPR011038;IPR000463;IPR000566	Fatty acid binding protein 7, brain;Fatty acid binding protein type 3;Fatty acid binding protein	Fatty acid-binding protein type 3
fhe-miR-1a-3p	maker-scaffold10x_418_pilon-snap-gene-0.83	BN1106_s2144B000272	20.6	25.1	39	G4VAN9;G7Y9T0;F6SUL1;C3YHW2;L8Y6E5	GO:0005524;GO:0004674;GO:0035556	IPR020636;IPR003533;IPR011009;IPR000719;IPR017441;IPR002290;IPR008271	Putative uncharacterized protein;Uncharacterized protein;Serine/threonine protein kinase;Serine/threonine-protein kinase DCLK3
fhe-miR-1a-3p	maker-scaffold10x_493_pilon-snap-gene-1.25	BN1106_s696B000286	12.4	18.8	16.8	G7YQ10;G4VRZ9	GO:0016021;GO:0005230	IPR027361;IPR006202;IPR006201;IPR006029;IPR018000	Acetylcholine receptor-related;Neuronal acetylcholine receptor subunit alpha-6	Neuronal acetylcholine receptor subunit alpha-6
fhe-miR-1a-3p	maker-scaffold10x_2572_pilon-snap-gene-0.20	BN1106_s934B000324	203.7	214.3	215.8	Q9BLF8;I2E2V9;T1EF40;B6RFY1;Q9U9T2	GO:0005634;GO:0043565;GO:0003700	IPR017970;IPR001356;IPR020479;IPR009057	Post2 hox protein;Homeodomain transcription factor Post2;Hox class homeodomain protein DjAbd-Bb;Post2 homeobox protein;Uncharacterized protein	Homeobox protein abdominal-B
fhe-miR-1a-3p	maker-scaffold10x_414_pilon-snap-gene-0.56	BN1106_s2913B000085	9.7	29.1	4.6	G7YDN2;G4VG92;Q5C391;D2DJV6;B3NXT9	GO:0005524;GO:0004674;GO:0004672;GO:0051301	IPR011009;IPR000719;IPR017441;IPR008271	GG19601;Cdc7-like protein;Serine/threonine kinase;Cell division control protein 7;SJCHGC03202 protein
fhe-miR-1a-3p	maker-scaffold10x_269_pilon-snap-gene-0.9	BN1106_s528B000200	18.3	17.2	35.3	G7Y9C8;G4VLZ7;G4VLZ8;K7B7X4;K7CRF1	GO:0005097;GO:0032851	IPR000195	USP6 N-terminal-like protein;USP6 N-terminal like
fhe-miR-1a-3p	maker-scaffold10x_217_pilon-snap-gene-0.64	BN1106_s561B000226	16.9	32.8	34.1	G4LX84	no_go	0	Putative uncharacterized protein
fhe-miR-1a-3p	maker-scaffold10x_22_pilon-snap-gene-0.130	BN1106_s1265B000165	7.1	5.2	3	H2KU76;Q5C2T2;C7TZ88;C1LD70;F6VNQ5	GO:0035556	IPR007940	SH3 domain-binding protein;Uncharacterized protein;SH3 domain-binding protein 5-like;SJCHGC05563 protein	SH3 domain-binding protein 5
fhe-miR-1a-3p	maker-scaffold10x_343_pilon-augustus-gene-0.22	BN1106_s1437B000141	4.4	44	5.2	Q5DBH6;G4VPD0;G7PWX2;F7H6D5;G1RBR9	GO:0005829;GO:0005769;GO:0010008;GO:0005770;GO:0005764;GO:0005634;GO:0005774;GO:0005524;GO:0016887;GO:0007032;GO:0032510;GO:0032367;GO:0006813;GO:0033993;GO:0017111	IPR003593;IPR003959;IPR003960;IPR007330;IPR027417;IPR015415	Suppressor of K(+) transport growth defect 1;Uncharacterized protein;Vacuolar protein sorting-associated protein 4B;Putative skd/vacuolar sorting;SJCHGC00707 protein
fhe-miR-1a-3p	maker-scaffold10x_414_pilon-snap-gene-0.55	BN1106_s1311B000373	1.8	2.2	0.7	G4VG93;G7YDN0;H3AUB2;T1JUP9;L1J459	GO:0035556	IPR000591;IPR011991;IPR027244;IPR000483;IPR001611;IPR025875;IPR003591;IPR000372;IPR026906	Putative dep domain containing protein;DEP domain-containing protein 5;Uncharacterized protein
fhe-miR-1a-3p	maker-scaffold10x_312_pilon-snap-gene-0.11	BN1106_s689B000179	34	51	43	G7Y8T1;G4VGM7;H2KNR0;R7US18;J3S9C3	GO:0016021;GO:0005886;GO:0005509;GO:0007156	IPR002126;IPR015919;IPR020894;IPR013164;IPR013585	Putative cadherin;Protocadherin-1;Protocadherin 1;Uncharacterized protein
fhe-miR-1a-3p	maker-scaffold10x_500_pilon-snap-gene-0.48	BN1106_s850B000111	203	178.2	210.3	H2KP41;G4M068;G4M070	GO:0005815	IPR021622	Putative uncharacterized protein;Uncharacterized protein	Afadin and alpha-actinin-binding-domain-containing protein
fhe-miR-1a-3p	maker-scaffold10x_253_pilon-augustus-gene-0.16	BN1106_s880B000145	67.7	51.6	163.1	G7YTJ4;G4VSG7;C1L5X4;C1LID0;A3KPZ7	GO:0016020;GO:0046873	IPR003689	Solute carrier family 39 (Zinc transporter), member 7;Zinc transporter Slc39a7;RT1 class I, locus Ke4;Putative zinc transporter;Zinc transporter SLC39A7	Solute carrier family 39 (Zinc
fhe-miR-1a-3p	maker-scaffold10x_331_pilon-snap-gene-0.48	BN1106_s293B000320	41.7	29.1	4.9	H2KSV1;G4LVH5;G4LVH6;E1JGM9;Q6NPA6	GO:0016323;GO:0005938;GO:0045169;GO:0045172;GO:0031594;GO:0061174;GO:0005524;GO:0004674;GO:0050321;GO:0007015;GO:0019730;GO:0030709;GO:0007298;GO:0001737;GO:0007294;GO:0045185;GO:0090176;GO:0016325;GO:0051663;GO:0045451;GO:0007318;GO:0008360;GO:0007317;GO:0030111;GO:0051124	IPR011009;IPR000719;IPR017441;IPR002290;IPR008271;IPR015940;IPR028375;IPR001772;IPR009060	Par-1, isoform S;Serine/threonine kinase;MAP/microtubule affinity-regulating kinase 3;Par-1, isoform L;Par-1, isoform N;RE47050p	non-specific serine/threonine protein kinase
fhe-miR-1a-3p	maker-scaffold10x_445_pilon-snap-gene-0.28	BN1106_s6B000374	1.5	6.6	1.6	G1KPA0;U3DE21;Q0VA57;F6YRR1;M4AVW6	GO:0008440;GO:0006020;GO:0048167	IPR005522	Uncharacterized protein;Inositol-trisphosphate 3-kinase A
fhe-miR-1a-3p	maker-scaffold10x_40_pilon-augustus-gene-0.32	BN1106_s69B000233	17.4	39.1	13.8	G4VBR3;G7Y3F0;G4VBR4;Q5BSB1;D2A5Z8	GO:0016021;GO:0005509;GO:0007156;GO:0016020	IPR002126;IPR015919;IPR026914;IPR008985;IPR013320	Putative uncharacterized protein GLEAN_15622;Putative uncharacterized protein;Calsyntenin-3;SJCHGC05201 protein
fhe-miR-1a-3p	maker-scaffold10x_269_pilon-pred_gff_StringTie-gene-0.66	BN1106_s101B000538	1.1	3	0.9	G4VL77;G7YTM5;Q5DGJ8;A8E073;A8E071	GO:0005737;GO:0005856;GO:0005524	IPR004000;IPR020902;IPR004001	Actin II;Actin I;Putative actin;Actin;SJCHGC09337 protein	Alpha-cardiac actin
fhe-miR-1a-3p	maker-scaffold10x_293_pilon-snap-gene-0.132	BN1106_s437B000570	42.9	68.7	109.3	H2KUM5;G4VDK3	no_go	0	Putative uncharacterized protein	PINc domain-containing protein
fhe-miR-1a-3p	maker-scaffold10x_483_pilon-snap-gene-0.113	BN1106_s1661B000091	55.7	31	46.3	H2KQ91;R0LR33;M7AHI7;K7G2A1;G1KH44	GO:0005524;GO:0004674;GO:0051301	IPR011009;IPR000719;IPR017441;IPR002290;IPR008271	Uncharacterized protein;Cyclin-dependent kinase 2;Cyclin-dependent kinase 3;Cell division protein kinase 3
fhe-miR-1a-3p	maker-scaffold10x_340_pilon-snap-gene-0.22	BN1106_s3817B000130	61.1	43.3	55.9	G4VRQ1;G7YF51;G7YMV0	GO:0008270;GO:0004386	IPR004181	Uncharacterized protein;Zinc finger MIZ domain-containing protein 1;Probable ATP-dependent RNA helicase DDX46
fhe-miR-1a-3p	maker-scaffold10x_279_pilon-augustus-gene-0.9	BN1106_s1691B000154	19	24.7	27.7	G7YBF9;G4VKQ7;C1LE19;H2ZXK3;G1PGF4	GO:0004715	IPR019514;IPR019515	Non-receptor tyrosine kinase spore lysis A;Uncharacterized protein;Putative uncharacterized protein;Coiled-coil domain-containing protein 132
fhe-miR-1a-3p	maker-scaffold10x_306_pilon-snap-gene-0.15	BN1106_s1908B000177	24.5	46.6	46.6	S4PGT9;R4IT84;I4DJ65;M4A0X9;G6D2L0	GO:0005622;GO:0016020;GO:0005525;GO:0007264	IPR027417;IPR005225;IPR001806;IPR003578	Ras-like GTP-binding protein Rho1;GTPase rho protein;Uncharacterized protein;Rho1
fhe-miR-1a-3p	maker-scaffold10x_381_pilon-augustus-gene-0.37	BN1106_s2321B000117	40.4	55.3	19.3	G7Y9W7;C1LEU1;G4VKS3;K1QK42;G3QWR0	GO:0050660;GO:0017150;GO:0002943;ENSGGOT00000007417;GO:0005739;GO:0003725;GO:0004860;GO:0060548;Unreviewed	IPR013785;IPR014720;IPR001269;IPR018517	Dihydrouridine synthase 2-like, SMM1 homolog;Uncharacterized protein;Putative trna-dihydrouridine synthase;tRNA-dihydrouridine synthase 2;tRNA-dihydrouridine synthase 2-like protein
fhe-miR-1a-3p	maker-scaffold10x_225_pilon-snap-gene-0.9	BN1106_s6786B000090	40.7	99.2	12.6	G7Y489;E3TF50;C1L3S5;K1QA57;K1Q4W4	GO:0004519; GO:0005634; GO:0005737; GO:0046872; GO:0070481; GO:0070966; GO:0071025	IPR005140;IPR005141;IPR004405;IPR005142	Pelota;Pelota-like;Protein pelota
fhe-miR-1a-3p	maker-scaffold10x_303_pilon-snap-gene-0.29	BN1106_s2152B000096	20	34.1	96.2	G7Y2K3;K9IPV7;G4V9F0;K1QV17;H9HBE1	GO:0003950	IPR002110;IPR020683;IPR012317;IPR001660;IPR013761;IPR011510;IPR021129	Putative tankyrase;Tankyrase;Uncharacterized protein;Tankyrase-1;Putative ankyrin
fhe-miR-1a-3p	maker-scaffold10x_313_pilon-snap-gene-0.85	BN1106_s1443B000111	3	7.7	2.7	G7YEB5;G4VBY9;G7Y2Z2;K1RNY3;R7VJZ4	GO:0016021;GO:0005886;GO:0005509;GO:0007156	IPR002126;IPR015919;IPR020894;IPR013164	Putative cadherin;Protocadherin-16;Protocadherin-1;Protocadherin-11 X-linked;Uncharacterized protein	Protocadherin-11 Y-linked
fhe-miR-1a-3p	maker-scaffold10x_343_pilon-snap-gene-0.58	BN1106_s644B000221	0	14.3	1.2	G7YV01;C7TY23;G4VTB8	GO:0016020	IPR005240	Putative uncharacterized protein;Uncharacterized protein
fhe-miR-1a-3p	maker-scaffold10x_338_pilon-snap-gene-0.74	BN1106_s16582B000010	167.8	217.5	359.3	no_uniprot	no_go	no_ipr	uncharacterised
fhe-miR-1a-3p	maker-scaffold10x_209_pilon-snap-gene-0.34	BN1106_s3468B000118	61.4	132.7	103.2	H2KSI5;C1LJZ6;Q5DES7;G4VDI0;K1QEU9	GO:0004581;GO:0016757	IPR001173	Putative dolichyl-phosphate beta-glucosyltransferase;Putative dolichyl-phosphate beta-glucosyltransferase ((EC 2.4.1.117) dolp-glucosyltransferase);Dolichyl-phosphate beta-glucosyltransferase;Glucosyltransferase;SJCHGC01491 protein	dolichyl-phosphate beta-glucosyltransferase
fhe-miR-1a-3p	maker-scaffold10x_377_pilon-snap-gene-0.73	BN1106_s343B000618	9.1	9.7	7.9	G7YNP1;G7YCD9;Q5BY02;G4LVK0;T1DJB0	GO:0003876;GO:0006188	IPR006650;IPR001365;IPR006329	AMP deaminase, putative;AMP deaminase;SJCHGC07102 protein;Putative adenosine monophosphate deaminase
fhe-miR-1a-3p	maker-scaffold10x_37_pilon-snap-gene-0.16	BN1106_s469B000207	0.9	7.1	0.5	no_uniprot	no_go	no_ipr	uncharacterised	Mxi neural development protein
fhe-miR-1a-3p	maker-scaffold10x_342_pilon-snap-gene-0.36	BN1106_s96B000322	65.3	6.1	2.4	C1L3Y9;Q5C525;G4VPC2;H9CXU4;I1ZI95	GO:0046872;GO:0003677	IPR007087;IPR015880;IPR003656	Zinc finger protein 207;Uncharacterized protein;ZNF207-1;Zinc finger protein 207-1;SJCHGC04867 protein
fhe-miR-1a-3p	maker-scaffold10x_2630_pilon-snap-gene-0.7	BN1106_s7704B000009	17.7	73.5	38.4	no_uniprot	no_go	no_ipr	uncharacterised
fhe-miR-1a-3p	maker-scaffold10x_236_pilon-snap-gene-0.88	BN1106_s3668B000215	21.1	15.9	25	G7Y5P2;G4M0P9;Q16FF8;B4JDE8;T1PFM3	GO:0005097;GO:0032851	IPR000195;IPR001763	GH11172;Putative uncharacterized protein;TBC1 domain family member 23;AAEL014771-PA;Rab-GTPase-TBC domain protein	TBC1 domain family member 23
fhe-miR-1a-3p	maker-scaffold10x_332_pilon-snap-gene-0.47	BN1106_s1009B000158	35.1	37	29.4	G4VI02;H2KNJ4	GO:0008233;GO:0004867;GO:0006508	IPR002223;IPR020901	Putative kunitz-type protease inhibitor;Tissue factor pathway inhibitor 2
fhe-miR-1a-3p	maker-scaffold10x_454_pilon-augustus-gene-0.43	BN1106_s2007B000411	3.5	7.8	6.7	H2KSZ8;G4VLJ5;C1LGK7;G4VLJ6;G4VLJ7	GO:0046872	IPR000571	Zinc finger CCCH domain-containing protein;Putative uncharacterized protein;Zinc finger CCCH domain-containing protein 6
fhe-miR-1a-3p	maker-scaffold10x_440_pilon-augustus-gene-0.15	BN1106_s5556B000119	17.2	48.8	38.8	H2KP38;G4LZ82;Q5BZI2;H3B721;F1QZY9	GO:0005739;GO:0016491;GO:0008270	IPR013154;IPR002085;IPR011032;IPR016040;IPR027061;IPR002364	Reticulon-4-interacting protein 1 homolog, mitochondrial;Zinc binding dehydrogenase, putative;Reticulon-4-interacting protein 1 homolog mitochondrial;Uncharacterized protein;SJCHGC07517 protein
fhe-miR-1a-3p	maker-scaffold10x_486_pilon-snap-gene-0.78	BN1106_s2695B000144	30.8	22.6	31.6	G4VK82;G7YHN9;G7YW98;M3XZU6;R4GMH5	GO:0004252;GO:0006508	IPR000742;IPR000001;IPR013806;IPR018056;IPR013032;IPR003014;IPR003609;IPR023317;IPR001254;IPR018114;IPR001314;IPR009003	Putative uncharacterized protein;Nidogen-2;Plasminogen;Uncharacterized protein
fhe-miR-1a-3p	maker-scaffold10x_209_pilon-snap-gene-0.46	BN1106_s325B000618	0.3	106.3	7.4	G7YQA6;G4M182;Q5DG02;R7URB3;T1JHT7	GO:0005634;GO:0019773;GO:0004298;GO:0006511	IPR019141;IPR000426;IPR016050;IPR023332;IPR001353	Putative uncharacterized protein;20S proteasome subunit alpha 3;SJCHGC06789 protein;Uncharacterized protein
fhe-miR-1a-3p	maker-scaffold10x_360_pilon-snap-gene-0.27	BN1106_s2197B000180	20.8	123.8	34	G7YVA2;G7YDH8;B4JCY8;T1PE07;B4MVQ0	GO:0005622;GO:0008060;GO:0005525;GO:0005543;GO:0008270;GO:0032312;GO:0007264	IPR002110;IPR020683;IPR001164;IPR013684;IPR027417;IPR011993;IPR001849	GH11124;GK15018;Arf-GAP GTPase ANK repeat and PH domain-containing protein 1/2/3;Putative GTPase activating protein for Arf
fhe-miR-1a-3p	maker-scaffold10x_463_pilon-snap-gene-0.20	BN1106_s2644B000220	83.9	220.3	19.3	H2KUD7;H2KUD8;G4VLE4;M3Y668;B4DFE7	GO:0004725;GO:0035335	IPR000387;IPR016130;IPR000242;IPR003961;IPR013783;IPR001478;IPR001202;IPR001148	cDNA FLJ53311, highly similar to Receptor-type tyrosine-protein phosphatase zeta (EC 3.1.3.48);Putative rgs-gaip interacting protein gipc;Receptor-type tyrosine-protein phosphatase zeta;Rgs-gaip interacting protein gipc;Uncharacterized protein	protein-tyrosine-phosphatase
fhe-miR-1a-3p	maker-scaffold10x_314_pilon-augustus-gene-0.99	BN1106_s1401B000401	2.7	11.5	4.9	C1LE67;G4LZL5;G7YDT2;G3NE18;H2STE8	GO:0005634;GO:0004652;GO:0003723;GO:0043631	IPR002934;IPR011068;IPR007012;IPR007010;IPR014492	Poly (A) polymerase beta;Uncharacterized protein;Poly(A) polymerase, putative;Poly(A) polymerase	Poly(A) polymerase
fhe-miR-1a-3p	maker-scaffold10x_2154_pilon-snap-gene-0.24	BN1106_s5494B000051	22.3	61.3	102.8	no_uniprot	no_go	no_ipr	uncharacterised
fhe-miR-1a-3p	maker-scaffold10x_2199_pilon-pred_gff_StringTie-gene-0.41	BN1106_s3606B000124	11.9	9	10	G7YPS3;G4VD67;K1R1B8;T1J712;H9J1H5	GO:0004105;GO:0006657;GO:0016779;GO:0009058;GO:0003824;GO:0005543	IPR004821;IPR014729;IPR011993;IPR001849	Choline-phosphate cytidylyltransferase;Uncharacterized protein;Choline-phosphate cytidylyltransferase B
fhe-miR-1a-3p	maker-scaffold10x_453_pilon-snap-gene-0.1	BN1106_s18772B000008	3.6	8.2	18.9	H2KTS1;C1L580;G4V7J7;I4DPD6;F5HLG5	GO:0000220;GO:0015078;GO:0015991;GO:0033179	IPR002490;IPR026028	H+-transporting ATPase;AGAP003711-PB;AGAP003711-PC;Putative vacuolar proton atpases;V-type H+-transporting ATPase subunit I;Vacuolar H[+] ATPase subunit 100-1
fhe-miR-1a-3p	maker-scaffold10x_213_pilon-snap-gene-0.30	BN1106_s2012B000146	66.6	78.5	26.1	C1LDY0;G4M196;G7YJ38;Q5BZ05;L7M790	GO:0003714; GO:0005634; GO:0016575	IPR020472;IPR006594;IPR013720;IPR011047;IPR015943;IPR001680;IPR019775;IPR017986;IPR011045	F-box-like/WD repeat protein TBL1X;Transducin beta-like;Transducin (Beta)-like 1;Putative beta-transducin family wd-40 repeat protein;SJCHGC05548 protein
fhe-miR-1a-3p	maker-scaffold10x_432_pilon-snap-gene-0.95	BN1106_s607B000419	23.5	18.7	3.9	G7YUP8;C1LKN3;C1LKN4;G4VL64;C3ZFS9	no_go	IPR027901	Uncharacterized protein;Putative uncharacterized protein
fhe-miR-1a-3p	maker-scaffold10x_434_pilon-snap-gene-0.53	BN1106_s67B000381	8.7	84.5	9.6	G7Y8T7;C4QMI0;G0N5B7;H3FQU2;F4WX80	GO:0005634;GO:0046872;GO:0003676;GO:0003700;GO:0006355;GO:0006351	IPR027775;IPR007087;IPR015880;IPR013087;IPR027771	Zinc finger protein, putative;Protein ovo;CBN-LIN-48 protein;Uncharacterized protein	Zinc finger%2C C2H2 type
fhe-miR-1a-3p	maker-scaffold10x_495_pilon-snap-gene-0.97	BN1106_s1217B000275	119.9	63.5	110.3	no_uniprot	no_go	no_ipr	uncharacterised	SH2 domain-containing protein
fhe-miR-1a-3p	maker-scaffold10x_342_pilon-snap-gene-0.29	BN1106_s855B000402	50.3	46.5	17.8	G7Y4Y7;G4VPB5;Q5D978;H3HSN6;R7UM01	GO:0005965;GO:0003824;GO:0018343;GO:0042127;GO:0016740	IPR026872;IPR001330;IPR008930	Uncharacterized protein;Protein farnesyltransferase subunit beta;SJCHGC09483 protein	Protein farnesyltransferase subunit beta
fhe-miR-1a-3p	maker-scaffold10x_2255_pilon-augustus-gene-0.0	BN1106_s5752B000097	77.1	61	110.9	G7YIT9;G4VKG6;Q5BX36	GO:0032039;GO:0016787;GO:0016180	IPR001279;IPR027074	Putative uncharacterized protein;Integrator complex subunit 9;SJCHGC03226 protein
fhe-miR-1a-3p	maker-scaffold10x_485_pilon-snap-gene-0.74	BN1106_s167B000565	32.9	65.1	52	G7YWN1;G4VEU5;C7DT90;Q4L0H7;Q8T0W6	GO:0016021;GO:0005524;GO:0004714;GO:0018108;GO:0007169	IPR000494;IPR003961;IPR006211;IPR006212;IPR009030;IPR013783;IPR011009;IPR000719;IPR001245;IPR008266;IPR020635;IPR017441	Insulin receptor-2;tyrosine kinase;Insulin receptor;Insulin receptor tyrosine kinase;Putative insulin receptor
fhe-miR-1a-3p	maker-scaffold10x_502_pilon-pred_gff_StringTie-gene-0.71	BN1106_s1379B000109	3	5.3	1.8	Q71TT8;B2LXT9;D3PIP6;Q4U3C7;K7SRY9	GO:0005737;GO:0005856;GO:0005524	IPR004000;IPR020902;IPR004001	Actin;Actin-2
fhe-miR-1a-3p	maker-scaffold10x_493_pilon-snap-gene-1.22	BN1106_s17B000323	28.7	49.8	42.9	C7TYJ7;G4VSU5;G7Y2T7;L8I7K1;B4DEZ0	GO:0008270;GO:0016874;GO:0016021	IPR002867;IPR001841;IPR017907;IPR004240	cDNA FLJ60099, highly similar to Ubiquitin-conjugating enzyme 7-interacting protein 4;Hypotherical protein;Putative transmembrane 9 superfamily protein member;Probable E3 ubiquitin-protein ligase RNF144A;Putative E3 ubiquitin-protein ligase RNF144A
fhe-miR-1a-3p	maker-scaffold10x_454_pilon-snap-gene-0.30	BN1106_s6054B000059	11	20.2	7	R7VFV8;K1RBN7;H3IDC0;H2M6G9;I3KKN7	GO:0004725;GO:0008138;GO:0035335	IPR000340;IPR000387;IPR016130;IPR000242	Uncharacterized protein;Tyrosine phosphatase domain-containing protein 1
fhe-miR-1a-3p	maker-scaffold10x_263_pilon-augustus-gene-0.172	BN1106_s1748B000163	98.6	63.4	87.3	G7YCH3;G4M0D7;G4M0D8	no_go	0	Putative uncharacterized protein;Uncharacterized protein	JmjC domain-containing protein
fhe-miR-1a-3p	maker-scaffold10x_313_pilon-snap-gene-0.84	BN1106_s58B000483	10	24	5.2	C7TYR1;G7Y6K5;G4VJE9;K1QJ14;Q567F5	GO:0046872;GO:0003676	IPR007087;IPR015880;IPR013087	Zinc finger, C2H2-type domain-containing protein;Putative zinc finger protein;Zinc finger protein;histone H4 transcription factor;Uncharacterized protein;Zgc:112083
fhe-miR-1a-3p	maker-scaffold10x_226_pilon-snap-gene-0.74	BN1106_s1947B000267	89.7	96.8	203	G7Y869	no_go	0	Uncharacterized protein	CCDC92 domain-containing protein
fhe-miR-1a-3p	maker-scaffold10x_459_pilon-augustus-gene-0.14	BN1106_s673B000179	62.3	30.8	1.5	G7YSF6;G4VMF8;Q5DFQ5;C3ZLP5;J3KS73	GO:0005524;GO:0016773;GO:0006139;GO:0004797;GO:0016301;GO:0005743;GO:0004137;GO:0046092;GO:0009262;GO:0006264;GO:0046104	IPR002624;IPR027417	Putative uncharacterized protein;Putative thymidine kinase;Thymidine kinase 2 mitochondrial;Thymidine kinase 2, mitochondrial;SJCHGC04650 protein
fhe-miR-1a-3p	maker-scaffold10x_377_pilon-snap-gene-0.70	BN1106_s343B000620	0	19.1	0.5	C1LDG5;C7TZ26;G4VHP0;G7YGM6;G7YV74	no_go	IPR001810	Putative leucine-rich repeats containing F-box protein FBL3;Putative f-box/leucine rich repeat protein;F-box/LRR-repeat protein 7;F-box/LRR-repeat protein 15
fhe-miR-1a-3p	maker-scaffold10x_213_pilon-snap-gene-0.33	BN1106_s106B000290	61.3	102.3	96.5	no_uniprot	no_go	no_ipr	uncharacterised	Protein EVI2B
fhe-miR-1a-3p	maker-scaffold10x_469_pilon-augustus-gene-0.50	BN1106_s1407B000290	21.2	51.2	47.1	G7YBX6;K1Q7B3;R7UCB4;T1J3H8;L7LZ29	GO:0016021;GO:0016192;GO:0015935;GO:0005524;GO:0017111;GO:0019843;GO:0003735;GO:0006412	IPR000664;IPR013577;IPR015943;IPR001680;IPR019775;IPR017986;IPR013905;IPR001388;IPR003593;IPR003959;IPR027417;IPR005710;IPR001912;IPR018079;IPR002942	Syntaxin binding protein 5;Syntaxin-binding protein 5;Uncharacterized protein
fhe-miR-1a-3p	maker-scaffold10x_324_pilon-snap-gene-0.77	BN1106_s1092B000157	83.5	186.6	86.6	G7YUH4;Q5DCV8;G4LV42;C1BS69;D3PFN6	GO:0005840;GO:0003735;GO:0006412	IPR002671	60S ribosomal protein L22;60S ribosomal protein L22, putative;Large subunit ribosomal protein L22e;Heparin binding protein;SJCHGC02419 protein	Large subunit ribosomal protein L22e
fhe-miR-1a-3p	maker-scaffold10x_29_pilon-snap-gene-0.26	BN1106_s667B000211	21.6	18.9	8.4	G7YB49;G4LUV8;G4V6E6;T1JKZ6;E0VDY1	GO:0004143;GO:0003951;GO:0003676;GO:0035556;GO:0007205;GO:0046872;GO:0008076;GO:0005249;GO:0047134	IPR016064;IPR000756;IPR001206;IPR002219;IPR000159;IPR000504;IPR020454;IPR027359;IPR005821;IPR003091;IPR003968;IPR011424	Diacylglycerol kinase theta, putative;Diacylglycerol kinase, theta, putative;Putative diacylglycerol kinase, theta;Diacylglycerol kinase;Uncharacterized protein	Diacylglycerol kinase
fhe-miR-1a-3p	maker-scaffold10x_291_pilon-snap-gene-0.80	BN1106_s1764B000362	11.6	15.6	8.2	G4VS10;G7YS89;H9HQT1;F4X0V5;A7RI93	GO:0016757	IPR002495	Predicted protein;Glycosyltransferase-like protein LARGE1;Glycosyltransferase-related;Glycosyltransferase-like protein LARGE;Uncharacterized protein
fhe-miR-1a-3p	maker-scaffold10x_20_pilon-snap-gene-0.12	BN1106_s5289B000093	81.7	193.8	125.6	G7YK23;G4VI00;G1NTI6;Q5EAU8;A9JTX7	GO:0004663;GO:0018344	IPR001330;IPR026873;IPR008930	LOC100127877 protein;Uncharacterized protein;Putative geranylgeranyl transferase type II beta subunit;Geranylgeranyl transferase type-2 subunit beta;MGC85147 protein	Geranylgeranyl transferase type-2 subunit beta
fhe-miR-1a-3p	maker-scaffold10x_383_pilon-augustus-gene-1.25	BN1106_s53B000503	0.6	19	3.4	G4VB70;Q5BXM9;G7YTS0;G7Y462;H3HV76	GO:0046872	IPR011993;IPR000980;IPR000305;IPR007087;IPR013625	Putative tensin;Tensin;Uncharacterized protein;SJCHGC06039 protein
fhe-miR-1a-3p	maker-scaffold10x_313_pilon-augustus-gene-0.27	BN1106_s925B000544	16.3	5.3	1.6	G7Y516;G4VHV1;C1L4S7;C1L4S6;T1IRU8	GO:0005524;GO:0004674;GO:0004672	IPR011009;IPR000719;IPR002290;IPR008271;IPR000253;IPR017441;IPR008984	Serine/threonine-protein kinase Chk2;Serine/threonine kinase;Serine/threonine-protein kinase chk2;Uncharacterized protein
fhe-miR-1a-3p	maker-scaffold10x_259_pilon-snap-gene-0.101	BN1106_s2554B000139	1.4	35.1	6.8	G7YUV0;G4VKA3	GO:0005543	IPR011993;IPR001849	Putative uncharacterized protein
fhe-miR-1a-3p	maker-scaffold10x_383_pilon-augustus-gene-0.11	BN1106_s46B000390	37.1	29.7	68	G4LW65	GO:0000166;GO:0003723	IPR002343;IPR012677;IPR000504	Bruno-like rna binding protein
fhe-miR-1a-3p	maker-scaffold10x_286_pilon-snap-gene-0.2	BN1106_s2237B000185	12	22.1	14.3	G7YG11;C1LFE2;Q5DDW6;G4VSY6;G3W308	GO:0007094	IPR003511;IPR027097	MAD2 (Mitotic arrest deficient, homolog)-like 1;Uncharacterized protein;Mitotic spindle assembly checkpoint protein mad2-related;Mitotic spindle assembly checkpoint protein MAD2;SJCHGC08975 protein
fhe-miR-1a-3p	maker-scaffold10x_285_pilon-augustus-gene-0.27	BN1106_s622B000182	3.9	5.3	3	G7Y641;G4VCL5;G4VCL6;T1JLR4;D7SK10	GO:0005634;GO:0016757;GO:0006506;GO:0016740;GO:0016307;GO:0046854	IPR001296;IPR013234;IPR002498	Putative uncharacterized protein;Putative glycosyltransferase;Phosphatidylinositol glycan class A;Uncharacterized protein
fhe-miR-1a-3p	maker-scaffold10x_317_pilon-augustus-gene-0.59	BN1106_s1525B000202	187.3	390.4	209.2	H2KV80;Q5D9V7;K1PRS0;T1FNS8;H0VT35	GO:0005794;GO:0016757;GO:0005975	IPR003859;IPR027791;IPR027995;IPR002110;IPR020683;IPR000048	Uncharacterized protein;Beta-1 4-galactosyltransferase 2;Inversin;SJCHGC01813 protein	Beta-1%2C4-galactosyltransferase
fhe-miR-1a-3p	maker-scaffold10x_2171_pilon-augustus-gene-0.3	BN1106_s5746B000114	40.8	66.3	84.5	H2KT25;G1KFJ3;F1P318;U3K2M6;G3VCP4	GO:0005794;GO:0008887;GO:0006468;GO:0016301	IPR007835;IPR025286	Uncharacterized protein;Glycerate kinase
fhe-miR-1a-3p	maker-scaffold10x_486_pilon-snap-gene-0.74	BN1106_s823B000217	0	0.1	0	G7YE53;G4LY81;H3CA92;C3ZBL1;H3CA93	GO:0005524;GO:0008641;GO:0006464	IPR009036;IPR028077;IPR023280;IPR000127;IPR016040;IPR000594;IPR019572	Putative uncharacterized protein;Ubiquitin-activating enzyme E1b, putative;Ubiquitin-like 1-activating enzyme E1 B;Uncharacterized protein
fhe-miR-1a-3p	maker-scaffold10x_457_pilon-snap-gene-0.55	BN1106_s1682B000370	73.5	166.7	46.9	G7YRN6;C1LIS4;Q5C2W6;Q5DH68;C1L636	GO:0017128	IPR005552;IPR025659	Phospholipid scramblase 3;Phospholipid scramblase 2;SJCHGC02546 protein;SJCHGC02545 protein
fhe-miR-1a-3p	maker-scaffold10x_2101_pilon-snap-gene-0.5	BN1106_s339B000427	21.3	3.4	3.9	H2KR06;G4V8S1;G4V8S0;Q5BYP3;Q86EZ1	GO:0005524;GO:0004674	IPR028375;IPR001772;IPR011009;IPR000719;IPR017441;IPR002290;IPR008271	Serine/threonine kinase;Serine/threonine-protein kinase par-1;SJCHGC01970 protein;Clone ZZD1276 mRNA sequence
fhe-miR-1a-3p	maker-scaffold10x_374_pilon-augustus-gene-0.28	BN1106_s97B000357	52.4	144.3	53.9	G7YQI0;G4VG52;K1QPL4;B3KX53;R7ULW3	GO:0016021;GO:0005216;GO:0005891;GO:0005245	IPR005821;IPR027359;IPR002077	cDNA FLJ44764 fis, clone BRACE3032385, highly similar to Homo sapiens voltage gated channel like 1 (VGCNL1), mRNA;Voltage-dependent calcium channel;Sodium leak channel non-selective protein;Uncharacterized protein
fhe-miR-1a-3p	maker-scaffold10x_237_pilon-snap-gene-0.49	BN1106_s681B000531	26	35	79.8	H2KUR3;G4LYG4;Q5C1A5;Q9XXH8;A8XZ59	GO:0008060;GO:0005543;GO:0008270;GO:0032312	IPR002110;IPR020683;IPR001164;IPR011993;IPR001849	Protein CBR-CNT-1;CENTB5 protein;Arf-GAP with coiled-coil ANK repeat and PH domain-containing protein;SJCHGC04449 protein;Protein CNT-1, isoform a
fhe-miR-1a-3p	maker-scaffold10x_203_pilon-snap-gene-0.93	BN1106_s1551B000469	442	1087.5	380.9	G7YL61;G4VBD2;R7VEL5;A7SRN9;C3ZE96	GO:0005815;GO:0000922;GO:0007020	IPR015697;IPR007259	Predicted protein;Putative uncharacterized protein;Putative gamma-tubulin complex component 3 (Gcp-3);Gamma-tubulin complex component 3 homolog;Uncharacterized protein
fhe-miR-1a-3p	maker-scaffold10x_217_pilon-snap-gene-1.113	BN1106_s92B000562	164.6	278.8	406	G7YRM9;K7GJK5;I3LU23;F7G3W2;F7FRY5	GO:0005525;GO:0005622;GO:0007264	IPR006689;IPR027417;IPR024156;IPR005225	Uncharacterized protein;ADP-ribosylation factor-like 2-like 1	ADP-ribosylation factor-like protein 13B
fhe-miR-1a-3p	maker-scaffold10x_485_pilon-snap-gene-0.87	BN1106_s1980B000234	36	31.7	147.8	G4LW28;G7YRX2;R7T8B9;R4G374;C4WS60	GO:0016491;GO:0055114	IPR002198;IPR002347;IPR016040	ACYPI009426 protein;Uncharacterized protein;Steroid dehydrogenase, putative;Steroid dehydrogenase
fhe-miR-1a-3p	maker-scaffold10x_631_pilon-snap-gene-0.28	BN1106_s834B000165	14.1	12.7	12.5	G7YMZ2;G4VBY3;K1QQY6;E0VV66;T1KYI8	no_go	IPR016024;IPR024855	Putative uncharacterized protein;Protein unc-79 homolog;Unc-79-like protein;Uncharacterized protein
fhe-miR-1a-3p	snap_masked-scaffold10x_217_pilon-processed-gene-0.74	BN1106_s3182B000117	51.7	49.6	26.7	G7YNH2;G4VPS2;G4VPS3;E2B418;E9GVS3	GO:0016459;GO:0005524;GO:0003774	IPR000048;IPR027401;IPR001609;IPR002928;IPR027417;IPR004009	Myosin heavy chain, non-muscle;Putative uncharacterized protein;Putative myosin-10 (Myosin heavy chain, nonmuscle IIb) (Nonmuscle myosin heavy chain IIb) (NMMHC II-b) (NMMHC-IIB) (Cellular myosin heavy chain, type B) (Nonmuscle myosin heavy chain-B) (NMMHC-B);Myosin heavy chain
fhe-miR-1a-3p	maker-scaffold10x_563_pilon-snap-gene-0.116	BN1106_s2592B000186	3.8	48.4	4.9	G7Y6I5;G4V6R7;G7Y6I6;Q178Q9;B4NKG2	GO:0003824;GO:0016874	IPR009081;IPR025110;IPR020845;IPR000873;IPR006162	GK12773;Putative amp dependent ligase;AMP dependent ligase;AAEL005793-PA
fhe-miR-1a-3p	maker-scaffold10x_730_pilon-snap-gene-0.81	BN1106_s872B000231	35.2	33.4	31.9	G7YP06;S0ERX3	GO:0005576	IPR002405;IPR001839;IPR015615	Inhibin beta B chain;Activin	Inhibin beta B chain
fhe-miR-1a-3p	maker-scaffold10x_598_pilon-snap-gene-1.103	BN1106_s5459B000018	6	0.9	0.2	H2KQB5;G4VRX3;K1QYF0;H3J543;K1PFL5	GO:0004553;GO:0005975	IPR026891;IPR026892;IPR019800;IPR002772;IPR001764;IPR017853	Uncharacterized protein;Probable beta-D-xylosidase 7;Putative beta-D-xylosidase 2;Putative beta-D-xylosidase 5
fhe-miR-1a-3p	maker-scaffold10x_97_pilon-snap-gene-0.88	BN1106_s942B000126	10.7	71.7	17.5	G7YTB0;G7YYA3;J0W164;M9LZ11;N1UZK2	GO:0016787;GO:0005975;GO:0043169;GO:0016798;GO:0005737;GO:0008788;GO:0005993;GO:0003824	IPR013781;IPR017853;IPR015902;IPR013780;IPR006047;IPR006589;IPR012769;IPR006046	Trehalose-6-phosphate hydrolase;Putative uncharacterized protein;Glycosidase;Alpha amylase catalytic subunit	Trehalose-6-phosphate hydrolase
fhe-miR-1a-3p	maker-scaffold10x_95_pilon-snap-gene-0.26	BN1106_s2860B000096	26.6	46	65	G3VX16;K1QWT3;G5C3Y1	GO:0005737; GO:0005815	0	Uncharacterized protein;Leucine-rich repeat-containing protein KIAA1731
fhe-miR-1a-3p	maker-scaffold10x_538_pilon-snap-gene-0.107	BN1106_s2641B000139	86.8	60	6.6	I1G163;E9DVN3;E9EWQ0;G4YEZ9;D7FQN5	GO:0051539;GO:0003994;GO:0006099;GO:0005086;GO:0005543;GO:0032012	IPR015931;IPR015937;IPR001030;IPR015928;IPR015932;IPR018136;IPR006248;IPR000573;IPR011993;IPR001849;IPR023394;IPR000904	Aconitate hydratase,;Mitochondrial aconitate hydratase, putative;Aconitate hydratase, putative;Putative uncharacterized protein;Uncharacterized protein	Aconitate hydratase%2C mitochondrial
fhe-miR-1a-3p	maker-scaffold10x_534_pilon-augustus-gene-0.68	BN1106_s948B000119	29.5	115.8	176	G7Y688;C7TXU2;G4LZJ7;Q5C058;C3Z9Z6	GO:0004757;GO:0006729;GO:0016491;GO:0055114	IPR002198;IPR002347;IPR016040;IPR006393	Putative uncharacterized protein;Regulator of chromosome condensation, RCC1,domain-containing protein;Ankyrin repeat-containing, putative;Sepiapterin reductase;SJCHGC01738 protein	Putative Ankyrin repeat-containing
fhe-miR-1a-3p	maker-scaffold10x_964_pilon-snap-gene-0.27	BN1106_s1303B000671	9.2	17	4.9	Q5C337;G4M0Z6;C1L5Y8;C1LIF7;I1G6S5	GO:0046872	IPR000571	Zinc finger CCCH domain-containing protein 3;Putative uncharacterized protein;Uncharacterized protein;SJCHGC02620 protein
fhe-miR-1a-3p	maker-scaffold10x_606_pilon-snap-gene-0.37	BN1106_s6634B000037	568	607.7	1566.3	G7YQP2;G4VFS2	no_go	IPR011989;IPR016024;IPR022716;IPR026827;IPR000357;IPR021133	Translational activator gcn1-related;Translational activator GCN1
fhe-miR-1a-3p	maker-scaffold10x_80_pilon-augustus-gene-0.132	BN1106_s503B000223	61.6	181.6	162.5	Q1A7N0;Q5DHN4;G4V7Q9;E3TF47;I3KI45	GO:0019239;GO:0009168;GO:0004000	IPR001365;IPR006330;IPR006650	Adenosine deaminase;Putative adenosine deaminase;Uncharacterized protein;SJCHGC02783 protein	Adenosine deaminase
fhe-miR-1a-3p	maker-scaffold10x_966_pilon-snap-gene-0.91	BN1106_s560B000222	206.8	91.5	120.4	G7YRS9;G4VDB6;K1REH0;F1QZN8;H2SK23	GO:0004114;GO:0046872;GO:0008152;GO:0007165	IPR003607;IPR023088;IPR002073;IPR023174	Uncharacterized protein;Putative high-affinity cgmp-specific 3,5-cyclic phosphodiesterase;High affinity cGMP-specific 3' 5'-cyclic phosphodiesterase 9A;High affinity cGMP-specific 3',5'-cyclic phosphodiesterase 9A
fhe-miR-1a-3p	maker-scaffold10x_88_pilon-snap-gene-0.6	BN1106_s1399B000508	2.2	7.2	5.1	G7YHM3;G4LYE7;A8XGU4;Q17PT3;E3LQ82	GO:0005634;GO:0003700;GO:0006260;GO:0006351	IPR000647;IPR020604;IPR019548;IPR003619	Protein CBR-NFI-1;CRE-NFI-1 protein;Putative uncharacterized protein;Nuclear factor 1 A-type;AAEL000254-PA	Nuclear factor 1 A type
fhe-miR-1a-3p	maker-scaffold10x_790_pilon-snap-gene-0.10	BN1106_s7523B000020	122.8	133.3	1736.1	Q5C196;G7YQA9;G4VSP6;K1PEX0;R7UPQ4	GO:0005634;GO:0003677;GO:0003700	IPR012890;IPR022783	Putative gc-rich sequence DNA-binding factor;GC-rich sequence DNA-binding factor;GC-rich sequence DNA-binding factor-like protein;SJCHGC04405 protein;Uncharacterized protein
fhe-miR-1a-3p	maker-scaffold10x_95_pilon-augustus-gene-0.92	BN1106_s2441B000160	699.4	837.3	639.2	no_uniprot	no_go	no_ipr	uncharacterised
fhe-miR-1a-3p	maker-scaffold10x_926_pilon-snap-gene-0.145	BN1106_s1100B000149	0.1	47.9	3.7	C1LFV3;G7YTJ9;Q5C1Y6;G4M0E2;G7YTL6	GO:1990817	IPR012937	Protein FAM46C;Prion-like-(Q/n-rich)-domain-bearing protein protein;Putative uncharacterized protein;SJCHGC05065 protein	polynucleotide adenylyltransferase
fhe-miR-1a-3p	maker-scaffold10x_53_pilon-snap-gene-0.75	BN1106_s6331B000044	103.2	149.3	110.4	H2KS52;Q5DEZ0;G4V6G5;G4V6G4;H9K797	GO:0003677;GO:0006281	IPR006640;IPR006642	Putative uncharacterized protein;Zinc finger RAD18 domain-containing protein C1orf124 homolog;Uncharacterized protein;SJCHGC00877 protein
fhe-miR-1a-3p	maker-scaffold10x_554_pilon-augustus-gene-0.15	BN1106_s240B000176	37.2	45.2	71.4	G7Y558;G7YR36;C1LHA6;G7YPZ1;Q5D8I8	GO:0004303;GO:0016491;GO:0055114	IPR002198;IPR002347;IPR016040;IPR020904	Estradiol 17-beta-dehydrogenase 12-B;Estradiol 17-beta-dehydrogenase 12;SJCHGC06337 protein	Estradiol 17-beta-dehydrogenase
fhe-miR-1a-3p	maker-scaffold10x_894_pilon-snap-gene-0.122	BN1106_s3312B000107	18.8	53.2	10.1	G7YSK8;G7YMI2;H0WTF4;G1TCM2;F6Q4S6	GO:0005814;GO:0042384;GO:0048278	0	Uncharacterized protein;Coiled-coil domain-containing protein 41
fhe-miR-1a-3p	maker-scaffold10x_535_pilon-snap-gene-0.65	BN1106_s1669B000138	7.7	13.3	12.6	G7YMB9;Q5C4X9;G4V9Y9;K7FXE2;F7G3K2	GO:0003779	IPR011705;IPR000210;IPR011333;IPR013069;IPR011043;IPR017096;IPR015915;IPR006652;IPR015916	Uncharacterized protein;Putative uncharacterized protein;SJCHGC02348 protein	DNA mismatch repair protein Mlh1
fhe-miR-1a-3p	maker-scaffold10x_759_pilon-augustus-gene-0.32	BN1106_s1597B000139	75.6	121.4	89.3	G7Y6U8;G4V8T6;G4V8T7;H2KTT8;G7Y6U7	GO:0016021;GO:0005328	IPR000175	Putative sodium-dependent neurotransmitter transporter
fhe-miR-1a-3p	maker-scaffold10x_759_pilon-snap-gene-0.20	BN1106_s715B000253	14.2	41.1	38.8	H2KTI3;G4V823;G3TD83;Q5VSC8;Q1LUG4	GO:0046872	IPR004177	Uncharacterized protein;Putative phospholipase DDHD1;Phospholipase DDHD1;Novel protein similar to vertebrate DDHD domain containing 1 (DDHD1)
fhe-miR-1a-3p	maker-scaffold10x_604_pilon-augustus-gene-0.122	BN1106_s6104B000058	4.1	0.5	0.7	G4V9W8;G7YCD8;T1EKE2;E9FTK6;I3JQM4	GO:0006659;GO:0003882	IPR004277	Putative uncharacterized protein;Phosphatidylserine synthase 2;Uncharacterized protein
fhe-miR-1a-3p	snap_masked-scaffold10x_1995_pilon-processed-gene-0.14	BN1106_s898B000270	10.7	18.4	4.1	no_uniprot	no_go	no_ipr	uncharacterised	Pecanex-like protein
fhe-miR-1a-3p	maker-scaffold10x_589_pilon-snap-gene-0.120	BN1106_s683B000336	12.7	15.7	3.6	G7YJQ6;H9KPG2;B0X178;R7UVJ9;Q7QE83	GO:0005634;GO:0046872;GO:0043565;GO:0003700;GO:0003677;GO:0003676	IPR017970;IPR001356;IPR009057;IPR007087;IPR015880;IPR013087	Zinc finger protein 1;Zinc finger homeobox protein 1;Uncharacterized protein;AGAP000779-PA	Zinc finger homeobox protein 1
fhe-miR-1a-3p	snap_masked-scaffold10x_1281_pilon-processed-gene-0.12	BN1106_s4082B000141	1	4.9	0.6	G7YU27;G4V8D8;T1FQA5;K1QE46;L7M9Q4	GO:0017119;GO:0006891	IPR019465	Putative uncharacterized protein;Conserved oligomeric Golgi complex subunit 5;Putative golgi transport complex 1 protein;Uncharacterized protein
fhe-miR-1a-3p	maker-scaffold10x_541_pilon-augustus-gene-0.22	BN1106_s33B000338	59.5	45.5	62	G4VM80;G7YV61;K1PYX7;R7TRT6;T1F2D0	GO:0016021;GO:0015171;GO:0046872;GO:0003676	IPR002293;IPR007087;IPR015880;IPR013087	Putative cationic amino acid transporter;Transcriptional repressor CTCFL;Zinc finger protein 64;Uncharacterized protein
fhe-miR-1a-3p	maker-scaffold10x_909_pilon-snap-gene-0.32	BN1106_s2704B000208	34.9	25.4	84.6	G7Y370;G4VQ50;C1LFJ9;F1RQV0;Q7TP77	GO:0005840;GO:0003735;GO:0006412;GO:0005761	IPR007740	Mitochondrial 39S ribosomal protein L49;Uncharacterized protein;39S ribosomal protein L49 mitochondrial;Aa2-277;Protein Mrpl49	39S ribosomal protein L49 mitochondrial
fhe-miR-1a-3p	maker-scaffold10x_949_pilon-augustus-gene-0.28	BN1106_s1772B000188	15.2	31.1	47.7	Q5DCR5;Q5DGY1;C1L7A5;Q5D8G4;A3R0V6	GO:0008234;GO:0006508;GO:0004197;GO:0050790	IPR025661;IPR000169;IPR025660;IPR013128;IPR000668;IPR012599	Cathepsin B FhCB13/14
fhe-miR-1a-3p	maker-scaffold10x_71_pilon-snap-gene-0.91	BN1106_s758B000554	5.2	6.5	103.3	G7YGV3;G4V8V6;G4V8V5;Q5BYB7;F7AZN5	GO:0042578	IPR023214;IPR007651;IPR013209;IPR002013	Uncharacterized protein;Putative lipin;Phosphatidate phosphatase LPIN2;SJCHGC04539 protein	Acyl-CoA-binding domain-containing protein 6
fhe-miR-1a-3p	maker-scaffold10x_722_pilon-augustus-gene-0.1	BN1106_s3321B000106	8.8	4.7	10	C1LMZ1;C1L884;C1LMY9;Q5DAV6;C1LMY6	GO:0033180;GO:0046933;GO:0046961;GO:0015991	IPR008388	ATPase, H+ transporting, lysosomal accessory protein 1;ATPase, H+ transporting, lysosomal accessory protein 4;ATPase, H+ transporting, lysosomal accessory protein 5;ATPase, H+ transporting, lysosomal accessory protein 2;ATPase, H+ transporting, lysosomal accessory protein 3;SJCHGC05369 protein
fhe-miR-1a-3p	maker-scaffold10x_748_pilon-augustus-gene-0.83	BN1106_s2395B000118	32.7	33.4	13.7	G7YCG0;G4M1C9;G7YX62;Q5BWI2;L8I996	GO:0008270	IPR021893;IPR011017;IPR010507	Putative uncharacterized protein;Uncharacterized protein;Zinc finger MYM-type protein 2;Zinc finger MYM-type protein 3;SJCHGC04476 protein
fhe-miR-1a-3p	maker-scaffold10x_632_pilon-snap-gene-0.53	BN1106_s614B000226	206.1	33.6	7.1	G7YEE9;G4V7S9;C1LG73;B7P1W0;L7MKW8	GO:0005886	0	Putative uncharacterized protein;Putative raw CG12437-PB, isoform B isoform 1;Uncharacterized protein
fhe-miR-1a-3p	maker-scaffold10x_65_pilon-snap-gene-0.13	BN1106_s3172B000053	152.9	285.9	189.1	G7YR42;G4LWW0;C1L996;Q86DY0;C1L995	GO:0004497	IPR000308;IPR023410	Putative tyrosine 3-monooxygenase;14-3-3 protein, putative;Putative uncharacterized protein;SJCHGC01745 protein	14-3-3 protein gamma subtype
fhe-miR-1a-3p	maker-scaffold10x_735_pilon-pred_gff_StringTie-gene-0.46	BN1106_s3410B000072	142	34.7	248.7	C1LEB6;G4VEA0;M4AUQ7;H3B710;F1R764	GO:0005737; GO:0005815; GO:0005868; GO:0005874; GO:0005929; GO:0035721; GO:0035735	IPR022780;IPR027417	Hypotheticial protein;Cytoplasmic dynein 2 light intermediate chain 1;Putative uncharacterized protein;Uncharacterized protein
fhe-miR-1a-3p	maker-scaffold10x_894_pilon-snap-gene-0.118	BN1106_s3229B000135	5.6	9	7.9	G7Y8S3;G4VLV6;K1R8W7;C3Y6Q4;H2KSU6	GO:0005634; GO:0042981; GO:0051091	IPR002110;IPR020683;IPR003961;IPR013783	Putative uncharacterized protein;Putative ankyrin repeat-containing;Fibronectin type 3 and ankyrin repeat domains protein 1
fhe-miR-1a-3p	maker-scaffold10x_841_pilon-snap-gene-0.78	BN1106_s848B000726	148.4	144	174.7	G4M0E1;G7YL60;Q5C1E0;C7TY27;I1GIT0	GO:0017128	IPR005552;IPR025659	Scramblase,domain-containing protein;Phospholipid scramblase-related;Phospholipid scramblase 3;Uncharacterized protein;SJCHGC03469 protein	Phospholipid scramblase
fhe-miR-1a-3p	maker-scaffold10x_794_pilon-snap-gene-0.115	BN1106_s4984B000130	25.5	128.5	236	G7YRF3;G4VHN7;R7VC38;T1FG76;E9FWU1	GO:0016301	IPR005112;IPR001194;IPR005113	Putative uncharacterized protein;Putative map-kinase activating death domain protein;MAP kinase-activating death domain protein;Uncharacterized protein
fhe-miR-1a-3p	maker-scaffold10x_546_pilon-snap-gene-0.18	BN1106_s5916B000062	5	19.4	2.2	Q5BW60;C7TYQ8;G7YE55;B5BP19;G4V6E8	GO:0005891;GO:0005245	IPR008145;IPR027417;IPR001452;IPR000584	Voltage-gated Ca2+ channel B-subunit 1;Voltage-gated Ca2+ channel beta-subunit 1;Calcium channel, voltage-dependent, beta 2 subunit;Putative high voltage-activated calcium channel beta subunit 2;Voltage-dependent L-type calcium channel subunit beta-2;SJCHGC03854 protein	Voltage-dependent L-type calcium channel subunit
fhe-miR-1a-3p	snap_masked-scaffold10x_764_pilon-processed-gene-0.45	BN1106_s2361B000104	271.9	306.8	119.3	G7YEY6;G4VMI4	no_go	0	Putative uncharacterized protein;Uncharacterized protein
fhe-miR-1a-3p	maker-scaffold10x_654_pilon-snap-gene-0.160	BN1106_s316B000425	46.4	36.8	74.4	Q5BX88;C3YTN7;G3VIC0;C3YTN6;G4V6I2	GO:0005829; GO:0016020	0	Putative uncharacterized protein;Uncharacterized protein;Putative sarg904;SJCHGC01897 protein
fhe-miR-1a-3p	maker-scaffold10x_908_pilon-augustus-gene-0.71	BN1106_s1617B000258	20.5	17.8	13.9	G7Y8M9;B7QGS4;M3ZXS9;H2ML66;H9KPC5	GO:0005524;GO:0004402;GO:0000287;GO:0004697;GO:0016573;GO:0004674	IPR000961;IPR011009;IPR015022;IPR023142;IPR001478;IPR000719;IPR002290;IPR008271	Microtubule associated serine/threonine kinase, putative;Microtubule-associated serine/threonine kinase;Uncharacterized protein
fhe-miR-1a-3p	maker-scaffold10x_66_pilon-pred_gff_StringTie-gene-0.48	BN1106_s10139B000014	13.2	18.5	4	B9VXS2;A8W638;B9VXS1;A8W7J0;Q95VA7	GO:0008234;GO:0006508	IPR025661;IPR000169;IPR025660;IPR013128;IPR000668;IPR013201	Cathepsin L like
fhe-miR-1a-3p	maker-scaffold10x_589_pilon-snap-gene-0.155	BN1106_s1854B000109	49.3	81.2	44.9	Q5DAX8;Q6B963;F0XZ38;L7XAL0;Q5XGB5	GO:0015035;GO:0045454;GO:0006662	IPR005746;IPR012336;IPR017937;IPR013766	Thioredoxin
fhe-miR-1a-3p	maker-scaffold10x_78_pilon-snap-gene-0.38	BN1106_s2173B000121	20.5	59.7	17.7	G7YGN5;G4V6M7;T1H0B2;L7MH47;L7MEA1	GO:0046872;GO:0003676	IPR007087;IPR015880;IPR013087	Putative b-cell lymphoma/leukemia;B-cell lymphoma/leukemia 11A;Putative b-cell lymphoma/leukemia 11a;Putative c2h2-type zn-finger protein;Uncharacterized protein	B-cell lymphoma/leukemia 11B
fhe-miR-1a-3p	maker-scaffold10x_73_pilon-snap-gene-0.23	BN1106_s2959B000391	10.6	9.1	11.1	H2KNL2;C1LG78;G4V8J2;F7I3U0;K7FQM6	GO:0005737;GO:0006887;GO:0048278	IPR009976	Exocyst complex component 5;Uncharacterized protein;Putative uncharacterized protein
fhe-miR-1a-3p	maker-scaffold10x_537_pilon-augustus-gene-0.59	BN1106_s1323B000322	162.6	161.1	228.5	G4LX38;G7YE24;R7UG30;C7TXS7;K1PS71	GO:0000139;GO:0006886;GO:0048280;GO:0008565	IPR011989;IPR016024;IPR024095;IPR006953;IPR006955	General vesicular transport factor p115;Vesicle docking protein P115, putative;Uncharacterized protein
fhe-miR-1a-3p	snap_masked-scaffold10x_27_pilon-processed-gene-0.11	BN1106_s1735B000362	51.2	99.4	39.8	H2KQM8;G4VQ08;G4VQ07;T1G7T5;K7ISI2	GO:0016021;GO:0055085	IPR011701;IPR020846;IPR016196	Putative monocarboxylate transporter;Monocarboxylate transporter 12;Uncharacterized protein	Monocarboxylate transporter 12
fhe-miR-1a-3p	maker-scaffold10x_859_pilon-snap-gene-0.44	BN1106_s981B000269	248.2	259.1	300.5	G7Y498;G4M185;G4M186	GO:0016021;GO:0005634;GO:0005667;GO:0004930;GO:0003700;GO:0006351;GO:0007179	IPR013790;IPR000276;IPR017452;IPR003619;IPR013019;IPR017855;IPR001132;IPR008984	Smad1, 5, 8, and, putative;Uncharacterized protein	G_PROTEIN_RECEP_F1_2 domain-containing protein
fhe-miR-1a-3p	maker-scaffold10x_939_pilon-snap-gene-0.17	BN1106_s4837B000067	0.2	3.1	0.8	G7YBZ8;G4V6D4;Q5C574;E9G3A8;M7APQ1	GO:0008800	IPR001466;IPR012338	Putative uncharacterized protein;Family S12 unassigned peptidase (S12 family);Serine beta-lactamase-like protein LACTB mitochondrial;Serine beta-lactamase-like protein LACTB;SJCHGC03395 protein	Beta LACTamase domain containing family
fhe-miR-1a-3p	maker-scaffold10x_802_pilon-augustus-gene-0.24	BN1106_s376B000615	24.7	22.7	41.9	Q5DA47;H2KUX0;G4LWK6;K1QH71;R7TIX3	GO:0006836	IPR008849	Complexin, putative;Complexin-1;Complexin;Complexin (Synaphin);SJCHGC05979 protein;Uncharacterized protein	Complexin
fhe-miR-1a-3p	maker-scaffold10x_75_pilon-snap-gene-0.128	BN1106_s5130B000040	36.7	25.4	36.5	G4VFY9;G4VFY8;G1MVC6;M7AWT0;G7Y961	GO:0005789; GO:0051604	IPR009613	Uncharacterized protein;Lipase maturation factor;Lipase maturation factor 2
fhe-miR-1a-3p	maker-scaffold10x_95_pilon-snap-gene-0.22	BN1106_s183B000178	57.3	29.7	26.4	G7YMD1;G7YMD2;Q5DDZ0;G4V5V4;G4V5V5	GO:0016020	0	Putative uncharacterized protein;Uncharacterized protein;SJCHGC04025 protein	Apple domain-containing protein
fhe-miR-1a-3p	maker-scaffold10x_712_pilon-pred_gff_StringTie-gene-0.25	BN1106_s4308B000077	0	0	0	no_uniprot	no_go	no_ipr	uncharacterised
fhe-miR-1a-3p	maker-scaffold10x_932_pilon-snap-gene-0.18	BN1106_s779B000221	57.8	68	79.7	G7YPA3;Q5DEG7;G4LV14;R7U5B0;I7G2Z3	GO:0005737	IPR027267;IPR004148;IPR000108;IPR001452	Sh3-containing grb2-like protein 3 (Endophilin III);Endophilin-A;Macaca fascicularis brain cDNA clone: QorA-10036, similar to human SH3-domain GRB2-like 3 (SH3GL3), mRNA, RefSeq: NM_003027.2;SJCHGC01831 protein;Uncharacterized protein	Endophilin-A
fhe-miR-1a-3p	maker-scaffold10x_922_pilon-snap-gene-0.57	BN1106_s846B000386	2.5	11.5	71.1	H2KNL3;G4V9W2;F1QK74;H0WET3;K7DY34	GO:0046872;GO:0003676	IPR007087;IPR015880;IPR013087	Uncharacterized protein;Putative zinc finger protein;Zinc finger protein 235
fhe-miR-1a-3p	maker-scaffold10x_962_pilon-augustus-gene-0.38	BN1106_s2169B000110	18.3	9.1	6.3	G4LVE5;G7YPR1;Q5D9F5;H9KPA2;H9KPA1	GO:0003676;GO:0000166	IPR012677;IPR000504	Arginine/serine-rich splicing factor, putative;Splicing factor arginine/serine-rich 1/9;Uncharacterized protein;SJCHGC05822 protein;Splicing factor, arginine/serine-rich 1
fhe-miR-1a-3p	maker-scaffold10x_794_pilon-snap-gene-0.109	BN1106_s3032B000154	7.1	13.8	106.5	H2KPM0;G4VDJ0;G4LVI9;C1LHI1;G4LVJ0	GO:0016021;GO:0016020	IPR005045	Cell cycle control protein 50A (Transmembrane protein 30A);Cdc50-related;Cell cycle control protein 50B	Cell cycle control protein 50A
fhe-miR-1a-3p	maker-scaffold10x_77_pilon-augustus-gene-0.33	BN1106_s7944B000042	6.9	7.2	2	Q5DCG4;G7YH84;G4VNT7;T1EFC0;G3PH08	GO:0008299;GO:0005524;GO:0004363;GO:0003755;GO:0006457;GO:0000413	IPR000092;IPR017446;IPR008949;IPR013816;IPR004887;IPR005615;IPR002130;IPR015943;IPR001680;IPR017986	Uncharacterized protein;Glutathione synthetase;Peptidylprolyl isomerase domain and WD repeat-containing protein 1;SJCHGC06579 protein	Decaprenyl-diphosphate synthase subunit 2
fhe-miR-1a-3p	snap_masked-scaffold10x_481_pilon-processed-gene-0.34	BN1106_s737B000425	139.8	221.8	38.6	H2KQX2;G4VHL0;H2KQX3;A1XCJ3;G4VHK7	GO:0005886; GO:0007155; GO:0007411; GO:0016020	IPR003961;IPR007110;IPR013783;IPR013098;IPR003598;IPR003599;IPR013106;IPR013151	RoboA;Putative cell adhesion molecule;Axon guidance protein;Roundabout homolog 1;Roundabout homolog 2
fhe-miR-1a-3p	maker-scaffold10x_56_pilon-snap-gene-0.53	BN1106_s2402B000129	1	27.5	7.4	H2KR80;G4VKT6;F4X7Y5;E1ZUU3;K7ILT2	GO:0004359;GO:0006541	IPR002110;IPR020683;IPR012338;IPR015868	Glutaminase kidney isoform, mitochondrial;Putative glutaminase;Glutaminase;Uncharacterized protein	glutaminase
fhe-miR-1a-3p	maker-scaffold10x_82_pilon-snap-gene-0.90	BN1106_s4896B000039	5.1	5.3	1.4	G7YLU0;C1LJI8;C1LJI7;C1L6E7;Q5D9P7	GO:0016491	IPR016040	Oxidoreductase HTATIP2;SJCHGC01431 protein	Oxidoreductase HTATIP2
fhe-miR-1a-3p	maker-scaffold10x_520_pilon-augustus-gene-2.79	BN1106_s804B000102	31.6	46.9	21	G7Y634;G4VQ37;A9JRI8;G7YUF6;F6V374	GO:0005576;GO:0030414;GO:0010466;GO:0005509	IPR003961;IPR013783;IPR008197;IPR011992;IPR002048	Kal1 protein;Kallmann syndrome 1 sequence;Uncharacterized protein;Putative anosmin;Anosmin-1
fhe-miR-1a-3p	maker-scaffold10x_715_pilon-pred_gff_StringTie-gene-0.39	BN1106_s1396B000330	2.7	9.1	1.4	Q5C1W6;G7YB41;G4VKV4;C7TXZ3;C7TXS6	GO:0048500;GO:0008312;GO:0005525;GO:0003924;GO:0006184;GO:0006614;GO:0017111	IPR003593;IPR027417;IPR013822;IPR004125;IPR022941;IPR006325;IPR000897	Signal recognition particle 54 kDa protein;Putative signal recognition particle 54 kD protein;Signal recognition particle subunit SRP54;SJCHGC03967 protein
fhe-miR-1a-3p	maker-scaffold10x_677_pilon-augustus-gene-0.99	BN1106_s510B000500	41.5	50.3	12.8	no_uniprot	no_go	no_ipr	uncharacterised
fhe-miR-1a-3p	maker-scaffold10x_737_pilon-snap-gene-0.1	BN1106_s1536B000292	96.3	86.2	64.5	G7YMW3;R7US87;G5BNU1;H0WLL9;E2RPG3	GO:0030131;GO:0030136;GO:0005794;GO:0048471;GO:0055037;GO:0005802;GO:0008565;GO:0006886;GO:0016192	IPR017107;IPR011989;IPR016024;IPR002553;IPR008152;IPR008153;IPR013041	Uncharacterized protein;AP-1 complex subunit gamma-1
fhe-miR-1a-3p	maker-scaffold10x_815_pilon-snap-gene-1.101	BN1106_s117B000699	40.3	127	62.5	G7YSS5;Q5DCK2;G4VSZ3;Q304T1;G7YD82	GO:0016021;GO:0007155	IPR002159	CD36-like class B scavenger receptor;Sensory neuron membrane protein 1;Lysosome membrane protein 2;SJCHGC06304 protein
fhe-miR-1a-3p	maker-scaffold10x_773_pilon-snap-gene-0.59	BN1106_s322B000088	38.7	26.7	64.2	G4V6Y2;G7YNS3;H2KSJ2;G4V6Y1;G7YLC7	GO:0016020;GO:0005578	IPR001863	Putative uncharacterized protein;Putative glypican;Uncharacterized protein;Glypican
fhe-miR-1a-3p	maker-scaffold10x_977_pilon-snap-gene-0.70	BN1106_s423B000369	51.6	62.7	123.3	G7YDB8;G4VNP9;B4GPZ6;J9K8N4;B4LSM4	GO:0005737	IPR020472;IPR015155;IPR013535;IPR015943;IPR001680;IPR019775;IPR017986;IPR016024	GL14990;GJ16479;Putative phospholipase A-2-activating protein;Phospholipase A-2-activating protein;Uncharacterized protein	Phospholipase A-2-activating protein
fhe-miR-1a-3p	maker-scaffold10x_993_pilon-snap-gene-0.24	BN1106_s7922B000034	27.4	7.2	7.1	C1LFB2;G4LVB5;H2KQQ0;M3YV42;H2R122	GO:0008448;GO:0006044;GO:0016810;GO:0005975	IPR003764;IPR011059;IPR006680	Amidohydrolase domain containing 2;Putative uncharacterized protein;N-acetylglucosamine-6-phosphate deacetylase	N-acetylglucosamine-6-phosphate deacetylase
fhe-miR-1a-3p	maker-scaffold10x_742_pilon-snap-gene-0.81	BN1106_s3544B000136	35.2	41.9	69.5	G7YA68;G4VIX4;R7U3G4;Q5C821;K1PSE5	GO:0005737; GO:0005856; GO:0007052	IPR007707	Putative transforming acidic coiled-coil containing protein 1/2;Transforming acidic coiled-coil-containing protein 2;Transforming acidic coiled-coil-containing protein 1;SJCHGC05697 protein;Uncharacterized protein
fhe-miR-1a-3p	maker-scaffold10x_966_pilon-snap-gene-0.77	BN1106_s985B000300	43.3	34.2	32.8	M4M6G6;C3Y283;B4QXB0;E0VXW6;H9KL52	GO:0005737;GO:0005634;GO:0005667;GO:0003677;GO:0003700;GO:0004871;GO:0006351	IPR011598;IPR001067;IPR001610;IPR000014;IPR013767	GD20825;Putative uncharacterized protein;Uncharacterized protein;Aryl hydrocarbon receptor nuclear translocator	Cycle
fhe-miR-1a-3p	maker-scaffold10x_898_pilon-augustus-gene-0.27	BN1106_s513B000211	19.6	23.8	78.4	H2KST8;G4VFD2;E2C7A7;R7TE30;H9KLC5	GO:0004842;GO:0016567	IPR000569	Ubiquitin-protein ligase E3A;Putative ubiquitin ligase E3a;Ubiquitin-protein ligase E3 A;Uncharacterized protein
fhe-miR-1a-3p	snap_masked-scaffold10x_908_pilon-processed-gene-0.50	BN1106_s1216B000244	6.1	21.6	1.6	C1L4B0;G7YQM1;B5THN0;E3M8C8;T1KC20	GO:0005524;GO:0004674	IPR011009;IPR000719;IPR017441;IPR008271	Casein kinase 1 protein catalytic subunit;Casein kinase I isoform alpha;CRE-KIN-19 protein;Casein kinase 1 alpha;Uncharacterized protein	non-specific serine/threonine protein kinase
fhe-miR-1a-3p	maker-scaffold10x_851_pilon-augustus-gene-0.4	BN1106_s4183B000120	95.2	78.1	60.7	H2KU14;G4VJS4;R7T416	GO:0005484; GO:0006890; GO:0016020	IPR005606	Putative vesicle transport protein SEC20;Protein transport protein SEC20;Uncharacterized protein
fhe-miR-1a-3p	maker-scaffold10x_919_pilon-snap-gene-0.121	BN1106_s1172B000096	22.6	293.7	57	H2KNW4;Q5BYA6;C1L3U1;G4VN56;R7VP16	GO:0005525;GO:0015031;GO:0007264	IPR027417;IPR005225;IPR001806;IPR003579	Rab-protein 8;Putative rab;Ras-related protein Rab-27A;SJCHGC04801 protein	Rab-protein 8
fhe-miR-1a-3p	maker-scaffold10x_693_pilon-augustus-gene-0.37	BN1106_s1403B000130	187.4	84.5	51.4	G7YNT8;G4LXQ8;G7Y9F5;C3YRR8;H2UG75	GO:0003676;GO:0000166	IPR014720;IPR006535;IPR012677;IPR000504	Putative uncharacterized protein;Apobec-1 complementation factor, putative;APOBEC1 complementation factor;Uncharacterized protein
fhe-miR-1a-3p	maker-scaffold10x_737_pilon-snap-gene-0.2	BN1106_s2188B000065	1.9	1.2	0.5	G7Y8A0;G4VQG1;T1G6S1;U3U7N4;U3U971	GO:0016021;GO:0004930;GO:0007218;GO:0001607	IPR000276;IPR017452;IPR005390	Putative neuropeptide receptor;Neuropeptides capa receptor;Uncharacterized protein;Neuropeptide GPCR A25;Neuropeptide GPCR A29	Neuropeptides capa receptor
fhe-miR-1a-3p	maker-scaffold10x_97_pilon-snap-gene-0.81	BN1106_s1670B000172	10	11.7	3	Q5BYZ2;H2KQE5;G4V9R9;B4L9J7;E1FQX8	GO:0005737;GO:0005524;GO:0004818;GO:0000049;GO:0006424;GO:0004812;GO:0006418	IPR008925;IPR020751;IPR001412;IPR004527;IPR000924;IPR020061;IPR020058;IPR014729	GI16866;Glutamyl-tRNA synthetase;Putative glutamyl-tRNA synthetase 1, 2, 3 (Glutamate--tRNA ligase 1, 2, 3);SJCHGC03866 protein	Cytidine and deoxycytidylate deaminase zinc-binding
fhe-miR-1a-3p	maker-scaffold10x_7_pilon-snap-gene-1.80	BN1106_s88B000296	115.8	100.9	31.5	G7Y3T4;C1LF90;D6W7E5;T1HVD4;F4WAB8	GO:0016021;GO:0015379;GO:0016020;GO:0055085	IPR004841;IPR000076;IPR004842	Solute carrier family 12 member 6;Putative uncharacterized protein;Uncharacterized protein	Solute carrier family 12 member
fhe-miR-1a-3p	maker-scaffold10x_97_pilon-snap-gene-0.77	BN1106_s3658B000104	26.2	34.5	71.4	Q208S5;G4VDG1;G4VDG3;Q86F62;C1LLL8	GO:0005737;GO:0005634;GO:0019773;GO:0016301;GO:0004298;GO:0006511	IPR000426;IPR023332;IPR001353	Proteasome subunit alpha type (EC 3.4.25.1)	Proteasome subunit alpha type
fhe-miR-1a-3p	maker-scaffold10x_513_pilon-snap-gene-0.64	BN1106_s243B000415	53	41.7	48	G7YKE8;G4VB58;H2KSB7;G7YKE9;A7SF96	GO:0030144;GO:0006487	IPR026116;IPR027833	Predicted protein;Putative alpha-mannoside beta-1,6-n-acetylglucosaminyltransferase;Alpha-1,3(6)-mannosylglycoprotein beta-1 6-N-acetyl-glucosaminyltransferase;Alpha-1 3(6)-mannosylglycoprotein beta-1 6-N-acetyl-glucosaminyltransferase
fhe-miR-1a-3p	snap_masked-scaffold10x_118_pilon-processed-gene-0.14	BN1106_s2536B000132	10.3	26	29	no_uniprot	no_go	no_ipr	uncharacterised	Mitogen-activated protein kinase
fhe-miR-1a-3p	maker-scaffold10x_617_pilon-augustus-gene-0.182	BN1106_s2764B000112	0.3	50.5	2.9	H2KUV8;G4VS65;R7VBV1;K1RKA3;T1IQP9	GO:0005737; GO:0016020; GO:0005886	IPR008145;IPR008144;IPR027417;IPR001478;IPR011511;IPR001452;IPR020590;IPR004172	Cell polarity protein;MAGUK p55 subfamily member 5;Uncharacterized protein
fhe-miR-1a-3p	maker-scaffold10x_617_pilon-augustus-gene-0.171	BN1106_s3605B000038	60.1	143.6	132.2	H2KTG8;G4LZB3;L7M1X2;L7M0M4;H2KRS1	GO:0016020	IPR001107;IPR018080;IPR001972	SPFH domain / Band 7 family protein,putative;Mechanosensory protein 2;Putative prohibitins and stomatins of the pid superfamily	Erythrocyte band 7 integral membrane
fhe-miR-1a-3p	maker-scaffold10x_749_pilon-augustus-gene-0.20	BN1106_s251B000186	132.7	92.5	160.6	G4VN88;H2KTK2;Q7QG29;B0WMV8;U5EYM6	GO:0005524;GO:0004674;GO:0004672	IPR000008;IPR001623;IPR011009;IPR014019;IPR000719;IPR008271;IPR014020	Cyclin G-associated kinase;Serine/threonine kinase;AGAP003715-PA;Putative auxillin	Cyclin-G-associated kinase
fhe-miR-1a-3p	maker-scaffold10x_83_pilon-snap-gene-0.206	BN1106_s1545B000245	4.4	16.3	3.9	G4LV45;G4LV43;G4LV44;C7TZU6;C1LKP1	no_go	IPR000533	Tropomyosin-1, isoforms 9A/A/B;Tropomyosin, putative	Tropomyosin
fhe-miR-1a-3p	maker-scaffold10x_637_pilon-snap-gene-0.166	BN1106_s2858B000111	15.2	4	1.2	G7YED6;G3HAV4;G3RHM2;H0X5B6;G7P314	ENSGGOT00000015579;GO:0005737;Unreviewed	IPR023175	Vacuolar protein sorting-associated protein VTA1-like;Uncharacterized protein;Putative uncharacterized protein;Vacuolar protein sorting-associated protein VTA1	Vacuolar protein sorting-associated protein VTA1
fhe-miR-1a-3p	snap_masked-scaffold10x_199_pilon-processed-gene-0.105	BN1106_s1146B000146	126.6	92	201.2	H2KTR0;G4VS44;Q5DCZ4	GO:0003677	IPR017956;IPR001487;IPR011011;IPR002893;IPR013083	Putative zinc finger protein;Zinc finger MYND domain-containing protein 11;SJCHGC09346 protein	Zinc finger MYND domain-containing protein
fhe-miR-1a-3p	maker-scaffold10x_966_pilon-snap-gene-0.89	BN1106_s985B000301	36.2	9.5	9.5	H2KUD0;G4LVK1;Q5C5R4;Q5C517;K1Q8J9	no_go	0	DNA double-strand break repair rad50 ATPase,putative;Coiled-coil domain-containing protein C6orf97;SJCHGC07501 protein;SJCHGC08345 protein
fhe-miR-1a-3p	maker-scaffold10x_7_pilon-snap-gene-0.33	BN1106_s386B000272	8	2.8	0.6	G7Y4B9;G4VRP7;L5KD03;R7U1G9;A4QNY0	no_go	IPR026068	Zgc:162303 protein;Uncharacterized protein;Paladin
fhe-miR-1a-3p	maker-scaffold10x_794_pilon-augustus-gene-0.64	BN1106_s121B000173	5.4	11.3	8.7	G4M0G9;H2KNI4;H2KUL6;C1LGK8;R7VAR8	GO:0030054;GO:0016021;GO:0045211;GO:0004889	IPR027361;IPR006202;IPR006201;IPR006029;IPR018000;IPR002394	Neuronal acetylcholine receptor subunit alpha-2;NAChR subunit, putative;Acetylcholine receptor subunit alpha-L1;Uncharacterized protein
fhe-miR-1a-3p	maker-scaffold10x_741_pilon-snap-gene-0.9	BN1106_s819B000368	663	361.4	254.6	no_uniprot	no_go	no_ipr	uncharacterised	Microtubule-associated protein
fhe-miR-1a-3p	maker-scaffold10x_964_pilon-snap-gene-0.22	BN1106_s1303B000675	2.5	10.9	1.6	G7Y5Q7;G7YXB8;G4VJ58;G4VGT8;G7YVV7	GO:0016020;GO:0005524;GO:0016887;GO:0006200	IPR013525;IPR003439;IPR027417;IPR003593	Putative atp-binding cassette, sub-family g2 (White protein) (Abcg2);ATP-binding cassette sub-family G member 2
fhe-miR-1a-3p	maker-scaffold10x_902_pilon-augustus-gene-0.52	BN1106_s6233B000046	0.3	5.2	0.3	G7YNS1;G4VM73;Q5C7S3	GO:0003677;GO:0000166;GO:0003676	IPR012677;IPR000504	Putative single-stranded DNA-binding protein mssp-1;RNA-binding motif single-stranded-interacting protein 3;SJCHGC09456 protein	RRM domain-containing protein
fhe-miR-1a-3p	maker-scaffold10x_713_pilon-snap-gene-0.103	BN1106_s2834B000231	17.8	22.9	24.8	G7Y4P8;G4VF62;Q3MJS4	GO:0000055; GO:0000056; GO:0005643; GO:0015031; GO:0017056; GO:0051028	IPR019321	Uncharacterized protein;SJCHGC07152 protein
fhe-miR-1a-3p	maker-scaffold10x_80_pilon-snap-gene-0.168	BN1106_s2286B000106	16.5	12.8	32.3	G7YKV2;G4VN23;T1EFU7;L7LSB9;E9GAE5	GO:0016021;GO:0008750;GO:0050661;GO:0015992;GO:0003957	IPR007886;IPR007698;IPR012136;IPR026255;IPR024605;IPR008143	Putative uncharacterized protein;Putative nadp transhydrogenase;NAD(P) transhydrogenase;Uncharacterized protein	proton-translocating NAD(P)(+) transhydrogenase
fhe-miR-1a-3p	maker-scaffold10x_830_pilon-snap-gene-0.18	BN1106_s3464B000199	130.3	63.3	60.4	G4V9T5;B4LR14;E1NZ87;Q5BZW0;F4MHD2	GO:0005634; GO:0006807; GO:0016491; GO:0043170; GO:0044238; GO:0046872	IPR003347;IPR013026;IPR011990;IPR019734;IPR001440;IPR013105	GJ21917;Ubiquitously transcribed tetratricopeptide repeat protein Y-linked transcript variant 132;Ubiquitously transcribed tetratricopeptide repeat protein Y-linked transcript variant 268;Ubiquitously transcribed sex (X/Y) chromosome tetratricopeptide repeat protein-related;SJCHGC03952 protein
fhe-miR-1a-3p	maker-scaffold10x_770_pilon-augustus-gene-0.4	BN1106_s3242B000084	0.1	0.8	0	G4VDE4;G7YKY9;G7YMG7	GO:0004843; GO:0006508	IPR023415;IPR002172;IPR013980;IPR011106;IPR000742;IPR003323;IPR019400	Putative uncharacterized protein;Uncharacterized protein;Ubiquitin thioesterase protein OTUB1
fhe-miR-1a-3p	maker-scaffold10x_541_pilon-augustus-gene-0.23	BN1106_s33B000337	46.5	38.5	41.7	G7YV60;G4VKX5;G7YDE5;F6YSI7;G5BN10	GO:0005634;GO:0003677;GO:0003700;GO:0046632;GO:0048557;GO:0030538;GO:0048619;GO:0021915;GO:0042981;GO:0042127;GO:0033153;GO:0016055	IPR013558;IPR009071;IPR024940	Uncharacterized protein;Putative pangolin;Transcription factor 7;Protein pangolin isoform J
fhe-miR-1a-3p	maker-scaffold10x_773_pilon-augustus-gene-0.114	BN1106_s619B000156	25.5	19.5	27.9	no_uniprot	no_go	no_ipr	uncharacterised
fhe-miR-1a-3p	maker-scaffold10x_917_pilon-snap-gene-0.48	BN1106_s14B000363	52.5	121.7	346.3	H2KR73;G4VQJ8;G7YJV0;G4VP50;G4VQJ7	GO:0005856;GO:0005737;GO:0019898;GO:0004386	IPR001870;IPR019749;IPR008985;IPR014352;IPR019748;IPR019747;IPR000299;IPR018979;IPR018980;IPR011993;IPR018355;IPR003877;IPR019750;IPR000798	Putative 4.1 G protein;Band 4.1-like protein;SPRY domain containing protein;Band 4.1-like protein 3;ATP-dependent RNA helicase DDX1
fhe-miR-1a-3p	maker-scaffold10x_744_pilon-snap-gene-0.71	BN1106_s418B000294	107.2	87.8	124.9	C1LHY5;G4VGX9;C7TZI7;Q5D9U8;G3RBW1	GO:0006904;ENSGGOT00000013351;Unreviewed	IPR027482;IPR001619	Syntaxin-binding protein 1;Uncharacterized protein;Putative syntaxin binding protein-1,2,3;SJCHGC06236 protein
fhe-miR-1a-3p	maker-scaffold10x_703_pilon-snap-gene-0.99	BN1106_s3804B000160	1.1	3.9	0.2	G7Y3U5;G4VHD5;C1LDX8;R7U8V4;A7SN21	GO:0000139;GO:0016021;GO:0005338;GO:0005351;GO:0015780	IPR007271;IPR021189;IPR004689	Predicted protein;UDP-N-acetylglucosamine transporter;Putative sugar transporter;UDP-galactose translocator;Uncharacterized protein	UDP-N-acetylglucosamine transporter
fhe-miR-1a-3p	maker-scaffold10x_824_pilon-snap-gene-0.36	BN1106_s950B000312	12.4	10.4	6.8	R7V4U1;T1JHY6;S4RT66;H2USI4;I3IU91	GO:0005622;GO:0004871;GO:0007275;GO:0007165;GO:0038032	IPR014936;IPR001158;IPR024066;IPR016137;IPR000342	Uncharacterized protein
fhe-miR-1a-3p	maker-scaffold10x_936_pilon-snap-gene-0.75	BN1106_s782B000173	16.3	13.9	21.2	K9IS54;A7SEW2;S7NZK4;G1PVE1;H3DFX2	GO:0005524;GO:0004674	IPR000961;IPR011009;IPR017892;IPR000719;IPR017441;IPR002290;IPR008271	Predicted protein;Uncharacterized protein;Putative serine/threonine protein kinase;Serine/threonine-protein kinase Sgk1
fhe-miR-1a-3p	snap_masked-scaffold10x_920_pilon-processed-gene-0.5	BN1106_s1177B000084	6	11.8	13.1	G7YR32;G4VLN0	no_go	0	Putative inositol 5-phosphatase;Inositol 5-phosphatase
fhe-miR-1a-3p	maker-scaffold10x_908_pilon-snap-gene-1.175	BN1106_s6767B000048	133.3	116	80	G7YK06;G4VP34	GO:0030054;GO:0016021;GO:0045211;GO:0004889	IPR027361;IPR006202;IPR006201;IPR006029;IPR018000;IPR002394	Putative nachr subunit;Acetylcholine receptor subunit alpha-like 2
fhe-miR-1a-3p	maker-scaffold10x_747_pilon-snap-gene-0.10	BN1106_s3359B000232	21.6	76.4	78.8	no_uniprot	no_go	no_ipr	uncharacterised
fhe-miR-1a-3p	maker-scaffold10x_537_pilon-augustus-gene-0.47	BN1106_s8184B000008	98	90.7	183.5	no_uniprot	no_go	no_ipr	uncharacterised
fhe-miR-1a-3p	maker-scaffold10x_548_pilon-snap-gene-0.21	BN1106_s4845B000102	8.6	1.3	0.3	G4V8G5;M3ZD62;U3FVS4;K7E5T8;G3TCW1	GO:0000045; GO:0000407; GO:0005730; GO:0005783; GO:0005789; GO:0006914; GO:0007030; GO:0007566; GO:0012505; GO:0016020; GO:0016240; GO:0017128; GO:0034329; GO:0042953; GO:0098609; GO:1901896; GO:1990456	0	Uncharacterized protein;Putative vacuole membrane protein;Transmembrane protein 49
fhe-miR-1a-3p	maker-scaffold10x_939_pilon-augustus-gene-0.13	BN1106_s4837B000066	17	16.1	11.9	G7YBZ9;B3RU97;R7UK87;C3XPG2;H3BF44	GO:0042073	IPR022088	Putative uncharacterized protein;Uncharacterized protein;Intraflagellar transport protein 46 homolog
fhe-miR-1a-3p	maker-scaffold10x_53_pilon-augustus-gene-0.20	BN1106_s3447B000176	106.6	72.4	175.6	no_uniprot	no_go	no_ipr	uncharacterised
fhe-miR-1a-3p	maker-scaffold10x_617_pilon-snap-gene-0.28	BN1106_s2482B000144	9.7	43.2	8.1	G4VQ46;G7YND1;Q5C5N8;Q5BVQ2	GO:0006904	IPR027482;IPR001619;IPR027121	Putative vacuolar protein sorting (Vps33);Vacuolar protein sorting-associated protein 33B;SJCHGC08536 protein;SJCHGC09245 protein
fhe-miR-1a-3p	maker-scaffold10x_83_pilon-snap-gene-0.218	BN1106_s1583B000148	5.8	2.9	1.5	G4LVJ0;C1LHI1;G7Y3K7;G4LVI9;T2M525	GO:0016021;GO:0016020	IPR005045	Cell cycle control protein 50A (Transmembrane protein 30A);Cdc50-related;Cell cycle control protein 50A	Transcription regulator
fhe-miR-1a-3p	maker-scaffold10x_713_pilon-pred_gff_StringTie-gene-0.73	BN1106_s98B000758	9.6	45.6	6.9	G7Y9I4;F6VWR7;R7UNS3;F7EKI1;G3WF32	GO:0005929;GO:0030991;GO:0060271;GO:0042073;GO:0007224	IPR011717;IPR013026;IPR011990;IPR013105;IPR019734;IPR001440	Uncharacterized protein;Tetratricopeptide repeat protein 21B
fhe-miR-1a-3p	maker-scaffold10x_589_pilon-snap-gene-0.148	BN1106_s15B000247	3.2	51.9	2.5	G7YCN7;G4VQ29;Q5C4M7	no_go	0	Uncharacterized protein;SJCHGC04531 protein
fhe-miR-1a-3p	maker-scaffold10x_525_pilon-snap-gene-0.20	BN1106_s3430B000065	129.8	26.2	55.2	G7YLI7;G4V5U0	no_go	IPR011993;IPR000697	Putative vasodilator-stimulated phosphoprotein/sprouty protein evh1 domain containing protein;Vasodilator-stimulated phosphoprotein/sprouty protein evh1 domain containing protein	BUD22 domain-containing protein
fhe-miR-1a-3p	maker-scaffold10x_942_pilon-snap-gene-0.46	BN1106_s3110B000171	52.7	30.5	42.7	no_uniprot	no_go	no_ipr	uncharacterised	Krueppel factor 2
fhe-miR-1a-3p	maker-scaffold10x_631_pilon-augustus-gene-0.117	BN1106_s2317B000232	66.8	57.2	57	G4LWR7;G7Y2Q3	no_go	0	Nuclear receptor coactivator 2 (NCoA-2) (Transcriptional intermediary factor 2) (XTIF2), putative;Nuclear receptor coactivator 2
fhe-miR-1a-3p	snap_masked-scaffold10x_430_pilon-processed-gene-0.15	BN1106_s2989B000142	37.4	33.5	33.5	G7YR13;T1G666;T1G0P3;R7US26;B4R573	GO:0016020;GO:0005249	IPR013099;IPR018490;IPR018488;IPR000595;IPR014710;IPR003938;IPR005821	GD15800;Cyclic nucleotide-gated cation channel alpha-3;Uncharacterized protein	Cyclic nucleotide-binding domain-containing protein
fhe-miR-1a-3p	maker-scaffold10x_599_pilon-snap-gene-0.9	BN1106_s6302B000063	44.2	28.9	79.5	E9QG75;E1B9A9;B4L274;F6YHP3;R7VJ60	GO:0046872;GO:0003676;GO:0005622;GO:0006355;GO:0017053;GO:0003677;GO:0045892	IPR007087;IPR015880;IPR013087;IPR001909	GI15387;Uncharacterized protein
fhe-miR-1a-3p	maker-scaffold10x_977_pilon-snap-gene-0.78	BN1106_s423B000365	57.3	29.2	45.2	G7YRI9	GO:0007165	IPR011029;IPR000488	Death domain-containing protein 1
fhe-miR-1a-3p	maker-scaffold10x_880_pilon-snap-gene-0.20	BN1106_s154B000639	11.7	6.2	15.3	G4V9P3;C1LDX3;G7Y4C8;B1Q3I9;B1Q3I8	GO:0003676;GO:0000166	IPR012677;IPR000504	Musashi;RNA-binding protein Musashi homolog 2;Rna-binding protein musashi-related;RNA-binding protein Musashi
fhe-miR-1a-3p	maker-scaffold10x_949_pilon-snap-gene-0.1	BN1106_s907B000228	51.8	67.1	128.4	G7YUR3;C7TYR9;C1LIJ4;Q5DE21;G4VD02	GO:0005737;GO:0008253;GO:0000287	IPR023214;IPR006434	5'-nucleotidase;Putative uncharacterized protein;SJCHGC05618 protein
fhe-miR-1a-3p	maker-scaffold10x_830_pilon-snap-gene-0.23	BN1106_s1097B000186	10.1	33.6	17.4	G7Y3C4;Q5C7R5;G4VB01	no_go	0	Putative uncharacterized protein;Uncharacterized protein;SJCHGC04551 protein
fhe-miR-1a-3p	maker-scaffold10x_632_pilon-snap-gene-0.58	BN1106_s1154B000147	33.9	55.2	43.9	G4V6P7;H2KV46;T1F5B0;R7U9F7;K1S2Y0	GO:0003824;GO:0009116;GO:0003700	IPR018017;IPR000845;IPR001845	Putative uncharacterized protein;Uncharacterized protein
fhe-miR-1a-3p	maker-scaffold10x_71_pilon-snap-gene-0.90	BN1106_s758B000555	47.6	67.5	56.2	G7Y4T7;G4V6G3;H2KRD8;G7YPP9;H2KQF7	GO:0016021;GO:0005886;GO:0005509;GO:0007156	IPR002126;IPR015919;IPR020894;IPR013164	Putative cadherin;Protocadherin-11 X-linked;Protocadherin-1;Protocadherin-9	Protocadherin-11 X-linked
fhe-miR-1a-3p	snap_masked-scaffold10x_1695_pilon-processed-gene-0.29	BN1106_s1001B000174	6.7	12.8	2.2	G7YFQ4;C1L458;G4VFU7;K1QV80;R7TXY8	GO:0016459;GO:0005524;GO:0003774	IPR001609;IPR027417;IPR001478;IPR000048;IPR027401	Myosin-XVIIIa;Putative myosin xvIII;Myosin-XVIIIb;Uncharacterized protein
fhe-miR-1a-3p	maker-scaffold10x_78_pilon-snap-gene-0.40	BN1106_s430B000184	18.7	38	49.5	G7YLE5;G4VT71;Q5DHF6;Q5C643	GO:0016020	IPR017986;IPR015943	Uncharacterized protein;SJCHGC04084 protein;SJCHGC06577 protein
fhe-miR-1a-3p	maker-scaffold10x_537_pilon-snap-gene-0.72	BN1106_s3146B000226	68.4	41.6	62.2	Q5C2J8;G4VNX8;H9K310;R7UE71;E9H4W5	GO:0016787	IPR004843	Putative uncharacterized protein;Metallo phosphoesterase related;Uncharacterized protein;SJCHGC08393 protein	Metallophos domain-containing protein
fhe-miR-1a-3p	maker-scaffold10x_577_pilon-snap-gene-0.2	BN1106_s5508B000082	14.3	17.2	5.9	H2KTH6;R7UKP8;G4LV17;K1RDB8;H3ATS9	GO:0016020	IPR006968	Putative uncharacterized protein;UPF0420 protein C16orf58;Uncharacterized protein;UPF0420 protein C16orf58-like protein
fhe-miR-1a-3p	maker-scaffold10x_908_pilon-augustus-gene-0.80	BN1106_s475B000502	0.3	0	0.1	H2KQG2;G4VPV3	no_go	0	Uncharacterized protein
fhe-miR-1a-3p	maker-scaffold10x_92_pilon-snap-gene-0.25	BN1106_s482B000299	14.4	53.4	21.8	G7Y357;G4LZU5;K1QJ90;T1JE23	GO:0005543	IPR011993;IPR001849	Putative uncharacterized protein;Uncharacterized protein;Pleckstrin-like protein domain-containing family A member 7
fhe-miR-1a-3p	maker-scaffold10x_998_pilon-snap-gene-0.49	BN1106_s709B000631	49.6	13.6	34.6	H2KQC1;C1LD69;G4VRZ5;T1FMD7;R7UE59	GO:0016021;GO:0006810	IPR018108;IPR023395	Hypotheticial protein;Uncharacterized protein;Solute carrier family 25 member 46	Mitochondrial substrate solute carrier
fhe-miR-1a-3p	maker-scaffold10x_764_pilon-snap-gene-0.61	BN1106_s4784B000108	49	31.3	26.4	G7YEY8;Q5C815;G4VMI6	GO:0008270	IPR019786;IPR011011;IPR001965;IPR019787;IPR013083	Putative uro-adherence factor A;Uro-adherence factor A;SJCHGC06399 protein
fhe-miR-1a-3p	maker-scaffold10x_781_pilon-snap-gene-0.73	BN1106_s463B000119	1.3	60	3.2	H2KUB0;G4VDC4;H2KNR9;K1QQ70;E9HFS0	GO:0016021;GO:0005886;GO:0005509;GO:0007156	IPR002126;IPR015919;IPR020894;IPR008985;IPR013320;IPR000742;IPR013032;IPR000152;IPR001791;IPR013164	Putative uncharacterized protein;Putative cadherin;Protocadherin alpha-2;Protocadherin-16;Protocadherin-11 X-linked
fhe-miR-1a-3p	maker-scaffold10x_783_pilon-snap-gene-0.51	BN1106_s5810B000022	3.7	33.2	9	G7YRY1;G4VBG2;M1C5R9;I1IA56;K4C2L5	GO:0008270;GO:0016874	IPR001841;IPR013083	Putative ring finger protein 11 (Sid 1669) (Nedd4 ww domain-binding protein 2);E3 ubiquitin-protein ligase RNF12-B;Uncharacterized protein	E3 ubiquitin-protein ligase RNF12-B
fhe-miR-1a-3p	maker-scaffold10x_926_pilon-augustus-gene-0.22	BN1106_s518B000240	13.5	16.1	13.7	G7Y2F9;G4VR75;G7Y8Z7;C4Q5U3;E0W2S7	GO:0004623;GO:0007165	IPR002110;IPR020683;IPR000906;IPR011029;IPR000488	Ankyrin 2,3/unc44, putative;Ankyrin-1, putative;Putative ankyrin 2,3/unc44;Ankyrin;Ankyrin-2
fhe-miR-1a-3p	maker-scaffold10x_7_pilon-snap-gene-1.78	BN1106_s386B000271	101.9	168.4	261.2	H2KNV3;G4VRP5;C1LHA9;C1LHA8;Q5BXR2	GO:0005730;GO:0006364;GO:0042254	IPR001357;IPR010613	uncharacterised
fhe-miR-1a-3p	maker-scaffold10x_902_pilon-snap-gene-0.60	BN1106_s6580B000054	0	28.3	1.8	G7YXV4;C1L479;G4VM62;T1G5G1;Q5F4B4	GO:0016591;GO:0070940;GO:0008284;GO:0045944;GO:0010564	IPR006569;IPR008942;IPR006903	Uncharacterized protein;Putative uncharacterized protein;Regulation of nuclear pre-mRNA domain-containing protein 1B;Cell-cycle related and expression-elevated protein in tumor
fhe-miR-1a-3p	snap_masked-scaffold10x_2623_pilon-processed-gene-0.8	BN1106_s1692B000135	37.8	38.4	54	G7YBG5;G7Y7Z4;G4V5B5;I3KE76;H2VCR5	GO:0005543;GO:0016301;GO:0008289	IPR011993;IPR001849;IPR023393;IPR002913	Putative goodpasture antigen-binding protein;Goodpasture-antigen-binding protein kinase;Uncharacterized protein	Collagen type IV alpha-3-binding protein
Both	augustus_masked-scaffold10x_149_pilon-processed-gene-0.64		50.7	59	205.8					DNA replication factor c subunit		GO:0005524; GO:0016887
Both	maker-scaffold10x_1124_pilon-snap-gene-0.47		9.2	13.6	10.1					Xenotropic and polytropic retrovirus receptor 1 like		GO:0016020
Both	maker-scaffold10x_1608_pilon-pred_gff_StringTie-gene-0.21		125.6	102.2	66.6					reverse transcriptase family protein		GO:0005488
Both	maker-scaffold10x_1502_pilon-pred_gff_StringTie-gene-0.52		14.4	18.7	15.4					uncharacterised		no_go
Both	maker-scaffold10x_2403_pilon-snap-gene-0.16		25.1	13.5	20.1					Ulk1 protein		GO:0006468; GO:0006914; GO:0004674; GO:0005524
Both	maker-scaffold10x_498_pilon-pred_gff_StringTie-gene-0.21		5.9	13.4	3.1					uncharacterised		no_go
Both	maker-scaffold10x_245_pilon-augustus-gene-0.98		0.4	12.9	3.3					uncharacterised		no_go
Both	maker-scaffold10x_520_pilon-snap-gene-2.137		41.6	46.2	41.5					Arginine N-methyltransferase 2		GO:0032259; GO:0008168
Both	maker-scaffold10x_628_pilon-pred_gff_StringTie-gene-0.107		40.4	12.7	34.5					uncharacterised		no_go
Both	maker-scaffold10x_910_pilon-augustus-gene-0.1		0.1	0.7	0					uncharacterised		no_go
Both	maker-scaffold10x_919_pilon-snap-gene-0.109		0.4	12.9	3.3					uncharacterised		GO:0016020
Both	maker-scaffold10x_1007_pilon-pred_gff_StringTie-gene-0.30	BN1106_s6614B000097	8.9	2.4	1.2	G7YDE9;Q5BZN4;C7TXR7;G4VPP4;B7QBG3	no_go	IPR006573	Neuralized, putative;Putative neuralized-like protein 2;Uncharacterized protein;Neuralized-like protein 2;SJCHGC05272 protein
Both	augustus_masked-scaffold10x_815_pilon-processed-gene-1.46	BN1106_s5451B000052	55.2	56.2	126.6	G7YLA2;G4VQR4;C1LDL7;F1NS39;Q803B9	GO:0016787;GO:0030145;GO:0003723	IPR020084;IPR000086;IPR015797;IPR007722;IPR020476	DCP2 decapping enzyme homolog;Uncharacterized protein;mRNA-decapping enzyme subunit 2;DCP2 decapping enzyme homolog (S. cerevisiae)
Both	maker-scaffold10x_105_pilon-snap-gene-0.5	BN1106_s2082B000217	15.3	18	16.7	G7YNG0;Q5DBY2;G4VGQ2;R7VC78;G3TID1	GO:0005634;GO:0005524;GO:0004674;GO:0007243;GO:0043065;GO:2000377	IPR011009;IPR000719;IPR017441;IPR002290;IPR008271	Uncharacterized protein;Serine/threonine kinase;Serine/threonine-protein kinase 17A;SJCHGC06342 protein	Serine/threonine kinase
Both	maker-scaffold10x_103_pilon-snap-gene-0.112	BN1106_s5013B000097	27.5	22.1	66.4	H2KS49;K1QVM0;G4VGD9;Q5BX14;T1FR36	GO:0008237;GO:0006508;GO:0008270	IPR001841;IPR013083	Putative zinc metalloprotease;TNF receptor-associated factor 2;Uncharacterized protein;SJCHGC09005 protein
Both	maker-scaffold10x_113_pilon-pred_gff_StringTie-gene-0.102	BN1106_s4618B000051	13.8	6.8	15.4	no_uniprot	no_go	no_ipr	uncharacterised
Both	maker-scaffold10x_1115_pilon-snap-gene-0.6	BN1106_s179B000159	3.4	9	1.2	no_uniprot	no_go	no_ipr	uncharacterised
Both	maker-scaffold10x_1272_pilon-augustus-gene-0.66	BN1106_s2855B000113	0.2	48.3	2.3	G4M1K7;G7Y9H5;G7YST2;G3TRR8;H2LBK1	GO:0004842;GO:0008270	IPR001810;IPR013323;IPR008974;IPR001293	Uncharacterized protein;Putative uncharacterized protein;F-box protein 40;F-box protein 30
Both	maker-scaffold10x_1335_pilon-snap-gene-0.68	BN1106_s832B000177	70.1	71.3	43.7	G4LZI0;Q5BXD1;R7TQJ0;G3P580;K7FXT2	GO:0003697; GO:0005657; GO:0006508; GO:0008233; GO:0018142; GO:0045830; GO:0097681	IPR003738	Uncharacterized protein;Putative uncharacterized protein;SJCHGC09141 protein
Both	maker-scaffold10x_1332_pilon-pred_gff_StringTie-gene-0.67	BN1106_s1247B000189	1.4	6.8	1.4	G7YEH7;G4VRU7;G4VRU6;G3MM01;G3MLH1	GO:0016020;GO:0005525;GO:0003924;GO:0007264	IPR027417;IPR005225;IPR001806;IPR020849	Putative uncharacterized protein;Putative ras-dva small gtpase;GTP-binding protein Di-Ras2	GTP-binding protein Di-Ras2
Both	maker-scaffold10x_1854_pilon-snap-gene-0.13	BN1106_s1517B000259	211.4	292.3	111.9	G7YM87;G4M003;H2KQH3;Q5C3J6;Q8MR13	GO:0016787;GO:0006629;GO:0008152	IPR016035;IPR002110;IPR020683;IPR002641	85 kD calcium-independent phospholipase A2 (Ipla2), putative;Phospholipase A2;SJCHGC09449 protein;LD44515p	phospholipase A2
Both	maker-scaffold10x_1517_pilon-augustus-gene-0.0	BN1106_s6604B000048	37.3	28	18.1	G7YUU3;Q5BYB5;G4V6L6;Q86FB0	GO:0017176	IPR019328	Putative uncharacterized protein;SJCHGC07061 protein;Clone ZZD843 mRNA sequence
Both	maker-scaffold10x_1404_pilon-snap-gene-0.15	BN1106_s4886B000067	14.7	19.8	45.2	G7YBB1;G4LX52	GO:0005524;GO:0004672;GO:0016021;GO:0004713;GO:0018108	IPR011009;IPR000001;IPR000719;IPR001245;IPR013806;IPR020635	tyrosine kinase;Tyrosine-protein kinase transmembrane receptor Ror2
Both	maker-scaffold10x_178_pilon-augustus-gene-0.39	BN1106_s29B000548	102.7	73.1	83.2	H2KSI1;G4LXF6;C1LI35;C1LI36;G4V7N5	GO:0016021;GO:0008521;GO:0016746;GO:0015876	IPR024371;IPR016196	Solute carrier family 33 (Acetyl-CoA transporter), member 1;Solute carrier family 33 (Acetyl-CoA transporter, putative);Putative solute carrier family 33 (Acetyl-CoA transporter);MFS transporter PAT family solute carrier family 33 (Acetyl-CoA transportor) member 1	Acetyl-coenzyme A transporter 1
Both	maker-scaffold10x_200_pilon-snap-gene-0.137	BN1106_s1792B000145	60.7	155.5	362	H2KNW4;C1L3U1;Q5BYA6;G4VN56;G7YTI6	GO:0005525;GO:0015031;GO:0007264	IPR027417;IPR005225;IPR001806;IPR003579	Rab-protein 8;Putative rab;Ras-related protein Rab-27B;Ras-related protein Rab-27A;SJCHGC04801 protein
Both	maker-scaffold10x_203_pilon-snap-gene-0.68	BN1106_s16B000585	30.9	16.4	39.2	C1LDT8;H2KU27;G4VDD4;B1WA72;Q5BZY0	GO:0046872;GO:0003677;GO:0008270;GO:0016020;GO:0007030;GO:0015031	IPR002893;IPR017956;IPR001487;IPR019786;IPR011011;IPR001965;IPR001841;IPR013083;IPR009316;IPR024603;IPR024602	SJCHGC06414 protein;Zinc finger MYND domain-containing protein 11;Putative uncharacterized protein;Conserved oligomeric Golgi complex subunit 2;SJCHGC04839 protein	Protein kinase C-binding protein 1
Both	maker-scaffold10x_1695_pilon-pred_gff_StringTie-gene-0.47	BN1106_s86B000851	1.6	5	2.4	H2KRM1;G4VFI6;C1LG67;C1LG68;M7BPS0	GO:0004527;GO:0003676	IPR006055;IPR013520;IPR012337;IPR003034	Three prime histone mRNA exonuclease 1;Putative 3-5 exonuclease eri1;3'-5' exoribonuclease 1
Both	maker-scaffold10x_1847_pilon-snap-gene-0.19	BN1106_s3425B000055	15.8	15.5	10.5	G7Y539;Q5DI61;Q5C074;G4M006;G1MYM7	GO:0016021;GO:0048471;GO:0005886;GO:0030672;GO:0070044;GO:0005802;GO:0042589;GO:0005543;GO:0017156;GO:0032869;GO:0043001;GO:0090316;GO:0017157;GO:0016079;GO:0016192	IPR001388;IPR016444	Uncharacterized protein;Synaptobrevin, putative;Synaptobrevin-like protein;SJCHGC02091 protein;SJCHGC02090 protein
Both	maker-scaffold10x_1608_pilon-pred_gff_StringTie-gene-0.25	BN1106_s926B000355	21.7	16.4	34.6	G7YMR9;K1QT15;K1P265;K1Q914;E7D1Q4	no_go	0	Putative tumor differentially expressed protein;Tumor differentially expressed protein;Uncharacterized protein
Both	maker-scaffold10x_1464_pilon-snap-gene-0.33	BN1106_s1206B000280	0.6	4	0.8	H2KTU2;G4V899	GO:0003677	IPR018379	Putative uncharacterized protein	Histone acetyltransferase
Both	maker-scaffold10x_2710_pilon-snap-gene-0.14	BN1106_s2052B000268	0.4	6.3	0.3	H2KPJ5;H3FT78;T1KC20;F6W3R8;K1R720	GO:0005524;GO:0004674	IPR011009;IPR000719;IPR017441;IPR008271	Uncharacterized protein;Casein kinase 1 alpha;Casein kinase I isoform alpha
Both	maker-scaffold10x_254_pilon-augustus-gene-0.14	BN1106_s369B000199	42.5	47.8	70.9	G7YK48;C1LDZ6;G4V8Y1;Q5BSS2;B3MMH1	GO:0005622;GO:0003746	IPR001816;IPR014039;IPR018101;IPR009060;IPR000449	GF15096;Ts translation elongation factor, mitochondrial;Putative elongation factor ts;Elongation factor Ts;SJCHGC03432 protein
Both	maker-scaffold10x_234_pilon-snap-gene-0.19	BN1106_s1889B000138	10.3	9.9	3.9	G4V7Q2;G7YW91;A7SA96;K1QG81;F1P961	GO:0005634;GO:0003700;GO:0000976;GO:0005667;GO:0043565;GO:0009952;GO:0030326;GO:0048704;GO:0014031;GO:0000122;GO:0001843;GO:0060021;GO:0045944	IPR017970;IPR001356;IPR009057;IPR000047;IPR003654	Predicted protein;Uncharacterized protein;Homeobox protein aristaless-related;Homeobox protein aristaless-like 4;Aristaless-related homeobox protein
Both	maker-scaffold10x_239_pilon-augustus-gene-0.116	BN1106_s1712B000105	0.3	2.7	2.2	G4VLS3;G7Y4D7;E7F7C1;H0Z1Q6;T2M5J2	no_go	IPR000980	Uncharacterized protein;Putative sh2a;SH2 domain-containing protein 4A
Both	maker-scaffold10x_362_pilon-pred_gff_StringTie-gene-0.11	BN1106_s960B000218	15.6	46.4	32.4	H2KSS2;G4VBE2;C1LIB5;H2KSS1;Q5BYG9	GO:0016021;GO:0055085	IPR011701;IPR020846;IPR016196	Major facilitator superfamily;Putative drug transporter;MFS transporter ceroid-lipofuscinosis neuronal protein 7;SJCHGC04715 protein	Putative drug transporter
Both	maker-scaffold10x_247_pilon-augustus-gene-0.49	BN1106_s2771B000138	290.2	110.6	131.1	G7YK58;G4M0R8;E3TG51;K1R5H8;R7VLH0	GO:0016272;GO:0006457	IPR003994;IPR009053;IPR004127;IPR011599	Uxt;Putative uncharacterized protein;Protein UXT;UXT-like protein;Uncharacterized protein
Both	maker-scaffold10x_343_pilon-pred_gff_StringTie-gene-0.36	BN1106_s4908B000072	198.8	73.2	577.9	no_uniprot	no_go	no_ipr	uncharacterised
Both	maker-scaffold10x_390_pilon-augustus-gene-0.17	BN1106_s2487B000187	44.3	84.5	94.3	H2KTK8;Q5DF09;Q86EV0;C7TZF8;C1L4M7	no_go	IPR004142	Uncharacterized protein;Putative uncharacterized protein;SJCHGC02626 protein;Clone ZZD1393 mRNA sequence	N-myc downstream regulated
Both	maker-scaffold10x_365_pilon-snap-gene-0.5	BN1106_s4339B000145	0.3	22.9	1.1	H2KSI2;Q3KZC1;G4VFG9;C1LDY5	no_go	0	Uncharacterized protein;SJCHGC05108 protein
Both	maker-scaffold10x_370_pilon-augustus-gene-0.31	BN1106_s1324B000277	0.8	0.7	0.7	H2KRH5;G4VJ20	GO:0005524;GO:0004672	IPR016024;IPR011009;IPR000719	Protein kinase;Serine/threonine-protein kinase ULK4	Serine/threonine-protein kinase ULK4
Both	maker-scaffold10x_21_pilon-snap-gene-0.44	BN1106_s908B000155	25.8	59.1	73.5	G7Y509;G4VMW9;C1LF61;B4PQJ8;B4MBN1	GO:0005524;GO:0017111	IPR003593;IPR009010;IPR003959;IPR003960;IPR004201;IPR003338;IPR027417	GJ14275;GE24413;NEM-sensitive fusion protein 2;Putative vesicular-fusion protein nsf;Vesicle-fusing ATPase
Both	maker-scaffold10x_289_pilon-snap-gene-0.14	BN1106_s3727B000146	11.5	34.6	13.5	G7YHS9;C1L4E8;C1L5Z9;Q5DFW9;C1LIH6	GO:0016021	IPR006634;IPR013599;IPR016447	Translocation-associated membrane protein 1;Translocating chain-associated membrane protein 1;SJCHGC06568 protein
Both	maker-scaffold10x_476_pilon-augustus-gene-0.47	BN1106_s395B000726	123	72.5	140.4	no_uniprot	no_go	no_ipr	uncharacterised
Both	maker-scaffold10x_209_pilon-snap-gene-0.44	BN1106_s8249B000066	20.2	17.7	39	C1LJV7;C1LJV8;C1LJV6;H2KSV0;G4VDS3	GO:0005524;GO:0004674	IPR000961;IPR011009;IPR017892;IPR000719;IPR017441;IPR002290;IPR008271	Ribosomal protein S6 kinase beta-2;Putative ribosomal protein S6 kinase;p70 ribosomal S6 kinase	Ribosomal protein S6 kinase beta-1
Both	maker-scaffold10x_487_pilon-augustus-gene-0.66	BN1106_s4452B000129	27	59	65.9	H2KT28;G4V6C3;Q5DEQ6;E0VPY2;Q5BZ03	GO:0016301	IPR006828;IPR014756	5'-AMP-activated protein kinase subunit beta-2, putative;Putative 5-AMP-activated protein kinase , beta subunit;5'-AMP-activated protein kinase subunit beta-2;SJCHGC06409 protein;SJCHGC00891 protein	AMPK beta subunit
Both	maker-scaffold10x_37_pilon-snap-gene-0.17	BN1106_s1382B000197	51.3	9.1	15.5	G4LWA3;H9B8J6;B7X6Q3;R7UP28;S4WUL7	GO:0005634;GO:0003700;GO:0000976	IPR017970;IPR001356;IPR020479;IPR009057;IPR000047	Homeobox-containing Dlx;Homeobox protein distal-less dlx,putative;Distal-less;Uncharacterized protein
Both	maker-scaffold10x_273_pilon-snap-gene-0.25	BN1106_s2732B000107	0.1	0.7	0	G4VJP1;C1LEA4;Q9U3Y9;Q9W0F9;B4HVS6	GO:0005739; GO:0017148; GO:0043023; GO:0090071	IPR004394;IPR025656	GM14405;Uncharacterized protein;Putative uncharacterized protein;312 protein;312, isoform A;312, isoform B;GH16625p
Both	maker-scaffold10x_4_pilon-augustus-gene-0.0	BN1106_s4131B000139	71.4	71	25.7	G4VLC6;G7YJV1;Q5C120;E3WL55;H9JC28	GO:0008234;GO:0004221;GO:0008270;GO:0006511;GO:0046872;GO:0003676	IPR018200;IPR001394;IPR013083;IPR001607;IPR007087;IPR001878	Ubiquitin carboxyl-terminal hydrolase 22/27/51;SJCHGC07267 protein
Both	maker-scaffold10x_370_pilon-snap-gene-0.50	BN1106_s5747B000056	3.8	43	3.2	no_uniprot	no_go	no_ipr	uncharacterised
Both	maker-scaffold10x_410_pilon-snap-gene-0.8	BN1106_s5131B000049	161.4	94.2	145.9	H2KPE0;C7TXZ5;C7TXU3;G4V6J3;R7V605	GO:0030126;GO:0005198;GO:0006886;GO:0016192	IPR011989;IPR016024;IPR002553;IPR015873;IPR009028;IPR013041;IPR017106;IPR013040	Coatomer subunit gamma
Both	maker-scaffold10x_343_pilon-pred_gff_StringTie-gene-0.33	BN1106_s2393B000218	16.9	14	15.2	G7YDF7;C1LEX6;G4VNJ1;S5TRM3;E3TFY1	GO:0005737;GO:0005634;GO:0045892;GO:0003677	IPR011598;IPR026052	Basic helix-loop-helix dimerisation region bHLH,domain-containing protein;DNA-binding protein inhibitor id-1;Putative dna-binding protein inhibitor;DNA-binding protein inhibitor ID-2-A;Transcription factor Id
Both	maker-scaffold10x_487_pilon-snap-gene-0.236	BN1106_s218B000539	2.1	6.6	1	G7Y6E9;R7USH6;S4PX19;K7J3D3;N6UKG5	GO:0016021;GO:0005524;GO:0004383;GO:0004672;GO:0035556;GO:0000166	IPR001054;IPR018297;IPR011009;IPR000719;IPR001245;IPR001828;IPR028082;IPR011645	Guanylate cyclase 32E
Both	maker-scaffold10x_977_pilon-snap-gene-0.66	BN1106_s525B000336	25.1	38.3	3.7	H2KU92;G4VQT4;S9XKX4;G1PD08;L5LJT3	GO:0008622;GO:0003682;GO:0003677;GO:0003887;GO:0000166;GO:0008270;GO:0006287;GO:0006260;GO:0000731;GO:0000082;GO:0006297;GO:0005634	IPR006172;IPR006133;IPR006134;IPR013697;IPR012337	DNA polymerase (EC 2.7.7.7)	DNA-directed DNA polymerase
Both	snap_masked-scaffold10x_2199_pilon-processed-gene-0.30	BN1106_s2045B000207	7.7	24.4	8	Q86FE0;G4V6X0;K1RIJ1;K7J6E0;D1LXH5	GO:0016021;GO:0016192	IPR001388;IPR016444	VAMP;Synaptobrevin, putative|Pfam:PF00957;Synaptobrevin;Uncharacterized protein;SJCHGC01984 protein;Vesicle-associated membrane protein 2
Both	maker-scaffold10x_625_pilon-augustus-gene-0.0	BN1106_s2368B000061	102.2	151.2	76.5	no_uniprot	no_go	no_ipr	uncharacterised	Predicted GPI-anchored protein 58
Both	maker-scaffold10x_785_pilon-augustus-gene-0.20	BN1106_s572B000412	52	64.9	158.9	G7YVB8;G1NVV2;C3XUL2;K7FG92;L5LIX8	GO:0016810;GO:0005975	IPR011330;IPR002509;IPR006879	Putative uncharacterized protein;Uncharacterized protein;UPF0249 protein ydjC homolog;UPF0249 protein ydjC like protein
Both	maker-scaffold10x_93_pilon-snap-gene-0.131	BN1106_s546B000532	1.9	5.2	0.3	H2KSV6;G4VMI9;H3AL71;Q17L03;R7VDZ0	no_go	IPR026705;IPR026972;IPR019142	Putative uncharacterized protein;Uncharacterized protein;AAEL001507-PA	Protein HID1
Both	maker-scaffold10x_617_pilon-pred_gff_StringTie-gene-0.104	BN1106_s2482B000145	0.3	11.9	1.3	G4VQ47;H8ZQF5;C8CBM6;I6LKV8;H3JIB4	GO:0016740	IPR023352;IPR001129	Microsomal glutathione S-transferase;Microsomal GST-1;Uncharacterized protein;Microsomal GST1;Microsomal glutathione-s-transferase
Both	maker-scaffold10x_598_pilon-snap-gene-1.121	BN1106_s454B000163	25.8	59.1	73.5	H2KR32;G4VNF5;E9GL25;Q17IK0;T1PJ51	GO:0005524;GO:0004672	IPR011009;IPR000719;IPR017441	Putative uncharacterized protein;Serine/threonine kinase;Tau-tubulin kinase 1;AAEL002323-PA;Protein kinase	Serine/threonine kinase
Both	snap_masked-scaffold10x_1754_pilon-processed-gene-0.15	BN1106_s388B000452	11.5	34.6	13.5	G7Y8D9;G4VLQ0	GO:0043565;GO:0003700	IPR004827	Putative transcriptional factor nfil3/e4bp4;Nuclear factor interleukin-3-regulated protein
Both	maker-scaffold10x_958_pilon-snap-gene-0.45	BN1106_s1108B000597	123	72.5	140.4	H2KS38;C1LED4;G4VML6;Q5C2H8;T2MJH1	GO:0016021;GO:0015031	IPR007273	Secretory carrier-associated membrane protein 2;Putative secretory carrier membrane protein;SJCHGC06276 protein	Secretory carrier-associated membrane protein
Both	maker-scaffold10x_705_pilon-snap-gene-0.8	BN1106_s3498B000163	20.2	17.7	39	H2KSC7;G4V9Q7;I3KFC8;I3KFC9;Q4TAE6	GO:0003677;GO:0003682	IPR009057;IPR015010;IPR001005;IPR001487	Putative uncharacterized protein;Uncharacterized protein
Both	maker-scaffold10x_58_pilon-snap-gene-0.144	BN1106_s6045B000084	27	59	65.9	H2KVJ3;G4V9B3;C1LDY2;Q5BXD6;H3IT96	no_go	0	Protein XE7 (B-lymphocyte antigen);Putative uncharacterized protein;Splicing factor arginine/serine-rich 17;Uncharacterized protein;SJCHGC07840 protein	A-kinase anchor protein 17A
Both	maker-scaffold10x_640_pilon-augustus-gene-0.9	BN1106_s462B000769	51.3	9.1	15.5	L2GXE2;M1DCH8;M1DNG1;E8UMY3;G7RYV2	GO:0016020	0	Uncharacterized protein
Both	maker-scaffold10x_77_pilon-augustus-gene-0.29	BN1106_s2662B000418	71.4	71	25.7	Q5DH26;C1LUU7;C1LUT9;C1LUU9;C1LUV3	GO:0005840;GO:0003735;GO:0006412	IPR021138;IPR023573	60S ribosomal protein L18a	60S ribosomal protein L18a
Both	maker-scaffold10x_596_pilon-augustus-gene-0.28	BN1106_s1139B000360	3.8	43	3.2	no_uniprot	no_go	no_ipr	uncharacterised
Both	maker-scaffold10x_80_pilon-snap-gene-0.178	BN1106_s2502B000204	161.4	94.2	145.9	G4VC62;C1LKU0;C1LKU1;C1LKT8;C1L720	no_go	IPR026806	Uncharacterized protein;Putative uncharacterized protein	Protein CDV3 homolog
Both	maker-scaffold10x_95_pilon-snap-gene-0.19	BN1106_s3140B000177	16.9	14	15.2	G4LUY4;C3YLP3;Q6GPS7;H3CC35;H2L793	GO:0005525;GO:0003924;GO:0006184;GO:0003746	IPR000795;IPR027417;IPR009000;IPR004161;IPR005225	Putative uncharacterized protein;Selenocysteine-specific elongation factor,putative;Uncharacterized protein;MGC82641 protein
Both	maker-scaffold10x_773_pilon-augustus-gene-0.103	BN1106_s3916B000138	2.1	6.6	1	Q86FE0;G4V6X0;G7YIE0;H2M3B2;Q7SZZ5	GO:0016021;GO:0016192;GO:0032154;GO:0005886;GO:0031982	IPR001388;IPR016444	Synaptobrevin, putative|Pfam:PF00957;Vesicle-associated membrane protein 2;Uncharacterized protein;SJCHGC01984 protein
Both	maker-scaffold10x_535_pilon-snap-gene-0.54	BN1106_s548B000240	25.1	38.3	3.7	F6RL28;G1NZ31;G1SPD4;H3CZ86;S9WUA0	GO:0005737;GO:0005886;GO:0005524;GO:0005096;GO:0004550;GO:0000902;GO:0006241;GO:0007010;GO:0006183;GO:0006228	IPR013912;IPR017901;IPR016098;IPR006599;IPR001564;IPR017332;IPR012945	Uncharacterized protein;Protein XRP2
Both	maker-scaffold10x_851_pilon-snap-gene-0.23	BN1106_s979B000410	7.7	24.4	8	G7YTJ6;G4VI97;Q9GQ58;F1MAB8;R7TWP7	GO:0005737;GO:0005871;GO:0005876;GO:0000922;GO:0005524;GO:0003777;GO:0007018;GO:0007100;GO:0090307;GO:0005874	IPR025901;IPR027640;IPR019821;IPR001752;IPR027417	Protein Kif11;Putative kinesin eg-5;Kinesin family member 11;KRP170;Uncharacterized protein
Both	maker-scaffold10x_907_pilon-augustus-gene-0.22	BN1106_s5905B000056	41.6	46.2	41.5	G7YPV8;C4QU57;R7VC18;Q5C0H8;J9FAK0	GO:0005730; GO:0016020	IPR012952;IPR015943;IPR001680;IPR019775;IPR017986;IPR015414	Putative uncharacterized protein;U3 small nucleolar RNA-associated protein 7;Uncharacterized protein;SJCHGC04221 protein
Both	maker-scaffold10x_88_pilon-snap-gene-0.0	BN1106_s1771B000239	102.2	151.2	76.5	G4VK90;G7Y819;R7UN44;Q5TNS1;U5EUW4	GO:0016021;GO:0055085	IPR002067;IPR018108;IPR023395	Putative mitochondrial glutamate carrier protein;Mitochondrial glutamate carrier 1;AGAP010293-PA;Uncharacterized protein;Putative transmembrane transport
Both	maker-scaffold10x_785_pilon-snap-gene-0.17	BN1106_s1048B000163	52	64.9	158.9	G7YVI8;C1L4C9;G4VB16;R0K3A7;S4R8W3	no_go	IPR011989;IPR016024;IPR013878	Calcium binding protein 39;Putative uncharacterized protein;Calcium-binding protein 39-like;Uncharacterized protein
Both	maker-scaffold10x_602_pilon-augustus-gene-0.77	BN1106_s7373B000045	1.9	5.2	0.3	H2KVG4;G4M0M2;Q5D9N1	GO:0008270	IPR013083;IPR024766	Putative uncharacterized protein;RING-box protein 1;SJCHGC03741 protein
Both	maker-scaffold10x_596_pilon-pred_gff_StringTie-gene-0.17	BN1106_s1139B000356	0.3	11.9	1.3	H2KVI8;H3EN95;T1GL73;H3EAW9;Q94012	GO:0005814; GO:0005856; GO:0005879; GO:0008017; GO:0036064; GO:0036126	IPR024963;IPR015880	Protein FAM154A;Uncharacterized protein;Protein T08G11.3
Both	maker-scaffold10x_628_pilon-pred_gff_StringTie-gene-0.80	BN1106_s188B000222	40.4	12.7	34.5	H2KRZ3;G4LX70;Q5BZU5;R7U8F2;K1Q4K9	no_go	IPR005036	Protein phosphatase 1 binding protein, putative;CBM21 domain-containing protein CG9619;Uncharacterized protein;SJCHGC02359 protein	CBM21 domain-containing protein

## Sheet: fhe-2162-3p
Supplementary File 3.2: Fhe-miR-2162-3p and IsomiR target prediction and characterisation.
	GENE TARGETS		Mean Gene Expression (TPM)			Gene Characterisation from PRJEB6687				Gene Characterisation from PRJEB25283
miRNA/IsomiR	Gene Target (2018 Genome PRJEB25283)	Wormbase ID (2015 Genome PRJEB6687)	NEJ24hr	Immature	Adult	UNIPROT	GO	IPROT	Gene Description	Description	Uniprot	GO
fhe-miR-2162-3p	maker-scaffold10x_118_pilon-augustus-gene-0.13		9.4	19.4	1.5					Mitochondrial arginine transporter BAC2		GO:0055085; GO:0016020
fhe-miR-2162-3p	maker-scaffold10x_1124_pilon-augustus-gene-0.32		0.1	0.9	0.5					unchacterised		no_go
fhe-miR-2162-3p	maker-scaffold10x_1184_pilon-snap-gene-0.31		2.9	24.8	5.8					The 2.4 Angstrom structure of the Fasciola hepatica mu class GST, GST26		GO:0004364; GO:0005737
fhe-miR-2162-3p	maker-scaffold10x_1124_pilon-snap-gene-0.47		15.4	17.8	7.2					Xenotropic and polytropic retrovirus receptor 1 like		GO:0016020
fhe-miR-2162-3p	maker-scaffold10x_1194_pilon-augustus-gene-0.15		0.7	0.5	0.5					unchacterised		no_go
fhe-miR-2162-3p	maker-scaffold10x_1296_pilon-snap-gene-0.16		2.2	9.2	6.6					unchacterised		no_go
fhe-miR-2162-3p	maker-scaffold10x_114_pilon-snap-gene-0.90		236.9	157.9	228.6					serine protease inhibitor 1		GO:0010951; GO:0004867; GO:0005615
fhe-miR-2162-3p	maker-scaffold10x_113_pilon-snap-gene-0.198		0.1	33.8	2.5					unchacterised		no_go
fhe-miR-2162-3p	maker-scaffold10x_1723_pilon-augustus-gene-0.63		9.4	29.9	6.9					unchacterised		no_go
fhe-miR-2162-3p	maker-scaffold10x_1639_pilon-snap-gene-0.3		47.1	33.4	43.7					Ubiquitin-conjugating enzyme		GO:0016567; GO:0005524; GO:0016874; GO:0061631
fhe-miR-2162-3p	maker-scaffold10x_1450_pilon-snap-gene-0.14		35.5	124.8	42.4					ATP synthase assembly factor fmc1 mitochondrial		GO:0006913; GO:0015031; GO:0051028; GO:0003676; GO:0017056; GO:0005643; GO:0031965
fhe-miR-2162-3p	maker-scaffold10x_1399_pilon-snap-gene-0.16		0.7	0.4	0.7					unchacterised		no_go
fhe-miR-2162-3p	maker-scaffold10x_418_pilon-snap-gene-0.91		106	124.5	266					unchacterised		no_go
fhe-miR-2162-3p	maker-scaffold10x_305_pilon-snap-gene-0.15		2.3	9.2	2.8					protein RRNAD1-like		GO:0000154; GO:0006364; GO:0031167; GO:0090305; GO:0000179; GO:0003676; GO:0008408; GO:0008649
fhe-miR-2162-3p	maker-scaffold10x_245_pilon-snap-gene-0.113		2.4	5.4	2.1					cAMP-responsive element-binding protein 2		GO:0005634
fhe-miR-2162-3p	maker-scaffold10x_325_pilon-snap-gene-0.70		8	11.7	5.5					DnaJ subfamily C member 17		GO:0003676
fhe-miR-2162-3p	maker-scaffold10x_2194_pilon-pred_gff_StringTie-gene-0.0		0.1	480.3	40					unchacterised		no_go
fhe-miR-2162-3p	maker-scaffold10x_417_pilon-snap-gene-0.18		10.4	44.4	3.7					U6 snRNA-associated Sm-like protein LSm3		GO:0000398; GO:0003723; GO:0005681; GO:0005688; GO:0046540
fhe-miR-2162-3p	maker-scaffold10x_2082_pilon-snap-gene-0.3		24.9	29	10.1					Galactose-1-phosphate uridylyltransferase		GO:0033499; GO:0008108; GO:0008270
fhe-miR-2162-3p	maker-scaffold10x_318_pilon-snap-gene-0.92		4.8	49.2	3.4					unchacterised		no_go
fhe-miR-2162-3p	maker-scaffold10x_355_pilon-pred_gff_StringTie-gene-0.21		9.1	9.7	7.9					unchacterised		no_go
fhe-miR-2162-3p	maker-scaffold10x_500_pilon-snap-gene-0.60		3.5	7.8	6.7					SCL-interrupting locus protein		no_go
fhe-miR-2162-3p	maker-scaffold10x_502_pilon-augustus-gene-0.22		1	0.1	0.1					unchacterised		no_go
fhe-miR-2162-3p	maker-scaffold10x_263_pilon-augustus-gene-0.160		3	5.3	1.8					Retinol dehydrogenase 13		no_go
fhe-miR-2162-3p	maker-scaffold10x_303_pilon-snap-gene-0.35		86.3	42.1	30.5					thioredoxin-glutathione reductase		GO:0045454; GO:0098869; GO:0004791; GO:0019153; GO:0050660
fhe-miR-2162-3p	maker-scaffold10x_563_pilon-pred_gff_StringTie-gene-0.61		0.5	6.9	0.8					unchacterised		no_go
fhe-miR-2162-3p	maker-scaffold10x_75_pilon-snap-gene-0.105		16.1	28.3	2.2					Peptidoglycan-recognition protein LB		GO:0002376; GO:0098542; GO:0005488
fhe-miR-2162-3p	maker-scaffold10x_896_pilon-pred_gff_StringTie-gene-0.15		361.4	204.2	643.1					unchacterised		GO:0016020
fhe-miR-2162-3p	maker-scaffold10x_637_pilon-snap-gene-0.155		11.1	14.9	9.1					Protoporphyrinogen oxidase		GO:0006782; GO:0004729; GO:0005743
fhe-miR-2162-3p	maker-scaffold10x_513_pilon-pred_gff_StringTie-gene-0.94		1.7	4.2	0.6					unchacterised		no_go
fhe-miR-2162-3p	trnascan-scaffold10x_167_pilon-noncoding-Pseudo_GGC-gene-0.8		0	0	0					unchacterised		no_go
fhe-miR-2162-3p	maker-scaffold10x_910_pilon-augustus-gene-0.1		0.1	0.7	0					unchacterised		no_go
fhe-miR-2162-3p	maker-scaffold10x_954_pilon-pred_gff_StringTie-gene-0.28		0.3	5.2	0.3					unchacterised		no_go
fhe-miR-2162-3p	maker-scaffold10x_99_pilon-snap-gene-0.84		17.4	6.2	1.7					Copine II		GO:0005544; GO:0016020
fhe-miR-2162-3p	maker-scaffold10x_549_pilon-snap-gene-0.15		6	11.8	13.1					Homeobox protein ceh-18		GO:0006355; GO:0003677; GO:0003700; GO:0005634
fhe-miR-2162-3p	maker-scaffold10x_72_pilon-pred_gff_StringTie-gene-0.14		0.6	3.1	20.7					unchacterised		no_go
fhe-miR-2162-3p	snap_masked-scaffold10x_454_pilon-processed-gene-0.58		0.1	0.3	1.4					unchacterised		no_go
fhe-miR-2162-3p	maker-scaffold10x_1149_pilon-snap-gene-0.18		138.9	75.7	89.4					V-type proton ATPase 21 kDa proteolipid subunit		GO:1902600; GO:0016787; GO:0046961; GO:0033179
fhe-miR-2162-3p	maker-scaffold10x_147_pilon-augustus-gene-0.73		37.3	28.1	38.7					Nuclear receptor subfamily 2 group C member 2		GO:0005634; GO:0003700; GO:0043565;GO:0008270; GO:0006629;
fhe-miR-2162-3p	maker-scaffold10x_1662_pilon-pred_gff_StringTie-gene-0.42		0	0.1	23.5					Solute carrier family 22 member 1		GO:0055085; GO:0022857; GO:0016020
fhe-miR-2162-3p	maker-scaffold10x_166_pilon-snap-gene-0.17		59.7	50.8	204.8					Transmembrane protein		GO:0016020
fhe-miR-2162-3p	maker-scaffold10x_1549_pilon-snap-gene-0.98		1	20.8	0.7					putative IQ motif and ankyrin repeat domain-containing protein		no_go
fhe-miR-2162-3p	maker-scaffold10x_1660_pilon-pred_gff_StringTie-gene-0.49		0.9	0.6	0.1					Growth hormone secretagogue receptor type 1		GO:0007186; GO:0004930; GO:0016020
fhe-miR-2162-3p	maker-scaffold10x_381_pilon-snap-gene-0.33		248	117.1	23.6					Guanine nucleotide-binding protein G(o) subunit alpha		GO:0007188; GO:0003924; GO:0005525; GO:0031683; GO:0110165
fhe-miR-2162-3p	maker-scaffold10x_443_pilon-snap-gene-0.30		0.6	2	0.3					heat shock protein beta-11		GO:0042073; GO:0030992; GO:0031514
fhe-miR-2162-3p	maker-scaffold10x_431_pilon-snap-gene-0.66		49.4	87.2	34.6					Peptidylprolyl isomerase domain and WD repeat-containing protein 1		GO:0000413; GO:0008299; GO:0003755
fhe-miR-2162-3p	maker-scaffold10x_392_pilon-snap-gene-0.29		8.1	21.7	13.9					putative ras GTP exchange factor son of sevenless		GO:0007264; GO:0050790; GO:0005085; GO:0046982
fhe-miR-2162-3p	maker-scaffold10x_383_pilon-snap-gene-1.6		15.6	23.4	161.9					ATP-binding cassette sub-family G member 1		GO:0055085; GO:0005524; GO:0140359; GO:0016020
fhe-miR-2162-3p	maker-scaffold10x_305_pilon-snap-gene-0.17		34.8	58.3	8.1					Solute carrier family 35 member F6		GO:0055085; GO:0022857; GO:0016020
fhe-miR-2162-3p	maker-scaffold10x_2547_pilon-snap-gene-0.18		7.8	10.4	4.6					Mitochondrial import inner membrane translocase subunit Tim13-B		GO:0015031; GO:0005743; GO:0005758
fhe-miR-2162-3p	maker-scaffold10x_498_pilon-augustus-gene-0.60		26.2	40.1	26.7					unchacterised		no_go
fhe-miR-2162-3p	maker-scaffold10x_724_pilon-snap-gene-0.108		29.9	10.3	7.5					Programmed cell death protein 2		GO:0046872; GO:0005737
fhe-miR-2162-3p	maker-scaffold10x_7_pilon-augustus-gene-1.12		114.3	125.2	96.3					High affinity cAMP-specific 3' 5'-cyclic phosphodiesterase 7A		GO:0007165; GO:0004114; GO:0046872; GO:0016020
fhe-miR-2162-3p	maker-scaffold10x_724_pilon-pred_gff_StringTie-gene-0.61		125.1	136.8	90.8					guanine nucleotide-binding protein subunit beta		GO:0007165
fhe-miR-2162-3p	augustus_masked-scaffold10x_1013_pilon-processed-gene-0.139	BN1106_s210B001001	9.6	52.1	33.5	H2KQ28;R7U3Z5;A7SBV9;G1KNA2;F7AN44	GO:0005524;GO:0008641;GO:0006464;GO:0005737;GO:0019780;GO:0006511;GO:0003824;GO:0008152	IPR009036;IPR016040;IPR000594;IPR018965;IPR023280;IPR000127;IPR019572;IPR018075;IPR000011	Predicted protein;Uncharacterized protein;Ubiquitin-activating enzyme E1-like protein 2	Ubiquitin modifier-activating enzyme 6
fhe-miR-2162-3p	augustus_masked-scaffold10x_1420_pilon-processed-gene-0.60	BN1106_s941B000322	9.5	25.5	20.1	G7YWB9;G7YRL4;Q9NH62;G4VJW6;T1E1D2	GO:0005524;GO:0004713;GO:0018108	IPR011009;IPR000719;IPR017441;IPR001245;IPR000980;IPR001452;IPR008266;IPR020635	tyrosine kinase 5;Tyrosine-protein kinase Fyn;TK-5	Tyrosine-protein kinase
fhe-miR-2162-3p	augustus_masked-scaffold10x_179_pilon-processed-gene-0.17	BN1106_s5314B000034	47.6	67.5	56.2	G7YDE3;G4M1C3;Q5C5E0;Q5C0G6	GO:0004181;GO:0008270;GO:0006508	IPR008969;IPR014766;IPR000834	Metallocarboxypeptidase D peptidase unit 2 (M14 family);Carboxypeptidase D;SJCHGC04378 protein;SJCHGC03723 protein
fhe-miR-2162-3p	augustus_masked-scaffold10x_561_pilon-processed-gene-0.39	BN1106_s3049B000124	73.1	48.7	75.8	G4VPU8;A7RI29;F1QRA9;B7Q0V5;M3ZS87	GO:0005868;GO:0007018;GO:0004402;GO:0016573	IPR025956;IPR015943;IPR001680;IPR017986	Predicted protein;Cytoplasmic dynein 1 intermediate chain, putative;Uncharacterized protein;Putative cytoplasmic dynein intermediate chain 2, (Dhic-2)
fhe-miR-2162-3p	augustus_masked-scaffold10x_589_pilon-processed-gene-0.6	BN1106_s189B000726	6.7	26.7	11.4	H2KPT3	GO:0030837	IPR002110;IPR020683	KN motif and ankyrin repeat domain-containing protein 1
fhe-miR-2162-3p	augustus_masked-scaffold10x_469_pilon-processed-gene-0.37	BN1106_s158B000323	27.1	17.8	30.3	G7YE04;G4M0T8;G4M0T9;H3JL46;G3SWX5	GO:0003677	IPR001025	Uncharacterized protein;Serine-rich repeat protein , putative;Putative uncharacterized protein;BAH and coiled-coil domain-containing protein 1	Serine rich repeat protein
fhe-miR-2162-3p	augustus_masked-scaffold10x_436_pilon-processed-gene-0.80	BN1106_s4331B000105	120.2	29.8	119.9	G4V9I2;H2KSL2;G7YNL4;H2TC25;B0BMQ2	GO:0003676;GO:0000166	IPR012677;IPR006532;IPR000504	LOC100145091 protein;Uncharacterized protein;Putative fuse-binding protein-interacting repressor siahbp1;Poly(U)-binding-splicing factor PUF60
fhe-miR-2162-3p	augustus_masked-scaffold10x_432_pilon-processed-gene-0.156	BN1106_s3858B000136	6.1	24.7	2.6	Q5DFF6;H3JJV8;R7TL01;G4VMB2;H2RTF6	GO:0005814; GO:0060271	IPR009602;IPR027267	Putative uncharacterized protein;Uncharacterized protein;SJCHGC07511 protein	Putative cytochrome C oxidase assembly
fhe-miR-2162-3p	maker-scaffold10x_1006_pilon-augustus-gene-0.6	BN1106_s1255B000314	15.3	24.7	24.4	G7YW54;G4VS04;T1ED10;Q659D0;L7MK40	GO:0005634;GO:0005524;GO:0008026;GO:0003677;GO:0008270;GO:0006355;GO:0004386	IPR012957;IPR023780;IPR016197;IPR002464;IPR009462;IPR014001;IPR001650;IPR027417;IPR000330;IPR000953;IPR009463;IPR019786;IPR001965;IPR019787;IPR013083	Putative chromodomain helicase DNA binding protein;Chromodomain-helicase-DNA-binding protein 3;Putative chromatin remodeling complex wstf-iswi small subunit;Putative uncharacterized protein DKFZp434P202;Uncharacterized protein
fhe-miR-2162-3p	maker-scaffold10x_1010_pilon-snap-gene-0.107	BN1106_s1901B000241	0.8	10.2	0.3	no_uniprot	no_go	no_ipr	uncharacterised
fhe-miR-2162-3p	maker-scaffold10x_1013_pilon-snap-gene-0.123	BN1106_s295B000224	14.4	53.4	21.8	H2KUW7;G4LY67;G5EG68;E3LQU9;E5SMP1	GO:0008233;GO:0006508;GO:0005605	IPR008985;IPR013320;IPR002049;IPR003645;IPR002350;IPR001791;IPR000742;IPR013032;IPR009030	CRE-AGR-1 protein;Putative kazal-type serine protease inhibitor domain protein;Agrin, putative;AGRin (Synaptic protein) homolog family member;Protein AGR-1;Agrin
fhe-miR-2162-3p	maker-scaffold10x_1010_pilon-snap-gene-0.108	BN1106_s2639B000140	51.5	94.1	41.6	G4V8H4;H2KR55;H2RUI6;Q4RYU3;H3DA13	GO:0016772;GO:0016301	IPR011009;IPR004147	Putative abc1 family;AarF domain-containing kinase;Uncharacterized protein
fhe-miR-2162-3p	maker-scaffold10x_1007_pilon-augustus-gene-0.79	BN1106_s173B000874	214.3	197.6	186.8	Q8MUC0;Q5DGC7;G4LYK6;G7YBU8;A8NY99	GO:0016471;GO:0016820;GO:0015992	IPR005124;IPR009072	Vacuolar ATP synthase subunit G, putative;Vacuolar ATP synthase subunit g,putative;Centromere protein S;ATPase, H+ transporting, lysosomal 13kDa, V1 subunit G1;SJCHGC06668 protein;V-ATPase G subunit	V-type proton ATPase subunit G
fhe-miR-2162-3p	maker-scaffold10x_1010_pilon-pred_gff_StringTie-gene-0.79	BN1106_s187B000161	0.1	1.4	0.3	H2KQJ5;K1PBA9;T1IP28;B7P1L1;H9K7L9	GO:0005622;GO:0005525;GO:0007264	IPR027417;IPR005225;IPR024156;IPR006689	ADP ribosylation factor 79F, putative;ADP-ribosylation factor-like 6;Uncharacterized protein;ADP-ribosylation factor-like protein 6	ADP-ribosylation factor
fhe-miR-2162-3p	maker-scaffold10x_1040_pilon-snap-gene-0.43	BN1106_s2022B000169	21.1	15.4	16.1	G7YR28;G4VC03;K1R748;G3TIR9;G3U0P8	GO:0003723;GO:0006396;GO:0005634;GO:0003676;GO:0006914	IPR000467;IPR000061;IPR007243	Uncharacterized protein;Putative arginine/serine rich splicing factor sf4/14;Splicing factor 4
fhe-miR-2162-3p	maker-scaffold10x_1104_pilon-snap-gene-0.63	BN1106_s118B000299	308.8	179.1	283.8	C1L417;Q5BWW6;G7YRY9	no_go	0	Uncharacterized protein;Putative uncharacterized protein;SJCHGC01697 protein	Protein kinase domain-containing protein
fhe-miR-2162-3p	maker-scaffold10x_1075_pilon-pred_gff_StringTie-gene-0.53	BN1106_s6141B000026	8.4	4.1	0.6	no_uniprot	no_go	no_ipr	uncharacterised
fhe-miR-2162-3p	maker-scaffold10x_103_pilon-snap-gene-0.100	BN1106_s1746B000137	24	43.7	18.9	R7TLZ6;Q5QGY5;R7UGY6;F6YSD1;H2YLZ8	GO:0016021;GO:0005215;GO:0055085	IPR001734;IPR019900;IPR018212	Uncharacterized protein;Sodium/glucose cotransporter
fhe-miR-2162-3p	maker-scaffold10x_1041_pilon-snap-gene-0.9	BN1106_s3082B000275	8.4	25.4	7.6	G7YNC0;Q5DA78	no_go	0	Acyl-CoA thioesterase-related;SJCHGC04260 protein
fhe-miR-2162-3p	maker-scaffold10x_1068_pilon-snap-gene-0.46	BN1106_s3488B000144	97.6	58.2	96.2	C1L4H8;G4LUC4;F7FUI0;H9GHX6;H3AQ86	GO:0016021	IPR000301;IPR018499;IPR008952;IPR018503	Tetraspanin 3;Uncharacterized protein;Transmembrane 4 superfamily member, putative
fhe-miR-2162-3p	maker-scaffold10x_1086_pilon-snap-gene-0.93	BN1106_s2589B000203	58.1	37	56.5	H2KSJ5;G4LY90;K1QZ51;H9GBE8;E0VK37	GO:0000502	IPR015943;IPR001680;IPR019775;IPR017986;IPR020472	WD-repeat protein, putative;Putative uncharacterized protein;Proteasomal ATPase-associated factor 1;Uncharacterized protein	Nucleolar GTP-binding protein 1
fhe-miR-2162-3p	maker-scaffold10x_1040_pilon-snap-gene-0.45	BN1106_s1295B000504	37.1	64.4	96.6	G7Y644;G4VC07;I3MLU8;Q4RPZ4;H3DGW4	GO:0005829; GO:0016607	IPR011989;IPR016024	Putative uncharacterized protein;HEAT repeat-containing protein 5A;Uncharacterized protein	HEAT repeat-containing protein
fhe-miR-2162-3p	maker-scaffold10x_1092_pilon-snap-gene-0.1	BN1106_s7088B000030	13.5	16.4	12.9	G4VQB7;G4VQB6;G7YHB2;Q5D8N7;C1LFP2	GO:0016020	IPR013893	Uncharacterized protein;SJCHGC04593 protein
fhe-miR-2162-3p	maker-scaffold10x_1056_pilon-snap-gene-0.26	BN1106_s3363B000119	23.7	32.5	40	G7YLG2;G4VM25	GO:0046872;GO:0003676	IPR007087;IPR015880;IPR013087	Putative zinc finger protein;Zinc finger protein Xfin	Zinc finger protein
fhe-miR-2162-3p	maker-scaffold10x_102_pilon-snap-gene-0.54	BN1106_s3557B000353	0.5	2.8	0.3	G4LXP9;I6LKU7;Q5C5J1;R7TYR3;K1PSM0	GO:0005509	IPR011992;IPR002048	Nalp (Nacht, leucine rich repeat and pyrin domain containing)-related;Leucine rich repeat containing protein 1;Uncharacterized protein;SJCHGC02993 protein
fhe-miR-2162-3p	maker-scaffold10x_1050_pilon-snap-gene-0.11	BN1106_s143B000581	1.5	5.7	1.3	H2KP45;G4VHK1;R7T7V4;M9UTP5;H9K497	GO:0016021;GO:0005262	IPR005821;IPR004729;IPR013555;IPR002153;IPR002110;IPR020683	Putative transient receptor potential channel;Transient receptor potential-gamma protein;Uncharacterized protein;Transient receptor potential channel C
fhe-miR-2162-3p	maker-scaffold10x_1332_pilon-snap-gene-0.35	BN1106_s2081B000158	15.9	26.2	12	G7YTU4;G4VSP4;G7YXG7;G4VSD1;G4V968	GO:0004518;GO:0006281;GO:0090305;GO:0003723;GO:0003964;GO:0006278	IPR026832;IPR006085;IPR010418;IPR008979;IPR010400;IPR000477;IPR000905;IPR017861;IPR017860	Putative uncharacterized protein;Uncharacterized protein;Evolutionarily conserved signaling intermediate in Toll pathway mitochondrial;O-sialoglycoprotein endopeptidase
fhe-miR-2162-3p	maker-scaffold10x_1296_pilon-snap-gene-0.19	BN1106_s5284B000042	170.3	349.1	231.2	H2KV84;G4VFP9	GO:0005737;GO:0005524;GO:0004820;GO:0006426;GO:0004812	IPR002314;IPR006195;IPR004154;IPR027031;IPR009068;IPR002315;IPR000738	Putative glycyl-tRNA synthetase;Glycyl-tRNA synthetase
fhe-miR-2162-3p	maker-scaffold10x_1281_pilon-snap-gene-0.15	BN1106_s4082B000142	21.1	77	52.9	H2KSD4;G4V8D7;G3I6U3;F7GKV2;Q2VPF9	GO:0005634;GO:0005524;GO:0008026;GO:0003723	IPR012541;IPR011545;IPR014001;IPR001650;IPR027417;IPR000629;IPR014014	Uncharacterized protein;ATP-dependent RNA helicase DDX54;Putative DEAD box ATP-dependent RNA helicase;ATP-dependent RNA helicase DDX54/DBP10;LOC495097 protein	ATP-dependent RNA helicase
fhe-miR-2162-3p	maker-scaffold10x_1331_pilon-snap-gene-0.17	BN1106_s583B000288	262.1	351	107.2	Q5DF14;C7DPD5;D2JWR5;D2JVC2;S4R9C4	GO:0005524;GO:0004674	IPR000961;IPR011009;IPR000719;IPR017441;IPR002290;IPR008271	cAMP-dependent protein kinase catalytic subunit;SJCHGC06050 protein;Uncharacterized protein
fhe-miR-2162-3p	maker-scaffold10x_135_pilon-augustus-gene-0.44	BN1106_s1413B000130	7.6	3.7	2	G4V9Z9;G7YSD2;F8UVH3;Q5C294;Q5D9Z5	GO:0020037;GO:0005506;GO:0004497;GO:0016705;GO:0070330	IPR001128;IPR017972;IPR002401	Cytochrome P450;Putative cytochrome P450;Cytochrome P450 1A1;SJCHGC03325 protein;SJCHGC08656 protein
fhe-miR-2162-3p	maker-scaffold10x_114_pilon-snap-gene-0.93	BN1106_s4109B000161	1.3	17.6	1.9	G7Y569;G4VIH4;K1QPI2;Q7QD48;D6W703	GO:0016020;GO:0004222;GO:0007155;GO:0006508	IPR001577	Putative uncharacterized protein;Invadolysin (M08 family);Leishmanolysin-like peptidase;AGAP002955-PA	Leishmanolysin-like peptidase
fhe-miR-2162-3p	maker-scaffold10x_1326_pilon-snap-gene-0.58	BN1106_s2016B000143	168.8	135.3	587.1	G4LWY1;C1L4D1;Q5C690;G7YL83	GO:0016020	0	Ensconsin (Microtubule-associated protein 7);Troponin I (TnI), putative;Troponin I;SJCHGC04883 protein
fhe-miR-2162-3p	maker-scaffold10x_122_pilon-augustus-gene-0.36	BN1106_s517B000381	20.1	31.3	55.7	G7YC48;Q2TUU9;G4V5F7;Q2TUU5;Q49MV4	GO:0005634;GO:0043565;GO:0003700;GO:0003707;GO:0008270;GO:0043401;GO:0006351	IPR008946;IPR001628;IPR013088	Putative nuclear hormone receptor;Nuclear hormone receptor;Two-DBD-nuclear receptor;2DBD-a
fhe-miR-2162-3p	maker-scaffold10x_1115_pilon-snap-gene-0.6	BN1106_s179B000159	1.3	12.2	2.3	no_uniprot	no_go	no_ipr	uncharacterised
fhe-miR-2162-3p	maker-scaffold10x_116_pilon-augustus-gene-0.8	BN1106_s299B000381	12.5	34.1	19.8	G7YGN0;G4M138;K7FAU6;U3IGS0;K1QXI4	GO:0005524;GO:0004674;GO:0007015	IPR011009;IPR000719;IPR017441;IPR002290;IPR008271;IPR000095;IPR011026	Serine/threonine kinase;Serine/threonine-protein kinase PAK 3;Uncharacterized protein
fhe-miR-2162-3p	maker-scaffold10x_1149_pilon-snap-gene-0.2	BN1106_s1881B000126	3.5	35.5	13.7	G7YUE6;G4M0F6;K1RCN3;K1Q5K3;C3Y3B6	GO:0016020;GO:0005044	IPR001190;IPR017448;IPR001507	Putative uncharacterized protein;Macrophage scavenger receptor-related;Galectin-3-binding protein A;Deleted in malignant brain tumors 1 protein	Galectin-3-binding protein A
fhe-miR-2162-3p	maker-scaffold10x_116_pilon-augustus-gene-0.4	BN1106_s1826B000169	1.4	6.6	1.3	G7YY36	no_go	0	Putative uncharacterized protein
fhe-miR-2162-3p	maker-scaffold10x_1149_pilon-snap-gene-0.9	BN1106_s287B000303	2.3	8.5	1.4	G4VKD2;C3ZC11;R7T3Z1;M3XKD5;E9QNI1	GO:0005813;GO:0060170;GO:0030659;GO:0005789;GO:0042384;GO:0030433;GO:0010826	IPR019170;IPR009030	Putative uncharacterized protein;Meckelin;Uncharacterized protein	Meckelin
fhe-miR-2162-3p	maker-scaffold10x_1309_pilon-snap-gene-0.84	BN1106_s575B000330	4.9	10.5	9.3	G7Y9C7;G4LUE0;G4LUE1;K1R8D2;T1JE05	GO:0005089;GO:0035023;GO:0005543;GO:0035556	IPR000219;IPR011993;IPR001849;IPR001331	Guanine-nucleotide-exchange-factor, putative;Putative uncharacterized protein;Uncharacterized protein	Putative Guanine-nucleotide-exchange-factor
fhe-miR-2162-3p	maker-scaffold10x_1213_pilon-snap-gene-0.69	BN1106_s991B000159	11.6	59.1	19.3	G7Y9R2;G4LUN3;R7V1J1;L7LT52;L7M3E7	GO:0005524;GO:0004674;GO:0020037	IPR011009;IPR000719;IPR017441;IPR002290;IPR008271;IPR018506	Serine/threonine kinase;Cyclin-dependent kinase 14;Putative ecdysone-induced protein 63e;Uncharacterized protein	Cyclin-dependent kinase 14
fhe-miR-2162-3p	maker-scaffold10x_1347_pilon-snap-gene-0.17	BN1106_s1167B000149	2.6	13.3	1.2	no_uniprot	no_go	no_ipr	uncharacterised	LIM domain only protein 3
fhe-miR-2162-3p	maker-scaffold10x_1597_pilon-snap-gene-0.7	BN1106_s771B000471	61.4	47.1	149.4	H2KUG9;C1L5F7;G4VCJ4;H3CVG4;U3IHH8	GO:0030126;GO:0005198;GO:0006886;GO:0016192	IPR011989;IPR016024;IPR002553;IPR011710;IPR016460	Coatomer subunit beta;Uncharacterized protein	Coatomer subunit beta
fhe-miR-2162-3p	maker-scaffold10x_149_pilon-augustus-gene-0.77	BN1106_s1441B000250	107.8	61.6	19.7	G7YG75;Q5DB16;K1PWZ3;H6BD99;R7TXX3	GO:0007165	IPR020472;IPR001632;IPR015943;IPR001680;IPR019775;IPR017986;IPR016346	Guanine nucleotide binding protein (G protein) beta 1;G protein B subunit;Guanine nucleotide-binding protein subunit beta;SJCHGC05537 protein;Uncharacterized protein	Guanine nucleotide-binding protein subunit beta
fhe-miR-2162-3p	maker-scaffold10x_1555_pilon-snap-gene-0.3	BN1106_s3455B000099	77.9	27.3	20.3	no_uniprot	no_go	no_ipr	uncharacterised
fhe-miR-2162-3p	maker-scaffold10x_1697_pilon-snap-gene-0.105	BN1106_s3725B000198	76	155.1	40.4	H2KV31;Q5DE19;G4VMF9;G3N752;G1SUJ3	GO:0000786;GO:0005634;GO:0003677;GO:0006334	IPR009072;IPR007125;IPR002119	Histone H2A	Histone H2A
fhe-miR-2162-3p	maker-scaffold10x_1546_pilon-augustus-gene-0.0	BN1106_s1990B000283	43.1	42	41.2	H2KPF4;G4V6E6;G7YB49;G4LUV8;R7T4Q3	GO:0004143;GO:0046872;GO:0003951;GO:0035556;GO:0007205;GO:0008076;GO:0005249	IPR016064;IPR020454;IPR000756;IPR001206;IPR002219;IPR000159;IPR027359;IPR005821;IPR003091;IPR003968	Diacylglycerol kinase, theta, putative;Putative diacylglycerol kinase, theta;Diacylglycerol kinase;Uncharacterized protein
fhe-miR-2162-3p	maker-scaffold10x_1389_pilon-snap-gene-0.33	BN1106_s334B000268	17.8	26.1	86.7	C4QB36	no_go	IPR014720	Putative uncharacterized protein
fhe-miR-2162-3p	maker-scaffold10x_1856_pilon-snap-gene-0.2	BN1106_s796B000485	25.3	32.5	14.6	G7YFH0;G7YBP2;G7YCI5;I1EVI8;I1F1B4	GO:0003676;GO:0008270;GO:0003723;GO:0003964;GO:0015074;GO:0006278	IPR018061;IPR021109;IPR001878;IPR001584;IPR012337;IPR000477	Transposon Ty3-G gap-Pol polyprotein;Retrovirus-related Pol polyprotein from transposon 17.6;Clasp1 cytoplasmic linker associated protein 1;Uncharacterized protein
fhe-miR-2162-3p	maker-scaffold10x_1464_pilon-snap-gene-0.30	BN1106_s2171B000207	14.4	21.3	35	G7YTX0;G4V8I4;Q5BVK7;Q5BW25;Q5BWY5	GO:0005524;GO:0003677;GO:0004386;GO:0008270;GO:0016874;GO:0003676	IPR014001;IPR001650;IPR027417;IPR000330;IPR001841;IPR013083;IPR019786;IPR011011	Putative snf2 histone linker phd ring helicase;E3 ubiquitin-protein ligase SHPRH;SJCHGC04949 protein;SJCHGC05727 protein;SJCHGC08560 protein	E3 ubiquitin-protein ligase SHPRH
fhe-miR-2162-3p	maker-scaffold10x_13_pilon-snap-gene-0.81	BN1106_s1997B000147	2.3	6	1.5	G4VIU4	GO:0005741; GO:0035694	0	Putative uncharacterized protein
fhe-miR-2162-3p	maker-scaffold10x_1678_pilon-snap-gene-0.5	BN1106_s1630B000266	21.1	31.8	67.5	G7Y3Q3;G4LZ65;S4RI64;S4RI68;H6CSZ6	GO:0005634;GO:0043565;GO:0003700;GO:0006351	IPR001766;IPR018122;IPR011991	Forkhead protein/ forkhead protein domain,putative;Forkhead box protein F1;FoxF1/2;Uncharacterized protein
fhe-miR-2162-3p	maker-scaffold10x_1549_pilon-snap-gene-0.95	BN1106_s873B000247	8.2	10.4	9.3	C1LG36;G4VIR8;G7YNT3;A7SYR0;S4R4Y6	GO:0016787	IPR004000;IPR001279;IPR011084	Predicted protein;Actin-related protein 6;Actin-like protein;DNA cross-link repair 1A protein;Uncharacterized protein
fhe-miR-2162-3p	maker-scaffold10x_1459_pilon-snap-gene-0.35	BN1106_s4599B000032	39.4	14	7.2	H2KNL8;G4V6P0;C1L3Z4;Q5C769	GO:0016020	IPR001107;IPR018080;IPR001972	Uncharacterized protein;Putative spfh domain / Band 7 family protein;Stomatin-2;SJCHGC05560 protein	Stomatin-2
fhe-miR-2162-3p	maker-scaffold10x_1404_pilon-snap-gene-0.15	BN1106_s4886B000067	3.7	33.3	30.4	G7YBB1;G4LX52	GO:0005524;GO:0004672;GO:0016021;GO:0004713;GO:0018108	IPR011009;IPR000001;IPR000719;IPR001245;IPR013806;IPR020635	tyrosine kinase;Tyrosine-protein kinase transmembrane receptor Ror2
fhe-miR-2162-3p	maker-scaffold10x_157_pilon-snap-gene-0.181	BN1106_s1963B000097	11	23.4	5.7	H2KQJ1;G4VLD4;G4VLD5;G4VLD3;C1LLM2	GO:0030529;GO:0019013;GO:0003676;GO:0000166	IPR012677;IPR000504	Heterogeneous nuclear ribonucleoprotein H;Putative heterogeneous nuclear ribonucleoprotein (Hnrnp);Heterogeneous nuclear ribonucleoprotein F/H	Heterogeneous nuclear ribonucleoprotein F/H
fhe-miR-2162-3p	maker-scaffold10x_145_pilon-snap-gene-1.4	BN1106_s492B000340	40.1	59.3	28.6	G7YJ47;G4V6C7;C1LEN1;C3Y0I3;R7V488	GO:0008168;GO:0032259	IPR013216	Uncharacterized protein;Putative uncharacterized protein;Probable methyltransferase C20orf7 homolog mitochondrial
fhe-miR-2162-3p	maker-scaffold10x_184_pilon-augustus-gene-0.30	BN1106_s1410B000095	5.7	13.9	3.9	G7YFS9;G4VC23;Q5C7K9;Q5C4L3	no_go	IPR003961;IPR013783	Putative anosmin-1 (Kallmann syndrome protein) (Adhesion molecule-like X-linked);Anosmin-1;SJCHGC08319 protein;SJCHGC07467 protein
fhe-miR-2162-3p	maker-scaffold10x_159_pilon-snap-gene-0.21	BN1106_s2357B000228	12.7	56.7	16.3	G7YJL0;G4LY39;H2ZY01;Q6DGE0;G3NEX6	GO:0005524;GO:0004674;GO:0003746;GO:0005509;GO:0004686	IPR011009;IPR004166;IPR006597;IPR011990;IPR017400	Uncharacterized protein;Elongation factor 2 kinase, putative;Elongation factor 2 kinase;Elongation factor-2 kinase	Eukaryotic elongation factor 2 kinase
fhe-miR-2162-3p	maker-scaffold10x_1705_pilon-snap-gene-0.3	BN1106_s1830B000389	128.4	102.8	110.8	G7YLX5;Q5DGZ2;C1LFK0;G4V8R3;H3A3Y5	GO:0003677	IPR007474;IPR011722	Uncharacterized protein;Putative uncharacterized protein;Polymerase delta-interacting protein 2;SJCHGC09341 protein
fhe-miR-2162-3p	maker-scaffold10x_1995_pilon-augustus-gene-0.59	BN1106_s31B000425	60.3	40.5	88.6	C4QJ35;L7M9X4;H9JEC2;R7U3Z7;T1J795	GO:0005524;GO:0016887;GO:0006200	IPR003593;IPR003439;IPR017871;IPR027417	ATP-dependent transporter, putative;Uncharacterized protein;Putative transporter abc superfamily
fhe-miR-2162-3p	maker-scaffold10x_1593_pilon-snap-gene-0.43	BN1106_s5655B000120	33.2	16.4	30.4	H2KQE2;G4VJP3;U4USP7;N6TYC3;H3HYK2	GO:0043565;GO:0003700	IPR004827	Putative camp-response element binding protein;Cyclic AMP-responsive element-binding protein 3-like protein 4;Uncharacterized protein	Putative camp-response element binding protein
fhe-miR-2162-3p	maker-scaffold10x_142_pilon-snap-gene-0.84	BN1106_s1337B000266	152.4	133.6	166.4	A5HUF2;K1PKK7;R7VIR1;E9FYM6;T1ELV6	GO:0030131;GO:0006886;GO:0016192	IPR022775;IPR001392;IPR008968;IPR018240;IPR011012	Adaptor-related protein complex 2 mu 2 subunit;Putative uncharacterized protein;AP-2 complex subunit mu-1;Uncharacterized protein
fhe-miR-2162-3p	maker-scaffold10x_1708_pilon-snap-gene-0.4	BN1106_s6126B000060	33.2	15.5	32.4	G4VG79;Q5DDN1;H2LXS9;M4AFI4;H2LXT1	GO:0004378;GO:0033164;GO:0009058	IPR027054;IPR001296	Alpha-1,3-mannosyltransferase;Uncharacterized protein;SJCHGC05150 protein
fhe-miR-2162-3p	maker-scaffold10x_147_pilon-augustus-gene-0.67	BN1106_s3695B000090	397.2	375.4	549.7	G4M114;C1L754;H3HFP9;R7V9Y7;K1QET8	GO:0004521;GO:0009303	IPR026770	Salivary secreted ribonuclease;Ribonuclease, putative;Uncharacterized protein;Ribonuclease kappa-A
fhe-miR-2162-3p	maker-scaffold10x_143_pilon-snap-gene-0.16	BN1106_s4471B000078	39.5	48.2	91.1	G4V784;R7VCY8;G7YL69;G5E8Y6;M1ERT2	GO:0016301;GO:0007165	IPR001715;IPR022735;IPR019448;IPR011072	Putative tangerin;EH domain-binding protein 1-like protein 1;RIKEN cDNA G430002G23, isoform CRA_a;Protein kinase N;EH domain binding protein 1;Uncharacterized protein
fhe-miR-2162-3p	maker-scaffold10x_203_pilon-augustus-gene-0.34	BN1106_s16B000591	33.6	59.1	75.3	G4VBK4;A0MLT1;R7TN52;G1KAY9;T1EEX3	GO:0005509;GO:0004435;GO:0004871;GO:0035556;GO:0006629	IPR000008;IPR011992;IPR011993;IPR001192;IPR016280;IPR009535;IPR017946;IPR015359;IPR000909;IPR001711	Phospholipase C beta;Uncharacterized protein;Putative phospholipase C beta
fhe-miR-2162-3p	maker-scaffold10x_172_pilon-pred_gff_StringTie-gene-0.51	BN1106_s1456B000151	6.4	1	6.2	G7Y8H4;G4VDL5	no_go	0	Putative uncharacterized protein;Uncharacterized protein	UDENN domain-containing protein
fhe-miR-2162-3p	maker-scaffold10x_203_pilon-snap-gene-0.64	BN1106_s89B000262	64.1	37.5	201.7	G7Y3Z7;Q5C5P0	no_go	IPR005036	Uncharacterized protein;SJCHGC06715 protein	CBM21 domain-containing protein
fhe-miR-2162-3p	maker-scaffold10x_13_pilon-snap-gene-1.69	BN1106_s2547B000304	26.5	46.8	56.2	H2KS66;G4VHT7;K1QFY5;R7TTM6;T1JAB8	GO:0005634;GO:0005524;GO:0004674	IPR011009;IPR000719;IPR017441;IPR002290;IPR008271;IPR027086;IPR008979	Protein kinase;Tousled-like kinase;Serine/threonine-protein kinase tousled-like 1;Uncharacterized protein
fhe-miR-2162-3p	maker-scaffold10x_186_pilon-snap-gene-0.91	BN1106_s342B000435	74.6	316	106.5	Q5BVM3;G4VL88;H3B4H5;H3B4H6;G4VL75	GO:0006397;GO:0016020	IPR002483;IPR005016	Putative tumor differentially expressed protein;Uncharacterized protein;SJCHGC04313 protein
fhe-miR-2162-3p	maker-scaffold10x_1549_pilon-snap-gene-0.82	BN1106_s873B000245	1.8	3.7	13.3	G7YRX1;G4VIS1;J9FF03;B7P607;E2AZR9	GO:0046872;GO:0003676	IPR007087;IPR015880;IPR013087	Putative uncharacterized protein;Krueppel-like factor 5;Putative zinc finger protein;GDNF-inducible zinc finger protein 1;Uncharacterized protein	GDNF-inducible zinc finger protein 1
fhe-miR-2162-3p	maker-scaffold10x_166_pilon-snap-gene-0.46	BN1106_s5413B000058	285.5	206.6	260.5	G4VHU7;B5B7Q6;Q86FD8;C1LQ14;H2SK47	GO:0016021;GO:0033179;GO:0015078;GO:0015991	IPR002379;IPR000245;IPR011555	ATP synthase;Putative vacuolar ATP synthase proteolipid subunit 1, 2,3;Uncharacterized protein;Clone ZZD1523 mRNA sequence	V-type proton ATPase proteolipid subunit
fhe-miR-2162-3p	maker-scaffold10x_14_pilon-snap-gene-0.110	BN1106_s2390B000160	58.7	75.7	34.3	G7YEU5;R7VJA2;K1Q3V0;D1LX04;H2ZTB1	GO:0004867;GO:0005634;GO:0006396	IPR002861;IPR009465;IPR000884;IPR002223;IPR020901;IPR003107;IPR019607;IPR013026;IPR011990	F-spondin-like protein;Spondin-1;Uncharacterized protein;Zinc finger C3H1 domain-containing protein	SPONdin extracellular matrix glycoprotein
fhe-miR-2162-3p	maker-scaffold10x_1842_pilon-snap-gene-0.14	BN1106_s186B000402	23	27.7	9.1	H2KQD7;G4VQN6;G7YT80;G7YT81;R7V080	GO:0030054;GO:0016021;GO:0045211;GO:0005234;GO:0004970;GO:0035235	IPR019594;IPR001320;IPR001508;IPR028082;IPR001638;IPR001828	Putative glutamate receptor, kainate;Glutamate receptor ionotropic kainate 2;Glutamate receptor ionotropic kainate 3;Uncharacterized protein
fhe-miR-2162-3p	maker-scaffold10x_166_pilon-snap-gene-0.44	BN1106_s2194B000226	12.5	10.1	5	H2KQ29;G4VI17;H2R245;I3L8U3;H2PEJ1	GO:0005737;GO:0004842;GO:0008270;GO:0016567;GO:0043523;GO:0005622	IPR011042;IPR017868;IPR013783;IPR014756;IPR001258;IPR013017;IPR003649;IPR001298;IPR000315;IPR001841;IPR013083;IPR017907	Putative uncharacterized protein;Tripartite motif-containing protein 2;Uncharacterized protein	Tripartite motif-containing protein 2
fhe-miR-2162-3p	maker-scaffold10x_203_pilon-pred_gff_StringTie-gene-0.194	BN1106_s12283B000020	16.2	23.5	9.4	no_uniprot	no_go	no_ipr	uncharacterised
fhe-miR-2162-3p	maker-scaffold10x_1616_pilon-snap-gene-0.9	BN1106_s1505B000208	5.5	10.7	18.5	G7YIH1;G4LUN8;L7LWP6;L7MA85;H2LIL4	GO:0004386;GO:0016301	IPR008145;IPR008144;IPR004172;IPR027417;IPR001478;IPR011511;IPR001452;IPR020590;IPR014775	ATP-dependent RNA helicase, putative;MAGUK p55 subfamily member 2;Uncharacterized protein;Putative calcium/calmodulin-dependent serine protein kinase/membrane-associated guanylate kinase
fhe-miR-2162-3p	maker-scaffold10x_179_pilon-snap-gene-0.11	BN1106_s269B000235	90.5	101.8	72	G7YE28;G4LXJ8	GO:0016020	IPR013783;IPR007110;IPR003599	Putative uncharacterized protein;Uncharacterized protein
fhe-miR-2162-3p	maker-scaffold10x_1639_pilon-snap-gene-0.10	BN1106_s3573B000145	35.3	67.4	72.6	G7YGP4;G4VDR0;C1LFU5;R7TG32;E9FUW7	GO:0008270;GO:0035556	IPR000253;IPR008984;IPR019786;IPR011011;IPR001965;IPR019787;IPR013083;IPR002219	PHD finger protein 12;Putative uncharacterized protein;Putative fyve-containing;Uncharacterized protein
fhe-miR-2162-3p	maker-scaffold10x_1549_pilon-pred_gff_StringTie-gene-0.41	BN1106_s1800B000043	5.9	1.9	0.4	H2KUB9;G4VIE4;R7TTI6;R7T428;R7VM08	GO:0016021;GO:0004930	IPR000276;IPR017452	Putative peptide (FMRFamide/somatostatin)-like receptor;FMRFamide receptor;Uncharacterized protein	FMRFamide receptor
fhe-miR-2162-3p	maker-scaffold10x_147_pilon-snap-gene-0.14	BN1106_s396B000164	142.3	61.7	112.9	G7YL93;G4V8G9;Q5DGD7;T1E205;Q172Q9	GO:0003676;GO:0008270	IPR011680;IPR001878	Putative zygin;Zygin;AAEL007292-PA;SJCHGC06018 protein;Putative kinesin-associated fasciculation and elongation protein involved in axonal transport
fhe-miR-2162-3p	maker-scaffold10x_2036_pilon-augustus-gene-0.4	BN1106_s2461B000228	5.6	0.8	0.1	no_uniprot	no_go	no_ipr	uncharacterised
fhe-miR-2162-3p	maker-scaffold10x_318_pilon-snap-gene-0.86	BN1106_s3408B000170	7.7	35.6	7.8	G7YBW7;C1LE77;G4VG26;C3ZJY3;R7UVR9	GO:0005737; GO:0005813; GO:0005814; GO:0007049; GO:0016020	0	Uncharacterized protein;Putative uncharacterized protein;Putative rhoptry protein;Centrosomal protein POC5
fhe-miR-2162-3p	maker-scaffold10x_327_pilon-snap-gene-0.29	BN1106_s133B000440	16.3	25.2	18.5	G7YGI4;G4VE37;H2SJD6;H2SJD5;G3NDI7	GO:0003676;GO:0000166	IPR012677;IPR000504;IPR005062	Uncharacterized protein;Putative uncharacterized protein;Minichromosome maintenance complex component 3 associated protein	Protein xmas-2
fhe-miR-2162-3p	maker-scaffold10x_311_pilon-snap-gene-0.47	BN1106_s2078B000089	0.7	7.9	1.5	no_uniprot	no_go	no_ipr	uncharacterised	DUF3452 domain-containing protein
fhe-miR-2162-3p	maker-scaffold10x_45_pilon-snap-gene-0.45	BN1106_s793B000179	4.5	215.2	18.3	G7Y5J9	GO:0016021	IPR004031	Uncharacterized protein
fhe-miR-2162-3p	maker-scaffold10x_22_pilon-snap-gene-0.114	BN1106_s105B000427	10.4	5.2	2	G7YH17;H2KPD4;G4VH99;G4VH31;H2KUK6	GO:0016021;GO:0005886;GO:0005509;GO:0007156;GO:0005634;GO:0000808;GO:0006260	IPR002126;IPR015919;IPR020894;IPR007220;IPR013164	Cadherin-related;Putative insect origin recognition complex subunit;Protocadherin-11 Y-linked;Protocadherin Fat 4;Protocadherin-11 X-linked
fhe-miR-2162-3p	maker-scaffold10x_481_pilon-snap-gene-0.98	BN1106_s1178B000038	10.9	2.5	1.3	G7YEE5;G4VHI7;R7UNL6;T1EHR2;C3ZYR3	GO:0016021;GO:0000155;GO:0005249;GO:0023014;GO:0005840;GO:0004871;GO:0003735;GO:0006412;GO:0016020	IPR018490;IPR000595;IPR005821;IPR003938;IPR003950;IPR001610;IPR000014;IPR000700;IPR014710;IPR001147;IPR018259;IPR008991;IPR003967	Putative uncharacterized protein;Putative voltage-gated potassium channel;Potassium voltage-gated channel Eag-related subfamily H member 8;Uncharacterized protein
fhe-miR-2162-3p	maker-scaffold10x_204_pilon-snap-gene-0.32	BN1106_s847B000388	27.2	23.7	9.6	G7YN86;G4VAN3;A5H660;B3RYK4;H3J5Y3	GO:0016787;GO:0004407	IPR000286;IPR023801;IPR003084	histone deacetylase 8;Putative uncharacterized protein;Putative histone deacetylase 1, 2 ,3;Uncharacterized protein	Histone deacetylase
fhe-miR-2162-3p	maker-scaffold10x_457_pilon-snap-gene-0.56	BN1106_s1083B000285	89.2	117.1	150.6	G7Y7J8;G4M0B5	GO:0006355	IPR011598;IPR024097	Putative uncharacterized protein;Transcription factor EB	Transcription factor EB
fhe-miR-2162-3p	maker-scaffold10x_238_pilon-snap-gene-0.107	BN1106_s321B000299	106.4	77.9	71.2	G7YNF6;G7YNF5;G4VGP6;F7FTG8;G3WPP7	GO:0008081;GO:0006629;GO:0047396;GO:0006650	IPR017946;IPR000909;IPR003633	Uncharacterized protein;PI-PLC X domain-containing protein 3	PI-PLC X domain-containing protein 3
fhe-miR-2162-3p	maker-scaffold10x_481_pilon-snap-gene-0.106	BN1106_s4802B000086	90	104	68.6	G7YA16;F1P1L0;K7G1J9;G1MU72;R0L0W7	GO:0016811;GO:0070403;GO:0008270;GO:0009060;GO:0034983;GO:0006476	IPR017328;IPR003000;IPR026591;IPR026590;IPR018247	Uncharacterized protein;NAD-dependent deacetylase sirtuin 3;NAD-dependent deacetylase sirtuin-3, mitochondrial	NAD-dependent protein deacetylase sirtuin-3 mitochondrial
fhe-miR-2162-3p	maker-scaffold10x_323_pilon-snap-gene-0.45	BN1106_s1377B000259	36.4	57.5	13.4	G7YTH9;G4VCZ6;Q5DEV2;G4VCZ5;F1Q5R4	GO:0016021;GO:0005452	IPR013769;IPR011531;IPR003020;IPR003024;IPR016152;IPR016196	Uncharacterized protein;Putative anion exchange protein;Anion exchange protein 2;SJCHGC09230 protein
fhe-miR-2162-3p	maker-scaffold10x_421_pilon-snap-gene-0.19	BN1106_s298B000277	25.9	192.7	62	G7Y9F5;G4M1J4;G7YNT8;G4LXQ8;C3YRR8	GO:0003676;GO:0000166	IPR014720;IPR006535;IPR012677;IPR000504	Putative uncharacterized protein;Apobec-1 complementation factor, putative;Apobec-1 complementation factor-related;APOBEC1 complementation factor
fhe-miR-2162-3p	maker-scaffold10x_305_pilon-snap-gene-0.22	BN1106_s2319B000411	129.8	122.8	82.3	G4V683;E9HR59;L7M8X1;G3MQ20;T1JRD0	GO:0005964;GO:0005524;GO:0004689;GO:0005978	IPR020636;IPR011009;IPR002291;IPR000719;IPR017441;IPR002290;IPR008271	Putative uncharacterized protein;Serine/threonine kinase;Putative phosphorylase kinase gamma 2 testis;Uncharacterized protein	phosphorylase kinase
fhe-miR-2162-3p	maker-scaffold10x_2111_pilon-snap-gene-0.2	BN1106_s486B000175	0.2	38.6	2.4	G7Y5E0	no_go	0	Uncharacterized protein
fhe-miR-2162-3p	maker-scaffold10x_503_pilon-snap-gene-0.88	BN1106_s319B000231	9.4	7	0.8	G7Y8R9;G4VJA7;G7YI22;D2GVT9;G1ML33	GO:0016021;GO:0005886;GO:0005509;GO:0007156	IPR002126;IPR015919;IPR020894;IPR013164;IPR013585	Putative uncharacterized protein;Uncharacterized protein;Putative cadherin;Protocadherin-11 X-linked;Protocadherin-1
fhe-miR-2162-3p	maker-scaffold10x_205_pilon-snap-gene-0.68	BN1106_s4496B000068	4.7	6.6	2.3	G4LXJ2;A8QIC3;M1ENG3;L5M2B7;M3XXG2	GO:0035176	IPR001623;IPR018253	DnaJ (Hsp40) homolog, subfamily C, member 9 (Predicted);DnaJ-like factor;Protein Dnajc9;DNAj homolog subfamily C member, putative;DnaJ like protein subfamily C member 9;DnaJ-like protein, subfamily C, member 9;Uncharacterized protein
fhe-miR-2162-3p	maker-scaffold10x_410_pilon-augustus-gene-0.40	BN1106_s4193B000110	8.7	13.6	7.5	H2KSN6;C1LK80;C1L6T4;C1LK79;Q5BSU5	GO:0046872;GO:0004722;GO:0006470;GO:0003824;GO:0008152	IPR001932;IPR000222;IPR015655	Phosphatase;Protein phosphatase;SJCHGC03218 protein	Phosphatase
fhe-miR-2162-3p	maker-scaffold10x_253_pilon-snap-gene-0.138	BN1106_s9952B000009	0.2	20	0.4	G7YQD0;G4VTL1;M3YKJ2;F1R2Y2;G1LSN4	GO:0005509	IPR007110;IPR013783;IPR013098;IPR003598;IPR003599;IPR000884;IPR026823;IPR000742;IPR001881;IPR013032;IPR000152;IPR018097;IPR009030;IPR006605;IPR009017;IPR023413;IPR002035	Uncharacterized protein;Putative titin;Hemicentin-1
fhe-miR-2162-3p	maker-scaffold10x_384_pilon-snap-gene-0.55	BN1106_s4560B000072	1029.1	1220.1	4891.5	M1G4K0;G7YB65;M1G6I5;F6LHR8;F6LHR9	GO:0016021	IPR000301;IPR018499;IPR008952	CD63 antigen;Tetrapanion 2;Tetraspanin 2B;Tetraspanin 2A
fhe-miR-2162-3p	maker-scaffold10x_313_pilon-augustus-gene-0.34	BN1106_s763B000132	38.8	31.1	25.1	C1LE44;G4VCP6;G7YIN9;G1N8N5;G3PPE1	GO:0005634	IPR015943;IPR001680;IPR017986;IPR016024	U3 small nucleolar RNA-associated protein 18 homolog;Uncharacterized protein;Putative uncharacterized protein;Transportin-3
fhe-miR-2162-3p	maker-scaffold10x_281_pilon-augustus-gene-0.213	BN1106_s3459B000040	0.9	23.2	2.4	H2KPA4;Q5DF56;A7RI59;U3I4X1;H2XRC8	GO:0003341; GO:0031514; GO:0060271	IPR013026;IPR011990;IPR019734;IPR001440;IPR000008;IPR013105	Predicted protein;Tetratricopeptide repeat protein 18;Uncharacterized protein;SJCHGC05586 protein
fhe-miR-2162-3p	maker-scaffold10x_254_pilon-snap-gene-0.21	BN1106_s9937B000036	9.2	20.9	3.2	C3XZR2;Q4RU21;H3DDQ4;L7LXR9;L7MKE4	GO:0016021;GO:0005886;GO:0005215;GO:0055085	IPR011701;IPR020846;IPR016196;IPR005829;IPR001958	Putative uncharacterized protein;Uncharacterized protein
fhe-miR-2162-3p	maker-scaffold10x_213_pilon-snap-gene-0.36	BN1106_s207B000272	56.5	33.9	97.1	no_uniprot	no_go	no_ipr	uncharacterised
fhe-miR-2162-3p	maker-scaffold10x_2132_pilon-snap-gene-0.8	BN1106_s4607B000058	0.5	7.6	6.6	T1JTX5;B7P7E5;R7TQ89;E9G2L0;N6U6V5	GO:0005524;GO:0004709;GO:0000186;GO:0000165;GO:0004674	IPR011009;IPR000719;IPR008271;IPR017441	tyrosine kinase, putative;Putative uncharacterized protein;Uncharacterized protein
fhe-miR-2162-3p	maker-scaffold10x_391_pilon-snap-gene-0.53	BN1106_s2542B000101	10.3	261.1	15.9	H2KR64	GO:0003779	IPR001589;IPR001715;IPR018159;IPR002017	Spectrin beta
fhe-miR-2162-3p	maker-scaffold10x_285_pilon-augustus-gene-0.29	BN1106_s368B000158	56.2	150.3	14.6	G7Y893;G4V6C0;C1LGC2;C1LFG3;Q5DC34	GO:0005622;GO:0005509;GO:0004198;GO:0006508	IPR022684;IPR022682;IPR022683;IPR011992;IPR018247;IPR002048;IPR000169;IPR001300	Calpain B;Calpain-B;Family C2 unassigned peptidase (C02 family);SJCHGC01809 protein
fhe-miR-2162-3p	maker-scaffold10x_261_pilon-snap-gene-0.28	BN1106_s766B000319	10.1	2.6	0.3	G4VK01;C1LEN3;G7YWU1;H2P5B7;C3YJM8	GO:0016021;GO:0005215;GO:0055085;GO:0043025;GO:0005886;GO:0033265;GO:0005307;GO:0008292;GO:0007274;GO:0007271	IPR001734	High-affinity choline transporter 1;Putative uncharacterized protein;Putative high-affinity choline transporter;Solute carrier family 5 (High affinity choline transporter) member 7;Uncharacterized protein
fhe-miR-2162-3p	maker-scaffold10x_370_pilon-augustus-gene-0.34	BN1106_s3082B000276	21.7	22.6	22.1	G4VH67;A9UM11;B3DKD7;L5LCZ5;Q4SKW7	GO:0016021;GO:0055085;GO:0006810	IPR002067;IPR018108;IPR023395	LOC100137670 protein;Slc25a37 protein;Mitochondrial solute carrier-related;Mitoferrin-1
fhe-miR-2162-3p	maker-scaffold10x_284_pilon-snap-gene-0.116	BN1106_s310B000139	2.3	22.8	3.7	S9YIE8;L7MK73;F4X1E6;H9HSX6;E2BAK2	GO:0005737;GO:0005524;GO:0046872;GO:0005543;GO:0004697;GO:0035556	IPR020454;IPR011009;IPR011993;IPR001849;IPR002219;IPR000719;IPR017441;IPR015727;IPR002290;IPR008271	Uncharacterized protein;Putative serine/threonine-protein kinase d3
fhe-miR-2162-3p	maker-scaffold10x_413_pilon-augustus-gene-0.6	BN1106_s7888B000038	1.1	5.2	44.2	H2KUM6;G4VDK7	GO:0003723; GO:0030371	IPR015327;IPR013761;IPR021129	Putative uncharacterized protein;Protein Smaug homolog 2
fhe-miR-2162-3p	maker-scaffold10x_2572_pilon-augustus-gene-0.25	BN1106_s934B000325	36.8	43.8	39.6	G7Y5X5;G4VG77;Q86D97;C1L5Z0;Q5DHB8	GO:0016021	IPR000301;IPR018499;IPR018503;IPR008952	Tetraspanin,IPR000301 CD9/CD37/CD63 antigen,domain-containing protein;Putative tetraspanin;Tetraspanin-2;SJCHGC07772 protein;CD9-like protein Sm-TSP-1
fhe-miR-2162-3p	maker-scaffold10x_2148_pilon-snap-gene-0.3	BN1106_s222B000379	9.5	8.1	16.9	G7YRX0;G4VSE9;G4V979;M3ZGY3;H2RSU2	GO:0005543;GO:0005089;GO:0035023	IPR000219;IPR011993;IPR001849;IPR001452	Putative guanine-nucleotide-exchange-factor;Rho guanine nucleotide exchange factor 16;Uncharacterized protein
fhe-miR-2162-3p	maker-scaffold10x_418_pilon-snap-gene-0.83	BN1106_s2144B000272	27.9	46.5	348.2	G4VAN9;G7Y9T0;F6SUL1;C3YHW2;L8Y6E5	GO:0005524;GO:0004674;GO:0035556	IPR020636;IPR003533;IPR011009;IPR000719;IPR017441;IPR002290;IPR008271	Putative uncharacterized protein;Uncharacterized protein;Serine/threonine protein kinase;Serine/threonine-protein kinase DCLK3
fhe-miR-2162-3p	maker-scaffold10x_302_pilon-augustus-gene-0.39	BN1106_s2100B000128	61.3	79.6	181.2	G7YAU0;Q5DG45;E2C8F3;U5EMK8;F6XLI9	GO:0005509;GO:0005525;GO:0003924;GO:0006184;GO:0031901;GO:0030139;GO:0005811;GO:0048471;GO:0005886;GO:0031095;GO:0055038;GO:0042632;GO:0032456;GO:0006897;GO:0006886;GO:0034383;GO:0010886;GO:0051260;GO:0004799	IPR001401;IPR022812;IPR011992;IPR018247;IPR002048;IPR000261;IPR027417	EH domain-containing protein 1;Uncharacterized protein;EH domain-containing protein 3;EH-domain containing protein;SJCHGC02533 protein;Putative endocytosis/signaling protein ehd1	Receptor Mediated Endocytosis
fhe-miR-2162-3p	maker-scaffold10x_229_pilon-snap-gene-0.12	BN1106_s939B000273	1.9	6.3	4.3	H2KPR1;C1LGX4;C1LGX3;G4LVG5;C0N7P0	GO:0045239;GO:0004333;GO:0006106;GO:0006099;GO:0016829	IPR005677;IPR024083;IPR018951;IPR020557;IPR000362;IPR022761;IPR008948	Fumarate hydratase 1;Fumarate hydratase;Fumarate hydratase class II	fumarate hydratase
fhe-miR-2162-3p	maker-scaffold10x_44_pilon-snap-gene-0.7	BN1106_s4738B000034	177.6	249.3	171.5	H2KVM4;G4VCG8;Q5DAN6;C1LLJ9;C1LLJ8	GO:0016471;GO:0016820;GO:0015992	IPR005124	ATPase, H+ transporting, lysosomal 13kDa, V1 subunit G1;Putative vacuolar ATP synthase subunit g;Vacuolar ATP synthase subunit G;ATPase, H+ transporting, lysosomal 13kDa, V1 subunit G0;SJCHGC09080 protein
fhe-miR-2162-3p	maker-scaffold10x_25_pilon-snap-gene-0.29	BN1106_s800B000486	13	4.4	0.9	G7Y8B3;L0I7I0;G4VLM0;Q5DB64;Q8BNY0	no_go	IPR003645;IPR002350;IPR015369;IPR017878	Putative follistatin;Follistatin;SJCHGC08559 protein;Putative uncharacterized protein	Kazal-like domain-containing protein
fhe-miR-2162-3p	maker-scaffold10x_281_pilon-augustus-gene-0.194	BN1106_s229B000867	1.6	11.9	4.9	G7YDM8	no_go	0	Uncharacterized protein
fhe-miR-2162-3p	maker-scaffold10x_485_pilon-snap-gene-0.86	BN1106_s1024B000339	8.9	19	17	G7YGZ0;G4LW35;I3MME2;I3LEZ7;H0VDJ2	GO:0016787;GO:0008270;GO:0016235;GO:0005901;GO:0031252;GO:0005829;GO:0030286;GO:0000118;GO:0005874;GO:0048471;GO:0070301;GO:0035967;GO:0016575;GO:0032418;GO:0016236;GO:0006515;GO:0043242;GO:0045861;GO:0034983;GO:0070845;GO:0090035;GO:0010634;GO:1901300;GO:0010870;GO:0009967;GO:0010469;GO:0070848;GO:0051788;GO:0009636;GO:0005881;GO:0004407;GO:0042903;GO:0070842;GO:0071218;GO:0070846;GO:0007026;GO:…	IPR000286;IPR023801;IPR013083;IPR001607	histone deacetylase,putative;histone deacetylase 6/10;Uncharacterized protein
fhe-miR-2162-3p	maker-scaffold10x_285_pilon-snap-gene-0.37	BN1106_s3831B000102	27.8	38.5	57.2	H2KRI8;Q5BVR2;G4V6A1;U3ESY3;F1QG02	GO:0005794	IPR024858	Uncharacterized protein;Putative uncharacterized protein;Golgin subfamily A member 2;SJCHGC04989 protein
fhe-miR-2162-3p	maker-scaffold10x_317_pilon-snap-gene-0.51	BN1106_s4900B000102	23.2	38.3	42.9	I3IWI5;B4KD54;G4LXF9;G7YMH7;F6TFW8	GO:0005524;GO:0003677;GO:0004386	IPR020838;IPR014001;IPR001650;IPR027417;IPR000330	GI24474;Uncharacterized protein;Helicase swr1, putative;DNA helicase INO80	Chromatin-remodeling ATPase INO80
fhe-miR-2162-3p	maker-scaffold10x_503_pilon-snap-gene-0.90	BN1106_s1049B000224	20.8	28.3	35.6	G4VJK1;G7YLQ3;Q5BZ33;L7M447;R7TDT3	GO:0042799;GO:0034773;GO:0008168	IPR025790;IPR001214	Suppressor of variegation 4-20-related;histone-lysine N-methyltransferase SUV420H;Uncharacterized protein;SJCHGC08833 protein
fhe-miR-2162-3p	maker-scaffold10x_279_pilon-augustus-gene-0.9	BN1106_s1691B000154	12.4	18.8	16.8	G7YBF9;G4VKQ7;C1LE19;H2ZXK3;G1PGF4	GO:0004715	IPR019514;IPR019515	Non-receptor tyrosine kinase spore lysis A;Uncharacterized protein;Putative uncharacterized protein;Coiled-coil domain-containing protein 132
fhe-miR-2162-3p	maker-scaffold10x_2154_pilon-snap-gene-0.28	BN1106_s540B000237	35.4	70.3	25.1	S4RCP7;H3DNF3;E2QZH8;H3HQ14;R7T7M3	GO:0005506;GO:0031418;GO:0016706;GO:0016705	IPR005123;IPR006620	Uncharacterized protein	2-oxoglutarate and iron-dependent oxygenase domain-containing
fhe-miR-2162-3p	maker-scaffold10x_267_pilon-snap-gene-0.50	BN1106_s87B000322	34.5	35.3	94	G7YQ24;R7TYX3;G3QAV3;T1FXV0;C3ZIV9	GO:0016021;GO:0015385;GO:0006885	IPR006153;IPR018422;IPR002090;IPR004709	Sodium/hydrogen exchanger (Fragment)
fhe-miR-2162-3p	maker-scaffold10x_277_pilon-snap-gene-0.86	BN1106_s2350B000136	112.5	67.1	151	C1LG59;G4VGA9;C1L4T8;G7YJG4;G4VGB0	GO:0000221;GO:0046961;GO:0015991	IPR011989;IPR016024;IPR004908;IPR011987	Vacuolar H+-ATPase SFD subunit;Putative vacuolar ATP synthase subunit h;V-type H+-transporting ATPase 54 kD subunit	V-type proton ATPase subunit H
fhe-miR-2162-3p	maker-scaffold10x_317_pilon-snap-gene-0.46	BN1106_s4126B000096	182.5	147.7	212	G4VGY6;Q5DAK7;C1L6E5;R7TSA6;M4AS67	GO:0042626	IPR002699	ATPase, H+ transporting, lysosomal 34kDa, V1 subunit D;Putative atp synthase subunit d;Uncharacterized protein;SJCHGC06750 protein	V-type proton ATPase subunit D
fhe-miR-2162-3p	maker-scaffold10x_387_pilon-augustus-gene-0.63	BN1106_s2776B000091	186.2	127.6	1176.8	C4QPH5;C4QPH4;G7YK44;Q5BZZ3;R7TT84	GO:0004467;GO:0001676;GO:0003824	IPR020845;IPR000873	FAA4 Long-chain-fatty-acid--CoA ligase 4;Long-chain-fatty-acid--CoA ligase;Long-chain acyl-CoA synthetase;SJCHGC04994 protein;Uncharacterized protein
fhe-miR-2162-3p	maker-scaffold10x_277_pilon-augustus-gene-0.73	BN1106_s1411B000375	23.6	51.2	19.7	G7YS99;G4VT51;R7VK71;M4ADY1;B5DQL8	GO:0005543;GO:0005089;GO:0035023	IPR000219;IPR001849;IPR015721;IPR011993	GA23600;Putative rho/rac guanine nucleotide exchange factor;Pleckstrin homology domain-containing family G member 6;Uncharacterized protein
fhe-miR-2162-3p	maker-scaffold10x_2114_pilon-augustus-gene-0.2	BN1106_s3028B000110	0.9	2.8	0.3	G4V5F3;R7V0H9;C3ZV71;M7AJ50;R0LAV9	GO:0005813;GO:0032391;GO:0001750;GO:0042384;GO:0048496;GO:0045494	IPR000048;IPR027401;IPR027417	Putative uncharacterized protein;Putative DNA double-strand break repair rad50 ATPase;IQ calmodulin-binding motif-containing protein 1;Uncharacterized protein
fhe-miR-2162-3p	maker-scaffold10x_349_pilon-augustus-gene-0.4	BN1106_s3879B000088	100.4	94.6	199.3	G4LYQ6;K7UIH2;K3YQM3;C0P9I5;C5Y087	GO:0005829;GO:0005097;GO:0032851	IPR021935;IPR000195	Uncharacterized protein;Putative uncharacterized protein Sb04g030250;TBC1 domain family member 15, putative
fhe-miR-2162-3p	maker-scaffold10x_267_pilon-snap-gene-0.61	BN1106_s822B000058	4.3	5.6	1.1	no_uniprot	no_go	no_ipr	uncharacterised
fhe-miR-2162-3p	maker-scaffold10x_2199_pilon-pred_gff_StringTie-gene-0.41	BN1106_s3606B000124	3	7.7	2.7	G7YPS3;G4VD67;K1R1B8;T1J712;H9J1H5	GO:0004105;GO:0006657;GO:0016779;GO:0009058;GO:0003824;GO:0005543	IPR004821;IPR014729;IPR011993;IPR001849	Choline-phosphate cytidylyltransferase;Uncharacterized protein;Choline-phosphate cytidylyltransferase B
fhe-miR-2162-3p	maker-scaffold10x_253_pilon-snap-gene-0.159	BN1106_s880B000146	10.1	35.3	2.4	G7YES5;G4VSG6;R7UNL3;A7SUB4;K1P7L7	GO:0015631; GO:0030992; GO:0031514; GO:0042073; GO:0060271; GO:0031514; GO:0005813	0	Predicted protein;Putative intraflagellar transport 81 (Carnitine deficiency-associated protein expressed in ventricle 1) (CDV-1 protein);Intraflagellar transport protein 81 homolog;Intraflagellar transport protein 81-like protein;Uncharacterized protein	Intraflagellar transport protein 81
fhe-miR-2162-3p	maker-scaffold10x_380_pilon-snap-gene-0.4	BN1106_s169B000272	25.1	26.9	34.2	Q26598;G4LXV6;Q9BL17;G0NUA7;H2W193	GO:0016021;GO:0005524;GO:0042626;GO:0006200;GO:0005783;GO:0016246	IPR003593;IPR011527;IPR003439;IPR017871;IPR001140;IPR027417	Putative uncharacterized protein;Smdr1;Uncharacterized protein;SMDR1;Protein HAF-6
fhe-miR-2162-3p	maker-scaffold10x_273_pilon-snap-gene-0.25	BN1106_s2732B000107	15.8	15.5	10.5	G4VJP1;C1LEA4;Q9U3Y9;Q9W0F9;B4HVS6	GO:0005739; GO:0017148; GO:0043023; GO:0090071	IPR004394;IPR025656	GM14405;Uncharacterized protein;Putative uncharacterized protein;312 protein;312, isoform A;312, isoform B;GH16625p
fhe-miR-2162-3p	maker-scaffold10x_245_pilon-snap-gene-0.134	BN1106_s8097B000034	96.3	40.7	125.5	G4VAE6;G7YLL3;S4RZW0;E9GFJ0;C1BS07	GO:0016791;GO:0016311	IPR011948;IPR023214;IPR004274	Probable C-terminal domain small phosphatase;Putative uncharacterized protein;Nuclear lim interactor-interacting factor-related;CTD small phosphatase-like protein 2;Uncharacterized protein
fhe-miR-2162-3p	maker-scaffold10x_377_pilon-snap-gene-0.39	BN1106_s2120B000176	13.6	50.2	23.8	H2KNX0;G4VE50;H3I4T3;A7SKB0;C3XV29	GO:0005882	IPR026773	Predicted protein;Putative uncharacterized protein;Putative meiosis-specific nuclear structural protein 1;Trichoplein keratin filament-binding protein;Uncharacterized protein
fhe-miR-2162-3p	maker-scaffold10x_205_pilon-augustus-gene-0.40	BN1106_s3609B000151	25.4	45.1	12.5	no_uniprot	no_go	no_ipr	uncharacterised
fhe-miR-2162-3p	maker-scaffold10x_410_pilon-augustus-gene-0.30	BN1106_s2342B000151	10.5	16.3	12.8	G7YU82;G4V915	GO:0016020	IPR001007	Putative uncharacterized protein
fhe-miR-2162-3p	maker-scaffold10x_503_pilon-augustus-gene-0.43	BN1106_s77B000114	52.9	98.8	26.9	G7YU09;G4VJB1;C1LEI4;Q380E6;R7UF05	GO:0004252;GO:0006508	IPR000209;IPR023827;IPR022398;IPR023828;IPR015500;IPR009020;IPR008979;IPR002884;IPR009030	Proprotein convertase subtilisin/kexin type 2;Furin-1 (S08 family);Furin;AGAP001330-PB;Uncharacterized protein	Furin
fhe-miR-2162-3p	maker-scaffold10x_503_pilon-snap-gene-0.81	BN1106_s1999B000167	6.5	37.1	33.5	G7YBE9;G4LZV7;K1PWS0;T1JE28;E2B3A5	GO:0016020	IPR019333;IPR013026;IPR011990;IPR001440;IPR019734	Integrator complex subunit 3;Putative uncharacterized protein;Uncharacterized protein
fhe-miR-2162-3p	maker-scaffold10x_223_pilon-snap-gene-0.8	BN1106_s1633B000182	249.8	128.7	180.7	Q6XZA9;E9FZ14;H2Z5H0;G7Y359;G4LWA8	GO:0033180;GO:0005524;GO:0016820;GO:0015991;GO:0046034;GO:0033178	IPR020003;IPR000793;IPR000194;IPR004100;IPR005723;IPR027417;IPR022879	Putative uncharacterized protein;ATP synthase subunit beta vacuolar,putative;V-type H+-transporting ATPase subunit B;Uncharacterized protein;Vacuolar proton-ATPase B-subunit	Vacuolar proton pump subunit B
fhe-miR-2162-3p	maker-scaffold10x_410_pilon-snap-gene-0.8	BN1106_s5131B000049	42.5	47.8	70.9	H2KPE0;C7TXZ5;C7TXU3;G4V6J3;R7V605	GO:0030126;GO:0005198;GO:0006886;GO:0016192	IPR011989;IPR016024;IPR002553;IPR015873;IPR009028;IPR013041;IPR017106;IPR013040	Coatomer subunit gamma
fhe-miR-2162-3p	maker-scaffold10x_2068_pilon-snap-gene-0.6	BN1106_s559B000224	13.7	26.3	105.9	G7YH93;G4V5P0;R7TZR4;H9K3W3;U3IJX0	no_go	IPR002110;IPR020683	Putative ankyrin repeat domain protein;Ankyrin repeat domain-containing protein 12;Uncharacterized protein
fhe-miR-2162-3p	maker-scaffold10x_374_pilon-augustus-gene-0.28	BN1106_s97B000357	8.5	14.3	8.9	G7YQI0;G4VG52;K1QPL4;B3KX53;R7ULW3	GO:0016021;GO:0005216;GO:0005891;GO:0005245	IPR005821;IPR027359;IPR002077	cDNA FLJ44764 fis, clone BRACE3032385, highly similar to Homo sapiens voltage gated channel like 1 (VGCNL1), mRNA;Voltage-dependent calcium channel;Sodium leak channel non-selective protein;Uncharacterized protein
fhe-miR-2162-3p	maker-scaffold10x_45_pilon-snap-gene-0.38	BN1106_s808B000204	4.5	1.4	0.1	G4VLH3;G7YJK3;K1QGS5;R7TEF8;T1EKN7	GO:0005634;GO:0043565;GO:0003700	IPR017970;IPR001356;IPR020479;IPR009057	Putative homeobox protein;BarH-like 2 homeobox protein;BarH-like 1 homeobox protein;Uncharacterized protein	BarH 2 homeobox protein
fhe-miR-2162-3p	snap_masked-scaffold10x_1189_pilon-processed-gene-0.81	BN1106_s112B001251	18.4	62.1	51.4	G7YVK4;G4VMW6;B3RTP5;E0VLH0;K7ILZ4	GO:0005524;GO:0004674	IPR011009;IPR000719;IPR017441;IPR002290;IPR008271	Putative uncharacterized protein;Serine/threonine kinase;Serine/threonine-protein kinase SIK3;Uncharacterized protein
fhe-miR-2162-3p	maker-scaffold10x_598_pilon-snap-gene-1.118	BN1106_s185B000211	2.1	3.4	4	C4Q5Q6;Q5DE24;C4Q5Q7;G7YIV7	GO:0016020	0	Putative uncharacterized protein;Uncharacterized protein;SJCHGC07956 protein	Secreted protein
fhe-miR-2162-3p	maker-scaffold10x_534_pilon-augustus-gene-0.68	BN1106_s948B000119	0	0.1	0	G7Y688;C7TXU2;G4LZJ7;Q5C058;C3Z9Z6	GO:0004757;GO:0006729;GO:0016491;GO:0055114	IPR002198;IPR002347;IPR016040;IPR006393	Putative uncharacterized protein;Regulator of chromosome condensation, RCC1,domain-containing protein;Ankyrin repeat-containing, putative;Sepiapterin reductase;SJCHGC01738 protein	Putative Ankyrin repeat-containing
fhe-miR-2162-3p	maker-scaffold10x_531_pilon-snap-gene-0.34	BN1106_s4376B000056	331.8	572.4	149.9	Q86EU7;B0Z9N5;E3TF43;C1LSL9;G4VMB5	GO:0005840;GO:0003735;GO:0006412;GO:0016787	IPR000552;IPR011332	Ribosomal protein rpl36a;Ribosomal protein L36A;60S ribosomal protein l44;Putative uncharacterized protein;Clone ZZD1408 mRNA sequence
fhe-miR-2162-3p	maker-scaffold10x_950_pilon-snap-gene-0.0	BN1106_s10890B000012	0.1	1.3	0.1	H2KV48;G7YRC3;G7Y401;G7YMU5;G7YCV9	GO:0005576;GO:0005840;GO:0019843;GO:0003735;GO:0006412	IPR001283;IPR014044;IPR018244;IPR002413;IPR000529;IPR014717	Peptidase inhibitor 16;GLIPR1-like protein 1;Cysteine-rich secretory protein LCCL domain-containing 2
fhe-miR-2162-3p	maker-scaffold10x_851_pilon-snap-gene-0.27	BN1106_s1739B000160	75.1	47.9	97	Q5C4Y8;G4VHK7;Q5DAU5;T1PIB6;Q177Z0	GO:0000045; GO:0000407; GO:1990316	IPR003961;IPR007110;IPR013783;IPR013098;IPR003599;IPR003598;IPR013106;IPR018731	Putative cell adhesion molecule;AAEL005985-PA;SJCHGC07604 protein;SJCHGC05415 protein;Autophagy-related protein 13
fhe-miR-2162-3p	snap_masked-scaffold10x_1804_pilon-processed-gene-0.19	BN1106_s1561B000191	147.8	71.6	131.5	G7YWA4;G4V932;C1LDX4;R7UD68;K1PIP6	GO:0005634;GO:0030529;GO:0003723;GO:0006396;GO:0019013	IPR006607;IPR002344;IPR006630;IPR011991	La-related protein 1;Putative lupus la ribonucleoprotein;Uncharacterized protein
fhe-miR-2162-3p	snap_masked-scaffold10x_942_pilon-processed-gene-0.86	BN1106_s1795B000107	32.5	103.7	40.7	G4VTS1;Q5DG86;B4N3X5;B4PK67;Q2M143	GO:0009055;GO:0015035;GO:0045454	IPR006993;IPR012336;IPR002109	GK25310;GE20417;Sh3 domain-binding glutamic acid-rich-like protein;GA21178, isoform A;SJCHGC09197 protein	SH3 domain-binding glutamic acid-rich protein
fhe-miR-2162-3p	maker-scaffold10x_785_pilon-augustus-gene-0.20	BN1106_s572B000412	5.9	13.4	3.1	G7YVB8;G1NVV2;C3XUL2;K7FG92;L5LIX8	GO:0016810;GO:0005975	IPR011330;IPR002509;IPR006879	Putative uncharacterized protein;Uncharacterized protein;UPF0249 protein ydjC homolog;UPF0249 protein ydjC like protein
fhe-miR-2162-3p	maker-scaffold10x_693_pilon-snap-gene-0.5	BN1106_s4748B000118	23.7	42	104.8	G4LXR3;G7YD08	GO:0005524;GO:0004674;GO:0035556	IPR025561;IPR011009;IPR002219;IPR000719;IPR017441;IPR001245;IPR008271	Putative uncharacterized protein;Kinase suppressor of Ras 2	Protein kinase domain-containing protein
fhe-miR-2162-3p	maker-scaffold10x_554_pilon-augustus-gene-0.15	BN1106_s240B000176	51.7	49.6	26.7	G7Y558;G7YR36;C1LHA6;G7YPZ1;Q5D8I8	GO:0004303;GO:0016491;GO:0055114	IPR002198;IPR002347;IPR016040;IPR020904	Estradiol 17-beta-dehydrogenase 12-B;Estradiol 17-beta-dehydrogenase 12;SJCHGC06337 protein	Estradiol 17-beta-dehydrogenase
fhe-miR-2162-3p	maker-scaffold10x_64_pilon-augustus-gene-0.26	BN1106_s271B000510	7.3	15.1	1.8	G7YH41;G4VKJ3;L7MGG6;L7LU94;F7EH37	GO:0005524;GO:0017111	IPR003593;IPR003959;IPR027417	Uncharacterized protein;Putative uncharacterized protein;Neuron navigator 3
fhe-miR-2162-3p	maker-scaffold10x_591_pilon-snap-gene-0.11	BN1106_s3056B000104	32.7	77.2	53.7	H2KTL8;C1LMC1;G4V7S4;C1LMC0;C1LMB8	GO:0003676	IPR000467	Nuclear receptor, subfamily 0, group B, member 2;Putative uncharacterized protein;G patch domain-containing protein 3	G patch domain-containing protein 3
fhe-miR-2162-3p	maker-scaffold10x_90_pilon-snap-gene-0.97	BN1106_s2190B000158	129.9	99.1	134.9	G7YBW3;G4VQI4;G4VQI5;C7TXU5;C7TXX6	GO:0043565;GO:0003700	IPR004827	cAMP responsive element binding protein 3-like 2;Camp-response element binding protein-related;Cyclic AMP-responsive element-binding protein 3-like protein 1
fhe-miR-2162-3p	maker-scaffold10x_82_pilon-snap-gene-0.85	BN1106_s3612B000120	3.3	25.2	6	G4VER6;G7YIR3;A7S0M8;M3W2W3;M3YIB8	no_go	IPR006597;IPR011990;IPR013026;IPR013105;IPR019734	Predicted protein;SEL-1 like protein;LRP2-binding protein;Uncharacterized protein
fhe-miR-2162-3p	maker-scaffold10x_742_pilon-snap-gene-0.78	BN1106_s1814B000300	16.2	84.6	46.9	H2KUT2;G4M090;R7V026;G4M091;A2RV26	GO:0005871;GO:0005874;GO:0005524;GO:0003777;GO:0007018	IPR027640;IPR019821;IPR001752;IPR027417;IPR020472;IPR015943;IPR001680;IPR019775;IPR017986	LOC100149074 protein;Kif21, putative;Putative uncharacterized protein;Kinesin family member 4/7/21/27;Uncharacterized protein	Kinesin protein
fhe-miR-2162-3p	maker-scaffold10x_841_pilon-snap-gene-0.73	BN1106_s22B000602	34.1	38.9	8.1	Q5BWG2;H2KRD1;G4VSC4;H9CXU9;G4LZG0	GO:0003677; GO:0005634	IPR009071	Sox transcription factor;Uncharacterized protein;Putative transcription factor SOX-14;SOXP-2;SJCHGC03751 protein	Transcription factor Sox-6
fhe-miR-2162-3p	maker-scaffold10x_998_pilon-augustus-gene-0.72	BN1106_s1654B000286	113.4	69	66.2	G4LZ60;G7Y5W7;Q5MAF5;Q5DB99;C1LAE7	GO:0016874	IPR001370	Proteinase inhibitor I32, inhibitor of apoptosis,domain-containing protein;Inhibitor of apoptosis protein,putative;E3 ubiquitin-protein ligase IAP-3;SJCHGC09493 protein;Inhibitor of apoptosis protein	Inhibitor of apoptosis protein
fhe-miR-2162-3p	maker-scaffold10x_548_pilon-augustus-gene-0.38	BN1106_s173B000860	33.4	67.6	52.5	G7YTY6;G4VA57	no_go	IPR019381	Putative abc transporter;Phosphofurin acidic cluster sorting protein 1
fhe-miR-2162-3p	maker-scaffold10x_966_pilon-snap-gene-0.94	BN1106_s1736B000240	28.4	47.6	86.8	G7YSS3;G4VCS3;T1IZ35;B7PTQ3;S4RVA9	GO:0046872;GO:0004697;GO:0035556;GO:0007165	IPR020454;IPR002219;IPR000159;IPR011524;IPR018247	Rassf1, putative;Putative rassf1;Ras association domain-containing protein 1;Uncharacterized protein
fhe-miR-2162-3p	maker-scaffold10x_592_pilon-snap-gene-0.26	BN1106_s39B000184	0.3	1.9	26.5	G7YCV9;Q5DA03;G7YJS8;C1LHZ3;G4VMD1	GO:0005576	IPR001283;IPR018244;IPR014044;IPR002413	GLIPR1-like protein 1;Venom allergen-like (VAL) 26 protein;Venom allergen-like (VAL) 28 protein;SJCHGC09193 protein	Peptidase inhibitor 16
fhe-miR-2162-3p	maker-scaffold10x_546_pilon-snap-gene-0.18	BN1106_s5916B000062	18.8	53.2	10.1	Q5BW60;C7TYQ8;G7YE55;B5BP19;G4V6E8	GO:0005891;GO:0005245	IPR008145;IPR027417;IPR001452;IPR000584	Voltage-gated Ca2+ channel B-subunit 1;Voltage-gated Ca2+ channel beta-subunit 1;Calcium channel, voltage-dependent, beta 2 subunit;Putative high voltage-activated calcium channel beta subunit 2;Voltage-dependent L-type calcium channel subunit beta-2;SJCHGC03854 protein	Voltage-dependent L-type calcium channel subunit
fhe-miR-2162-3p	maker-scaffold10x_998_pilon-snap-gene-0.52	BN1106_s709B000633	11.8	3.8	1.4	G7YBP1;G4VPQ4;G7Y5Z5;G4VQH8;Q49BF8	GO:0005576	IPR002049;IPR008979;IPR008211;IPR001134;IPR018933;IPR008993;IPR001368	Putative netrin;Netrin-1;Netrin 2
fhe-miR-2162-3p	maker-scaffold10x_548_pilon-snap-gene-0.17	BN1106_s6241B000014	220.4	196.8	135.4	T1FMT2;S4PWZ3;C4WS28;H2Z293;Q9U4Z3	GO:0003755;GO:0006457;GO:0000413	IPR023566;IPR001179	Peptidyl-prolyl cis-trans isomerase	peptidylprolyl isomerase
fhe-miR-2162-3p	maker-scaffold10x_632_pilon-augustus-gene-0.79	BN1106_s54B000417	27.2	14.2	7.1	G7Y2K7;C1L4P7;G4VA86;Q5BXU7;L7MJK2	GO:0016021;GO:0055085	IPR011701;IPR016196;IPR020846	Solute carrier family 16 member 1;Putative monocarboxylate transporter;Monocarboxylate transporter 12-B;Putative integral to membrane;SJCHGC04469 protein
fhe-miR-2162-3p	maker-scaffold10x_918_pilon-snap-gene-0.5	BN1106_s1590B000115	3.2	7.9	0.6	H2KRZ7;G4VRW1	no_go	IPR028022	Putative forkhead protein/ forkhead protein domain;UPF0594 protein C13orf38 homolog
fhe-miR-2162-3p	maker-scaffold10x_525_pilon-snap-gene-0.24	BN1106_s136B000263	6.5	48.4	7.1	H2KS00;Q5DDI3;G4V5U0;T1HUP3;E9GRS3	GO:0046907	IPR011993;IPR000156;IPR000697;IPR014885	Putative uncharacterized protein;Putative vasodilator-stimulated phosphoprotein/sprouty protein evh1 domain containing protein;Protein enabled homolog;SJCHGC05532 protein;Uncharacterized protein	WH1 domain-containing protein
fhe-miR-2162-3p	snap_masked-scaffold10x_2089_pilon-processed-gene-0.3	BN1106_s13649B000014	10.1	38.2	9.6	no_uniprot	no_go	no_ipr	uncharacterised
fhe-miR-2162-3p	maker-scaffold10x_604_pilon-augustus-gene-0.128	BN1106_s3457B000111	68.2	51.4	62.4	H2KVD7;G4V8K0;G4V8K1;M3XHP0;B3TZC0	GO:0004622;GO:0046470;GO:0008152	IPR016035;IPR018490;IPR000595;IPR001423;IPR002641;IPR014710	PNPLA6;Neuropathy target esterase/swiss cheese-related protein;Patatin-like phospholipase domain-containing protein 7;Uncharacterized protein
fhe-miR-2162-3p	maker-scaffold10x_917_pilon-augustus-gene-0.7	BN1106_s108B000186	18.6	10	7.4	G7Y5Q2;G4VQW9;G4VQX0;G7YIT0;G4VR60	GO:0005886; GO:0015252	IPR004878	Uncharacterized protein
fhe-miR-2162-3p	maker-scaffold10x_678_pilon-augustus-gene-0.59	BN1106_s4539B000061	68	131.4	31.7	G7Y7U1;E3TFM5;H9KYU2;E3TDK4;C1BHG1	GO:0005840;GO:0003735;GO:0006412;GO:0016787	IPR001911	Mitochondrial 28S ribosomal protein S21;Mitochondrial 28S ribosomal protein s21;28S ribosomal protein S21 mitochondrial;Uncharacterized protein
fhe-miR-2162-3p	maker-scaffold10x_770_pilon-snap-gene-0.22	BN1106_s2919B000077	9.7	16.1	13.5	K1RYV3;G4VED4;C3YBW8;R7UCG9;H3HR01	GO:0016021;GO:0007165	IPR011989;IPR016024;IPR000225;IPR000483;IPR001611;IPR000372;IPR000157;IPR001660;IPR013761	Putative uncharacterized protein;Uncharacterized protein
fhe-miR-2162-3p	maker-scaffold10x_713_pilon-snap-gene-0.118	BN1106_s98B000763	25.9	10.1	19.6	Q5DEX0;G4VGK8;C3YW17;R7UE97;F6Z0E0	GO:0005634; GO:0048703; GO:0051216	IPR015943;IPR001680;IPR019775;IPR017986	Uncharacterized protein;Putative wd-repeat protein;SJCHGC09369 protein	WD repeat-containing protein 68
fhe-miR-2162-3p	maker-scaffold10x_741_pilon-snap-gene-0.0	BN1106_s870B000086	59.6	30.7	11.4	G7Y6V2;R7TCB4;G4VM07;Q5XH38;Q6NU57	GO:0016021	IPR005178	Putative organic solute transporter;Transmembrane protein 184B;LOC495073 protein;MGC81233 protein;Uncharacterized protein	Transmembrane protein
fhe-miR-2162-3p	maker-scaffold10x_859_pilon-snap-gene-0.42	BN1106_s210B001031	54.3	64.8	32.1	no_uniprot	no_go	no_ipr	uncharacterised	Ras suppressor protein 1
fhe-miR-2162-3p	maker-scaffold10x_721_pilon-snap-gene-0.4	BN1106_s3853B000082	4.2	5.3	1.8	no_uniprot	no_go	no_ipr	uncharacterised
fhe-miR-2162-3p	maker-scaffold10x_680_pilon-snap-gene-0.22	BN1106_s844B000259	599.6	301.5	383.7	J9AV63;E1FWB5;A8QH21;B4NH56;Q296V6	GO:0005525;GO:0015031;GO:0007264	IPR027417;IPR005225;IPR001806;IPR003579	Ras-related protein Rab-11B, putative;GK14185;Ras-like protein Rab-11B;Rab family protein;GA19116	Rab GTPase
fhe-miR-2162-3p	maker-scaffold10x_534_pilon-snap-gene-0.49	BN1106_s2055B000206	74.3	108.1	113.1	G7YJ75;G4VFE2;Q5C379;S4PTI1;G6DJ97	GO:0005634;GO:0006355	IPR005617;IPR011047;IPR015943;IPR001680;IPR019775;IPR017986;IPR009146	Groucho-related;Uncharacterized protein;Protein groucho;SJCHGC04990 protein;Groucho	Transducin enhancer protein 3
fhe-miR-2162-3p	maker-scaffold10x_58_pilon-snap-gene-0.117	BN1106_s6069B000159	27.2	19	7.3	G4VR12;G7YAD6	GO:0016021;GO:0005886;GO:0005509;GO:0007156	IPR002126;IPR015919;IPR020894	Putative cadherin;Protocadherin-9
fhe-miR-2162-3p	maker-scaffold10x_922_pilon-snap-gene-0.64	BN1106_s127B000482	45.8	29.4	122.4	G7Y9B5;K9KA07;E3WPQ6;I3M0X7	GO:0008270;GO:0016874	IPR001841;IPR013083;IPR003137	Uncharacterized protein;RING finger protein 150;E3 ubiquitin-protein ligase RNF149-like protein
fhe-miR-2162-3p	maker-scaffold10x_794_pilon-augustus-gene-0.66	BN1106_s274B000296	113.5	203.8	776.4	H2KUN9;Q26599;G7YP25;G4VHK5;G7YDA8	GO:0016021;GO:0005524;GO:0008559;GO:0006200;GO:0042626	IPR003593;IPR011527;IPR003439;IPR017871;IPR001140;IPR027417	Smdr2;ATP-binding cassette subfamily B (MDR/TAP) member 1;Multidrug resistance protein 1;SMDR2	ATP-binding cassette sub-family B member
fhe-miR-2162-3p	maker-scaffold10x_626_pilon-snap-gene-0.61	BN1106_s1573B000174	96.8	79.1	55.7	G7YUC8;G4VJK7;Q2HPN4;Q5DI62;L7M247	GO:0016757;GO:0005975;GO:0003723;GO:0046525	IPR003859;IPR027791;IPR027995;IPR002478;IPR015947;IPR004521	Putative beta-1,4-galactosyltransferase;Beta-1 4-galactosyltransferase 7;Putative beta-14-galactosyltransferase;Beta1,4-galactosyltransferase 7;SJCHGC09338 protein
fhe-miR-2162-3p	maker-scaffold10x_589_pilon-augustus-gene-0.53	BN1106_s15B000250	37	35.7	7.9	no_uniprot	no_go	no_ipr	uncharacterised
fhe-miR-2162-3p	maker-scaffold10x_705_pilon-snap-gene-0.8	BN1106_s3498B000163	20.2	17.7	39	H2KSC7;G4V9Q7;I3KFC8;I3KFC9;Q4TAE6	GO:0003677;GO:0003682	IPR009057;IPR015010;IPR001005;IPR001487	Putative uncharacterized protein;Uncharacterized protein
fhe-miR-2162-3p	maker-scaffold10x_920_pilon-snap-gene-0.36	BN1106_s2110B000156	144.8	129.6	104.6	H2KPW7;Q5DFY5;G4VKT8;U5EZF7;B0WKP1	GO:0033180;GO:0005524;GO:0046961;GO:0015991	IPR020003;IPR000793;IPR000194;IPR004100;IPR024034;IPR005725;IPR027417;IPR022878	ATP synthase alpha subunit vacuolar;Putative atp synthase alpha subunit vacuolar;V-type H+-transporting ATPase subunit A;SJCHGC09310 protein;Putative vacuolar h+-atpase v1 sector subunit a
fhe-miR-2162-3p	maker-scaffold10x_742_pilon-snap-gene-0.75	BN1106_s553B000158	623.3	548	531.8	Q04702;C1L6P9;Q9TVF3;C1L6P8;C1LK10	GO:0005783;GO:0005509;GO:0006457	IPR001580;IPR018124;IPR009033;IPR008985;IPR013320	Calnexin;Putative smirv1 protein;SmIrV1 protein;Calcium-binding protein Sj66	Calnexin
fhe-miR-2162-3p	maker-scaffold10x_742_pilon-snap-gene-0.84	BN1106_s5336B000060	40.2	32	35.6	G7YBU0;E1SDM7;E6W8M2;F2ETC6;U4W4B4	GO:0016021;GO:0022891;GO:0008643;GO:0022857	IPR020846;IPR016196;IPR005828;IPR003663;IPR005829	Galactose-proton symporter;Sugar transporter;Galactose-proton symporter GalP;Facilitated trehalose transporter tret1;D-galactose transporter	MFS domain-containing protein
fhe-miR-2162-3p	maker-scaffold10x_606_pilon-snap-gene-0.31	BN1106_s5171B000078	8.9	7.9	8	G4LWC4;G4LWC5;G7YP98;Q5DEW2	GO:0016301	IPR005301	Mps one binder kinase activator-like 3 (Mob1 homolog 3) (Mob3);Mps one binder kinase activator-like 4;SJCHGC01637 protein
fhe-miR-2162-3p	maker-scaffold10x_75_pilon-snap-gene-0.102	BN1106_s76B000234	31.9	20.8	13.9	H2KS80;I3JUV5;M4A0V4;H2LUB5;L7MIK0	GO:0005739;GO:0016884;GO:0016740	IPR004413;IPR017959;IPR006075;IPR018027;IPR003789;IPR017958	Probable glutamyl-tRNA(Gln) amidotransferase subunit B mitochondrial;Uncharacterized protein;Putative glutamyl-trna amidotransferase subunit b	Glutamyl-tRNA(Gln) amidotransferase subunit B%2C mitochondrial
fhe-miR-2162-3p	maker-scaffold10x_640_pilon-snap-gene-0.145	BN1106_s1738B000114	162.7	98.5	89.5	G7YQR1;Q5DD50;G4LWX3;C1BLZ4;G3P9E2	GO:0016021;GO:0016740	IPR007203	ORM1-like protein 2;Uncharacterized protein;Ormdl proteins, putative;Oligosaccharyltransferase complex subunit delta;SJCHGC06423 protein	Oligosaccharyltransferase complex subunit delta
fhe-miR-2162-3p	maker-scaffold10x_947_pilon-snap-gene-0.55	BN1106_s3090B000131	32.8	223.4	84.5	G7YFJ6;G4V5N8;H0WRA3;C3YIL9;K7FZV9	GO:0005524;GO:0003677;GO:0017111;GO:0006260	IPR003593;IPR001208;IPR012340;IPR027417	Putative uncharacterized protein;Putative DNA replication licensing factor MCM1;Minichromosome maintenance protein 9;Uncharacterized protein	DNA replication licensing factor MCM9
fhe-miR-2162-3p	maker-scaffold10x_685_pilon-snap-gene-0.27	BN1106_s2646B000198	46.3	93.6	80.6	G4V7X4;G7YL77;C1LEM1;R7U0L1;R7VA43	GO:0016021	IPR007603	CDW92 antigen;Putative ctl2;Choline transporter-like protein 2;Uncharacterized protein
fhe-miR-2162-3p	maker-scaffold10x_998_pilon-snap-gene-0.57	BN1106_s1654B000284	11.8	18.7	16.4	G7Y2U4;G4VTQ5;C7TZN1;A7S3U8;C3ZBF7	GO:0005643;GO:0006810	IPR007231	Predicted protein;Putative uncharacterized protein;Nuclear pore complex protein Nup93;Putative nuclear pore complex protein nup93 (Nucleoporin nup93) (DEAD eye protein)
fhe-miR-2162-3p	maker-scaffold10x_735_pilon-augustus-gene-0.29	BN1106_s820B000181	31.4	43.3	66.3	H2KTH1;G4VE99;G7YEN8;Q5BYW4;H9KKV7	GO:0003676;GO:0000166	IPR012677;IPR000504;IPR012921;IPR016194;IPR010912	Platelet binding protein-related;Msx2-interacting protein;Protein split ends;Uncharacterized protein;SJCHGC08952 protein
fhe-miR-2162-3p	maker-scaffold10x_820_pilon-snap-gene-0.9	BN1106_s531B000172	286.7	250.9	137.9	G4M1K9;C1LD57;G7YF11;K1R8I8;B3S488	GO:0045254;GO:0004742;GO:0006090;GO:0016746	IPR001078;IPR000089;IPR023213;IPR004167;IPR006257;IPR011053;IPR003016	Putative uncharacterized protein;Putative dihydrolipoamide S-acetyltransferase (E2 component of pyruvate dehydrogenase complex);Thioredoxin-like protein,putative;Pyruvate dehydrogenase E2 component (Dihydrolipoamide acetyltransferase);Uncharacterized protein
fhe-miR-2162-3p	maker-scaffold10x_721_pilon-snap-gene-0.1	BN1106_s194B000262	80.1	49.7	81.6	H2KVJ7;G4LWL2;R7USC7;K1Q903;G1SPN2	GO:0005634; GO:0005737	IPR020941;IPR024314;IPR007768;IPR016591	Uncharacterized protein;Suppressor of fused, putative;Suppressor of fused homolog;Suppressor of fused-like protein
fhe-miR-2162-3p	maker-scaffold10x_8_pilon-augustus-gene-0.22	BN1106_s1338B000220	74.1	83.4	96	G4VAA5;G4VAA6;G1N6W7;L7LVX7;F1PU34	GO:0005737;GO:0005524;GO:0004817;GO:0000049;GO:0006423	IPR015803;IPR024909;IPR010987;IPR014729;IPR009080	Uncharacterized protein;Putative cysteinyl-tRNA synthetase;Putative cysteinyl-trna synthetase
fhe-miR-2162-3p	maker-scaffold10x_88_pilon-snap-gene-0.7	BN1106_s1399B000513	269	238.3	243.5	G7YUE5;G4M0F7;Q86ER0;Q15ET5;Q6P8D7	GO:0033178;GO:0046961;GO:0015991	IPR002842	Vacuolar ATP synthase subunit e, putative;V-type H+-transporting ATPase subunit E;Vacuolar ATP synthase subunit E-like protein;ATPase, H+ transporting, lysosomal 31kDa, V1 subunit E;SJCHGC05359 protein	Putative ATPase H+ transporting lysosomal
fhe-miR-2162-3p	maker-scaffold10x_90_pilon-snap-gene-0.86	BN1106_s226B000393	17.6	18.4	27.1	H2KVB6;G4VTF0;E9HD93;S4RNN9;H3IQ36	GO:0005524;GO:0016887;GO:0006200;GO:0016021;GO:0005234;GO:0004970;GO:0035235	IPR003593;IPR026082;IPR003439;IPR017871;IPR027417;IPR019594;IPR001320;IPR001638	Putative uncharacterized protein;Putative atp-binding cassette transporter;ATP-binding cassette subfamily A (ABC1) member 3;Uncharacterized protein
fhe-miR-2162-3p	maker-scaffold10x_939_pilon-augustus-gene-0.13	BN1106_s4837B000066	2.5	10.9	1.6	G7YBZ9;B3RU97;R7UK87;C3XPG2;H3BF44	GO:0042073	IPR022088	Putative uncharacterized protein;Uncharacterized protein;Intraflagellar transport protein 46 homolog
fhe-miR-2162-3p	maker-scaffold10x_602_pilon-snap-gene-0.49	BN1106_s522B000253	10.3	16.3	1.8	G7YAV3;G4VEZ7;L7LVA8;L7M4R7;B4JC32	GO:0005737	IPR001660;IPR013761;IPR011510;IPR021129	GH10707;Lip-related protein (Liprin) alpha;Liprin-alpha-3;Uncharacterized protein
fhe-miR-2162-3p	maker-scaffold10x_52_pilon-snap-gene-0.48	BN1106_s508B000668	38.6	23.8	60.3	G7YJV4;G4VEQ3	no_go	0	Uncharacterized protein
fhe-miR-2162-3p	maker-scaffold10x_713_pilon-pred_gff_StringTie-gene-0.73	BN1106_s98B000758	0.1	0.8	0	G7Y9I4;F6VWR7;R7UNS3;F7EKI1;G3WF32	GO:0005929;GO:0030991;GO:0060271;GO:0042073;GO:0007224	IPR011717;IPR013026;IPR011990;IPR013105;IPR019734;IPR001440	Uncharacterized protein;Tetratricopeptide repeat protein 21B
fhe-miR-2162-3p	maker-scaffold10x_55_pilon-augustus-gene-0.13	BN1106_s255B000346	2.1	8.7	0.8	G7YBC9;D3DMK5;G1M6H0;H3CIR6;H2THC6	GO:0005524;GO:0004674;GO:0004697;GO:0008270;GO:0035556	IPR000961;IPR000008;IPR011009;IPR017892;IPR000719;IPR017441;IPR002290;IPR008271;IPR020454;IPR002219;IPR014375	MIP15613p;Uncharacterized protein;Calcium-dependent protein kinase C
fhe-miR-2162-3p	maker-scaffold10x_520_pilon-augustus-gene-1.69	BN1106_s141B000390	57.7	92	58.8	G4VSJ1;R7TZJ4;F1KPS5;T1K7I8;A8PT15	GO:0046872	IPR000571	Muscleblind-like protein, putative;Muscleblind-like protein;Uncharacterized protein	Muscleblind protein
fhe-miR-2162-3p	maker-scaffold10x_691_pilon-snap-gene-0.43	BN1106_s2867B000110	10.6	4.8	3.8	G7YEU7;F1RAD1;G3NQD0;H3CU16;Q4SK27	GO:0016020	IPR000008	Uncharacterized protein;Synaptotagmin-16
fhe-miR-2162-3p	maker-scaffold10x_748_pilon-augustus-gene-0.79	BN1106_s556B000188	2.4	0.7	0	G7Y6P4;G4VLH3;K1QGS5;T1EKN7;R7TEF8	GO:0005634;GO:0043565;GO:0003700;GO:0000976	IPR017970;IPR001356;IPR020479;IPR009057;IPR000047	Putative homeobox protein;Homeobox protein ceh-31;BarH-like 1 homeobox protein;Uncharacterized protein	BarH 2 homeobox protein
fhe-miR-2162-3p	maker-scaffold10x_591_pilon-snap-gene-0.9	BN1106_s3056B000102	2.5	37.1	1.8	G7YNY4	no_go	0	Putative uncharacterized protein
fhe-miR-2162-3p	maker-scaffold10x_7_pilon-augustus-gene-1.16	BN1106_s1162B000592	39.4	96.3	56.4	G7YCZ9;G4VS18;G4VS17;K1QXS9;H9HL18	GO:0007015	IPR016024;IPR015425;IPR027651;IPR014768;IPR011989	Putative fh1/fh2 domains-containing protein (Formin homolog overexpressed in spleen) (Fhos);FH1/FH2 domain-containing protein 3;Uncharacterized protein
fhe-miR-2162-3p	maker-scaffold10x_734_pilon-augustus-gene-0.2	BN1106_s9567B000024	30.9	66.2	25.1	H2Z4S1;K1QY22;I3JN26;M4AX94;B5X4F3	GO:0004419;GO:0008152	IPR013785;IPR027167;IPR000138;IPR000891	Hydroxymethylglutaryl-CoA lyase, mitochondrial;Uncharacterized protein;Putative 3-hydroxymethyl-3-methylglutaryl-CoA lyase 2	hydroxymethylglutaryl-CoA lyase
fhe-miR-2162-3p	maker-scaffold10x_783_pilon-snap-gene-0.51	BN1106_s5810B000022	44.2	28.9	79.5	G7YRY1;G4VBG2;M1C5R9;I1IA56;K4C2L5	GO:0008270;GO:0016874	IPR001841;IPR013083	Putative ring finger protein 11 (Sid 1669) (Nedd4 ww domain-binding protein 2);E3 ubiquitin-protein ligase RNF12-B;Uncharacterized protein	E3 ubiquitin-protein ligase RNF12-B
fhe-miR-2162-3p	maker-scaffold10x_591_pilon-snap-gene-0.10	BN1106_s5615B000053	20.2	32.8	19.2	H2KTL9;G4V7S3;Q5C617	GO:0005634	IPR002110;IPR020683;IPR023780;IPR000953;IPR016197;IPR023779	Chromobox protein-related (Chromobox 1) (Heterochromatin 1);Chromobox protein-related;SJCHGC04267 protein
both	maker-scaffold10x_142_pilon-pred_gff_StringTie-gene-0.156		2	7.1	1.1					Ribonuclease		no_go
both	maker-scaffold10x_1502_pilon-pred_gff_StringTie-gene-0.52		0.2	0.4	0.1					uncharacterised		no_go
both	maker-scaffold10x_2232_pilon-snap-gene-0.16		142.1	853.3	249.2					Small GTPase		GO:0007165; GO:0003924; GO:0005525; GO:0016020
both	maker-scaffold10x_314_pilon-pred_gff_StringTie-gene-0.54		25.5	62.6	5.3					uncharacterised		no_go
both	maker-scaffold10x_245_pilon-augustus-gene-0.90		13	25	11					Aldehyde dehydrogenase		GO:0016620
both	maker-scaffold10x_628_pilon-pred_gff_StringTie-gene-0.107		0.8	0.7	0.7					uncharacterised		no_go
both	maker-scaffold10x_80_pilon-snap-gene-0.190		1	3.2	3.4					uncharacterised		no_go
both	maker-scaffold10x_520_pilon-snap-gene-0.1		8.1	19.7	6.9					LisH domain and HEAT repeat-containing protein		GO:0032367; GO:0005802
both	maker-scaffold10x_1010_pilon-augustus-gene-0.28		86.6	101.5	28.6					uncharacterised		GO:0007283
both	maker-scaffold10x_537_pilon-augustus-gene-0.50		3.3	10.1	15.3					PIBF1 progesterone immunomodulatory binding factor 1		no_go
both	maker-scaffold10x_748_pilon-snap-gene-0.55		5.4	11.3	8.7					uncharacterised		GO:0006897; GO:0008289; GO:0030128
both	augustus_masked-scaffold10x_443_pilon-processed-gene-0.7	BN1106_s598B000272	18.7	38	49.5	G7YSG4;G4VHX5;T1KVG3;Q5C7X9;U4UU07	GO:0046872;GO:0016791;GO:0005543;GO:0035556	IPR005112;IPR001194;IPR004182;IPR010569;IPR017906;IPR011993;IPR001849;IPR002219;IPR022096;IPR005113	Myotubularin-related protein;Myotubularin-related protein 13;SJCHGC09038 protein;Uncharacterized protein	Myotubularin-related protein;Myotubularin-related protein 13;SJCHGC09038 protein;Uncharacterized protein
both	maker-scaffold10x_1084_pilon-snap-gene-0.141	BN1106_s3857B000086	8.7	22.5	11.1	G4VQF6;Q5DH24;B4JC68;Q9VMM7;Q8IGY8	GO:0000462; GO:0005654; GO:0005730; GO:0032040	IPR007146	GH11046;Uncharacterized protein;SJCHGC02583 protein;RE04093p;CG11030, isoform A;CG11030, isoform B;FI04466p	GH11046;Uncharacterized protein;SJCHGC02583 protein;RE04093p;CG11030, isoform A;CG11030, isoform B;FI04466p
both	maker-scaffold10x_1296_pilon-pred_gff_StringTie-gene-0.42	BN1106_s5723B000080	1.7	2.3	1.5	G7YH82	no_go	0	Uncharacterized protein	Uncharacterized protein
both	maker-scaffold10x_113_pilon-pred_gff_StringTie-gene-0.102	BN1106_s4618B000051	1.9	9.8	1.9	no_uniprot	no_go	no_ipr	uncharacterised	uncharacterised
both	maker-scaffold10x_1165_pilon-snap-gene-0.17	BN1106_s178B000377	31.4	56.1	62.3	G7YUB1;G4VMI1;R7TSQ1;E0VAC8;E2B7B4	no_go	IPR011047;IPR015943;IPR001680;IPR019775;IPR017986	WD-repeat protein, putative;WD repeat-containing protein 7;Putative uncharacterized protein;Uncharacterized protein	WD-repeat protein, putative;WD repeat-containing protein 7;Putative uncharacterized protein;Uncharacterized protein
both	maker-scaffold10x_1335_pilon-snap-gene-0.68	BN1106_s832B000177	2.4	4.7	1.1	G4LZI0;Q5BXD1;R7TQJ0;G3P580;K7FXT2	GO:0003697; GO:0005657; GO:0006508; GO:0008233; GO:0018142; GO:0045830; GO:0097681	IPR003738	Uncharacterized protein;Putative uncharacterized protein;SJCHGC09141 protein	Uncharacterized protein;Putative uncharacterized protein;SJCHGC09141 protein
both	maker-scaffold10x_1749_pilon-snap-gene-0.7	BN1106_s3973B000038	43.9	39.9	16	H2KUC0;Q5BZY6;G4VP68;E7FCB4;T1E1S3	GO:0005856;GO:0005925;GO:0005524;GO:0004713;GO:0004871;GO:0018108;GO:0007172;GO:0007165	IPR019749;IPR019748;IPR000299;IPR005189;IPR011009;IPR000719;IPR017441;IPR001245;IPR008266;IPR020635;IPR014352	Uncharacterized protein;tyrosine kinase;PTK2 protein tyrosine kinase 2;SJCHGC08218 protein;Putative focal adhesion protein kinase	Uncharacterized protein;tyrosine kinase;PTK2 protein tyrosine kinase 2;SJCHGC08218 protein;Putative focal adhesion protein kinase
both	maker-scaffold10x_145_pilon-snap-gene-0.19	BN1106_s4107B000060	2.2	5.2	0.7	G7Y7Z6;Q5DD47;G4LV08	no_go	0	Spindle assembly checkpoint component MAD1 (Mitotic arrest deficient protein 1), putative;Spindle assembly checkpoint component;SJCHGC01730 protein	Spindle assembly checkpoint component MAD1 (Mitotic arrest deficient protein 1), putative;Spindle assembly checkpoint component;SJCHGC01730 protein
both	maker-scaffold10x_145_pilon-snap-gene-0.11	BN1106_s4107B000059	4.4	4.4	5.7	G4LV07;G4LV06;G7Y7Z5;K1RN03;U3K0E0	GO:0046872	IPR019496;IPR015880;IPR007087	Putative uncharacterized protein;Nuclear fragile X mental retardation-interacting protein 1;Uncharacterized protein	Putative uncharacterized protein;Nuclear fragile X mental retardation-interacting protein 1;Uncharacterized protein
both	maker-scaffold10x_167_pilon-snap-gene-0.40	BN1106_s253B000145	13.4	61.3	32.1	G7YVB5;G4VTM5;K1Q9M9;G7NZ16;F6S2M3	GO:0016021;GO:0005524;GO:0019829;GO:0000287;GO:0004012	IPR023299;IPR006539;IPR001757;IPR023214;IPR018303;IPR008250	Uncharacterized protein;Phospholipid-transporting atpase;Putative uncharacterized protein;Phospholipid-translocating ATPase;Putative phospholipid-transporting ATPase IF	Uncharacterized protein;Phospholipid-transporting atpase;Putative uncharacterized protein;Phospholipid-translocating ATPase;Putative phospholipid-transporting ATPase IF
both	maker-scaffold10x_1428_pilon-snap-gene-0.6	BN1106_s1191B000314	1	4.5	0.6	G7Y8J8;G4M0W1;K1R035;A7SJD2;F7D733	GO:0005524;GO:0017111;GO:0005737;GO:0005874;GO:0008568;GO:0051013	IPR003593;IPR003959;IPR027417;IPR027497;IPR006594;IPR013720	Predicted protein;Katanin p60 ATPase-containing subunit A-like 2	Predicted protein;Katanin p60 ATPase-containing subunit A-like 2
both	maker-scaffold10x_1546_pilon-snap-gene-0.20	BN1106_s4550B000109	12.6	17.6	12.8	G4LUL4;G7YAG9;E0VA12;Q71BB3;C3ZPA6	GO:0010181;GO:0005506;GO:0016491;GO:0003958	IPR003097;IPR017927;IPR001094;IPR008254;IPR001709;IPR023173;IPR001433;IPR017938	Putative uncharacterized protein;NADPH fad oxidoreductase, putative;NADPH dependent diflavin oxidoreductase,putative;NADPH-dependent diflavin oxidoreductase 1;NADPH-dependent FMN and FAD containing oxidoreductase-like protein	Putative uncharacterized protein;NADPH fad oxidoreductase, putative;NADPH dependent diflavin oxidoreductase,putative;NADPH-dependent diflavin oxidoreductase 1;NADPH-dependent FMN and FAD containing oxidoreductase-like protein
both	maker-scaffold10x_2098_pilon-snap-gene-0.45	BN1106_s10367B000010	4	14	3.9	no_uniprot	no_go	no_ipr	uncharacterised	uncharacterised
both	maker-scaffold10x_439_pilon-snap-gene-0.24	BN1106_s1614B000277	7.3	18.3	17.6	no_uniprot	no_go	no_ipr	uncharacterised	uncharacterised
both	maker-scaffold10x_254_pilon-snap-gene-0.27	BN1106_s369B000194	1.2	8.4	0.8	G7YK49;G7YK50	GO:0016020	IPR013032;IPR000742;IPR000884	Uncharacterized protein	Uncharacterized protein
both	maker-scaffold10x_362_pilon-pred_gff_StringTie-gene-0.11	BN1106_s960B000218	13.8	6.8	15.4	H2KSS2;G4VBE2;C1LIB5;H2KSS1;Q5BYG9	GO:0016021;GO:0055085	IPR011701;IPR020846;IPR016196	Major facilitator superfamily;Putative drug transporter;MFS transporter ceroid-lipofuscinosis neuronal protein 7;SJCHGC04715 protein	Major facilitator superfamily;Putative drug transporter;MFS transporter ceroid-lipofuscinosis neuronal protein 7;SJCHGC04715 protein
both	maker-scaffold10x_392_pilon-snap-gene-0.31	BN1106_s3788B000102	16.9	11.1	21.5	G7YIQ9;G4V7V8	no_go	IPR002110;IPR020683	Putative ga binding protein beta chain (Transcription factor e4tf1-47);GA-binding protein transcription factor beta	Putative ga binding protein beta chain (Transcription factor e4tf1-47);GA-binding protein transcription factor beta
both	maker-scaffold10x_203_pilon-snap-gene-0.85	BN1106_s16B000590	15.9	6.6	11.7	Q86ET4;Q5DDM0;G4VDD5;U4U1Y2;I3KYM1	GO:0008270	IPR004170;IPR001841;IPR013083;IPR017907;IPR018123	Putative uncharacterized protein;Uncharacterized protein;RING finger protein 146;SJCHGC09082 protein;Clone ZZD144 mRNA sequence	Putative uncharacterized protein;Uncharacterized protein;RING finger protein 146;SJCHGC09082 protein;Clone ZZD144 mRNA sequence
both	maker-scaffold10x_502_pilon-pred_gff_StringTie-gene-0.71	BN1106_s1379B000109	8.3	21.1	3.6	Q71TT8;B2LXT9;D3PIP6;Q4U3C7;K7SRY9	GO:0005737;GO:0005856;GO:0005524	IPR004000;IPR020902;IPR004001	Actin;Actin-2	Actin;Actin-2
both	maker-scaffold10x_236_pilon-snap-gene-0.87	BN1106_s1467B000223	5.7	10.5	7	no_uniprot	no_go	no_ipr	uncharacterised	uncharacterised
both	maker-scaffold10x_654_pilon-snap-gene-0.166	BN1106_s214B000742	1082.8	694.6	131.1	O46121;Q45TR6;O46120;G7Y466;I6U578	GO:0005875;GO:0005509;GO:0007017	IPR001372;IPR011992;IPR018247;IPR002048	Tegument antigen;CaBP4;Calcium-binding protein;Tegumental calcium-binding EF-hand protein	Tegument antigen;CaBP4;Calcium-binding protein;Tegumental calcium-binding EF-hand protein
both	maker-scaffold10x_83_pilon-augustus-gene-0.138	BN1106_s997B000230	36.8	33.4	34.9	G7Y3H4;G4LWL8;T1IM68;L7MLD8;J3SBT1	GO:0004177;GO:0009987;GO:0016787	IPR000994;IPR000587;IPR001131	Aminopeptidase P1 (M24 family);Xaa-Pro aminopeptidase;X-prolyl aminopeptidase;Putative xaa-pro aminopeptidase;Uncharacterized protein	Aminopeptidase P1 (M24 family);Xaa-Pro aminopeptidase;X-prolyl aminopeptidase;Putative xaa-pro aminopeptidase;Uncharacterized protein
both	maker-scaffold10x_66_pilon-pred_gff_StringTie-gene-0.48	BN1106_s10139B000014	4.1	0.5	0.7	B9VXS2;A8W638;B9VXS1;A8W7J0;Q95VA7	GO:0008234;GO:0006508	IPR025661;IPR000169;IPR025660;IPR013128;IPR000668;IPR013201	Cathepsin L like	Cathepsin L3_3 like
both	maker-scaffold10x_534_pilon-snap-gene-0.52	BN1106_s948B000118	13.8	16	42.2	G7Y689;F7FT62;I3MAA2;F7IIF6;K7AMY2	GO:0000166;GO:0003723;GO:0008270	IPR012677;IPR000504;IPR000571;IPR001841;IPR013083	Uncharacterized protein;CCR4-NOT transcription complex subunit 4 isoform b;CCR4-NOT transcription complex subunit 4;CCR4-NOT transcription complex, subunit 4	CCR4-NOT transcription complex subunit
both	maker-scaffold10x_933_pilon-snap-gene-0.80	BN1106_s2049B000109	7.3	10.8	15.4	G7YV39;K1R9A6;A9UTB5;A7RPZ1;B3RJ38	GO:0005737	IPR011989;IPR016024;IPR021133	Predicted protein;Putative uncharacterized protein;HEAT repeat-containing protein 7A homolog;HEAT repeat-containing protein 7A	Predicted protein;Putative uncharacterized protein;HEAT repeat-containing protein 7A homolog;HEAT repeat-containing protein 7A
both	maker-scaffold10x_898_pilon-augustus-gene-0.27	BN1106_s513B000211	2.5	11.5	71.1	H2KST8;G4VFD2;E2C7A7;R7TE30;H9KLC5	GO:0004842;GO:0016567	IPR000569	Ubiquitin-protein ligase E3A;Putative ubiquitin ligase E3a;Ubiquitin-protein ligase E3 A;Uncharacterized protein	Ubiquitin-protein ligase E3A;Putative ubiquitin ligase E3a;Ubiquitin-protein ligase E3 A;Uncharacterized protein
both	snap_masked-scaffold10x_118_pilon-processed-gene-0.14	BN1106_s2536B000132	38.7	26.7	64.2	no_uniprot	no_go	no_ipr	uncharacterised	uncharacterised
both	maker-scaffold10x_82_pilon-snap-gene-0.75	BN1106_s2118B000147	34.3	33.6	26	G7Y596;G4M049;K1PMC0;R7TJI0;T1KYR8	GO:0005634	IPR019340	ADA3-like;Transcriptional adapter 3;Transcriptional adapter 3-like B;Uncharacterized protein	ADA3-like;Transcriptional adapter 3;Transcriptional adapter 3-like B;Uncharacterized protein
both	maker-scaffold10x_596_pilon-pred_gff_StringTie-gene-0.17	BN1106_s1139B000356	0.3	11.9	1.3	H2KVI8;H3EN95;T1GL73;H3EAW9;Q94012	GO:0005814; GO:0005856; GO:0005879; GO:0008017; GO:0036064; GO:0036126	IPR024963;IPR015880	Protein FAM154A;Uncharacterized protein;Protein T08G11.3	Protein FAM154A;Uncharacterized protein;Protein T08G11.3
fhe-miR-2162-3p 5`t2 iso	augustus_masked-scaffold10x_1435_pilon-processed-gene-0.25	BN1106_s3052B000143	33.9	55.2	43.9	H2KU72;T1EDW8;R7UVW1;B7PTY4;L7LVG3	GO:0016021	IPR006876	LMBR1 domain-containing protein 2-B, putative;LMBR1 domain-containing protein 2;Uncharacterized protein	LMBR1 domain-containing protein 2-B, putative;LMBR1 domain-containing protein 2;Uncharacterized protein
fhe-miR-2162-3p 5`t2 iso	augustus_masked-scaffold10x_349_pilon-processed-gene-0.70	BN1106_s1130B000206	33	0	128.5	H2KNQ2;G4VPE7;G4VPE6;F7CRH0;E2ARD1	GO:0004427	IPR000664;IPR013577;IPR015943;IPR001680;IPR019775;IPR017986	Lethal(2) giant larvae protein-like protein 1;Uncharacterized protein;Putative inorganic pyrophosphatase;Lethal(2) giant larvae protein homolog 2	Lethal(2) giant larvae protein-like protein 1;Uncharacterized protein;Putative inorganic pyrophosphatase;Lethal(2) giant larvae protein homolog 2
fhe-miR-2162-3p 5`t2 iso	augustus_masked-scaffold10x_443_pilon-processed-gene-0.7	BN1106_s598B000272	18.7	38	49.5	G7YSG4;G4VHX5;T1KVG3;Q5C7X9;U4UU07	GO:0046872;GO:0016791;GO:0005543;GO:0035556	IPR005112;IPR001194;IPR004182;IPR010569;IPR017906;IPR011993;IPR001849;IPR002219;IPR022096;IPR005113	Myotubularin-related protein;Myotubularin-related protein 13;SJCHGC09038 protein;Uncharacterized protein	Myotubularin-related protein;Myotubularin-related protein 13;SJCHGC09038 protein;Uncharacterized protein
fhe-miR-2162-3p 5`t2 iso	augustus_masked-scaffold10x_802_pilon-processed-gene-0.53	BN1106_s376B000612	34.6	39.7	35.1	G7YET9;G4LWK5;T1IZ74;H3JK34;R7V4S2	GO:0005634;GO:0050660;GO:0016614;GO:0003712	IPR016166;IPR002691;IPR016169	Lim domain binding protein, putative;LIM domain-binding protein 1;Uncharacterized protein	Lim domain binding protein, putative;LIM domain-binding protein 1;Uncharacterized protein
fhe-miR-2162-3p 5`t2 iso	maker-scaffold10x_1010_pilon-augustus-gene-0.28		86.6	101.5	28.6					uncharacterised	A0A4E0RY94	no_go
fhe-miR-2162-3p 5`t2 iso	maker-scaffold10x_1010_pilon-augustus-gene-0.20	BN1106_s187B000159	114.5	237.7	10.3	G7YB03;E9G8U4;H3HGW8;D0MU92;H3G775	GO:0016020;GO:0005509;GO:0004571	IPR001382	Mannosyl-oligosaccharide alpha-1,2-mannosidase, putative;Putative uncharacterized protein;Mannosyl-oligosaccharide alpha-1 2-mannosidase;Uncharacterized protein	Mannosyl-oligosaccharide alpha-1,2-mannosidase, putative;Putative uncharacterized protein;Mannosyl-oligosaccharide alpha-1 2-mannosidase;Uncharacterized protein
fhe-miR-2162-3p 5`t2 iso	maker-scaffold10x_1013_pilon-augustus-gene-0.86	BN1106_s135B000520	11.8	0	12.7	H2KT52;Q4T6V4;G3PCZ4;G3PCZ0;B5BUZ6	GO:0005634;GO:0043565;GO:0003700;GO:0003707;GO:0008270;GO:0043401;GO:0006351	IPR008946;IPR001628;IPR013088;IPR021780;IPR000536;IPR000003;IPR001723	Retinoid X receptor gamma;Uncharacterized protein;Retinoic acid receptor RXR-gamma	Retinoid X receptor gamma;Uncharacterized protein;Retinoic acid receptor RXR-gamma
fhe-miR-2162-3p 5`t2 iso	augustus_masked-scaffold10x_886_pilon-processed-gene-0.13	BN1106_s1855B000094	4.9	7.8	5.1	G7YV37;G4V9K9;R7T522;K1P9W4;Q173R0	GO:0005634;GO:0006355;GO:0003743	IPR020472;IPR007582;IPR015943;IPR001680;IPR017986;IPR019775;IPR006594	uncharacterized protein;Transcription initiation factor TFIID subunit 5;AAEL007067-PA;Uncharacterized protein	uncharacterized protein;Transcription initiation factor TFIID subunit 5;AAEL007067-PA;Uncharacterized protein
fhe-miR-2162-3p 5`t2 iso	maker-scaffold10x_1021_pilon-snap-gene-0.10	BN1106_s1329B000132	14.9	23.6	12.9	G7Y5T8	no_go	0	Uncharacterized protein	Uncharacterized protein
fhe-miR-2162-3p 5`t2 iso	maker-scaffold10x_1086_pilon-snap-gene-0.99	BN1106_s13958B000010	113.7	0	48.1	G7YDW7;Q3KTI0;C4QJA1;B6RB42;T1EMJ4	GO:0045261;GO:0046933;GO:0046961;GO:0015986	IPR001469;IPR020546;IPR020547	Mitochondrial ATP synthase delta chain;ATP synthase delta chain, mitochondrial,putative;F-type H+-transporting ATPase subunit delta;SJCHGC07036 protein;Uncharacterized protein	Mitochondrial ATP synthase delta chain;ATP synthase delta chain, mitochondrial,putative;F-type H+-transporting ATPase subunit delta;SJCHGC07036 protein;Uncharacterized protein
fhe-miR-2162-3p 5`t2 iso	maker-scaffold10x_1092_pilon-snap-gene-0.2	BN1106_s1685B000244	1.3	60	3.2	G7YMW6;Q5C422;G4VRW7	no_go	0	Uncharacterized protein;SJCHGC09019 protein	Uncharacterized protein;SJCHGC09019 protein
fhe-miR-2162-3p 5`t2 iso	maker-scaffold10x_1074_pilon-snap-gene-0.112	BN1106_s73B000487	13.5	16.4	12.9	G7YBA7;G4VQV8;G7YBA8;G4VQV9;K1QEY5	GO:0004842;GO:0008270;GO:0016874	IPR002110;IPR020683;IPR010606;IPR000433;IPR001841;IPR013083	Putative mind bomb;E3 ubiquitin-protein ligase mind-bomb;E3 ubiquitin-protein ligase MIB1	Putative mind bomb;E3 ubiquitin-protein ligase mind-bomb;E3 ubiquitin-protein ligase MIB1
fhe-miR-2162-3p 5`t2 iso	maker-scaffold10x_1084_pilon-snap-gene-0.141	BN1106_s3857B000086	8.7	22.5	11.1	G4VQF6;Q5DH24;B4JC68;Q9VMM7;Q8IGY8	GO:0000462; GO:0005654; GO:0005730; GO:0032040	IPR007146	GH11046;Uncharacterized protein;SJCHGC02583 protein;RE04093p;CG11030, isoform A;CG11030, isoform B;FI04466p	GH11046;Uncharacterized protein;SJCHGC02583 protein;RE04093p;CG11030, isoform A;CG11030, isoform B;FI04466p
fhe-miR-2162-3p 5`t2 iso	maker-scaffold10x_1075_pilon-snap-gene-0.15	BN1106_s2968B000204	0.2	118	11.1	G7Y4D4;G4VME7	GO:0046872	IPR000571	Putative unkempt protein;RING finger protein unkempt homolog	Putative unkempt protein;RING finger protein unkempt homolog
fhe-miR-2162-3p 5`t2 iso	maker-scaffold10x_1058_pilon-pred_gff_StringTie-gene-0.41		9.4	48.9	3.7					uncharacterised		GO:0006468; GO:0007034; GO:0003824; GO:0004672; GO:0005524; GO:0035091; GO:0043130
fhe-miR-2162-3p 5`t2 iso	maker-scaffold10x_1035_pilon-augustus-gene-0.15	BN1106_s2301B000262	21.1	23	41.3	G7YUQ1;G4VAE2;E9G5C4;H3A653;M3ZE82	GO:0016791;GO:0016311	IPR011948;IPR023214;IPR004274	uncharacterized protein;nuclear lim interactor-interacting factor (Nli-interacting factor) (Nli-if);CTD small phosphatase-like protein;Uncharacterized protein	uncharacterized protein;nuclear lim interactor-interacting factor (Nli-interacting factor) (Nli-if);CTD small phosphatase-like protein;Uncharacterized protein
fhe-miR-2162-3p 5`t2 iso	maker-scaffold10x_1092_pilon-augustus-gene-0.11	BN1106_s1685B000245	23.7	5	5	G7Y411;C7TYZ4;M3YVQ4;I3KRB0;H3B8S3	GO:0016021	IPR008253;IPR016579	Synaptogyrin 3;Synaptogyrin-1;Uncharacterized protein	Synaptogyrin 3;Synaptogyrin-1;Uncharacterized protein
fhe-miR-2162-3p 5`t2 iso	maker-scaffold10x_102_pilon-snap-gene-0.43		2.4	1.8	0.6					CUB domain-containing protein		no_go
fhe-miR-2162-3p 5`t2 iso	maker-scaffold10x_1075_pilon-snap-gene-0.16	BN1106_s2968B000206	165.9	0	221.1	Q86E17;C1LQU3;G4LWC0;G4LWB9;Q5DAB2	GO:0003676;GO:0000166;GO:0008270	IPR012677;IPR000504;IPR001878	Splicing factor, arginine/serine-rich 7;Arginine/serine-rich splicing factor, putative;SJCHGC09413 protein;Clone ZZZ332 mRNA sequence	Splicing factor, arginine/serine-rich 7;Arginine/serine-rich splicing factor, putative;SJCHGC09413 protein;Clone ZZZ332 mRNA sequence
fhe-miR-2162-3p 5`t2 iso	maker-scaffold10x_1296_pilon-pred_gff_StringTie-gene-0.42	BN1106_s5723B000080	1.7	2.3	1.5	G7YH82	no_go	0	Uncharacterized protein	Uncharacterized protein
fhe-miR-2162-3p 5`t2 iso	maker-scaffold10x_1257_pilon-snap-gene-0.66	BN1106_s1831B000367	0.6	0	8.9	G7YL71;K9IKC1;Q5ZLV5;F1P463;F7FI82	GO:0016805;GO:0008237;GO:0034701;GO:0006508;GO:0016787	IPR001261;IPR017153;IPR002933;IPR011650	Uncharacterized protein;Cytosolic nonspecific dipeptidase;Putative metalloexopeptidase	Uncharacterized protein;Cytosolic nonspecific dipeptidase;Putative metalloexopeptidase
fhe-miR-2162-3p 5`t2 iso	maker-scaffold10x_1198_pilon-snap-gene-0.53		36.3	10	31.9					Small GTPase		GO:0000281; GO:0007015; GO:0007163; GO:0008045; GO:0008360; GO:0016601; GO:0030031; GO:0030707; GO:0030865; GO:0032956; GO:0035006; GO:0035099; GO:0043652; GO:1902622; GO:0003924; GO:0005525; GO:0019901; GO:0005856; GO:0005886; GO:0005938; GO:0031410; GO:0043197
fhe-miR-2162-3p 5`t2 iso	maker-scaffold10x_1296_pilon-snap-gene-0.11	BN1106_s748B000263	15.1	13.8	9.8	G7YQ21;G4LYI8;C1LFV1;R7UNW2;G1T9P2	GO:0003743;GO:0016301	IPR026599;IPR000631;IPR006910	Eukaryotic translation initiation factor 3, subunit 8;Uncharacterized protein;0710008K08Rik protein;Carbohydrate kinase domain-containing protein	Eukaryotic translation initiation factor 3, subunit 8;Uncharacterized protein;0710008K08Rik protein;Carbohydrate kinase domain-containing protein
fhe-miR-2162-3p 5`t2 iso	maker-scaffold10x_1125_pilon-snap-gene-0.122	BN1106_s6244B000062	0.8	14.4	36.5	H2SX70;H2SX69;H2SX68;H2SX67;G3Q6W0	GO:0019903; GO:0043666	IPR016024;IPR007587	Uncharacterized protein	Uncharacterized protein
fhe-miR-2162-3p 5`t2 iso	maker-scaffold10x_1282_pilon-snap-gene-0.2		16	21	10.1					Ribosomal protein L7/L12		GO:0006412; GO:0003735; GO:0005840; GO:1990904
fhe-miR-2162-3p 5`t2 iso	maker-scaffold10x_113_pilon-pred_gff_StringTie-gene-0.102	BN1106_s4618B000051	1.9	9.8	1.9	no_uniprot	no_go	no_ipr	uncharacterised	uncharacterised
fhe-miR-2162-3p 5`t2 iso	maker-scaffold10x_113_pilon-pred_gff_StringTie-gene-0.102	BN1106_s4618B000051	1.9	9.8	1.9	no_uniprot	no_go	no_ipr	uncharacterised	uncharacterised
fhe-miR-2162-3p 5`t2 iso	maker-scaffold10x_113_pilon-pred_gff_StringTie-gene-0.102	BN1106_s4618B000051	1.9	9.8	1.9	no_uniprot	no_go	no_ipr	uncharacterised	uncharacterised
fhe-miR-2162-3p 5`t2 iso	maker-scaffold10x_113_pilon-pred_gff_StringTie-gene-0.102	BN1106_s4618B000051	1.9	9.8	1.9	no_uniprot	no_go	no_ipr	uncharacterised	uncharacterised
fhe-miR-2162-3p 5`t2 iso	maker-scaffold10x_113_pilon-pred_gff_StringTie-gene-0.102	BN1106_s4618B000051	1.9	9.8	1.9	no_uniprot	no_go	no_ipr	uncharacterised	uncharacterised
fhe-miR-2162-3p 5`t2 iso	maker-scaffold10x_113_pilon-pred_gff_StringTie-gene-0.102	BN1106_s4618B000051	1.9	9.8	1.9	no_uniprot	no_go	no_ipr	uncharacterised	uncharacterised
fhe-miR-2162-3p 5`t2 iso	maker-scaffold10x_113_pilon-pred_gff_StringTie-gene-0.102	BN1106_s4618B000051	1.9	9.8	1.9	no_uniprot	no_go	no_ipr	uncharacterised	uncharacterised
fhe-miR-2162-3p 5`t2 iso	maker-scaffold10x_113_pilon-pred_gff_StringTie-gene-0.102	BN1106_s4618B000051	1.9	9.8	1.9	no_uniprot	no_go	no_ipr	uncharacterised	uncharacterised
fhe-miR-2162-3p 5`t2 iso	maker-scaffold10x_113_pilon-pred_gff_StringTie-gene-0.102	BN1106_s4618B000051	1.9	9.8	1.9	no_uniprot	no_go	no_ipr	uncharacterised	uncharacterised
fhe-miR-2162-3p 5`t2 iso	maker-scaffold10x_113_pilon-pred_gff_StringTie-gene-0.102	BN1106_s4618B000051	1.9	9.8	1.9	no_uniprot	no_go	no_ipr	uncharacterised	uncharacterised
fhe-miR-2162-3p 5`t2 iso	maker-scaffold10x_113_pilon-pred_gff_StringTie-gene-0.102	BN1106_s4618B000051	1.9	9.8	1.9	no_uniprot	no_go	no_ipr	uncharacterised	uncharacterised
fhe-miR-2162-3p 5`t2 iso	maker-scaffold10x_113_pilon-pred_gff_StringTie-gene-0.102	BN1106_s4618B000051	1.9	9.8	1.9	no_uniprot	no_go	no_ipr	uncharacterised	uncharacterised
fhe-miR-2162-3p 5`t2 iso	maker-scaffold10x_113_pilon-pred_gff_StringTie-gene-0.102	BN1106_s4618B000051	1.9	9.8	1.9	no_uniprot	no_go	no_ipr	uncharacterised	uncharacterised
fhe-miR-2162-3p 5`t2 iso	maker-scaffold10x_113_pilon-pred_gff_StringTie-gene-0.102	BN1106_s4618B000051	1.9	9.8	1.9	no_uniprot	no_go	no_ipr	uncharacterised	uncharacterised
fhe-miR-2162-3p 5`t2 iso	maker-scaffold10x_113_pilon-pred_gff_StringTie-gene-0.102	BN1106_s4618B000051	1.9	9.8	1.9	no_uniprot	no_go	no_ipr	uncharacterised	uncharacterised
fhe-miR-2162-3p 5`t2 iso	maker-scaffold10x_113_pilon-pred_gff_StringTie-gene-0.102	BN1106_s4618B000051	1.9	9.8	1.9	no_uniprot	no_go	no_ipr	uncharacterised	uncharacterised
fhe-miR-2162-3p 5`t2 iso	maker-scaffold10x_113_pilon-pred_gff_StringTie-gene-0.102	BN1106_s4618B000051	1.9	9.8	1.9	no_uniprot	no_go	no_ipr	uncharacterised	uncharacterised
fhe-miR-2162-3p 5`t2 iso	maker-scaffold10x_113_pilon-pred_gff_StringTie-gene-0.102	BN1106_s4618B000051	1.9	9.8	1.9	no_uniprot	no_go	no_ipr	uncharacterised	uncharacterised
fhe-miR-2162-3p 5`t2 iso	maker-scaffold10x_1165_pilon-snap-gene-0.17	BN1106_s178B000377	2	7.1	1.1	G7YUB1;G4VMI1;R7TSQ1;E0VAC8;E2B7B4	no_go	IPR011047;IPR015943;IPR001680;IPR019775;IPR017986	WD-repeat protein, putative;WD repeat-containing protein 7;Putative uncharacterized protein;Uncharacterized protein	WD-repeat protein, putative;WD repeat-containing protein 7;Putative uncharacterized protein;Uncharacterized protein
fhe-miR-2162-3p 5`t2 iso	maker-scaffold10x_1181_pilon-snap-gene-0.1	BN1106_s314B000335	1.2	11.4	0.9	G7YWV4;G4VJV4;F4P9H3;L5KUE2;C3ZBW1	GO:0003341; GO:0005930; GO:1904158; GO:0005737	IPR008962;IPR027417	Putative uncharacterized protein;Hydrocephalus-inducing protein homolog;Hydrocephalus-inducing protein like protein	Putative uncharacterized protein;Hydrocephalus-inducing protein homolog;Hydrocephalus-inducing protein like protein
fhe-miR-2162-3p 5`t2 iso	maker-scaffold10x_1181_pilon-snap-gene-0.1	BN1106_s314B000335	1.2	11.4	0.9	G7YWV4;G4VJV4;F4P9H3;L5KUE2;C3ZBW1	GO:0003341; GO:0005930; GO:1904158; GO:0005737	IPR008962;IPR027417	Putative uncharacterized protein;Hydrocephalus-inducing protein homolog;Hydrocephalus-inducing protein like protein	Putative uncharacterized protein;Hydrocephalus-inducing protein homolog;Hydrocephalus-inducing protein like protein
fhe-miR-2162-3p 5`t2 iso	maker-scaffold10x_1149_pilon-snap-gene-0.13		37.1	29	49.2					Protein kinase		GO:0018108; GO:0004715; GO:0005524
fhe-miR-2162-3p 5`t2 iso	maker-scaffold10x_1335_pilon-snap-gene-0.68	BN1106_s832B000177	2.4	4.7	1.1	G4LZI0;Q5BXD1;R7TQJ0;G3P580;K7FXT2	GO:0003697; GO:0005657; GO:0006508; GO:0008233; GO:0018142; GO:0045830; GO:0097681	IPR003738	Uncharacterized protein;Putative uncharacterized protein;SJCHGC09141 protein	Uncharacterized protein;Putative uncharacterized protein;SJCHGC09141 protein
fhe-miR-2162-3p 5`t2 iso	maker-scaffold10x_125_pilon-snap-gene-0.19	BN1106_s5457B000036	0.1	0	0	G7Y9C2;G4LY86;Q5BXJ1;Q5C329;D6WH28	GO:0000288; GO:0000932; GO:0005634; GO:0030015; GO:0060090;GO:0017148	IPR007196;IPR024557	Putative uncharacterized protein;Ccr4-not transcription complex, putative;CCR4-NOT transcription complex subunit 1;SJCHGC08729 protein;SJCHGC07145 protein	Putative uncharacterized protein;Ccr4-not transcription complex, putative;CCR4-NOT transcription complex subunit 1;SJCHGC08729 protein;SJCHGC07145 protein
fhe-miR-2162-3p 5`t2 iso	maker-scaffold10x_142_pilon-pred_gff_StringTie-gene-0.156		2	7.1	1.1					Ribonuclease		no_go
fhe-miR-2162-3p 5`t2 iso	maker-scaffold10x_142_pilon-pred_gff_StringTie-gene-0.156		2	7.1	1.1					Ribonuclease		no_go
fhe-miR-2162-3p 5`t2 iso	maker-scaffold10x_142_pilon-pred_gff_StringTie-gene-0.156		2	7.1	1.1					Ribonuclease		no_go
fhe-miR-2162-3p 5`t2 iso	maker-scaffold10x_142_pilon-snap-gene-0.66	BN1106_s1879B000220	51.4	58.1	165	G7YIZ9;G4LV85	GO:0005622;GO:0005085;GO:0007264	IPR008937;IPR023578;IPR001895	Ral guanine nucleotide exchange factor with pH domain and sh3 binding motif, ralgps, putative;Ras-specific guanine nucleotide-releasing factor RalGPS1	Ral guanine nucleotide exchange factor with pH domain and sh3 binding motif, ralgps, putative;Ras-specific guanine nucleotide-releasing factor RalGPS1
fhe-miR-2162-3p 5`t2 iso	maker-scaffold10x_172_pilon-snap-gene-0.64	BN1106_s4454B000121	25.3	13.7	9.9	G4VHV4;G4VHV5;G7Y4E2;C1LFB9;Q86EP6	GO:0004864; GO:0005737; GO:0007049; GO:0051301	IPR006760	cAMP-regulated phosphoprotein 19;camp-regulated phosphoprotein;Camp-regulated phosphoprotein;Clone ZZD1559 mRNA sequence	cAMP-regulated phosphoprotein 19;camp-regulated phosphoprotein;Camp-regulated phosphoprotein;Clone ZZD1559 mRNA sequence
fhe-miR-2162-3p 5`t2 iso	maker-scaffold10x_172_pilon-augustus-gene-0.8	BN1106_s3392B000187	32.2	0	92.1	H2KUC4;G4M152;Q5BRH9;E9H2D3;C0HBG7	no_go	IPR007998	FAM114A2;Putative uncharacterized protein;Protein FAM114A2;SJCHGC08227 protein	FAM114A2;Putative uncharacterized protein;Protein FAM114A2;SJCHGC08227 protein
fhe-miR-2162-3p 5`t2 iso	maker-scaffold10x_13_pilon-snap-gene-2.144	BN1106_s285B000839	153	131.7	71.5	G7YVD4;C4QGD9;C4QGD8;R7V4R2;E0W1A6	GO:0004222;GO:0006508;GO:0008270;GO:0007229	IPR006586;IPR001762;IPR013032;IPR024079;IPR001590;IPR018358;IPR000742;IPR013111;IPR002870	Subfamily M12B unassigned peptidase (M12 family);ADAM 9, putative;Disintegrin and metalloproteinase domain-containing protein 9;Uncharacterized protein	Subfamily M12B unassigned peptidase (M12 family);ADAM 9, putative;Disintegrin and metalloproteinase domain-containing protein 9;Uncharacterized protein
fhe-miR-2162-3p 5`t2 iso	maker-scaffold10x_172_pilon-snap-gene-0.63	BN1106_s1962B000136	4.1	0.1	0.1	no_uniprot	no_go	no_ipr	uncharacterised	uncharacterised
fhe-miR-2162-3p 5`t2 iso	maker-scaffold10x_1637_pilon-snap-gene-0.25	BN1106_s2819B000109	1395	582	181	G7YI90;G4VAJ2;I3IU21;H2TQ38;H0UXX2	GO:0016301	IPR001478;IPR008145;IPR008144;IPR020590;IPR027417;IPR001202	Membrane associated guanylate kinase inverted related;Membrane-associated guanylate kinase WW and PDZ domain-containing protein 3;Uncharacterized protein	Membrane associated guanylate kinase inverted related;Membrane-associated guanylate kinase WW and PDZ domain-containing protein 3;Uncharacterized protein
fhe-miR-2162-3p 5`t2 iso	maker-scaffold10x_145_pilon-augustus-gene-2.246	BN1106_s1192B000304	52.1	0	122.9	M4QK25;G4VMX4;E0WFE5;F8TJX6;D5JG45	GO:0003676;Full=AGO-2;GO:0003743	IPR014811;IPR003100;IPR003165;IPR012337	argonaute-2;argonaute 1 protein;AGO-2;Putative eukaryotic translation initiation factor 2c;Ago1	argonaute-2;argonaute 1 protein;AGO-2;Putative eukaryotic translation initiation factor 2c;Ago1
fhe-miR-2162-3p 5`t2 iso	maker-scaffold10x_1749_pilon-snap-gene-0.7	BN1106_s3973B000038	43.9	39.9	16	H2KUC0;Q5BZY6;G4VP68;E7FCB4;T1E1S3	GO:0005856;GO:0005925;GO:0005524;GO:0004713;GO:0004871;GO:0018108;GO:0007172;GO:0007165	IPR019749;IPR019748;IPR000299;IPR005189;IPR011009;IPR000719;IPR017441;IPR001245;IPR008266;IPR020635;IPR014352	Uncharacterized protein;tyrosine kinase;PTK2 protein tyrosine kinase 2;SJCHGC08218 protein;Putative focal adhesion protein kinase	Uncharacterized protein;tyrosine kinase;PTK2 protein tyrosine kinase 2;SJCHGC08218 protein;Putative focal adhesion protein kinase
fhe-miR-2162-3p 5`t2 iso	maker-scaffold10x_145_pilon-snap-gene-0.19	BN1106_s4107B000060	2.2	0	0.7	G7Y7Z6;Q5DD47;G4LV08	no_go	0	Spindle assembly checkpoint component MAD1 (Mitotic arrest deficient protein 1), putative;Spindle assembly checkpoint component;SJCHGC01730 protein	Spindle assembly checkpoint component MAD1 (Mitotic arrest deficient protein 1), putative;Spindle assembly checkpoint component;SJCHGC01730 protein
fhe-miR-2162-3p 5`t2 iso	maker-scaffold10x_145_pilon-snap-gene-0.11	BN1106_s4107B000059	36.6	38.2	54	G4LV07;G4LV06;G7Y7Z5;K1RN03;U3K0E0	GO:0046872	IPR019496;IPR015880;IPR007087	Putative uncharacterized protein;Nuclear fragile X mental retardation-interacting protein 1;Uncharacterized protein	Putative uncharacterized protein;Nuclear fragile X mental retardation-interacting protein 1;Uncharacterized protein
fhe-miR-2162-3p 5`t2 iso	maker-scaffold10x_139_pilon-pred_gff_StringTie-gene-0.37	BN1106_s10217B000030	5.1	12.5	0.8	H3I9P0;H3J080;H3HZL1;H3JAY6;H3JG89	GO:0003723;GO:0003964;GO:0006278;GO:0046872	IPR005135;IPR000477;IPR003286;IPR011011;IPR019786;IPR019787;IPR013083	Uncharacterized protein	Uncharacterized protein
fhe-miR-2162-3p 5`t2 iso	maker-scaffold10x_142_pilon-pred_gff_StringTie-gene-0.106		0.7	2.7	1.2					uncharacterised		no_go
fhe-miR-2162-3p 5`t2 iso	maker-scaffold10x_1606_pilon-augustus-gene-0.44		0.1	0	0					Legumain 1 like		GO:0006508; GO:0008233; GO:0110165
fhe-miR-2162-3p 5`t2 iso	maker-scaffold10x_1373_pilon-snap-gene-0.99	BN1106_s3232B000094	2.9	5.5	2.1	G7Y468;G4V5I5;Q5BVG2;T1JAT5;B7PAS3	GO:0016162;GO:0004725;GO:0050254;GO:0035335	IPR003961;IPR013783;IPR000387;IPR016130;IPR000242	Receptor protein tyrosine phosphatase, putative;Putative receptor protein tyrosine phosphatase;Protein-tyrosine phosphatase;SJCHGC04925 protein;Uncharacterized protein	Receptor protein tyrosine phosphatase, putative;Putative receptor protein tyrosine phosphatase;Protein-tyrosine phosphatase;SJCHGC04925 protein;Uncharacterized protein
fhe-miR-2162-3p 5`t2 iso	maker-scaffold10x_1404_pilon-augustus-gene-0.44	BN1106_s3119B000122	131.9	100.4	100.5	G7YFX7;G4VRU3;Q5BVN9;B4N666;A7SYV8	GO:0005737; GO:0007010	IPR001870;IPR008985;IPR013144;IPR024964;IPR006595;IPR006594;IPR013720;IPR027713;IPR018355;IPR003877	Predicted protein;GK17796;Ran binding protein 9-related;Ran-binding proteins 9/10 homolog;SJCHGC07825 protein	Predicted protein;GK17796;Ran binding protein 9-related;Ran-binding proteins 9/10 homolog;SJCHGC07825 protein
fhe-miR-2162-3p 5`t2 iso	maker-scaffold10x_1608_pilon-pred_gff_StringTie-gene-0.21		3.4	16.4	2.4					Reverse transcriptase		GO:0005488
fhe-miR-2162-3p 5`t2 iso	maker-scaffold10x_1608_pilon-pred_gff_StringTie-gene-0.21		3.4	16.4	2.4					Reverse transcriptase		GO:0005488
fhe-miR-2162-3p 5`t2 iso	maker-scaffold10x_1500_pilon-snap-gene-0.69	BN1106_s7490B000059	78.7	122.8	27	C1LH78;G4LXV8;Q5C143;G7YEV2;K1PA61	no_go	IPR004000;IPR004001	Actin-like protein 6A;Actin-like protein 6, acl6;SJCHGC03779 protein	Actin-like protein 6A;Actin-like protein 6, acl6;SJCHGC03779 protein
fhe-miR-2162-3p 5`t2 iso	maker-scaffold10x_167_pilon-snap-gene-0.40	BN1106_s253B000145	13.4	61.3	32.1	G7YVB5;G4VTM5;K1Q9M9;G7NZ16;F6S2M3	GO:0016021;GO:0005524;GO:0019829;GO:0000287;GO:0004012	IPR023299;IPR006539;IPR001757;IPR023214;IPR018303;IPR008250	Uncharacterized protein;Phospholipid-transporting atpase;Putative uncharacterized protein;Phospholipid-translocating ATPase;Putative phospholipid-transporting ATPase IF	Uncharacterized protein;Phospholipid-transporting atpase;Putative uncharacterized protein;Phospholipid-translocating ATPase;Putative phospholipid-transporting ATPase IF
fhe-miR-2162-3p 5`t2 iso	maker-scaffold10x_1428_pilon-snap-gene-0.6	BN1106_s1191B000314	1	4.5	0.6	G7Y8J8;G4M0W1;K1R035;A7SJD2;F7D733	GO:0005524;GO:0017111;GO:0005737;GO:0005874;GO:0008568;GO:0051013	IPR003593;IPR003959;IPR027417;IPR027497;IPR006594;IPR013720	Predicted protein;Katanin p60 ATPase-containing subunit A-like 2	Predicted protein;Katanin p60 ATPase-containing subunit A-like 2
fhe-miR-2162-3p 5`t2 iso	maker-scaffold10x_1453_pilon-augustus-gene-0.58	BN1106_s6663B000087	13.1	26.4	9.6	C1LEU3;G7YU24;Q5C551;G4VB59;H2Z0S6	GO:0080048;GO:0008152	IPR026506;IPR011146	Uncharacterized protein;Putative uncharacterized protein;SJCHGC05162 protein	Uncharacterized protein;Putative uncharacterized protein;SJCHGC05162 protein
fhe-miR-2162-3p 5`t2 iso	maker-scaffold10x_1373_pilon-snap-gene-0.91	BN1106_s1198B000150	8.8	13.8	7.3	G7YNR8;G4LVD3;C1LEC3;G4LVD4;Q5C564	GO:0005634	IPR000953;IPR016197;IPR008676;IPR026541	Male-specific lethal 3-like 1;Putative uncharacterized protein;SJCHGC07434 protein	Male-specific lethal 3-like 1;Putative uncharacterized protein;SJCHGC07434 protein
fhe-miR-2162-3p 5`t2 iso	maker-scaffold10x_1502_pilon-pred_gff_StringTie-gene-0.52		0.2	0.4	0.1					uncharacterised		no_go
fhe-miR-2162-3p 5`t2 iso	maker-scaffold10x_1502_pilon-pred_gff_StringTie-gene-0.52		0.2	0.4	0.1					uncharacterised		no_go
fhe-miR-2162-3p 5`t2 iso	maker-scaffold10x_1502_pilon-pred_gff_StringTie-gene-0.52		0.2	0.4	0.1					uncharacterised		no_go
fhe-miR-2162-3p 5`t2 iso	maker-scaffold10x_1656_pilon-augustus-gene-0.18		65.6	43.2	53					COP9 signalosome complex subunit 6		GO:0000338; GO:0008237; GO:0005737; GO:0008180
fhe-miR-2162-3p 5`t2 iso	maker-scaffold10x_203_pilon-snap-gene-0.68	BN1106_s16B000585	30.9	16.4	39.2	C1LDT8;H2KU27;G4VDD4;B1WA72;Q5BZY0	GO:0046872;GO:0003677;GO:0008270;GO:0016020;GO:0007030;GO:0015031	IPR002893;IPR017956;IPR001487;IPR019786;IPR011011;IPR001965;IPR001841;IPR013083;IPR009316;IPR024603;IPR024602	SJCHGC06414 protein;Zinc finger MYND domain-containing protein 11;Putative uncharacterized protein;Conserved oligomeric Golgi complex subunit 2;SJCHGC04839 protein	SJCHGC06414 protein;Zinc finger MYND domain-containing protein 11;Putative uncharacterized protein;Conserved oligomeric Golgi complex subunit 2;SJCHGC04839 protein
fhe-miR-2162-3p 5`t2 iso	maker-scaffold10x_1723_pilon-snap-gene-0.48	BN1106_s1400B000288	19.3	26	19.2	G7YIG6;M3ZWR5;H2M4Z7;Q86FB2;G4VBZ2	GO:0010038	IPR004323;IPR011322	Divalent cation tolerance cuta-related;Protein CutA;Uncharacterized protein;SJCHGC05154 protein	Divalent cation tolerance cuta-related;Protein CutA;Uncharacterized protein;SJCHGC05154 protein
fhe-miR-2162-3p 5`t2 iso	maker-scaffold10x_1377_pilon-snap-gene-0.6	BN1106_s1038B000138	74.1	98.6	34.9	G4VB17;G7Y6L4;M9UW40;Q5C229;T1EFX6	GO:0007165	IPR000698;IPR011021;IPR014752;IPR011022;IPR014753;IPR014756;IPR017864	Putative beta-arrestin 1;Beta-arrestin;Arrestin-beta;SJCHGC09071 protein;Uncharacterized protein	Putative beta-arrestin 1;Beta-arrestin;Arrestin-beta;SJCHGC09071 protein;Uncharacterized protein
fhe-miR-2162-3p 5`t2 iso	maker-scaffold10x_1445_pilon-augustus-gene-0.4	BN1106_s2593B000233	27.2	23.7	9.6	Q86EN3;Q5DDG1;C1LDA3;C1LDM5;C1LDA5	GO:0033179;GO:0015078;GO:0016787;GO:0015991	IPR002843;IPR016727	Vacuolar H ATPase;SJCHGC06877 protein;Clone ZZD1599 mRNA sequence	Vacuolar H ATPase;SJCHGC06877 protein;Clone ZZD1599 mRNA sequence
fhe-miR-2162-3p 5`t2 iso	maker-scaffold10x_13_pilon-snap-gene-0.76	BN1106_s980B000151	9.3	30.9	43.3	H2KQC8;G4VH88;G4VH87;G4VH86;G1T926	GO:0005813;GO:0005869;GO:0000776;GO:0005874;GO:0000922;GO:0010970	IPR000938;IPR027663;IPR022157	Uncharacterized protein;Restin-like;Dynactin 1	Uncharacterized protein;Restin-like;Dynactin 1
fhe-miR-2162-3p 5`t2 iso	maker-scaffold10x_1546_pilon-snap-gene-0.20	BN1106_s4550B000109	4.2	4.3	0.8	G4LUL4;G7YAG9;E0VA12;Q71BB3;C3ZPA6	GO:0010181;GO:0005506;GO:0016491;GO:0003958	IPR003097;IPR017927;IPR001094;IPR008254;IPR001709;IPR023173;IPR001433;IPR017938	Putative uncharacterized protein;NADPH fad oxidoreductase, putative;NADPH dependent diflavin oxidoreductase,putative;NADPH-dependent diflavin oxidoreductase 1;NADPH-dependent FMN and FAD containing oxidoreductase-like protein	Putative uncharacterized protein;NADPH fad oxidoreductase, putative;NADPH dependent diflavin oxidoreductase,putative;NADPH-dependent diflavin oxidoreductase 1;NADPH-dependent FMN and FAD containing oxidoreductase-like protein
fhe-miR-2162-3p 5`t2 iso	maker-scaffold10x_1723_pilon-snap-gene-0.51	BN1106_s1400B000286	3	12.9	16.8	G7YIG8;C1LEP7;G4VBZ4;T1HBY0;T1J7L4	GO:0016020; GO:0005085; GO:0031410	IPR005112;IPR001194;IPR005113	Uncharacterized protein;uncharacterized protein;DENN domain-containing protein 1A	Uncharacterized protein;uncharacterized protein;DENN domain-containing protein 1A
fhe-miR-2162-3p 5`t2 iso	maker-scaffold10x_1459_pilon-snap-gene-0.32	BN1106_s2440B000219	6	55.7	6.5	G7Y500	GO:0046872	IPR007087;IPR015880	Uncharacterized protein	Uncharacterized protein
fhe-miR-2162-3p 5`t2 iso	maker-scaffold10x_1459_pilon-snap-gene-0.32	BN1106_s2440B000219	6	55.7	6.5	G7Y500	GO:0046872	IPR007087;IPR015880	Uncharacterized protein	Uncharacterized protein
fhe-miR-2162-3p 5`t2 iso	maker-scaffold10x_172_pilon-augustus-gene-0.2	BN1106_s734B000323	19.9	27.2	27.1	H2KVT1;G4VBI1;G7YV06	no_go	0	Putative rac guanyl-nucleotide exchange factor;Putative uncharacterized protein;Rac guanyl-nucleotide exchange factor	Putative rac guanyl-nucleotide exchange factor;Putative uncharacterized protein;Rac guanyl-nucleotide exchange factor
fhe-miR-2162-3p 5`t2 iso	maker-scaffold10x_137_pilon-augustus-gene-0.4	BN1106_s1018B000175	1.6	7.1	27.8	G7YTL3;E9HBU7;G3TBR7;F1QWV7;E0AE56	GO:0016021;GO:0005509;GO:0006898;GO:0070293;GO:0016324;GO:0031526;GO:0005905;GO:0030139;GO:0005783;GO:0005768;GO:0005794;GO:0008283;GO:0030900;GO:0006766	IPR011042;IPR026823;IPR000742;IPR001881;IPR013032;IPR000152;IPR018097;IPR009030;IPR023415;IPR000033;IPR002172;IPR019825	Low-density lipoprotein receptor-related protein 2;uncharacterized protein;Uncharacterized protein;Very low-density lipoprotein receptor	Low-density lipoprotein receptor-related protein 2;uncharacterized protein;Uncharacterized protein;Very low-density lipoprotein receptor
fhe-miR-2162-3p 5`t2 iso	maker-scaffold10x_238_pilon-snap-gene-0.100	BN1106_s679B000257	36.4	57.5	13.4	G7YLV4;G4M1K0;M9PDC7;Q8INU2;M9PBF6	GO:0016021;GO:0005509;GO:0004872;GO:0005089;GO:0035023;GO:0045179;GO:0005886;GO:0008021;GO:0045746;GO:0007269;GO:0002052;GO:0045860;GO:0008104;GO:0051124;GO:0048488	IPR000219;IPR011992;IPR018247;IPR002048;IPR000261;IPR011993;IPR012493;IPR011511;IPR001452;IPR000108	Dynamin-associated protein, putative;Intersectin-1;Dynamin associated protein 160, isoform G;Dynamin associated protein 160, isoform H;Dynamin associated protein 160, isoform B	Dynamin-associated protein, putative;Intersectin-1;Dynamin associated protein 160, isoform G;Dynamin associated protein 160, isoform H;Dynamin associated protein 160, isoform B
fhe-miR-2162-3p 5`t2 iso	maker-scaffold10x_2232_pilon-snap-gene-0.16		6	5.1	1.4					Small GTPase	A0A4E0RJF7	GO:0016020; GO:0005525; GO:0003924; GO:0007165
fhe-miR-2162-3p 5`t2 iso	maker-scaffold10x_492_pilon-snap-gene-0.5	BN1106_s2428B000108	8.8	13.8	7.3	Q5DCP5;B3RSH9	GO:0005634	IPR021346	Putative uncharacterized protein;SJCHGC06378 protein;Uncharacterized protein	Putative uncharacterized protein;SJCHGC06378 protein;Uncharacterized protein
fhe-miR-2162-3p 5`t2 iso	maker-scaffold10x_217_pilon-snap-gene-1.134		20.4	4.1	2.8					Neuronal tryptophan hydroxylase		GO:0009072; GO:0005506; GO:0016714
fhe-miR-2162-3p 5`t2 iso	maker-scaffold10x_391_pilon-snap-gene-0.56	BN1106_s5838B000056	9.7	7.3	14.7	C7C208;Q8MWP9;Q8T5G5;Q5C3C1;G7YUI2	GO:0004519;GO:0003723;GO:0003964;GO:0006278	IPR005135;IPR000477;IPR027124	Endonuclease-reverse transcriptase;Craniofacial development protein 2;SJCHGC04023 protein;Polyprotein	Endonuclease-reverse transcriptase;Craniofacial development protein 2;SJCHGC04023 protein;Polyprotein
fhe-miR-2162-3p 5`t2 iso	maker-scaffold10x_209_pilon-snap-gene-0.31		22	50.8	9					Ubiquinone biosynthesis protein Coq4		GO:0006744; GO:0031314
fhe-miR-2162-3p 5`t2 iso	maker-scaffold10x_485_pilon-snap-gene-0.77	BN1106_s633B000403	1.6	6.8	16.1	G4LW29;G7YGY7;K1Q6P3;H9KF93;H2R2A3	GO:0005509	IPR011992;IPR018247;IPR002048;IPR019536	Putative uncharacterized protein;Uncharacterized protein	Putative uncharacterized protein;Uncharacterized protein
fhe-miR-2162-3p 5`t2 iso	maker-scaffold10x_2098_pilon-snap-gene-0.45	BN1106_s10367B000010	4	14	3.9	no_uniprot	no_go	no_ipr	uncharacterised	uncharacterised
fhe-miR-2162-3p 5`t2 iso	maker-scaffold10x_340_pilon-augustus-gene-0.17	BN1106_s1658B000132	15.8	28.5	23.1	G4VRA0;T1VXA1;G4VR99;G4VR98;C1LH16	GO:0016787;GO:0070403	IPR003000;IPR026591;IPR026590	NAD-dependent deacetylase sirtuin-2;Putative chromatin regulatory protein sir2;Sirtuin 2	NAD-dependent deacetylase sirtuin-2;Putative chromatin regulatory protein sir2;Sirtuin 2
fhe-miR-2162-3p 5`t2 iso	maker-scaffold10x_340_pilon-augustus-gene-0.17	BN1106_s1658B000132	15.8	28.5	23.1	G4VRA0;T1VXA1;G4VR99;G4VR98;C1LH16	GO:0016787;GO:0070403	IPR003000;IPR026591;IPR026590	NAD-dependent deacetylase sirtuin-2;Putative chromatin regulatory protein sir2;Sirtuin 2	NAD-dependent deacetylase sirtuin-2;Putative chromatin regulatory protein sir2;Sirtuin 2
fhe-miR-2162-3p 5`t2 iso	maker-scaffold10x_213_pilon-snap-gene-0.49		94.9	126.9	152.4					Major sperm protein (MSP) domain		GO:0016020
fhe-miR-2162-3p 5`t2 iso	maker-scaffold10x_213_pilon-snap-gene-0.49		94.9	126.9	152.4					Major sperm protein (MSP) domain		GO:0016020
fhe-miR-2162-3p 5`t2 iso	maker-scaffold10x_410_pilon-snap-gene-0.17	BN1106_s5383B000131	60.6	148.2	113.4	H2ULU2;H2ULT9;H2ULU0;H2ULT8;H0ZE41	GO:0005544; GO:0016020; GO:1903861	IPR000008;IPR010734;IPR002035	Uncharacterized protein	Uncharacterized protein
fhe-miR-2162-3p 5`t2 iso	maker-scaffold10x_26_pilon-augustus-gene-0.7	BN1106_s1078B000235	24.9	41	67.4	G7YPM7;G4VAT5;Q1RLA0;F6W2C6;K7GM92	GO:0003676;GO:0008270;GO:0016779	IPR002058;IPR015880;IPR001878;IPR002934	Uncharacterized protein;zinc finger protein;Terminal uridylyltransferase 7;Zinc finger protein	Uncharacterized protein;zinc finger protein;Terminal uridylyltransferase 7;Zinc finger protein
fhe-miR-2162-3p 5`t2 iso	maker-scaffold10x_314_pilon-snap-gene-0.19	BN1106_s3381B000138	18.8	20.7	10.7	G7YQ19;G4VG91;H9KQV1;L7M1P7;E9HG21	GO:0008080	IPR016181;IPR000182	Putative uncharacterized protein;Putative acetyltransferase (Gnat) family containing protein;N-alpha-acetyltransferase 40 NatD catalytic subunit;Uncharacterized protein	Putative uncharacterized protein;Putative acetyltransferase (Gnat) family containing protein;N-alpha-acetyltransferase 40 NatD catalytic subunit;Uncharacterized protein
fhe-miR-2162-3p 5`t2 iso	maker-scaffold10x_24_pilon-snap-gene-0.43	BN1106_s215B000585	54.9	0	91.2	G7YLE2	no_go	0	Uncharacterized protein	Uncharacterized protein
fhe-miR-2162-3p 5`t2 iso	maker-scaffold10x_439_pilon-snap-gene-0.24	BN1106_s1614B000277	7.3	18.3	17.6	no_uniprot	no_go	no_ipr	uncharacterised	uncharacterised
fhe-miR-2162-3p 5`t2 iso	maker-scaffold10x_254_pilon-snap-gene-0.27	BN1106_s369B000194	1.2	8.4	0.8	G7YK49;G7YK50	GO:0016020	IPR013032;IPR000742;IPR000884	Uncharacterized protein	Uncharacterized protein
fhe-miR-2162-3p 5`t2 iso	maker-scaffold10x_441_pilon-snap-gene-0.30	BN1106_s1504B000148	28.3	23.9	15.4	G7YG13;H2KP75;G4VBQ5;G4V835;G4VBQ6	GO:0046872	IPR015880;IPR007087	uncharacterized protein;Uncharacterized protein	uncharacterized protein;Uncharacterized protein
fhe-miR-2162-3p 5`t2 iso	maker-scaffold10x_314_pilon-pred_gff_StringTie-gene-0.54		25.5	62.6	5.3					uncharacterised		no_go
fhe-miR-2162-3p 5`t2 iso	maker-scaffold10x_432_pilon-snap-gene-0.101	BN1106_s301B000355	84	47.8	36.5	G7Y4D4;G4VME7;E2AWV4;D6WZ20;H9KS18	GO:0008270;GO:0046872	IPR000571;IPR001841;IPR013083	Putative uncharacterized protein;RING finger protein unkempt;Putative unkempt protein;RING finger protein unkempt homolog;Uncharacterized protein	Putative uncharacterized protein;RING finger protein unkempt;Putative unkempt protein;RING finger protein unkempt homolog;Uncharacterized protein
fhe-miR-2162-3p 5`t2 iso	maker-scaffold10x_500_pilon-snap-gene-0.45		76.7	49.5	261.5					Oxidative stress-responsive serine-rich protein 1		no_go
fhe-miR-2162-3p 5`t2 iso	maker-scaffold10x_362_pilon-pred_gff_StringTie-gene-0.11	BN1106_s960B000218	13.8	6.8	15.4	H2KSS2;G4VBE2;C1LIB5;H2KSS1;Q5BYG9	GO:0016021;GO:0055085	IPR011701;IPR020846;IPR016196	Major facilitator superfamily;Putative drug transporter;MFS transporter ceroid-lipofuscinosis neuronal protein 7;SJCHGC04715 protein	Major facilitator superfamily;Putative drug transporter;MFS transporter ceroid-lipofuscinosis neuronal protein 7;SJCHGC04715 protein
fhe-miR-2162-3p 5`t2 iso	maker-scaffold10x_362_pilon-pred_gff_StringTie-gene-0.11	BN1106_s960B000218	13.8	6.8	15.4	H2KSS2;G4VBE2;C1LIB5;H2KSS1;Q5BYG9	GO:0016021;GO:0055085	IPR011701;IPR020846;IPR016196	Major facilitator superfamily;Putative drug transporter;MFS transporter ceroid-lipofuscinosis neuronal protein 7;SJCHGC04715 protein	Major facilitator superfamily;Putative drug transporter;MFS transporter ceroid-lipofuscinosis neuronal protein 7;SJCHGC04715 protein
fhe-miR-2162-3p 5`t2 iso	maker-scaffold10x_2403_pilon-snap-gene-0.19		0.3	0	0.2					Calycin		GO:0008289
fhe-miR-2162-3p 5`t2 iso	maker-scaffold10x_392_pilon-snap-gene-0.31	BN1106_s3788B000102	16.9	11.1	21.5	G7YIQ9;G4V7V8	no_go	IPR002110;IPR020683	Putative ga binding protein beta chain (Transcription factor e4tf1-47);GA-binding protein transcription factor beta	Putative ga binding protein beta chain (Transcription factor e4tf1-47);GA-binding protein transcription factor beta
fhe-miR-2162-3p 5`t2 iso	maker-scaffold10x_383_pilon-augustus-gene-1.37		8.4	2.5	1.1					uncharacterised		no_go
fhe-miR-2162-3p 5`t2 iso	maker-scaffold10x_342_pilon-augustus-gene-0.181	BN1106_s678B000124	5.2	31.7	380.8	Q5BQX8;G7YA46;G7YA45;G4VR86;G4VR89	GO:0005509	IPR011992;IPR018247;IPR002048	Putative calmodulin-3 (CaM-3);Putative calmodulin-4 (Calcium-binding protein Dd112);Calmodulin-like protein;Calmodulin;Calcium-binding EF-hand,domain-containing protein;SJCHGC09767 protein	Putative calmodulin-3 (CaM-3);Putative calmodulin-4 (Calcium-binding protein Dd112);Calmodulin-like protein;Calmodulin;Calcium-binding EF-hand,domain-containing protein;SJCHGC09767 protein
fhe-miR-2162-3p 5`t2 iso	maker-scaffold10x_313_pilon-snap-gene-0.74	BN1106_s3128B000152	1.2	3.2	0.4	Q86F33;G4VC98;K1RAE9;I3MDA3;H0W6D7	GO:0005622;GO:0005525;GO:0007264;GO:0005737;GO:0030496;GO:0051233;GO:0019003;GO:0007059	IPR027417;IPR005225;IPR024156;IPR006689	ADP-ribosylation factor-like 10, arl10;Uncharacterized protein;ADP-ribosylation factor-like protein 8A;Putative ADP-ribosylation factor-like 10C;SJCHGC07031 protein	ADP-ribosylation factor-like 10, arl10;Uncharacterized protein;ADP-ribosylation factor-like protein 8A;Putative ADP-ribosylation factor-like 10C;SJCHGC07031 protein
fhe-miR-2162-3p 5`t2 iso	maker-scaffold10x_217_pilon-snap-gene-1.130	BN1106_s3476B000067	25.3	34.6	40.6	G7YVG0;G4LX75;H3B0A1;K9MXM2;M3ZGZ3	GO:0005634;GO:0007049;GO:0051301;GO:0000079	IPR013763;IPR006671;IPR015451;IPR014400;IPR004367	Cyclin d, putative;G1/S-specific cyclin-D1;Uncharacterized protein;Cyclin D-like protein	Cyclin d, putative;G1/S-specific cyclin-D1;Uncharacterized protein;Cyclin D-like protein
fhe-miR-2162-3p 5`t2 iso	maker-scaffold10x_486_pilon-pred_gff_StringTie-gene-0.53	BN1106_s823B000215	36.2	27.3	41.7	Q5BXG8;Q5D9H6;G4M0L1;H3J8C1;E9H6N6	GO:0008531;GO:0009231;GO:0016779	IPR023468;IPR015865;IPR023465	Putative uncharacterized protein;Riboflavin kinase/fmn adenylyltransferase,putative;Uncharacterized protein;SJCHGC04098 protein;SJCHGC02943 protein	Putative uncharacterized protein;Riboflavin kinase/fmn adenylyltransferase,putative;Uncharacterized protein;SJCHGC04098 protein;SJCHGC02943 protein
fhe-miR-2162-3p 5`t2 iso	maker-scaffold10x_498_pilon-pred_gff_StringTie-gene-0.21		1.4	6.8	1.4					uncharacterised		no_go
fhe-miR-2162-3p 5`t2 iso	maker-scaffold10x_498_pilon-pred_gff_StringTie-gene-0.21		1.4	6.8	1.4					uncharacterised		no_go
fhe-miR-2162-3p 5`t2 iso	maker-scaffold10x_498_pilon-pred_gff_StringTie-gene-0.21		1.4	6.8	1.4					uncharacterised		no_go
fhe-miR-2162-3p 5`t2 iso	maker-scaffold10x_498_pilon-pred_gff_StringTie-gene-0.21		1.4	6.8	1.4					uncharacterised		no_go
fhe-miR-2162-3p 5`t2 iso	maker-scaffold10x_267_pilon-snap-gene-0.52	BN1106_s1711B000170	12.9	30.9	13.5	G7Y3B4;C1LG95;C1L4V1;G4V5Z1;Q5C3X4	GO:0004842;GO:0008270;GO:0016567;GO:0016874	IPR011011;IPR003126;IPR001965;IPR013083	Uncharacterized protein;Putative uncharacterized protein;E3 ubiquitin-protein ligase UBR7;SJCHGC07137 protein	Uncharacterized protein;Putative uncharacterized protein;E3 ubiquitin-protein ligase UBR7;SJCHGC07137 protein
fhe-miR-2162-3p 5`t2 iso	maker-scaffold10x_295_pilon-augustus-gene-0.23	BN1106_s363B000411	79.4	78.1	372	G4VA13;H2KTN1;G4VA14;C1LGS5;K7X6X6	GO:0008270;GO:0006352;GO:0006355;GO:0003743	IPR013763;IPR000812;IPR023486;IPR013150;IPR013137	Transcription factor IIB;Putative transcription initiation factor iib;Putative transcription initiation factor IIB (TFIIB);Transcription initiation factor TFIIB	Transcription factor IIB;Putative transcription initiation factor iib;Putative transcription initiation factor IIB (TFIIB);Transcription initiation factor TFIIB
fhe-miR-2162-3p 5`t2 iso	maker-scaffold10x_2228_pilon-snap-gene-0.13	BN1106_s976B000307	19.3	27	30.3	G7YKP9;G4VDM5	no_go	0	Putative uncharacterized protein;Uncharacterized protein	Putative uncharacterized protein;Uncharacterized protein
fhe-miR-2162-3p 5`t2 iso	maker-scaffold10x_2109_pilon-augustus-gene-0.17	BN1106_s2762B000193	33	17.1	23.8	G7Y375;C1L610;C1LIJ9;G4VNE3;Q2VLG8	GO:0030529;GO:0019013	IPR004154;IPR007109	U3 small nucleolar ribonucleoprotein protein IMP4;u3 small nucleolar ribonucleoprotein;U3 small nucleolar ribonucleoprotein	U3 small nucleolar ribonucleoprotein protein IMP4;u3 small nucleolar ribonucleoprotein;U3 small nucleolar ribonucleoprotein
fhe-miR-2162-3p 5`t2 iso	maker-scaffold10x_39_pilon-augustus-gene-0.4	BN1106_s3666B000120	109.1	303.3	173.4	G7YGS1;C4QK18	no_go	IPR009060;IPR015940	Putative uncharacterized protein;Uncharacterized protein	Putative uncharacterized protein;Uncharacterized protein
fhe-miR-2162-3p 5`t2 iso	maker-scaffold10x_464_pilon-snap-gene-0.14	BN1106_s1346B000232	3.6	0	17	G7YUW7;G4VRH3;K1QKA0;I3IWF7;H2S3X7	no_go	IPR026295;IPR022194	Uncharacterized protein;Protein FAM149B1	Uncharacterized protein;Protein FAM149B1
fhe-miR-2162-3p 5`t2 iso	maker-scaffold10x_493_pilon-snap-gene-1.40	BN1106_s1887B000361	15.5	21.2	16.1	G7Y858;G7Y857;G4VP15	no_go	0	Uncharacterized protein	Uncharacterized protein
fhe-miR-2162-3p 5`t2 iso	maker-scaffold10x_421_pilon-snap-gene-0.14	BN1106_s298B000280	27.5	55.8	289.8	G4M1J2;G7Y9F6;I0AYW0;Q5BXL6;B7PET5	GO:0030036	IPR016024;IPR014767;IPR015425;IPR010472;IPR010473;IPR014768	Putative uncharacterized protein;Formin-like;Formin-like protein 3;Dishevelled-associated activator of morphogenesis 1;SJCHGC05957 protein	Putative uncharacterized protein;Formin-like;Formin-like protein 3;Dishevelled-associated activator of morphogenesis 1;SJCHGC05957 protein
fhe-miR-2162-3p 5`t2 iso	maker-scaffold10x_318_pilon-pred_gff_StringTie-gene-0.29	BN1106_s5463B000018	1.2	11.1	0.6	H2KRL5;G4LZU6;F6XVU7;H0XKX5;R7TSU0	GO:0005634;GO:0008168;GO:0008270	IPR003889;IPR003888;IPR003616;IPR001214;IPR001965;IPR001841	Uncharacterized protein;Mixed-lineage leukemia protein, mll, putative;histone-lysine N-methyltransferase MLL3	Uncharacterized protein;Mixed-lineage leukemia protein, mll, putative;histone-lysine N-methyltransferase MLL3
fhe-miR-2162-3p 5`t2 iso	maker-scaffold10x_498_pilon-augustus-gene-0.61	BN1106_s2870B000080	8.8	81.6	11.8	Q86F28;G7Y8T2;S4R7V0;M3ZW59;G3TJF2	GO:0005737	IPR027267;IPR004148;IPR001452	Uncharacterized protein;BAR,domain-containing protein;SJCHGC01855 protein	Uncharacterized protein;BAR,domain-containing protein;SJCHGC01855 protein
fhe-miR-2162-3p 5`t2 iso	maker-scaffold10x_21_pilon-snap-gene-0.44	BN1106_s908B000155	25.8	59.1	73.5	G7Y509;G4VMW9;C1LF61;B4PQJ8;B4MBN1	GO:0005524;GO:0017111	IPR003593;IPR009010;IPR003959;IPR003960;IPR004201;IPR003338;IPR027417	GJ14275;GE24413;NEM-sensitive fusion protein 2;Putative vesicular-fusion protein nsf;Vesicle-fusing ATPase	GJ14275;GE24413;NEM-sensitive fusion protein 2;Putative vesicular-fusion protein nsf;Vesicle-fusing ATPase
fhe-miR-2162-3p 5`t2 iso	maker-scaffold10x_338_pilon-snap-gene-0.74	BN1106_s16582B000010	167.8	217.5	359.3	no_uniprot	no_go	no_ipr	uncharacterised	uncharacterised
fhe-miR-2162-3p 5`t2 iso	maker-scaffold10x_421_pilon-snap-gene-0.15	BN1106_s1662B000139	20	42.8	16	G7Y927;G4VL85;Q5C7M0;A7SEH2;G4M1J7	GO:0005634; GO:0005737; GO:0016020	IPR019355	Predicted protein;Putative uncharacterized protein;Cell cycle regulator Mat89Bb homolog;SJCHGC08890 protein	Predicted protein;Putative uncharacterized protein;Cell cycle regulator Mat89Bb homolog;SJCHGC08890 protein
fhe-miR-2162-3p 5`t2 iso	maker-scaffold10x_436_pilon-snap-gene-1.40		2.5	12.4	3.8					uncharacterised		GO:0016020
fhe-miR-2162-3p 5`t2 iso	maker-scaffold10x_332_pilon-snap-gene-0.47	BN1106_s1009B000158	41.7	29.1	4.9	G4VI02;H2KNJ4	GO:0008233;GO:0004867;GO:0006508	IPR002223;IPR020901	Putative kunitz-type protease inhibitor;Tissue factor pathway inhibitor 2	Multi-domain kunitz-type protease inhibitor;Tissue factor pathway inhibitor 2
fhe-miR-2162-3p 5`t2 iso	maker-scaffold10x_203_pilon-snap-gene-0.85	BN1106_s16B000590	15.9	6.6	11.7	Q86ET4;Q5DDM0;G4VDD5;U4U1Y2;I3KYM1	GO:0008270	IPR004170;IPR001841;IPR013083;IPR017907;IPR018123	Putative uncharacterized protein;Uncharacterized protein;RING finger protein 146;SJCHGC09082 protein;Clone ZZD144 mRNA sequence	Putative uncharacterized protein;Uncharacterized protein;RING finger protein 146;SJCHGC09082 protein;Clone ZZD144 mRNA sequence
fhe-miR-2162-3p 5`t2 iso	maker-scaffold10x_325_pilon-augustus-gene-0.79	BN1106_s2407B000104	10.1	37.2	9.4	G4VCS0;H2KTN3;G4LUE9;K1PWB9;B7Q5G4	GO:0005525;GO:0003924;GO:0006184;GO:0005509	IPR001401;IPR022812;IPR027417;IPR011992;IPR018247;IPR002048;IPR000261	Endocytosis/signaling protein EHD1, putative;Eh domain containing/past-1-related;EH domain-containing protein 4;EH domain-containing protein 1	Endocytosis/signaling protein EHD1, putative;Eh domain containing/past-1-related;EH domain-containing protein 4;EH domain-containing protein 1
fhe-miR-2162-3p 5`t2 iso	maker-scaffold10x_2466_pilon-snap-gene-0.3		33.5	39.8	51.3					NOT; involved in nuclear-transcribed mRNA poly(A) tail shortening		GO:0006355; GO:0030015
fhe-miR-2162-3p 5`t2 iso	maker-scaffold10x_453_pilon-snap-gene-0.1	BN1106_s18772B000008	3.6	8.2	18.9	H2KTS1;C1L580;G4V7J7;I4DPD6;F5HLG5	GO:0000220;GO:0015078;GO:0015991;GO:0033179	IPR002490;IPR026028	H+-transporting ATPase;AGAP003711-PB;AGAP003711-PC;Putative vacuolar proton atpases;V-type H+-transporting ATPase subunit I;Vacuolar H[+] ATPase subunit 100-1	H+-transporting ATPase;AGAP003711-PB;AGAP003711-PC;Putative vacuolar proton atpases;V-type H+-transporting ATPase subunit I;Vacuolar H[+] ATPase subunit 100-1
fhe-miR-2162-3p 5`t2 iso	maker-scaffold10x_342_pilon-snap-gene-0.29	BN1106_s855B000402	21.1	15.9	25	G7Y4Y7;G4VPB5;Q5D978;H3HSN6;R7UM01	GO:0005965;GO:0003824;GO:0018343;GO:0042127;GO:0016740	IPR026872;IPR001330;IPR008930	Uncharacterized protein;Protein farnesyltransferase subunit beta;SJCHGC09483 protein	Uncharacterized protein;Protein farnesyltransferase subunit beta;SJCHGC09483 protein
fhe-miR-2162-3p 5`t2 iso	maker-scaffold10x_459_pilon-snap-gene-0.79	BN1106_s1404B000632	45.7	9.2	34.5	G7Y879;C1LH91;G3NXH5;A7SBU4;T1L1X6	no_go	IPR026066	Predicted protein;Headcase protein;Uncharacterized protein	Predicted protein;Headcase protein;Uncharacterized protein
fhe-miR-2162-3p 5`t2 iso	maker-scaffold10x_4_pilon-augustus-gene-0.0	BN1106_s4131B000139	21.7	16.4	34.6	G4VLC6;G7YJV1;Q5C120;E3WL55;H9JC28	GO:0008234;GO:0004221;GO:0008270;GO:0006511;GO:0046872;GO:0003676	IPR018200;IPR001394;IPR013083;IPR001607;IPR007087;IPR001878	Ubiquitin carboxyl-terminal hydrolase 22/27/51;SJCHGC07267 protein	Ubiquitin carboxyl-terminal hydrolase 22/27/51;SJCHGC07267 protein
fhe-miR-2162-3p 5`t2 iso	maker-scaffold10x_485_pilon-snap-gene-0.74	BN1106_s167B000565	17.2	48.8	38.8	G7YWN1;G4VEU5;C7DT90;Q4L0H7;Q8T0W6	GO:0016021;GO:0005524;GO:0004714;GO:0018108;GO:0007169	IPR000494;IPR003961;IPR006211;IPR006212;IPR009030;IPR013783;IPR011009;IPR000719;IPR001245;IPR008266;IPR020635;IPR017441	Insulin receptor-2;tyrosine kinase;Insulin receptor;Insulin receptor tyrosine kinase;insulin receptor	Insulin receptor-2;tyrosine kinase;Insulin receptor;Insulin receptor tyrosine kinase;insulin receptor
fhe-miR-2162-3p 5`t2 iso	maker-scaffold10x_502_pilon-pred_gff_StringTie-gene-0.71	BN1106_s1379B000109	8.3	21.1	3.6	Q71TT8;B2LXT9;D3PIP6;Q4U3C7;K7SRY9	GO:0005737;GO:0005856;GO:0005524	IPR004000;IPR020902;IPR004001	Actin;Actin-2	Actin;Actin-2
fhe-miR-2162-3p 5`t2 iso	maker-scaffold10x_205_pilon-snap-gene-0.81	BN1106_s4496B000068	4.3	4.9	1.5	G4LXJ2;A8QIC3;M1ENG3;L5M2B7;M3XXG2	GO:0035176	IPR001623;IPR018253	DnaJ (Hsp40) homolog, subfamily C, member 9 (Predicted);DnaJ-like factor;Protein Dnajc9;DNAj homolog subfamily C member, putative;DnaJ like protein subfamily C member 9;DnaJ-like protein, subfamily C, member 9;Uncharacterized protein	DnaJ (Hsp40) homolog, subfamily C, member 9 (Predicted);DnaJ-like factor;Protein Dnajc9;DNAj homolog subfamily C member, putative;DnaJ like protein subfamily C member 9;DnaJ-like protein, subfamily C, member 9;Uncharacterized protein
fhe-miR-2162-3p 5`t2 iso	maker-scaffold10x_236_pilon-snap-gene-0.87	BN1106_s1467B000223	5.7	10.5	7	no_uniprot	no_go	no_ipr	uncharacterised	uncharacterised
fhe-miR-2162-3p 5`t2 iso	maker-scaffold10x_2098_pilon-snap-gene-0.54		8.5	14.3	8.9					Erlin1/2		GO:0003924; GO:0005525; GO:0031625; GO:0005783; GO:0016020
fhe-miR-2162-3p 5`t2 iso	maker-scaffold10x_245_pilon-augustus-gene-0.90		13	25	11					Aldehyde dehydrogenase		GO:0016620
fhe-miR-2162-3p 5`t2 iso	maker-scaffold10x_408_pilon-snap-gene-0.65		24.2	50.6	31.9					Ubiquitin-like		GO:0071569
fhe-miR-2162-3p 5`t2 iso	maker-scaffold10x_261_pilon-snap-gene-0.27		11.4	7.2	1.4					Prominin protein		GO:0016020
fhe-miR-2162-3p 5`t2 iso	maker-scaffold10x_383_pilon-augustus-gene-1.25	BN1106_s53B000503	50.3	46.5	17.8	G4VB70;Q5BXM9;G7YTS0;G7Y462;H3HV76	GO:0046872	IPR011993;IPR000980;IPR000305;IPR007087;IPR013625	Putative tensin;Tensin;Uncharacterized protein;SJCHGC06039 protein	Putative tensin;Tensin;Uncharacterized protein;SJCHGC06039 protein
fhe-miR-2162-3p 5`t2 iso	maker-scaffold10x_2746_pilon-augustus-gene-0.1	BN1106_s1776B000234	81.5	146	31.7	G4VGJ2;G7YUZ1;Q5DHJ0;H9CXV4;G6CKV7	GO:0005524;GO:0004672;GO:0004674;GO:0004707;GO:0000165	IPR011009;IPR000719;IPR017441;IPR008271;IPR003527;IPR002290	Serine/threonine kinase;Serine/threonine kinase NLK;Serine/threonine-protein kinase NLK;NLK-1;SJCHGC09514 protein	Serine/threonine kinase;Serine/threonine kinase NLK;Serine/threonine-protein kinase NLK;NLK-1;SJCHGC09514 protein
fhe-miR-2162-3p 5`t2 iso	maker-scaffold10x_343_pilon-pred_gff_StringTie-gene-0.33	BN1106_s2393B000218	16.9	14	15.2	G7YDF7;C1LEX6;G4VNJ1;S5TRM3;E3TFY1	GO:0005737;GO:0005634;GO:0045892;GO:0003677	IPR011598;IPR026052	Basic helix-loop-helix dimerisation region bHLH,domain-containing protein;DNA-binding protein inhibitor id-1;Putative dna-binding protein inhibitor;DNA-binding protein inhibitor ID-2-A;Transcription factor Id	Basic helix-loop-helix dimerisation region bHLH,domain-containing protein;DNA-binding protein inhibitor id-1;Putative dna-binding protein inhibitor;DNA-binding protein inhibitor ID-2-A;Transcription factor Id
fhe-miR-2162-3p 5`t2 iso	maker-scaffold10x_454_pilon-snap-gene-0.35		1.2	8.4	0.7					GIY-YIG endonuclease		GO:0006281; GO:0006310; GO:0090305; GO:0017108; GO:0033557
fhe-miR-2162-3p 5`t2 iso	maker-scaffold10x_95_pilon-snap-gene-0.26	BN1106_s2860B000096	3.5	15.5	20.1	G3VX16;K1QWT3;G5C3Y1	GO:0005813	0	Uncharacterized protein;Leucine-rich repeat-containing protein KIAA1731	Uncharacterized protein;Leucine-rich repeat-containing protein KIAA1731		0
fhe-miR-2162-3p 5`t2 iso	maker-scaffold10x_83_pilon-augustus-gene-0.142	BN1106_s1314B000434	11.6	3.1	1	Q3I1M7;Q3HL76;G7Y723;A0N0C4;S5WMZ4	GO:0016021;GO:0005328	IPR000175	Transporter	Transporter
[truncated: 213 more rows]

## Sheet: fhe-miR-281-3p
Supplementary File 3.3: Fhe-miR-281-3p and IsomiR target prediction and characterisation.
miRNA/isomiR	GENE TARGETS		Mean Gene Expression (TPM)			Gene Characterisation from PRJEB6687				Gene Characterisation from PRJEB25283
[truncated: 554 more rows]
