# Supplementary material for: Dynamic shifts in isomiR profiles during parasite maturation of Fasciola hepatica
Source: RNA Biol. 2025 Jul 31;22(1):1–22. doi: 10.1080/15476286.2025.2538271 (PMC12320863; doi:10.1080/15476286.2025.2538271)
Supplement: Supplementary file 2.xlsx [file KRNB_A_2538271_SM8894.xlsx]

## Sheet: pri-miRNA structure analysis
Supplementary File 2.1: Summary of Pri-miRNA strucutre analysis
name	mature miRNA sequence	star miRNA sequence	pre-miRNA sequence	pre-miRNA coordinate	pri-miRNA sequence	pri-miRNA structure	lower stem	CNNC	UG	UGU	midBMW	mGHG
fhe-bantam-3p	UGAGAUCGCGAUUAAAGCUGGU	CAGCUCUUCUCGCGUGCUCUGA	cagcucuucucgcgugcucugaGACAAUCACCAGGUUUUGCCCCAAAGGUCGGCCCUGGCAGUGGCAAUAGCCCUCUCugagaucgcgauuaaagcuggu	scaffold10x_1014_pilon:1638824..1638923:-	CACAGUUCGAACGGUUGAGGcagcucuucucgcgugcucugaGACAAUCACCAGGUUUUGCCCCAAAGGUCGGCCCUGGCAGUGGCAAUAGCCCUCUCugagaucgcgauuaaagcugguUCGCUGUUCGCAAACGUCAU	....(((((((((((.(((.(((((.(..(((((..(((.((((......(((((.((.(((.....))).)).)))))....(((....))).)))).)))..)))))..).))))).)))))))))))..))).....	multiple loop
fhe-let-7a-5p	AGAGGUAGUGACUCAUAUGACU	UCAUGUGUCUCACUAACUUCACA	AGAGGUAGUGACUCAUAUGACUUUACCAAUUGUCUUGGCGAAAUCUGAGACAGUUGUGUCUAAGUACUCUCUUUUACUCGCUACCUCGUUGUCUGUGUUUGUCUGUCUGUCUGUCUAUCCUUCGGUCAGCCAGUCAGUCAACGUCACAGUCAGCCAGUGGAGAGCACAAGUCAUGUGUCUCACUAACUUCACA	scaffold10x_1189_pilon:1273391..1273583+	UAGUCGUGAACCUAUUCGGCgagagguagugacucauaugacuUUACCAAUUGUCUUGGCGAAAUCUGAGACAGUUGUGUCUAAGUACUCUCUUUUACUCGCUACCUCGUUGUCUGUGUUUGUCUGUCUGUCUGUCUAUCCUUCGGUCAGCCAGUCAGUCAACGUCACAGUCAGCCAGUGGAGAGCACAAGucaugugucucacuaacuucacaCUGAGGUUCAUUGUACGUCA	.....(((((((...((((.(.((((((((((..((((((((((.((((((((((((((......)))))))))))).))..(((......)))...(((.((((...((((.(((((.(((.(((.(((.(((.((.......)).))).))).))).)))...))))).))))..)))).)))...))))))))))..))))).))))).).))))))))))).........
fhe-let-7c-5p	GAGGUAGUGAGUUGUAUGUCUG	GCCAUACACCACACUGCCUUGC	GAGGUAGUGAGUUGUAUGUCUGCGGAUACACAUAUCCGGAUGUGGAUCAGCUGCCCCGCUUGGCCUCCGAGAGUUCCACUCAGUUCGGUACAUCUCCACGUGGACGAGGUUUGCACCAAUCAACUACUGCCCGCGGUGUGGACGUGGCCCCACUUGCGACCGUGAAUGGCUUAUCUCGGAGGUCAUUGCCCGGUAACUGCGCUCCCGAUUCAGCGGCCAUACACCACACUGCCUUGC	scaffold10x_677_pilon:791738..791974:+	GUGAUCGCGUCCUGCCAAGCgagguagugaguuguaugucugCGGAUACACAUAUCCGGAUGUGGAUCAGCUGCCCCGCUUGGCCUCCGAGAGUUCCACUCAGUUCGGUACAUCUCCACGUGGACGAGGUUUGCACCAAUCAACUACUGCCCGCGGUGUGGACGUGGCCCCACUUGCGACCGUGAAUGGCUUAUCUCGGAGGUCAUUGCCCGGUAACUGCGCUCCCGAUUCAGCGgccauacaccacacugccuugcUGCAGCCGCGACUUUACAUC	(((((((((..((((..((((((((((((.(.((((((.(((((((((....)))))((((..(((.(((.((((..((.((((((((((((...(((.(((...(((......((((.((((.(.(.(((((((((.................))))))))).).)..)))).)).)))))))).)))....))))))))))))..))..)))).)))...)))..)))).)))).)))))).).)))))))))))))))).)))))..))))...
fhe-miR-1175-3p	UGAGAUUCAACUACUUCAGCUG	GCUGUGGUCGUUGAGUCAGUACC	GCUGUGGUCGUUGAGUCAGUACCACGGUUACGAAUGGCUUGCUUACCUGCGCCCUUAUGGUGAGAUUCAACUACUUCAGCUG	scaffold10x_637_pilon:3348315..3348396:+	CAAUGAGGAUCGCUGGGACGgcuguggucguugagucaguaccACGGUUACGAAUGGCUUGCUUACCUGCGCCCUUAUGGugagauucaacuacuucagcugUCCUGCAGAUCCGAAGCAUC	......(((((((.((((((((((.(((.((((((((..(((((((....))...(((..((......)))))....))))).)))))))).))).)))))))))))).)))))........
fhe-miR-1a-3p	AUGGAAUGUGGCGAAGUAUGGU	ACAUGCUUCGGCACAUUGCUCAUA	ACAUGCUUCGGCACAUUGCUCAUAUACAUUCCGCCUGGGUCUCAGAUGCCUGAGAGCACAAGCACAAAUACAAAGCAUUCCAUGGGAUCGUUAACAACGAGGAAUGAUCAUCUACACGUGUGGUCGCCUUGUUGUUCAACUGAUCUUGUUCGCUAUGCAUUCCUGACUUGGUCGUUGUUGUGGCCUGUGCUACAGCGACUACGUCCAUUGUCCGUCGGCUUCGCCCUCCCUAAGGGUGGCUAUAUGGAAUGUGGCGAAGUAUGGUCU	scaffold10x_431_pilon+758989..759255+	CAUUUAAUGGUAGUCAGUGGacaugcuucggcacauugcucauaUACAUUCCGCCUGGGUCUCAGAUGCCUGAGAGCACAAGCACAAAUACAAAGCAUUCCAUGGGAUCGUUAACAACGAGGAAUGAUCAUCUACACGUGUGGUCGCCUUGUUGUUCAACUGAUCUUGUUCGCUAUGCAUUCCUGACUUGGUCGUUGUUGUGGCCUGUGCUACAGCGACUACGUCCAUUGUCCGUCGGCUUCGCCCUCCCUAAGGGUGGCUAUauggaauguggcgaaguaugguCUUUCACUACCACAGACGUC	.......(((((((....((((((((((((.((((((.(.((((((....(((((((((((((((....))))))((....))...........((((..((((((((((((((((((((((..(((((((........))))))))))))))))).))).))))))))..)..))))......(((.(((.((((((((((((....)))))))))...))).)))..)))....(((...)))..)))...)))))).))))))))))))).)))))))).))))...)))))))........
fhe-miR-1b-3p	UGGAAUGUUGUGAAGUAUGUAC	CAUACUUCUCAAUAGGCCAUA	CAUACUUCUCAAUAGGCCAUACCGUUGGACGGGCCUCGACCUGUUGUUCAGGAACGAGGUACUCUAUGGAAUGUUGUGAAGUAUGUAC	scaffold10x_1074_pilon:831259..831346:+	UCUGUGAUUUCCGGCCUAGAcauacuucucaauaggccauaCCGUUGGACGGGCCUCGACCUGUUGUUCAGGAACGAGGUACUCUAuggaauguugugaaguauguacUGGGUAAGAAUCAAGCAUCU	....((((((...(((((((((((((((.(((((..(((((((((...))))((((((.((((.....))))..))))))....)))))..))))).))))))))).))))))..)))))).......
fhe-miR-2335-3p	GAUAAUGAUGAAUUCCUAACUGAAU	CAACAUGAUGAGAAAGUCAGU	CAACAUGAUGAGAAAGUCAGUGGUCACUGGGGGUUUCUGUGCUGUUCAACGCUGUACGAUGAUGGUGAUAAUGAUGAAUUCCUAACUGAAU	scaffold10x_4_pilon:660924..661014:+	AUACUUUCUAAUUCAACGUUcaacaugaugagaaagucaguGGUCACUGGGGGUUUCUGUGCUGUUCAACGCUGUACGAUGAUGGUgauaaugaugaauuccuaacugaauAUAUAUAUAUAUAUAUAUAU	.........((((((.((((((.(((.((((((...(((((....)))))...))))(((((.((.....)).))))))).))).)))..))).)))))).........(((((((((....)))))))))
fhe-miR-277a-3p	GUAAAUGCAUUUUCUGGCCCG	AUGGGCAGAAAUGCGAUUCUACA	AUGGGCAGAAAUGCGAUUCUACAUCACGCUCCCGCGUCGAAAGACGUGUGGGUGAGCUCCAACAAUGUAAAUGCAUUUUCUGGCCCG	scaffold10x_208_pilon:1598521..1598604:+	ACCACUUUGUGGGCAGGGUAaugggcagaaaugcgauucuacaUCACGCUCCCGCGUCGAAAGACGUGUGGGUGAGCUCCAACAAUguaaaugcauuuucuggcccgUAACCAUGACGCAACAAGCG	.((((...)))).((.(((.((((((((((((((.(((.((((((.(((((.((((((....)))))).))))).)........))))))))))).))))).)))))).))).)).(((.....)))
fhe-miR-278-3p	UCGGUGGGAGUAUCAUUCGUGC	GAACGAAUGGUAUUUUCAUCGGUC	GAACGAAUGGUAUUUUCAUCGGUCCGGACCCUAACUAACAACAAACGAAGUUUGGACUGACAGAUGCAACUGAUAGGAGCUUUACAUCUGUCCUUUCACAACAAAACGAUCGGUGGGAGUAUCAUUCGUGC	scaffold10x_494_pilon:349785..349915:+	AACUAACUGACUCGAGGCUUgaacgaaugguauuuucaucggucCGGACCCUAACUAACAACAAACGAAGUUUGGACUGACAGAUGCAACUGAUAGGAGCUUUACAUCUGUCCUUUCACAACAAAACGAucggugggaguaucauucgugcGAGGCAGAGUUGAGACUUCU	......(((((((..(.((((.(((((((((((((((((((((((((((....................)))))))).((((((((...((......)).....))))))))..................))))))))))))))))))).)))).).))))).))......
fhe-miR-2d-3p	GUAUCACAGUCCUGCUUAGGUG	GUCAUCAGUAGAUUGUGAUACC	GUCAUCAGUAGAUUGUGAUACCCUGCCAGCGUGGUUCGAAGGCGUGUGGCUCUUGAAGAAUUUCUGCGGCACCGCCAAGUAGUAUCACAGUCCUGCUUAGGUG	scaffold10x_466_pilon:933874..933973:-	CCAACUGUUGGUAUCAGAUCgucaucaguagauugugauaccCUGCCAGCGUGGUUCGAAGGCGUGUGGCUCUUGAAGAAUUUCUGCGGCACCGCCAAGUAguaucacaguccugcuuaggugACGAUGUCAGUUGGCUAUGC	(((((((........(.((((((((((((((((((((((((...((((...)))).....(((((((.((...............)).))).)))).....)))))))))).)))))..))))))))).))))))))......
fhe-miR-2f-3p	GUCACAGCCAAUAUUGAUGCC	GGUAUCGAUUCUGGCUGGGAUA	AGGUAUCGAUUCUGGCUGGGAUAGCGAAGAAACGGGUCCACAGCGGAUCAACACGGCUUGGCACCGUUCCCAGCGCGGUUUGCCACCGUCUUACCUGUCACAGCCAAUAUUGAUGCC	scaffold10x_466_pilon:934043..934159:-	UCAUUCUCUGUUUGAUGUCAgguaucgauucuggcugggauaGCGAAGAAACGGGUCCACAGCGGAUCAACACGGCUUGGCACCGUUCCCAGCGCGGUUUGCCACCGUCUUACCUgucacagccaauauugaugccUGGUAUCACUCACUUGACAU	........((..(((((((((((((((((..((((((.(((((..((((....(((((.....)))))....(((..(((((((((.......)))))..)))))))))))..))))).))))))..)))))))))))))))))..))........
fhe-miR-61-3p	AUGACUAGAAAGUGCACUCACUU	UGUGAGUCUCUUUCUUGUCCAUG	UGUGAGUCUCUUUCUUGUCCAUGGUACCAGUUCGAUUGAGAACGAUCUGUGCGUCGUGUUUCGUGUCACACCACAGUUCAUCUCAUACGUAACUCCAUACUGCCUGAGCCAGCCAUGACUAGAAAGUGCACUCACUUC	scaffold10x_1211_pilon:483569..483706:+	GGUUAUCUAUCUCGUGUGGUugugagucucuuucuuguccaugGUACCAGUUCGAUUGAGAACGAUCUGUGCGUCGUGUUUCGUGUCACACCACAGUUCAUCUCAUACGUAACUCCAUACUGCCUGAGCCAGCCaugacuagaaagugcacucacuuCCAUCCCAGCACGAAACAUC	...........((((((((..(((((((.((((((.(((.(((((...((((((..(((((..((.(((((.((.(((........)))))))))).)).)))))..)).)))).......((....))..)))))))).)))))).).))))))..))......))))))......
fhe-miR-61-5p	UGUGAGUCUCUUUCUUGUCCAUG	UCGUUCACGAAAGCUAAGAAACAGGAA	UCGUUCACGAAAGCUAAGAAACAGGAAACAUGUCAUAUUUUGUGGUUAUCUAUCUCGUGUGGUUGUGAGUCUCUUUCUUGUCCAUG	scaffold10x_1211_pilon:483506..483591:+	UCAUCCGUGAAGUACAAUCAucguucacgaaagcuaagaaacaggaaACAUGUCAUAUUUUGUGGUUAUCUAUCUCGUGUGGUugugagucucuuucuuguccaugGUACCAGUUCGAUUGAGAAC	.....((((((............)))))).....(((((((.(((..(((..((((((...((((....))))...)))))).)))...))).)))))))............((((......))))
fhe-miR-750-3p	ACCAGAUCUGACUCUUCCAGCUCU	AAGUUGGAAGGUUAGACCUAGCG	CAAGUUCAUUGAAGUUGGAAGGUUAGACCUAGCGUUUUGGUUUUGCUUUCCAUAGCAAUAACCGGUUUACCCAAGAGCACACCAGAUCUGACUCUUCCAGCUCUUCGAACUUU	scaffold10x_637_pilon:3348103..3348215:+	UGAAGUUAUCAAGUUCAUUGaaguuggaagguuagaccuagcgUUUUGGUUUUGCUUUCCAUAGCAAUAACCGGUUUACCCAAGAGCACaccagaucugacucuuccagcucuUCGAACUUUGACUGAUCGAC	...(((((..((((((...((.((((((((((((((.((.(.((((((((((((((......))))).))))((.....)).))))).)...)).)))))).))))))))))...))))))))))).......
fhe-miR-8457-3p	UCACCGGGUGUUUUUCACCCUC	GGGUGGAUACAGUCGGUUAUG	GGGUGGAUACAGUCGGUUAUGUUGCCAAAAAAUCCGCACUACCGAACAACUUAACAUUUGGUCGAUCGGGCUACGAUCCAGCCUAUGCUCCCAUCGUGUUCAGUCAGUAACACUGGCUGACCGAUGAGAAGAACCCUCGAUCUGCUAAUCAGAUCAAUCGUGAUUCUAUUGGUACACCGAUCGGUUGUUCCCGCAUGGUUGGUCGUGUCCCGAUCCCGAAUGAGCGGACGCAUCACCGGGUGUUUUUCACCCUC	scaffold10x_487_pilon:3084640..3084893:-	UAUCAAUCAGUGUUCAACGAggguggauacagucgguuaugUUGCCAAAAAAUCCGCACUACCGAACAACUUAACAUUUGGUCGAUCGGGCUACGAUCCAGCCUAUGCUCCCAUCGUGUUCAGUCAGUAACACUGGCUGACCGAUGAGAAGAACCCUCGAUCUGCUAAUCAGAUCAAUCGUGAUUCUAUUGGUACACCGAUCGGUUGUUCCCGCAUGGUUGGUCGUGUCCCGAUCCCGAAUGAGCGGACGCAucaccggguguuuuucacccucUAGGACCUGAACGAACAUCA	......((((.((((...(((((((((.(((.(((((.((((..........(((((.................(((((((..(((((((.(((((.((((((.((((((.(((((.((.((((((((...))))))))))))))).)).((((..(((((((((((((..(((((....)))))..)))))))....))))))..))))..))))))))))))))).)))))))))))))).))))).)))).))))).)))..)))))))))..))))))))..........
fhe-Novel-101-3p	GUACUUACUCAUAACAUGCC	AACAUGUUGUUGAACCUACCA	AACAUGUUGUUGAACCUACCAGAAGUGGGAACAUACCAGGUCUGGUACUUACUCAUAACAUGCC	scaffold10x_145_pilon:8452874..8452938:-	UAAUCUUGGUGGCCGGACACaacauguuguugaaccuaccaGAAGUGGGAACAUACCAGGUCUGguacuuacucauaacaugccUUCCAUCGACAUGUCAAUGA	.....(((((((..((......((((((((.((...(((((((..(((.......)))..))))))).....))))))))))))..)))))))(((....))).
fhe-Novel-11-5p	AAGCUCGUAGUUGGAUCUGGGU	CCGGGUCCAGCUAUCAAGUUUAC	AAGCUCGUAGUUGGAUCUGGGUGGCAGGAGUAGUGCCGCUGCUAGUGGGUCUGUCCCGGUUGCCACCGGGUCCAGCUAUCAAGUUUAC	scaffold10x_2003_pilon:391931..392019:-	ACUGAAGUUCUUGCAGUUGAaagcucguaguuggaucuggguGGCAGGAGUAGUGCCGCUGCUAGUGGGUCUGUCCCGGUUGCCAccggguccagcuaucaaguuuacCCCUAUUUUGUCUCCUCCCU	((((.........))))...(((((.((((((((((((((.((((((((.(((..(((((...)))))..))))))....)))))))))))))))))))..)))))......................
fhe-Novel-16-2-3p	UCGUGAAAGUGAACACUGGUGU	UUACCGGAGUUCAAUAAAU	UUACCGGAGUUCAAUAAAUGAAAUGAGUGUCGAAAAGGUGCCGAGACCAAUUUCGUGAAAGUGAACACUGGUGU	scaffold10x_183_pilon:88408..88478:-	GCAGACCCUGAAUGUGGGAUuuaccggaguucaauaaauGAAAUGAGUGUCGAAAAGGUGCCGAGACCAAUUucgugaaagugaacacugguguAUGUGGGAGAAAGAGCAGUC	.....(((.......)))((.((((((.(((((....(((((((..((.(((.........))).))..))))))).....))))).)))))).))..................
fhe-Novel-18-5p	CGGGCUGGCUCUCAACGGUUUGU	ACUACAUGAUAUAGCACCCU	CGGGCUGGCUCUCAACGGUUUGUUGGACAUCUACACUACAUGAUAUAGCACCCU	scaffold10x_136_pilon:575796..575850:-	ACCUUAACCACAAGGCUGUCcgggcuggcucucaacgguuuguUGGACAUCUACacuacaugauauagcacccuCCCGUCACUGGCUUCGAACG	.((((......))))..((.((((((((......((((..(((((...(((..........))).))))).....))))..))))).))).)).
fhe-Novel-19-1-5p	GUGAAACCUGUGGUUGUGCU	CCUCGCACCGCAGACCAGGGU	GUGAAACCUGUGGUUGUGCUUAAGACACCAUUGCGUAGCCAGAUAAGAAGAGCCGACGGCACGAACUGUGACGAAAGCCUCGCACCGCAGACCAGGGU	scaffold10x_483_pilon:2107118..2107216:-	UAAAAACCCUCUGCACCAGGgugaaaccugugguugugcuUAAGACACCAUUGCGUAGCCAGAUAAGAAGAGCCGACGGCACGAACUGUGACGAAAGccucgcaccgcagaccaggguAUCUGCAAUUGAGCAUCAUU	.....(((((((((..((((......))))(((((((((.............)))))))))..........(((...))).......(((.(((.....)))))).)))))...))))...(((......))).....
fhe-Novel-19-2-5p	GUGAAACCUGUGGUUGUGCU	CCUCGCACCGCAGACCAGGGU	GUGAAACCUGUGGUUGUGCUUAAGACACCAUUGCGUAGCCAGAUAAGAAGAGCCGACGGCACGAACUGUGACGAAAGCCUCGCACCGCAGACCAGGGU	scaffold10x_483_pilon:2109575..2109673:+	UAAAAACCCUCUGCACCAGGgugaaaccugugguugugcuUAAGACACCAUUGCGUAGCCAGAUAAGAAGAGCCGACGGCACGAACUGUGACGAAAGccucgcaccgcagaccaggguAUCUGCAAUUGAGCAUCAUU	.....(((((((((..((((......))))(((((((((.............)))))))))..........(((...))).......(((.(((.....)))))).)))))...))))...(((......))).....
fhe-Novel-2-5p	AUUACAGUCCGGACGUGGUUU	AUGGUUAGGUUUAUGUGAAUG	AUUACAGUCCGGACGUGGUUUCAGCUGCGGGUUAGGUUAAUAUAUGACGACAACAGUAAUGAAAUGGUUAGGUUUAUGUGAAUG	scaffold10x_123_pilon:667498..667582:+	CGAACCUGAAAUAAAUAAGGauuacaguccggacgugguuuCAGCUGCGGGUUAGGUUAAUAUAUGACGACAACAGUAAUGAAaugguuagguuuaugugaaugAGGCAAGGAUAAUGUUAAUU	.((((((((.........((((....)))).....(.((((((((((..(.....((((.....))))..)..))))..)))))).))))))))).............................
fhe-Novel-20-5p	UAUCUAAGUCGGACUUGGUU	CUCGUUUGGGACGUUCACG	UAUCUAAGUCGGACUUGGUUGCCCUACGAAGACAUGUGGGCUACCUAUAGCGUUAAGUGGGCAAUCUCGUUUGGGACGUUCACG	scaffold10x_236_pilon:174802..174886:-	GCAGCCCAAUGGCGUUCGCAuaucuaagucggacuugguuGCCCUACGAAGACAUGUGGGCUACCUAUAGCGUUAAGUGGGCAAUcucguuugggacguucacgACCAUAUGUAUUCUGAUUAC	((((((.((....((((((........).))))))))))))).....(((.((((((((((((....)))).....((((((..((((....)))).))))))..)))))))).))).......
fhe-Novel-23-3p	GUGAGGACCUCGGCAAUCGGAU	CUGGCUGCAAGGUCCUCGCAA	CUGGCUGCAAGGUCCUCGCAAUUUAUUUGGUCACUUGGAUAAAAUUGCCUGUGAGGACCUCGGCAAUCGGAU	scaffold10x_324_pilon:1874725..1874797:-	AUGAAUGAACUUCUGGGUCUcuggcugcaagguccucgcaaUUUAUUUGGUCACUUGGAUAAAAUUGCCUgugaggaccucggcaaucggauACUCCAUUCGCAUGCCGCCA	..(((((.......((((.(((((.(((.(((((((((((....((((.(((.....))).))))....)))))))))))..))).))))).)))))))))((.....))..
fhe-Novel-25-5p	UAGACACUGUGGAACACAACU	UUGUGUUCCACUCUAUA	UAGACACUGUGGAACACAACUAACAGGGGUCUUGGCGGCGCUGGUUGUGUUCCACUCUAUA	scaffold10x_1058_pilon:948210..948271:+	ACAGCAGCGUAUCACUCCAGuagacacuguggaacacaacuAACAGGGGUCUUGGCGGCGCUGGuuguguuccacucuauaGUCCCAUUCGAUGGCACUUG	...................(((((....(((((((((((((....((.(((.....))).))))))))))))))))))))(((.((((...)))).)))..
fhe-Novel-28-5p	UUUUGUCAGUUCCAUGUGCUUU	CAUGCGACAUUGAACGACAAA	UUUUGUCAGUUCCAUGUGCUUUGUGAUACGAAGAAGAACUGCAUUCAAUUCAGUCAUGCGACAUUGAACGACAAA	scaffold10x_493_pilon:16402..16477:+	ACCCCGAAUCUCGGAUACUGuuuugucaguuccaugugcuuuGUGAUACGAAGAAGAACUGCAUUCAAUUCAGUcaugcgacauugaacgacaaaCGGCGCAUCCAUCAGUGGAU	...((((...))))...((((((.(((.((((.((((((...(((((..((((((........)))..))).))))))).)))).)))))))))))))...(((((....)))))
fhe-Novel-29-5p	UGUGGGAAGACGAUAGACUAC	AGUUUAAAGACAACCCAUUGA	UGUGGGAAGACGAUAGACUACACCGAGCAGUAGGGUGUCUGUCCUGUGAAGUUUAAAGACAACCCAUUGA	scaffold10x_724_pilon:905750..905820:+	AGGCUGUCUGCAAGAUUGCAugugggaagacgauagacuacACCGAGCAGUAGGGUGUCUGUCCUGUGAaguuuaaagacaacccauugaCAGCCAAUAUCUAAAAAGUG	.(((((((((((....)))).(((((..(.(..((((((.(((.(.((((........)))).).))).))))))..).)..))))).)))))))...............
fhe-Novel-31-5p	UCACGGAACUGGUACCUCAAUU	UAUUAGGUUCAGGAAAGGAUG	UCACGGAACUGGUACCUCAAUUGAGAAAUUUGGCUCGAAUAUUAGGUUCAGGAAAGGAUG	scaffold10x_494_pilon:1947773..1947833:-	UAGUUUGGGGUACACAAAGUucacggaacugguaccucaauuGAGAAAUUUGGCUCGAAuauuagguucaggaaaggaugUGGAGUUCUCUUGUACGGAC	....(((((((((.((..((((...)))))))))))))))(((((........))))).......((.(((((..((((.....))))))))).))....
fhe-Novel-36-5p	GAGGUACAUUCGCUAACGACUGA	AGUGGUUAGUUAUGUGCCCAU	GAGGUACAUUCGCUAACGACUGAAGUACUUCAGUGGUUAGUUAUGUGCCCAU	scaffold10x_22_pilon:2542071..2542123:+	CACAGUCGUGCAAAAUUGAUgagguacauucgcuaacgacugaAGUACUUCagugguuaguuaugugcccauAUGGUACUUCGCCAAUUUUA	(((....)))........(((.(((((((..((((((.((((((....)))))).)))))).)))))))))).((((.....))))......
fhe-Novel-37-3p	ACGCCGCGAGAGAGGUACUCU	AGUCCUCGCUCGACGGGUCC	AGUCCUCGCUCGACGGGUCCAAUACGCUCAUUUGCAAUGCCUUUUCGCCAAAAGCAACAAGGACGCCGCGAGAGAGGUACUCU	scaffold10x_752_pilon:628933..629016:-	CGUAAACCUCCCAGGCCCAAaguccucgcucgacggguccAAUACGCUCAUUUGCAAUGCCUUUUCGCCAAAAGCAACAAGGacgccgcgagagagguacucuCAGGGCGAUGGCGCUCAGCC	..............((((..(((((((.((((.(((((((.....(((..((((....((......))))))))).....)))).))))))).)))).)))....))))...(((.....)))
fhe-Novel-4-5p	AACAUUUCUCAAGACUGGCUUU	ACCGGUCUUGAGAAGGGUUACG	AACAUUUCUCAAGACUGGCUUUCUUUCAAAUCAUUUGUAAACCGGUCUUGAGAAGGGUUACG	scaffold10x_289_pilon:1276221..1276283:-	GCCUUUUGGGUACCACAGAUaacauuucucaagacuggcuuuCUUUCAAAUCAUUUGUAAaccggucuugagaaggguuacgCGUGAUAACGGAAACGUCGA	((((...))))..(((.(.((((.((((((((((((((.((((.............).))))))))))))))))).)))))..)))...(((....)))...
fhe-Novel-45-3p	AAUGCUCGUCGCAAACGUAGA	UGCGAGUUGCUCCAUGCGUUG	UGCGAGUUGCUCCAUGCGUUGACUGAAUGCUCGUCGCAAACGUAGA	scaffold10x_602_pilon:1395177..1395223:-	CCGAAACGCCAUAGUAUCACugcgaguugcuccaugcguugACUGaaugcucgucgcaaacguagaAGUAAACGGUUUCCAGGCGA	......((((.........(((((..((((.....(((((.....))))).....)))).)))))........((...)).)))).
fhe-Novel-47-5p	UCCCCGUAAUCGAACUGUUG	AGUCCAACCGUCUUCAAAACGUAAGG	UCCCCGUAAUCGAACUGUUGAACCAGUUCCGAGCACAUCACAGCACACGGCAGUCCAACCGUCUUCAAAACGUAAGG	scaffold10x_1209_pilon:87800..87924:+	AACGUACCGAGGAACAUCUUuccccguaaucgaacuguugAACCAGUUCCGAGCACAUCACAGCACACGGCaguccaaccgucuucaaaacguaaggCUGCCCUGACCCUUAGAAAU	.......((.((((.....)))).))...((((((((......))))).)))((........)).((.(((((((....(((.......)))...))))))).))............
fhe-Novel-49-3p	UUUGCAUAUCUAAGUCGGACA	UUUUCGAUAGGUUCAAGGCU	UUUUCGAUAGGUUCAAGGCUGCAAUCGCCAGUCGCAGCCCAAUGGCGUUUGCAUAUCUAAGUCGGACA	scaffold10x_203_pilon:1649296..1649363:+	UUAUGCGUCUACAAAGGUGCuuuucgauagguucaaggcuGCAAUCGCCAGUCGCAGCCCAAUGGCGuuugcauaucuaagucggacaUGGUUGCCCUACGAAGACAU	....((((((....))))))((((((.((((.....((((((...........))))))((((.(.((((((........).))))).).)))).))))))))))...
fhe-Novel-50-3p	UAGAGUACCUGUAGAGUUAG	UAAGAUCUACAGUUCUGAAC	UAAGAUCUACAGUUCUGAACAGAACUGCGCCGCCGGUAGCUUACUGUGAUAUGAUCAAUUUGGCUUAGAGUACCUGUAGAGUUAG	scaffold10x_53_pilon:395239..395323:+	ACUCUACGUACGUGGAUCAGuaagaucuacaguucugaacAGAACUGCGCCACCGGUAGCUUACUGUGAUAUGAUCAAUCUGGCUuagaguaccuguagaguuagAACGCCAUGUUGCUGUGCGA	......((((((((((((.....)))))))((((((....))))))(((((...))).)).....((((((((.....(((((((((.((...)).).))))))))....)))))))).))))).
fhe-Novel-51-5p	ACCCUCAUUUAGAUCGAAGGU	AGGAGAUCUGGAGAUGUCAC	ACCCUCAUUUAGAUCGAAGGUCCCCAAAGUUGUUCUCUUCUGGGAAGAGGAUGGACAAGGAGAUCUGGAGAUGUCAC	scaffold10x_1856_pilon:397662..397738:-	GGGUGGCCUGCGCACGGUGCacccucauuuagaucgaagguCCCCAAAGUUGUUCUCUUCUGGGAAGAGGAUGGACAaggagaucuggagaugucacGGCGUGCUUGUGUAAAAUCA	(((((..(((....)))..)))))...((((((((....((((........(((((((((...))))))))))))).....))))))))(((..(((((.....)))))....))).
fhe-Novel-53-3p	UCCGAAAACGCGAUGGAACCU	UUCCCGCCACGUAUGAACAC	UUCCCGCCGCGUAUGAACACGGCUGCCUGCACCUAUGGGCGGCUGGUCCGAAAACGCGAUGGAACCU	scaffold10x_1737_pilon:817..882:+	UACUCGCCGGCAGUCGCUUuucccgccacguaugaacacGGCUGCCUGCACCUACGGGCGGCUGGuccgaaaacgcgauggaaccaACAAAAGCCGCUGGUAGGAU	.....((.((((((((...(((..((...))..)))..)))))))).)).(((((.((((((((((((...........)).)))......))))))).)))))..
fhe-Novel-54-3p	AUGAGACGGUGAGUGAUGAAUU	UUCGCUCACUCGCAGCCCGUG	UUCGCUCACUCGCAGCCCGUGUGCGAAUGAUUUGCUCGAAUGAGACGGUGAGUGAUGAAUU	scaffold10x_891_pilon:4480..4540:+	GGACGUAAACGUAUCCUUAuucgcucacucgcagcccgugUGCGAAUGAUUUGCUCGAaugagacggugagugaugaauuAGACAUUUUGAAGCAAACGC	..(((....)))...((.(((((.((((((((.((.(((..(((((...)))))....))).).).))))))))))))).))..................
fhe-Novel-56-3p	UGGACAGACUCGACAAUAGUG	ACAAGCGGUGAAGAGAUGUU	ACAAGCGGUGAAGAGAUGUUUCGGAGUCUAUAGUUGGUCAGCUAGGUUUUGGACAGACUCGACAAUAGUG	scaffold10x_1165_pilon:78147..78217:-	GUGUUGGCAGUAAAGGCGGUacaagcggugaagagauguuUCGGAGUCUAUAGUUGGUCAGCUAGGUUUuggacagacucgacaauagugCUGUGCUAUAUCAGCAACGU	((((((.(......).))))))..(((.((....(((((..((.(((((((.(((((((.((((.....))).).))).)))).)))).))).))..)))))..)).)))
fhe-Novel-58-5p	GAUCGGUGAUGGCCAGGUGGUU	CCACCCCACCGCCGAUCACU	GAUCGGUGAUGGCCAGGUGGUUUAGGGCGUUUGCUUAUUACCUCACAGGUCCGCGGUUCGAACCACCCCACCGCCGAUCACU	scaffold10x_236_pilon:29590..29672:+	CCAUUUGCUUGUGGACCCAAgaucggugauggccaggugguuUAGGGCGUUUGCUUAUUACCUCACAGGUCCGCGGUUCGAAccaccccaccgccgaucacuUUAGUGAUCGAAGGUAAACC	((((......))))......((((((((.(((...((((((((.((.(((..((((..........))))..))).)).))))))))))).))))))))(((((........))))).....
fhe-Novel-65-3p	UUCAGGAUCCGGGCGAAGAC	UACGCCUACUUUCCUCCAAC	UACGCCUACUUUCCUCCAACUCUUCGGAUCGCUUCAGGAUCCGGGCGAAGAC	scaffold10x_1705_pilon:760218..760270:-	UAACUGAUUUCCAAUCCGUCuacgccuacuuuccuccaacUCUUCGGAUCGCuucaggauccgggcgaagacAUUCACCAGGAAGGACCUGG	.................((((.((((..................((((((.......)))))))))).)))).....(((((.....)))))
fhe-Novel-66-3p	AGAUGUUGGCUUUAGUAUACU	GAAGAACUAUUGCACAACACU	GAAGAACUAUUGCACAACACUAAAAGAGAUGUUGGCUUUAGUAUACU	scaffold10x_196_pilon:487912..487959:+	UGAUGUCUAAAUAAUCAUGAgaagaacuauugcacaacacuAAAAGagauguuggcuuuaguauacuUCUUGUCUCAUUUUCGCCA	.(((.........)))((((((((.((((..((.(((((((.....)).)))))))..))))...)))))))).............
fhe-Novel-67-3p	CCACCGUCAUCGGUUACUUU	AGUGGUGAUGGUCGAGUGGUA	AGUGGUGAUGGUCGAGUGGUACAGAGCGCUUGAUAUCCACCUCAGGGGUCGGGGGUUCGAAUCCCCACCGUCAUCGGUUACUUU	scaffold10x_196_pilon:505825..505909:+	AAGCAAGUCCCAACCUAAGUaguggugauggucgagugguaCAGAGCGCUUGAUAUCCACCUCAGGGGUCGGGGGUUCGAAUCCccaccgucaucgguuacuuuGGUGGUAUGAAGUAAUACAU	............(((.(((((.((((((((((.(.(.((....((((.((((((.(((......))))))))).))))....))))))))))))))..))))).))).((((......))))..
fhe-Novel-71-5p	AACCGGUGUUGGUCAGGUGAUU	AUCCCUGCCACCACCGGCCACU	AACCGGUGUUGGUCAGGUGAUUCAGAGCAUUCGAUUACCGCCUCCGAGGUCAGAGGUUCGAAUCCCUGCCACCACCGGCCACU	scaffold10x_2330_pilon:24374..24457:-	ACAUCACAAAUAACCCGACUaaccgguguuggucaggugauuCAGAGCAUUCGAUUACCGCCUCCGAGGUCAGAGGUUCGAaucccugccaccaccggccacuUUGAUGGUAGACAGUAAUCU	......................((((((.(((.((((.(((((.((((.(((....(((........)))..))))))))))))))))))).))))))(((......))).............
fhe-Novel-74-3p	UCCAUUUAUGUAGACACUGAU	ACUCAGAUCGACCAUAUUGG	ACUCAGAUCGACCAUAUUGGUCCAUUUAUGUAGACACUGAU	scaffold10x_2455_pilon:2030..2071:+	UUGUCCCUUCACAGCGUCGGacucagaucgaccauauugguccauuuauguagacacugauCACGCUUUUGUCCGCGCGCG	...........(((.(((..((..((((.(((((...))))).))))..)).))).)))....(((........)))....
fhe-Novel-79-3p	CAUCGUGGGAUUAGCUUAAU	UACACAGUGACUGUAGUAAU	UACACAGUGACUGUAGUAAUCAUCGUGGGAUUAGCUUAAU	scaffold10x_330_pilon:3356854..3356894:+	CCCAUCUUCAAGAAGGUAAuacacagugacuguaguaaucaucgugggauuagcuuaauUCCGAUAGCCACCUAAGUA	(((((......((.(((..(((((((...)))).)))))).)))))))....(((..........)))..........
fhe-Novel-84-5p	UCAAGAAGACGGAGUAGCAAUG	UUCGCCGAUGUUUUCAUGGC	UCAAGAAGACGGAGUAGCAAUGGGGUCACCCUUGGGACCACUAUUCGCCGAUGUUUUCAUGGC	scaffold10x_451_pilon:1251587..1251650:+	UUCAGUGAUGAAAUAUAUCGucaagaagacggaguagcaaugGGGUCACCCUUGGGACCACUAuucgccgauguuuucauggcGAAAAUUGAGAAUAAUCAAC	((((....)))).....((((((.(((((((.....(((((((((((.((...)))))).))))).))...))))))).))))))...((((......)))).
fhe-Novel-86-5p	AUCCCAAGCUCAGAGUACUG	CAGGUAACUCGCCUUGAGGAU	AUCCCAAGCUCAGAGUACUGCCAGUCGCGCAGGUAACUCGCCUUGAGGAU	scaffold10x_486_pilon:115551..115601:-	AGUGACUCCACAAAAAGCUGaucccaagcucagaguacugCCAGUCGCGcagguaacucgccuugaggauCGAGCUGCAUACCCACCAUC	.(((....)))....(((((((((((((....((((.(((((....).))))...))))..)))).))))).))))..............
fhe-Novel-9-3p	CACAUGGGGCAAAAUUGGGACA	CCCCAAUGUUGCCCCAUGAGGC	CCCCAAUGUUGCCCCAUGAGGCAACCCCCAAGCGAUGGGGCUAACCCCAACCUUGGGGCAGCCACAUGGGGCAAAAUUGGGACA	scaffold10x_119_pilon:2387929..2388013:-	CUAUCCACCCAAGUAGCACGccccaauguugccccaugaggcAACCCCCAAGCGAUGGGGCUAACCCCAACCUUGGGGCAGCcacauggggcaaaauugggacaAACCUGGGGCUAGCCCCAAC	.....................((((((.((((((((((.(((...(((((((.(.(((((....))))).))))))))..))).)))))))))).)))))).......(((((....)))))..
fhe-Novel-95-5p	UUUAUGUCCAUGGUGUAGUCU	AUCAUCCACAUAACCUUUAUA	UUUAUGUCCAUGGUGUAGUCUGCCACACACAUUAUAUCAUCCACAUAACCUUUAUA	scaffold10x_828_pilon:118156..118212:+	UGAGCGUGUUUAACAUAAAGuuuauguccaugguguagucuGCCACACACAUUAUaucauccacauaaccuuuauaAAGCACACAUUGCCUGAUGG	.....((((((...((((((.((((((..((((((((((.((.....)).))))))))))..)))))).)))))).)))))).((((....)))).
fhe-Novel-96-5p	AUGGCGAAUGUGAGAACCAUG	GUUCUCCCGGAUUUGCCGACA	AUGGCGAAUGUGAGAACCAUGCUUCGUGCAUUCAGGCAGGUUCUCCCGGAUUUGCCGACA	scaffold10x_83_pilon:3513853..3513913:-	CCAUACAAAUGCGUCUCUCGauggcgaaugugagaaccaugCUUCGUGCAUUCAGGCAGguucucccggauuugccgacaGAUCCGCGAACGUUGUUCUG	..........(((..(((.(.((((((((.((((((((.(((((.(......)))))))))))))..).)))))))).))))..)))((((...))))..
fhe-Novel-97-3p	GACGAUGAUGACUGACACACUGAAU	UCAGCGUGCAACAUGGUGAUAAA	UCAGCGUGCAACAUGGUGAUAAAGGCAGUGGUCAGUGGGGCUUGCCUCACUGUUUACCACUGUACGACGAUGAUGACUGACACACUGAAU	scaffold10x_873_pilon:171347..171437:+	GUAUAUUCAUACUUUCUAAUucagcgugcaacauggugauaaaGGCAGUGGUCAGUGGGGCUUGCCUCACUGUUUACCACUGUACgacgaugaugacugacacacugaauCCCGUUUCGGACACCAACGU	((((....))))......((((((.(((((.(((.((.......((((((((((((((((....))))))))...))))))))......)).)))..)).))).)))))).(((...)))..........
fhe-Novel-98-3p	UUGGAAAAGUAGGUUGUGCCU	GUAAACGACCUACUAUGCCGACA	GUAAACGACCUACUAUGCCGACAACAACGUGUUUUUUUUGGAAAAGUAGGUUGUGCCU	scaffold10x_95_pilon:1446500..1446558:-	GAAUCCGGGAACAUAAUGAGguaaacgaccuacuaugccgacaACAACGUGUUUUUUuuggaaaaguagguugugccuGACAAACAUGGCAAUAGCAC	................(.((((..((((((((((...((((.((((...))))....))))...)))))))))))))).)........((....))..
fhe-Novel-99-5p	UUAGUGCAUUGUUGAUAGACC	ACACCAUUGCACAAGCGGAGA	UUAGUGCAUUGUUGAUAGACCAUUAGUGUCAGUAUCAACACCAUUGCACAAGCGGAGA	scaffold10x_1181_pilon:1193227..1193285:+	AUUCAAGUCAUUGCCGUUGCuuagugcauuguugauagaccAUUAGUGUCAGUAUCAacaccauugcacaagcggagaCAAUGAAGUGGGCUUCACUG	.......((((((.(.((((((.(((((.((((((((((((....).)))..))))))))....))))))))))).).))))))((((.....)))).
fhe-pubNovel-2-5p	AGUGGUGAUGGUCGAGUGGUUUAGA	GAAACCCCACCAUCACCGGCAAC	AGUGGUGAUGGUCGAGUGGUUUAGAGCGUUUGAUUACCAAUUCGGAGGUCCGAGGUUCGAAACCCCACCAUCACCGGCAAC	scaffold10x_118_pilon:855592..855672:+	CCUCAUGUGCUUAAUAAAGCaguggugauggucgagugguuuagaGCGUUUGAUUACCAAUUCGGAGGUCCGAGGUUCgaaaccccaccaucaccggcaacUUUUGUGGUAGACCGUAAUU	.......(((((....)))))..(((((((((.(.(.(((((.((((.((.((((.((.....)).)))).)).)))).))))))))))))))))(((.(((.....))).).))......
fhe-pubNovel-6-5p	AGGCUGUGUGUAGAGCAAGUUG	GAUUGCACUACUCAUAGCCUUC	AGGCUGUGUGUAGAGCAAGUUGGGGCGAUCCGUUUGUACUCGGAUCUUGAUACUCAUGAUCCCAGAUUGCACUACUCAUAGCCUUC	scaffold10x_1087_pilon:363112..363197:-	UUUUGUUGCUCUAGUGAUGGaggcuguguguagagcaaguugGGGCGAUCCGUUUGUACUCGGAUCUUGAUACUCAUGAUCCCAgauugcacuacucauagccuucGUUCAAGCAACUAAACAUCC	....((((((....((((((((((((((.((((.((((.(((((((((((((........)))))).(((...))).).)))))).)))).)))).))))))))))).))))))))).........
fhe-let-7b-5p	GGAGGUAGUUCGUUGUGUGGU	CAUGCAACCGACUAACUUUCUC	GGAGGUAGUUCGUUGUGUGGUUUGCCUUGGAUCAUCCGAGAAAUCACAUAGAACCAUGCAACCGACUAACUUUCUC	scaffold10x_1279_pilon:1764530..1764605:+	UUCUUUAUGCUGCAAAAUUGggagguaguucguugugugguUUGCCUUGGAUCAUCCGAGAAAUCACAUAGAACcaugcaaccgacuaacuuucucAUUGCGCAGCACUAAGCAUC	..(((..((((((..(((.(((((((((((.((((((((((((..((((((...))))))..........)))))))))))).)))).))))))).)))..))))))..)))....	18	1	0	0	1	0
fhe-miR-10-5p	AACCCUGUAGACCCGAGUUUGCA	AAAUUCGAGUCUACAAGGAACG	AACCCUGUAGACCCGAGUUUGCAUGCACUGGAUUCAAAUUCGAGUCUACAAGGAACG	scaffold10x_2049_pilon:649837..649892:+	CCGAAUGUUUCCGAGGGACGaacccuguagacccgaguuugcaUGCACUGGAUUCaaauucgagucuacaaggaacgAUCCCUCGGAGUCGGACAUC	((((....((((((((((((..((.(((((((.((((((((.((.(...).)).)))))))).))))))).))..)).)))))))))))))).....	16	1	1	0	0	1
fhe-miR-10-P3	CAAGCUCGGGUAUACAGGAGCAG	GACCCUGUAGCCUUGAGCUUUUG	GACCCUGUAGCCUUGAGCUUUUGCACGUACUACUCCACCUAUCAUUCUAGGAUGGUUCACAAGCUCGGGUAUACAGGAGCAG	scaffold10x_663_pilon:643218..643299:-	CAAAGAUGUCCUCCGAGUCUGACCCUGUAGCCUUGAGCUUUUGCACGUACUACUCCACCUAUCAUUCUAGGAUGGUUCACAAGCUCGGGUAUACAGGAGCAGAGCAAGGGGUUAAGCGACAA	......((((((((...((((..((((((..(((((((((.((...........(((((((......)))).)))..)).)))))))))..))))))..))))....))))......)))).	3	0	1	0	1	0
fhe-miR-11584-3p	CCAUUAUAUAAGAUUGAGGCUCU	CGCCUGAAUCUUAUAUAAAGGA	CGCCUGAAUCUUAUAUAAAGGAAAAUCUACUUGCAUUUUUCGCACCCAUUAUAUAAGAUUGAGGCUCU	scaffold10x_284_pilon:3586232..3586299:+	AACUUUUCAUUGGCACGAGGcgccugaaucuuauauaaaggaAAAUCUACUUGCAUUUUUCGCACccauuauauaagauugaggcucuUCGUGCCAACUAUACAUCCU	.........(((((((((((.((((.((((((((((((.((..........(((.......))).)).)))))))))))).)))).)))))))))))...........	11	0	0	0	0	1
fhe-miR-11585-3p	ACCGGUUUCGUCGUUCAACACC	GUUGCACCGUUCGGAAUUCGGGC	GUUGCACCGUUCGGAAUUCGGGCAUUGCACAACUAUCGAUGACCGGUUUCGUCGUUCAACACC	scaffold10x_414_pilon:682526..682589:-	CUCAAGCGGAUGUGAAUGGCguugcaccguucggaauucgggcAUUGCACAACUAUCGAUGaccgguuucgucguucaacaccGUCGUCCGUUCUGGCAUCAC	.(((((((((((...((((.((((.((....((((((.(((.(((((.........))))).)))))))))..)).)))).)))))))))))).)))......	16	0	0	0	1	0
fhe-miR-11586-3p	UGUAAGACGAUCGUAGUUGACG	UGACUGCUAUCGUAGGGCUG	UGACUGCUAUCGUAGGGCUGUCUCUUCCGCGAGGGAAAUUCUUUCUCAGACCAGUGGUUGUAAGACGAUCGUAGUUGACG	scaffold10x_2145_pilon:37421..37500:+	CCAUUAUCCCAAAUGAGUAGugacugcuaucguagggcugUCUCUUCCGCGAGGGAAAUUCUUUCUCAGACCAGUGGUuguaagacgaucguaguugacgGGUGUUUGACACAGUUUAAU	.........((((((....((((((((.((((((.(((((.((..((.(.((((((...)))))).).))..))))))).)...))))).)))))).))...))))))............	10	0	0	0	0	0
fhe-miR-12-5p	UGAGUAUUUCAUCAAGUAGUGA	GCUACUUUUGAAAUACUGCACG	UGAGUAUUUCAUCAAGUAGUGAGAGCUAAUUGAUUUCGCUACUUUUGAAAUACUGCACG	scaffold10x_1343_pilon:147218..147276:+	ACAUCGGCAUUUGUUCGAGGugaguauuucaucaaguagugaGAGCUAAUUGAUUUCgcuacuuuugaaauacugcacgUCGCAUGUGCCAGACAUCUA	.....(((((.((..(((.((((((((((((..(((((((((((.(.....).))))))))))).))))))))).))).))))).))))).........	13	0	0	0	1	0
fhe-miR-124-3p	UUAAGGCACGCGGUGAAUGUCA	GCAUUUUCCGUGGUAGCCUUGAU	GCAUUUUCCGUGGUAGCCUUGAUCUGCUCAUACUGACAGGCAUUAAGGCACGCGGUGAAUGUCA	scaffold10x_730_pilon:341039..341102:-	CUAUCAAGCCCGAUUGAUUGgcauuuuccgugguagccuugauCUGCUCAUACUGACAGGCAuuaaggcacgcggugaaugucaGGCACGGGACUGUGAACAUC	...(((((((((..((..((((((((.(((((...(((((((((((.(((...))))))..)))))))).))))).))))))))..)))))).)).))).....	15	1	0	0	0	0
fhe-miR-125a-5p	UCCCUGAGACCCUAGAGUUUC	AAAUUCUAUGGUUUCAGGUUA	UCCCUGAGACCCUAGAGUUUCCCAGCUUGUCAAAGCUCACGUUCAACGGAAAUUCUAUGGUUUCAGGUUA	scaffold10x_1304_pilon:293075..293144:+	CGUCCAACACUGGUAUCGUGucccugagacccuagaguuucCCAGCUUGUCAAAGCUCACGUUCAACGGaaauucuaugguuucagguuaCGAUUCGGUGUCAAUCAUCA	......(((((((.((((((..(((((((((.((((((((((.(((((....)))))..........)))))))))).))))))))).))))))))))))).........	13	1	0	0	1	0
fhe-miR-125b-5p	CCCCUGAGACUGAUAAUUGCUC	AGCAAUUUUCUCUCUCAGGUAUG	CCCCUGAGACUGAUAAUUGCUCCUCUGUCAGAUUGCUGCACGCACUGAUUUUCCUCUCGGAGCAAUUUUCUCUCUCAGGUAUG	scaffold10x_677_pilon:848665..848747:+	CGAUACUGUCGCAACUCACAccccugagacugauaauugcucCUCUGUCAGAUUGCUGCACGCACUGAUUUUCCUCUCGGagcaauuuucucucucagguaugGAGCUUGUGAUCGGGCAUCC	.(((.((((((((((((.((..(((((((..((.(((((((((...(((((..(((.....)))))))).........))))))))).))..)))))))..))))).)))))).)))..))).	18	1	1	0	1	0
fhe-miR-133-3p	UUGGUCCCUAUCAACCAGCUAU	CGCUGUUUGUUUGGGAUCCAAA	CGCUGUUUGUUUGGGAUCCAAAUGCGUUCCGGGGGCUGUGGUAACAAGCAAACAAGCAAAACCGACUUCCUUUUCCCCUCAGUGGAAGACGAAAUGAGGCUUGUACGCACCCAAAAGACAGCCGAUCACAUUUGACUCAUUUGGUCCCUAUCAACCAGCUAU	scaffold10x_1074_pilon:850357..850518:+	GGACUAUCCCGGUUUUGUUAcgcuguuuguuugggauccaaaUGCGUUCCGGGGGCUGUGGUAACAAGCAAACAAGCAAAACCGACUUCCUUUUCCCCUCAGUGGAAGACGAAAUGAGGCUUGUACGCACCCAAAAGACAGCCGAUCACAUUUGACUCAUuuggucccuaucaaccagcuauACAAACUGGACGAAACAUCA	........(((((((.((...((((.(((...((((.(((((((.(((.....((((((........((..((((((.....((.(((((.............))))).)).......))))))..)).........))))))..........))).)))))))))))...))).))))...)))))))))...........	11	1	0	0	1	0
fhe-miR-184-1-5p	UGGACGGAGAUUUGUUAAGAGC	CACAAACUUUCUCUCUGUUCAUC	UGGACGGAGAUUUGUUAAGAGCAGGUGGCAGACCAAACGUCUUAUACUCGACUUUGAUCUUCAUGCACAAACUUUCUCUCUGUUCAUC	scaffold10x_513_pilon:2974340..2974427:+	UGCUUCAAACACACAGAUGGuggacggagauuuguuaagagcAGGUGGCAGACCAAACGUCUUAUACUCGACUUUGAUCUUCAUGcacaaacuuucucucuguucaucAUUCAUGGCAAUAAACAAUA	...........((..(((((((((((((((...(((....(((..(((.(((.((((.(((........))))))).)))))))))...)))....)))))))))))))))..)).............	9	0	0	1	1	0
fhe-miR-184-2-5p	UGGACGGAGAUUUGUUAAGAGC	CACAAACUUUCUCUCUGUUCAUC	UGGACGGAGAUUUGUUAAGAGCAGGUGGCAGACCAAACGUCUUAUACUCGACUUUGAUCUUCAUGCACAAACUUUCUCUCUGUUCAUC	scaffold10x_513_pilon:2974340..2974427:+	UGCUUCAAACACACAGAUGGuggacggagauuuguuaagagcAGGUGGCAGACCAAACGUCUUAUACUCGACUUUGAUCUUCAUGcacaaacuuucucucuguucaucAUUCAUGGCAAUAAACAAUA	...........((..(((((((((((((((...(((....(((..(((.(((.((((.(((........))))))).)))))))))...)))....)))))))))))))))..)).............	9	0	0	1	1	0
fhe-miR-190a-5p	AGAUAUGUUUGGGUUACUUGGUG	CCAGUGACCAAACAUAUUCUCA	AGAUAUGUUUGGGUUACUUGGUGUCGAGACACGCAUUCGCCACCGCGGCGCUGUCCCUCUUUACAAUGCACACCAGUGACCAAACAUAUUCUCA	scaffold10x_26_pilon:103301..103393:-	GAUACUGAGGUCGGCAGAUGagauauguuuggguuacuuggugUCGAGACACGCAUUCGCCACCGCGGCGCUGUCCCUCUUUACAAUGCACAccagugaccaaacauauucucaCCAACCAGCUUUGAUCGACA	(((...(((((.((..(.((((((((((((((.(((((.(((((((.(((((((...(((....)))))).))))...........)).))))))))))))))))))).))))).)..)).))))).)))....	18	1	1	0	0	0
fhe-miR-190b-5p	UGAUAUGUAUGGUUUUCGGUUG	CCCGGAACCCGUACAUCUCGUC	UGAUAUGUAUGGUUUUCGGUUGUGUCUAUUGUGGCCCGUCCCACACCCCCGGAACCCGUACAUCUCGUC	scaffold10x_203_pilon:1488472..1488540:-	UCCUCUGUGCCUAGACUUGAugauauguaugguuuucgguugUGUCUAUUGUGGCCCGUCCCACACCcccggaacccguacaucucgucUUGCCUGGUACUGUGCAUCU	......(((((.((.(..(((((.((((((((.((((((..........(((((......)))))...)))))).)))))))).)))))..).))))))).........	13	1	1	1	0	0
fhe-miR-1989-5p	UCAGCUGUGUUCAUGUCUUCGA	GAACACGUGAGCACAACUAAUG	UCAGCUGUGUUCAUGUCUUCGAGUGAGAGCACACACGUAUCUCGUUUAUAUUCCUCGAACACGUGAGCACAACUAAUG	scaffold10x_75_pilon:1266024..1266101:-	ACCACAGGAUGCAGACGCCUucagcuguguucaugucuucgaGUGAGAGCACACACGUAUCUCGUUUAUAUUCCUCgaacacgugagcacaacuaaugCUGCUCAUCUGAAACGUCAC	......(((((.((..((.((.((.(((((((((((.(((((((((((..((....)).))))).........)))))).))))))))))).)))).))..)))))))..........	13	0	0	1	0	0
fhe-miR-1992-3p	UCAGCAGUUGCACCAUUGACG	UCAAUGUGCAACUGUUAUUA	UCAAUGUGCAACUGUUAUUACCGUUUGUUUGAAACGAUUCCCGAUCACCCGAAUCGGUCACGGGUUGGUCAGCUCGAGUCAUCCGGUAUCAGCAGUUGCACCAUUGACG	scaffold10x_640_pilon:1861668..1861776:-	AGAGGGGUUUAUCAUUCUGCucaaugugcaacuguuauuaCCGUUUGUUUGAAACGAUUCCCGAUCACCCGAAUCGGUCACGGGUUGGUCAGCUCGAGUCAUCCGGUAucagcaguugcaccauugacgCAGCUUGACCCAAAAACGUC	....(((....(((..((((((((((((((((((((..(((((..(((((((...((((((((...(((......)))..))))..))))...))))).))..)))))..)))))))))).)))))).))))..)))))).........	12	1	0	0	0	0
fhe-miR-2162-3p	GUAUUAUGCAACAUUUCACUCU	AGUGGGAUGGUUGCAUACGAACA	AGUGGGAUGGUUGCAUACGAACAAAGCCGUUUGUAUUAUGCAACAUUUCACUCU	scaffold10x_520_pilon:8307706..8307759:-	UCGUGGAUCUUUGGUGGAUGagugggaugguugcauacgaacaAAGCCGUUUguauuaugcaacauuucacucuACCCCGAAGACCGGUCGUCG	...(((.(((((((.((..((((((((((.((((((((((((......)))))))...)))))))))))))))..)))))))))))).......	15	1	0	0	1	0
fhe-miR-219-5p	UGAUUGUCCAUUCGCAUUUCUUG	AGAGAUGUUUAUGGGCAUCGAA	UGAUUGUCCAUUCGCAUUUCUUGCCGUCCGUUUCAAGCCUGUCUCGAUCCACCGAGUACACAAAUGGCUUAAAACGCGUACAAUAAGUGCAAGAGAUGUUUAUGGGCAUCGAA	scaffold10x_353_pilon:913603..913712:-	AACACAUGUGAUCGACUUUCugauuguccauucgcauuucuugCCGUCCGUUUCAAGCCUGUCUCGAUCCACCGAGUACACAAAUGGCUUAAAACGCGUACAAUAAGUGCAagagauguuuaugggcaucgaaAAAUCGGUCCUCGAACUUCA	.........((((((.(((.((((.((((((..((((((((((((((((((((.((((((((((((......)))).))).....))))).))))).).)).....).)))))))))))..)))))))))).))).))))))...........	11	1	1	0	1	0
fhe-miR-277b-3p	AAAAUGCAUCAUCUACCCGAGA	UGGGGCAGUCGGUGCAUUUCCA	UGGGGCAGUCGGUGCAUUUCCACUUCUCACGGUUGUAGCCCAGUUCUUUUUCAAUCCUUCAUCCAUGAUCUGGUGUCGGCCAAAUGGUGAUCUUUCCGCUACGGGGAAUCACAUUUGAACUAACUGACUUGCCAAGACAUGUGGAGGAGGAGAAGAGGAGUCAGGGUUUGACGUGAAAAUGCAUCAUCUACCCGAGA	scaffold10x_208_pilon:1598161..1598357:+	UGGGUACACGUAAAUGAGACuggggcagucggugcauuuccaCUUCUCACGGUUGUAGCCCAGUUCUUUUUCAAUCCUUCAUCCAUGAUCUGGUGUCGGCCAAAUGGUGAUCUUUCCGCUACGGGGAAUCACAUUUGAACUAACUGACUUGCCAAGACAUGUGGAGGAGGAGAAGAGGAGUCAGGGUUUGACGUGaaaaugcaucaucuacccgagaUCUCCGUGUACGGAGCAUCG	...(((((((.....((((((.(((.((..(((((((((.......(((((.....(((((.((((((((((..((((((.((((((.(((((((((((.((((((.((((.((((((...))))))))))))))))......)))))..))).))))))).)).))))))))))))))).).)))))...))))))))))))))..)).))).)).))))))))))).........	12	1	0	0	1	0
fhe-miR-281-3p	AGGAGGGCAAUUUUAUGACUUU	UGUCAUGGAGUUGCUCUCUACA	AGGAGGGCAAUUUUAUGACUUUCACGGUCUGUAUCCCGAGAAUCUCGGUAGUAUAUAGCCUGGCCAAUGUCAUGGAGUUGCUCUCUACA	scaffold10x_1639_pilon:368389..368477:-	AGUCCAUCUCUUAUCGGAUGaggagggcaauuuuaugacuuuCACGGUCUGUAUCCCGAGAAUCUCGGUAGUAUAUAGCCUGGCCAAugucauggaguugcucucuacaUCGAAAGAGUUCAAUCAGCU	.......(((((.(((.(((.((((((((((((((((((.....(((.((((((((((((...)))))..).)))))).)))......)))))))))))))))))).)))))))))))...........	11	1	0	0	0	0
fhe-miR-2a-3p	GUCACAGCCAGAAUUGAUGAACG	CAGUCAAUACUGGCUGGAGGCA	CAGUCAAUACUGGCUGGAGGCACCGUAAGUCUGUCACAGCCAGAAUUGAUGAACG	scaffold10x_286_pilon:1213118..1213172:-	CGGCGUUAUCUUUUGCACCGcagucaauacuggcuggaggcaCCGUAAGUCUgucacagccagaauugaugaacgGCGUGAAAGACGUUCGUCCA	.((((...((((((((.(((..((((((.(((((((..((((.........)))).))))))).))))))...))).))))))))....))))..	12	1	0	0	0	0
fhe-miR-2b-1-3p	GUAUCACAGCCCUGCUUGGGACA	CGUCCUCGGGGGUUGUGACACA	CGUCCUCGGGGGUUGUGACACAUGGCGCCAUUGUAUCACAGCCCUGCUUGGGACA	scaffold10x_286_pilon:1213023..1213074:-	CCACAUGGGUAGGUGGUGCGcguccucggggguugugacacaUGGCGCCAUUguaucacagcccugcuugggacaCAGCCCACCUGCUAAAGCAU	.......(((((((((.(((.(((((..((((((((((.(((((....)).))).))))))))))....))))).).))))))))))).......	12	1	1	0	0	1
fhe-miR-2b-2-3p	UAUCACAGCCCUGCUUGGAACACA	GGUUUCAAGUGGCUGUGCUUUA	GGUUUCAAGUGGCUGUGCUUUAUUGUUGAAGUAUAUCACAGCCCUGCUUGGAACACA	scaffold10x_217_pilon:5533091..5533147:+	CUUAUCUACGGUGUAACCUUgguuucaaguggcugugcuuuaUUGUUGAAGUAuaucacagcccugcuuggaacacaAGUUACCCCCUAGUCAACAG	.....(((.((.(((((.(((((((((((((((((((...((((.....))))...)))))))..))))))))).)))))))).)).))).......	14	0	0	1	0	1
fhe-miR-2c-3p	AUAUCACAGCCGUGCUUAAGGGCU	CCCCUUCCACGACUGUGAUUUG	CCCCUUCCACGACUGUGAUUUGCUGUCACACAUAUCACAGCCGUGCUUAAGGGCU	scaffold10x_466_pilon:933776..933830:-	AUCGAUUGGUCCCGCUCGUAccccuuccacgacugugauuugCUGUCACACauaucacagccgugcuuaagggcuUCGGCGGCACCAAGAACUUC	.....(((((.((((.((...(((((.((((.(((((((.((........)).))))))).))))...)))))...)))))).))))).......	14	1	1	1	1	0
fhe-miR-2e-3p	GUAUCACAGUCCAAGCUUUGG	UACCAACUUAGACUGCGUUAUA	UACCAACUUAGACUGCGUUAUACUGCCAUUGUCUCGUGUAUCACAGUCCAAGCUUUGG	scaffold10x_286_pilon:1212927..1212982:-	AUCUUGUUACCCACCAUUCUuaccaacuuagacugcguuauaCUGCCAUUGUCUCGUguaucacaguccaagcuuuggUAAGUUGAGGUGGGUUGGUC	........(((((((...(((((((((((.(((((.(.(((((............))))).).))))).)))..))))))))....))))))).....	12	0	0	0	1	0
fhe-miR-2e-5p	UACCAACUUAGACUGCGUUAU	GUAUCACAGUCCAAGCUUUGG	UACCAACUUAGACUGCGUUAUACUGCCAUUGUCUCGUGUAUCACAGUCCAAGCUUUGG	scaffold10x_286_pilon:1212927..1212980:-	AUCUUGUUACCCACCAUUCUuaccaacuuagacugcguuauaCUGCCAUUGUCUCGUguaucacaguccaagcuuuggUAAGUUGAGGUGGGUUGGUC	........(((((((...(((((((((((.(((((.(.(((((............))))).).))))).)))..))))))))....))))))).....	12	0	0	0	1	0
fhe-miR-307-3p	CCUCAACAAGAAGGCUGUUGGAUG	UCACAACCUACUUGAUUGAGGGG	CCUCAACAAGAAGGCUGUUGGAUGCCAUUCAUAACGUCAUUGCAUCACAACCUACUUGAUUGAGGGG	scaffold10x_1859_pilon:606878..606944:-	ACCUACGAGCUCGGGAAUCUccucaacaagaaggcuguuggaugCCAUUCAUAACGUCAUUGCAucacaaccuacuugauugaggggUACUCGAUCUUUGAUCGCCU	......(((.(((((...((((((((((((.(((.(((..(((((................)))))))).))).)))).))))))))..))))).))).........	13	1	0	0	1	0
fhe-miR-31-5p	UGGCAAGAUUAUGGCGAAGCUGA	AGCUACACCAUAUUUUGCCCAC	UGGCAAGAUUAUGGCGAAGCUGAGUGUUAAUAGUGUCCAGCUACACCAUAUUUUGCCCACGG	scaffold10x_973_pilon:317928..317989:-	CUAUCCAUGUUGGAGGCUGUuggcaagauuauggcgaagcugaGUGUUAAUAGUGUCCagcuacaccauauuuugcccacGGUCGCAACAAUGGACUGCA	...(((((((((..((((((.((((((((.((((.(.(((((...............))))).).)))))))))))).)))))).)))).))))).....	16	1	0	1	1	0
fhe-miR-3479a-3p	GUAUUGCACUUUCCUUCGCCUUA	CGGCGGAGGCUUUUGCAAUGUA	CGGCGGAGGCUUUUGCAAUGUAUCUAGCGGAAUGUAUUGCACUUUCCUUCGCCUUA	scaffold10x_906_pilon:388172..388227:-	GGUUUUCGUCCACGUCCCAUcggcggaggcuuuugcaauguaUCUAGCGGAAUguauugcacuuuccuucgccuuaAGAACUUGGACCAGUCAUCC	.......(((((.((......((((((((....((((((((((((...)).))))))))))....))))))))......)).))))).........	13	1	0	0	1	0
fhe-miR-3479b-5p	GAUUGCACUACUCAUAGCCUUC	GUUGCUCUUGUCGAUGCAUGUG	GAUUGCACUACUCAUAGCCUUCGUUCAAGCAACUAAACAUCCGUCUCCACUUGAAUGGAGUUGCUCUUGUCGAUGCAUGUG	scaffold10x_1087_pilon:363052..363133:-	UCUUGAUACUCAUGAUCCCAgauugcacuacucauagccuucGUUCAAGCAACUAAACAUCCGUCUCCACUUGAAUGGAguugcucuugucgaugcaugugUUUUUUAAAGUCAAGGACUA	(((((((......((...((.((.((((.((....((((((((((((((....................)))))))))))..)))...)).).))))).)).))......)))))))....	5	0	0	0	1	0
fhe-miR-36a-3p	GUCACCGGGUAGACAUUCAUUCAC	GGAUGGUGUCCGUUCGGUCACC	GGAUGGUGUCCGUUCGGUCACCUAGCAAAGUUACCGAUCUUUGGUAGCUGGUCACCGGGUAGACAUUCAUUCAC	scaffold10x_1600_pilon:477530..477601:-	AACCAAAUGGUCCGUUCUGUggaugguguccguucggucaccUAGCAAAGUUACCGAUCUUUGGUAGCUGgucaccggguagacauucauucacAGUUCGUUUGCCUCCAAAUU	........(((.((..((((((((((((((..((((((.(((......(((((((((...)))))))))))).))))))..)))).))))))))))..))...)))........	12	0	0	0	1	0
fhe-miR-36b-3p	ACCACCGGGUAGACAUUCAUC	GGGUAAUGCCUGUUCGGUUAGUG	UGCCUGUGGGUAAUGCCUGUUCGGUUAGUGUAUAUGUAUAAAUCUGAUCUGACCGACUAUCCGCAUCCCGAUCUGAUCUGAGACCUCGAAUGCGAUCGAGUCGAAGAUCCGGAUCAGGGGUUUGCCGUUGAUUCGGAGAUCAAUACACCACCGGGUAGACAUUCAUCCGCUGA	scaffold10x_826_pilon:824506..824678:-	GAUAUACAAGCAGUGCCUGUggguaaugccuguucgguuagugUAUAUGUAUAAAUCUGAUCUGACCGACCAUCCGCAUCCCGAUCUGAUCUGAGACCUCGAAUGCGAUCGAGUCGAAGAUCCGGAUCAGGGGUUUGCCGUUGAUUCGGAGAUCAAUACaccaccggguagacauucaucCGCUGACAACUGACUUUGAA	.......(((((((....((((((((((.(((((((((..((((((...........((((((..((((.((.(.(((((((((((((((((..(((.((((......)))))))..)))).)))))).))))..))).).))..)))))))))))))))).))))))))).)))).)))))).....)))).)))....	13	0	0	0	0	0
fhe-miR-493-5p	AUUACAUGGUAGGCUAUCAGU	UGGUAGCUGCCUGUGUAGUCG	AUUACAUGGUAGGCUAUCAGUACGUGGCUUGAUUUGAAAUCUGCGAGUGACGAUUUUAUGGUAGCUGCCUGUGUAGUCG	scaffold10x_563_pilon:2737994..2738073:+	AAGUGACGGAAGGAGGGACAauuacaugguaggcuaucaguACGUGGCUUGAUUUGAAAUCUGCGAGUGACGAUUUUAugguagcugccuguguagucgUUUAGCACGGAGGCAGAGAC	..((..((....(((.(((...(((((((..((((((((...(((.(((((............))))).)))......))))))))..)))))))))).)))....))...))......	7	0	0	1	1	0
fhe-miR-6613-3p	ACACUGAGCUCGAAGAUCGCA	GGUCAUUAGCCGGAUUGGCAUG	GGUCAUUAGCCGGAUUGGCAUGUCUGACAAACAGUAAAUUGUUCGUUUGUCUGCGUACACUGAGCUCGAAGAUCGCA	scaffold10x_486_pilon:299251..299328:+	UACGAACGCAUAGAAGCAGUggucauuagccggauuggcaugUCUGACAAACAGUAAAUUGUUCGUUUGUCUGCGUacacugagcucgaagaucgcaAAGCUUCCCGAUUGCUUCAG	...(((.(((..(((((.((((((.((((((((..((..((((..(((((((............))))))).)))).))))).))).)).))))))...))))).....))))))..	8	1	0	0	0	0
fhe-miR-71a-5p	UGAAAGACGAUGGUAGUGAGAUG	UCUCCCUACCCCGUCUUUUCUG	UGAAAGACGAUGGUAGUGAGAUGCAAAACGUUUGCCGUUCAUCUCCCUACCCCGUCUUUUCUG	scaffold10x_286_pilon:1213211..1213273:-	CUAUAAUGGCAUCUUCGCUGugaaagacgaugguagugagaugCAAAACGUUUGCCGUUCAucucccuaccccgucuuuucugGUGGGGGCCAAGAGGCGUCG	......((((..((((((((.((((((((..(((((.((((((...((((.....)))))))))).))))).)))))))).))))))))))))..........	12	1	1	0	1	0
fhe-miR-71b-5p	UGAAAGACUUGAGUAGUGAG	CCUCAUACCCAGUCUUUCGUG	UGAAAGACUUGAGUAGUGAGACGCAUGCCGGUUACCGUCAUGUGGUCAAGCCAUACUUCGGUCCCGGCGCCUCAUACCCAGUCUUUCGUG	scaffold10x_466_pilon:934223..934312:-	UUGCGUGUUGCAGCGCCUCGugaaagacuugaguagugagACGCAUGCCGGUUACCGUCAUGUGGUCAAGCCAUACUUCGGUCCCGGCGccucauacccagucuuucgugAUGUGCUAGCUGAGUCGUCC	..(((..(((((((((.((((((((((((.(.(((.((((..((..(((((..((((...((((((...))))))...)))).))))))))))))))).)))))))))))).))))).)).))..)))..	18	1	1	0	1	0
fhe-miR-71c-5p	UGAAAGACAUGGGUAAUGAGGU	CUCAUAAUCCAUGUUUUUCGUA	UGAAAGACAUGGGUAAUGAGGUAUGCGAAUUAUAAUCUCAUAAUCCAUGUUUUUCGUA	scaffold10x_217_pilon:5532984..5533041:+	GUCGUUUGUGGCAUCGUAUGugaaagacauggguaaugagguAUGCGAAUUAUAAUcucauaauccauguuuuucguaUAUGUAGCCACCAAACUACU	((.(((((((((..((((((((((((((((((((.((((((((((.....))).))))))).))))))))))))))))))))..)))).))))).)).	20	1	1	0	0	0
fhe-miR-745a-3p	AUGCUGCCUUAUAAGAGCUGUG	UCAGUUCUCAUUAGGCAUGACAUG	CCGAGAGAGUACUCAGUUCUCAUUAGGCAUGACAUGCUGCAAUAAAGAAAACAAAUGCCCAUGCUGCCUUAUAAGAGCUGUGAACUUCAGUGG	scaffold10x_313_pilon:3596132..3596202:-	UUAACAGACCGAGAGAGUACucaguucucauuaggcaugacaugCUGCAAUAAAGAAAACAAAUGCCCAugcugccuuauaagagcugugaACUUCAGUGGUUAAACUUCG	......(((((...((((.(.(((((((.((.(((((.(.((((..(((..............))).)))))))))).)).))))))).).))))...)))))........	6	1	0	0	1	0
fhe-miR-745b-3p	GAAAGCUGCCAAGCGAAGGGC	GUGCUAUUCCCUUGGCUGCAUUC	GUGCUAUUCCCUUGGCUGCAUUCCAGUGCAAUAAAAUGAAAGCUGCCAAGCGAAGGGC	scaffold10x_313_pilon:3595984..3596041:-	GGUAAUCGAAAUCUUUCUUGgugcuauucccuuggcugcauucCAGUGCAAUAAAAUgaaagcugccaagcgaagggcCAAGGACUCUUGAAGAUCUU	(((..((((.....((((((((.((..((.((((((.((.(((...(......)...))).)).)))))).)))).))))))))...))))..)))..	6	1	0	0	1	0
fhe-miR-7a-5p	UGGAAGACUGGUGAUAUGUUGUU	CAACCUAUCACAAUCUUCCAUG	UGGAAGACUGGUGAUAUGUUGUUUCUCCGAUUAGUUUCGUCAGAUCUGACACAAAUCAGAUUGGACACCGGACAACCUAUCACAAUCUUCCAUG	scaffold10x_1322_pilon:785657..785750:+	AAAAAACCUAUGCAUUUUCGuggaagacuggugauauguuguuUCUCCGAUUAGUUUCGUCAGAUCUGACACAAAUCAGAUUGGACACCGGAcaaccuaucacaaucuuccaugCGUGCAUACGGCAAUACAGC	......(((((((((...(((((((((...((((((.((((....((((....((...(((.(((((((......))))))).))))))))))))).))))))..))))))))).))))))).)).........	12	1	0	0	1	0
fhe-miR-7b-5p	UGGAAGACUUGUGAUUAAGUUGUU	CAACAGUCACAAUCCUCCAUG	UGGAAGACUUGUGAUUAAGUUGUUCCUCAAAAGCCUCCGGGAAAAGUUGAACGACUUUUGCAACAACAGUCACAAUCCUCCAUG	scaffold10x_209_pilon:1247991..1248074:-	GCACCUGGUCCAGACAGUCUuggaagacuugugauuaaguuguuCCUCAAAAGCCUCCGGGAAAAGUUGAACGACUUUUGCAAcaacagucacaauccuccaugUCUUAUCUGGUCGAACGCCG	((...(((.(((((.((.(.((((.((.(((((((((((((((((..(.....((....))....)..)))))))))..........)))))))))).)))).).))..))))))))...))..	14	1	1	0	0	0
fhe-miR-8-3p	CUAAUACUGUUUGGUAAAGAUGCC	CGUCUUUCCCCGCAGUAUUGGA	CGUCUUUCCCCGCAGUAUUGGACAGUUUUAUAUUCUCUAAUACUGUUUGGUAAAGAUGCC	scaffold10x_53_pilon:64642..64701:+	UAUCUCGGGGACGAAUUUGUcgucuuuccccgcaguauuggaCAGUUUUAUAUUCUcuaauacuguuugguaaagaugccACUUCGGCCCUUCAUCAUCA	......((((.((((..((.(((((((((..(((((((((((.(((.....))).)))))))))))..)).))))))).)).)))).)))).........	13	1	0	0	1	0
fhe-miR-8437-5p	UGGCGCUUAGUUAUAUGUCAUCG	AGGACAAAUACUAAGCGCCCAGA	UGGCGCUUAGUUAUAUGUCAUCGUGGUUUGACAGUGUCAACUGGAACCUGUUUUGUGAUCGAGGACAAAUACUAAGCGCCCAGA	scaffold10x_1194_pilon:1696571..1696654:-	ACUCCGUGGGUUUCGAACUCuggcgcuuaguuauaugucaucgUGGUUUGACAGUGUCAACUGGAACCUGUUUUGUGAUCGaggacaaauacuaagcgcccagaUGUUCCUAACUUGAAGCAUC	.......(((((..(((((((((((((((((.((.((((.(((......(((((.((........))))))).......))).)))).)))))))))).))))).))))..)))))........	13	1	1	0	1	0
fhe-miR-87-3p	GGUGAGCAAAGUUUCAGGUGUGA	ACAACUGAUACCUCUUGCAC	ACAACUGAUACCUCUUGCACAUGUAUGGAAUGGUGAGCAAAGUUUCAGGUGUGA	scaffold10x_2111_pilon:569878..569931:-	UCAAAAAACGGUUCCAUUUUacaacugauaccucuugcacAUGUAUGGAAUggugagcaaaguuucaggugugaCAGAAGCCAGCUGAACAUCC	.........((((.....(((((.((((.((..(((((.(((.......))))))))....)).)))).)))))....))))............	10	1	0	1	1	0
fhe-miR-9-5p	UCUUUGGUUAUCAAGCAGUAUG	AUAAAGCUAGGUGACCAAAGUCA	UCUUUGGUUAUCAAGCAGUAUGAUUGUCACACUUGAAACGGCCAGUGACACAACAACACGCGCACUUGUGCUCGCGUGAUUGUUUCUGUGUCGAUGACACUCGGCUCGUCUAACAUCAUAAAGCUAGGUGACCAAAGUCA	scaffold10x_451_pilon:832883..833020:-	GUUCUACCCGAAUCUCGUUUucuuugguuaucaagcaguaugAUUGUCACACUUGAAACGGCCAGUGACACAACAACACGCGCACUUGUGCUCGCGUGAUUGUUUCUGUGUCGAUGACACUCGGCUCGUCUAACAUCauaaagcuaggugaccaaagucaAACAGAUCGGUCGUGCAUCG	((.....((((.(((.((((.(((((((((((.(((..((((((.((..........(((((((((((((((((((((((((..(....)..)))))).))))...))))))......))).))).)))...))))))))..))).)))))))))))..)))))))))))....))....	11	1	0	1	0	0
fhe-miR-9389-5p	AGGCGCUUUGAUUGUCCACACUGA	AGUGUUGACUCAUCGUGCCACU	AGGCGCUUUGAUUGUCCACACUGACGCGUGUACACGCAGUGUCACUGUCCAAUGCGAUGUAACGCAAUCCGCGGGUUUCUGGACGAGUUCAGAAUCGUCCGUUACGGUUGCUUCAUCGCUGUCGGGCCCGUGGCCUGUCGGUGCUCAUAUCAGGUUCAGUGUUGACUCAUCGUGCCACU	scaffold10x_324_pilon:2361535..2361713:+	CUCCACAGUGGUAGAGUCAGaggcgcuuugauuguccacacugaCGCGUGUACACGCAGUGUCACUGUCCAAUGCGAUGUAACGCAAUCCGCGGGUUUCUGGACGAGUUCAGAAUCGUCCGUUACGGUUGCUUCAUCGCUGUCGGGCCCGUGGCCUGUCGGUGCUCAUAUCAGGUUCaguguugacucaucgugccacuGGCCUCCGCUACAAACGACU	......(((((.((.(((((.(((((..(((..(((.(((((((..(..((((.(((((.(((((.((((...((((((.((.((((((.(((((.(((((((....)))))))...)))))...))))))))))))))....))))..)))))))).))))))........)..))))))).))))))..))))).))))))))))))..........	12	1	0	0	1	0
fhe-miR-96-5p	CUUGGCACUUUGGAAUUGUCA	GGCGGUUACUCAGUGCCAAAAA	CUUGGCACUUUGGAAUUGUCACAAGCUCUUUGGGGCGGUUACUCAGUGCCAAAAA	scaffold10x_1074_pilon:1749659..1749713:-	GUAUGUGCGGGUGCGCUCUCcuuggcacuuuggaauugucaCAAGCUCUUUGGggcgguuacucagugccaaaaaGGUCCACUCGCUAAACGUCU	((.((.(((((((.((.((..((((((((..(..((((((.(((.....))).))))))..)..))))))))..)))).))))))))).))....	18	1	1	0	1	0
fhe-Novel-1-3p	UUUUCGAGCGGUUUCCGAGUGG	GCUCCAAAACCGCUCUGAAACC	GCUCCAAAACCGCUCUGAAACCAAUCGGUUUUUAACCGGUUUUCGAGCGGUUUCCGAGUGG	scaffold10x_166_pilon:2768540..2768601:-	GUAACCCUGGUUACAAAACCgcuccaaaaccgcucugaaaccAAUCGGUUUUUAACCGGuuuucgagcgguuuccgaguggUUUAAACCGAUUGAGCUUCA	.......(((((...(((((((((..(((((((((.((((...(((((((...))))))))))))))))))))..))))))))).)))))...........	11	1	0	0	0	0
fhe-Novel-10-3p	ACCGGUCUUGAGAAGGGUUACU	UAAUCUUUCUCAAGACCAGACU	UAAUCUUUCUCAAGACCAGACUACAGUCCGAUGGUAGACUGGAUUGUAAACCGGUCUUGAGAAGGGUUACU	scaffold10x_284_pilon:882194..882265:-	CAAGUUUCUGUUAACUCGGGuaaucuuucucaagaccagacuACAGUCCGAUGGUAGACUGGAUUGUAAaccggucuugagaaggguuacuCGCGAUAACCGAACAAUAAA	.....(((.((((.(.(((((((((((((((((((((.(..(((((((((.........)))))))))..).))))))))))))))))))))).).)))).))).......	15	0	0	0	0	0
fhe-Novel-100-5p	AACACAGCGUAGUCGAAAUC	GUUUCGGUCACGCUGUGUUAU	AACACAGCGUAGUCGAAAUCGUUGGUAGGUUGUCGACGUUUCGGUCACGCUGUGUUAU	scaffold10x_1332_pilon:2275429..2275487:-	GUAGAAUUUUAUUGCUCAAUaacacagcguagucgaaaucGUUGGUAGGUUGUCGACguuucggucacgcuguguuauUGAGUAAUAAAAUUCUACCA	((((((((((((((((((((((((((((((.(((((((.((((((.......)))))))))))).)))))))))))))))))))))))))))))))..	20	0	0	0	1	0
fhe-Novel-102-3p	AAGGAUUCGGAGAUAGUUAAG	CUAGCUCACCUCCGGUCCUUG	CUAGCUCACCUCCGGUCCUUGGCAGGGCCCGCCGAUAAGGAUUCGGAGAUAGUUAAG	scaffold10x_145_pilon:3670898..3670955:+	AUGCAAAACCCAGCCGCCACcuagcucaccuccgguccuugGCAGGGCCCGCCGAUaaggauucggagauaguuaagUAACUGUGGUUGGACUCUUU	.........((((((((.((.(((((...((((((((((((...((.....))..)))))).))))))..))))).))....)))))))).......	11	0	0	0	0	0
fhe-Novel-103-5p	UGACCGUACCACUGAGUGACCC	GACACUCAGAGGUCGGUCAGC	UGACCGUACCACUGAGUGACCCCCAAUGAAACAAGGAAAGGGACACUCAGAGGUCGGUCAGC	scaffold10x_1125_pilon:505494..505556:-	CCGUCACCCGAGUGUCCCUUugaccguaccacugagugacccCCAAUGAAACAAGGAAAGGgacacucagaggucggucagcGAGAAACCCGGAAAACGCCC	.(((...(((.((.((.(.(((((((.(((.(((((((.(((((..........))...))).))))))).)))))))))).).)).)).)))...)))...	13	1	0	0	1	0
fhe-Novel-104-5p	uaaucagucgacuuuucgguca	ACCGGAACGUUGACUGACUAGC	UAAUCAGUCGACUUUUCGGUCACCGAUCCUGAGUAAGGUACCCUGGGUAACCGGAACGUUGACUGACUAGC	scaffold10x_680_pilon:904808..904879:+	UGCGUUAUCGGAAGUGAUGGuaaucagucgacuuuucggucaCCGAUCCUGAGUAAGGUACCCUGGGUAaccggaacguugacugacuagcAUUCUUUCCGACAAUCCUUC	...(((.(((((((.((((.((.(((((((((.(((((((.(((...(((.....))).......))).))))))).))))))))).)).)))).))))))).))).....	17	1	0	0	0	0
fhe-Novel-12-5p	UGGUUUUGCUAGCUGACACUG	GUGUUAGCCAGUCGAAUCCAGC	UGGUUUUGCUAGCUGACACUGAAUUAAUCACGUUCAGUGUUAGCCAGUCGAAUCCAGC	scaffold10x_703_pilon:1111479..1111537:-	GUCCGAAACUCUGUUCAAGUugguuuugcuagcugacacugAAUUAAUCACGUUCAguguuagccagucgaauccagcUUAACAAGGUUGAACCGUCU	......((((.((((.(((((((.((((((.(((((((((((((.......))))))))))))).)).)))).))))))))))).)))).........	13	1	0	0	1	0
fhe-Novel-13-5p	UCGGUCAGGCAGUAAGCUGUG	CGGAAUGCUCGGACCUGGUG	UCGGUCAGGCAGUAAGCUGUGGGAACACGGAAUGCUCGGACCUGGUG	scaffold10x_1525_pilon:6132..6179:-	UGGGGCAGUGGUCGAUCCCAucggucaggcaguaagcugugGGAACAcggaaugcucggaccuggugCGAGAUGAGGGAAUUCAAUG	((((....(.(((..((.((((((((.((((.....(((((....)))))..))))..)))).)))).))))).).....))))...	10	0	0	0	1	0
fhe-Novel-14-3p	UUUGGAAAAGUAGGUUGUGCC	UACGACCUACUUUGCCGACAA	UACGACCUACUUUGCCGACAACAACAUGGUUUUUGGAAAAGUAGGUUGUGCC	scaffold10x_199_pilon:2376717..2376769:+	UCCGGGGACAUAUUGGGGUAuacgaccuacuuugccgacaaCAACAUGGUUuuuggaaaaguagguugugccCGACAAACUUGGUAAUCACA	.(((((......(((((...(((((((((((((.((((.(((......))).)))).))))))))))))))))))....)))))........	5	0	0	0	0	0
fhe-Novel-15-3p	UUAUUUUGGGUGUGAUAGAUU	UGACACCCCCGCACGAGCGUUU	UGACACCCCCGCACGAGCGUUUGUCCUCCAAGUUAAGGGAAACAACGCUUAUUUUGGGUGUGAUAGAUU	scaffold10x_1453_pilon:569624..569693:-	ACCCUCUCUGCCAUCAUCUGugacacccccgcacgagcguuuGUCCUCCAAGUUAAGGGAAACAACGCuuauuuugggugugauagauuCAUUCAGCCAGGUUACUACA	..(((..(((.....((((((.((((((......(((((((.((..(((........))).))))))))).....)))))).)))))).....)))..)))........	18	1	0	0	1	0
fhe-Novel-16-1-3p	UCGUGAAAGUGAACACUGGUGU	CGGAGUUCAAUAAAUGGAAUG	CGGAGUUCAAUAAAUGGAAUGAGUUUCGAAACGGUGCCGAGACCAAUUUCGUGAAAGUGAACACUGGUGU	scaffold10x_1111_pilon:78437..78507:+	ACCCUGAAUGUCAGAUUUACcggaguucaauaaauggaaugAGUUUCGAAACGGUGCCGAGACCAAUUucgugaaagugaacacugguguAUGUGAGAGAAACAGUAGUC	...(((..(.(((.((.((((((.(((((....(((((((..((((((.........))))))..))))))).....))))).)))))).)).))).)....))).....	12	0	0	0	1	0
fhe-Novel-17-5p	GCUUCAUCGUUAGCCUGGAAUG	ACCUAGGCUAACGAAGCUU	GCUUCAUCGUUAGCCUGGAAUGGCUCUUGGGUAGAGGCCAACUCUCCCACACCUAGGCUAACGAAGCUU	scaffold10x_1178_pilon:1378544..1378613:+	UUUCCAAGUCAUUCAGCUAGgcuucaucguuagccuggaaugGCUCUUGGGUAGAGGCCAACUCUCCCACaccuaggcuaacgaagcuuCCAAUUUUUCCCUUCAGCAA	...............((((((((...((((((((((((..((.....((((.((((.....)))))))))).)))))))))))))))))...............)))..	5	0	0	0	0	0
fhe-Novel-21-3p	CACUACCGGCACCUUGCCUGA	GGCACGGUACCGGUAGCGUU	GGCACGGUACCGGUAGCGUUUCCGAAAGAUCUCCGAAAGUUACCGGAGAACCACCGGAACACUACCGGCACCUUGCCUGA	scaffold10x_1144_pilon:294440..294520:-	CCUCUUUCCGUACCUGUGCCggcacgguaccgguagcguuUCCGAAAGAUCUCCGAAAGUUACCGGAGAACCACCGGAAcacuaccggcaccuugccugaACCGGUCCGGAGCCACGCCG	.....(((((.(((.((.(.((((.(((.(((((((.(((.(((...(.((((((........)))))).)...)))))).))))))).))).)))).).)).))).)))))........	15	1	0	0	0	1
fhe-Novel-22-1-3p	UCGCCAUUGUAUUCCUGGAGG	UCUGAGGUAGUCCACCGGCGUGA	UCUGAGGUAGUCCACCGGCGUGAUCGGGCGGAGGUGACGAUUUGCUGACGUUUGUCGCCAUUGUAUUCCUGGAGG	scaffold10x_93_pilon:21870..21945:+	GCGCAAUAAGAGCCGCCUCCucugagguaguccaccggcgugaUCGGGCGGAGGUGACGAUUUGCUGACGUUUGucgccauuguauuccuggaggUGGCGGUGUCUCUUGUGCUG	((((((..(((((((((.(((((.(((.(((.((..((((....((((((..(((((....)))))..)))))).))))..)).))))))))))).)))))).))).))))))..	19	1	0	0	1	1
fhe-Novel-22-2-3p	UCGCCAUUGUAUUCCUGGAGG	UCUGAGGUAGUCCACCGGCGUGA	UCUGAGGUAGUCCACCGGCGUGAUCGGGCGGAGGUGACGAUUUGCUGACGUUUGUCGCCAUUGUAUUCCUGGAGG	scaffold10x_1159_pilon:8094..8169:+	GCGCAAUAAGAGCCGCCUCCucugagguaguccaccggcgugaUCGGGCGGAGGUGACGAUUUGCUGACGUUUGucgccauuguauuccuggaggUGGCGGUGUCUCUUGUGCUG	((((((..(((((((((.(((((.(((.(((.((..((((....((((((..(((((....)))))..)))))).))))..)).))))))))))).)))))).))).))))))..	19	1	0	0	1	1
fhe-Novel-24-3p	GUUCAGAUUGUUUUUUGCUGA	AACAAGAAACAUCAACGU	AACAAGAAACAUCAACGUGGAUCGUUCAGAUUGUUUUUUGCUGA	scaffold10x_302_pilon:575484..575528:+	UUUAUUACAGUAGUCCUACCaacaagaaacaucaacguGGAUCguucagauuguuuuuugcugaGAGGUAUUGCAUUCACGGAG	.........((((((((..((.(((((((((((((((.....))))..)).))))))))).))..))).)))))..........	11	0	0	0	0	0
fhe-Novel-26-5p	UUUCCGGUGGAUAAUUUUCC	CCAAUUACACUGGAAAAC	UUUCCGGUGGAUAAUUUUCCUGGCCUACCGGCCCAAUUACACUGGAAAAC	scaffold10x_471_pilon:966603..966653:-	CAGCGUAGGGAAGUCAACAAuuuccgguggauaauuuuccUGGCCUACCGGCccaauuacacuggaaaacCAGAUUUUCUGCAACUAGCG	....(((((.(((((.....(((((((((..(((((.....((((....)))).))))))))))))))....))))))))))........	14	0	0	0	1	0
fhe-Novel-27-3p	AACGCGAGGUCGUUAGAUGU	AUCAACUCUAGAGGAAA	AUCAACUCUAGAGGAAACUAACGCGAGGUCGUUAGAUGU	scaffold10x_116_pilon:237862..237901:-	GCUAGGCUUUGCAGGCCCGCaucaacucuagaggaaaCUaacgcgaggucguuagauguUGGCAAGGCAGGCACCGUCG	....(((..(((..(((.((..(((((((((.((...((......)).)).))))).))))))..)))..)))..))).	16	1	0	0	1	0
fhe-Novel-3-5p	ACUGGACUGACUUUUCCGAGAUU	UUUCGCUCUCGGUUCUUCGCC	ACUGGACUGACUUUUCCGAGAUUUUCUUCAACCUCCUUUUUGAAUCAAUUUCGCUCUCGGUUCUUCGCC	scaffold10x_890_pilon:278867..278936:-	UAUUCACUUGCGUACGUUUGacuggacugacuuuuccgagauuUUCUUCAACCUCCUUUUUGAAUCAAuuucgcucucgguucuucgccGACCGUACACGCGAGCCGUU	......((((((((((.(((.(.(((((((......(((((((...(((((........)))))..)))))))...)))))))...).))).)))..))))))).....	14	0	0	0	1	0
fhe-Novel-30-3p	UUUGGGACUAUUUUAACAAU	AGAGAGAGCAUUUAGUCCCAAAAA	AGAGAGAGCAUUUAGUCCCAAAAAAGUUCCUCAAGGGACUAUUUUGGGACUAUUUUAACAAU	scaffold10x_511_pilon:1729154..1729216:+	UGUCUGCCCGGUCAGCACAAagagagagcauuuagucccaaaaaAGUUCCUCAAGGGACUAUuuugggacuauuuuaacaauGUGGUAUAAGAUGGAGAAUU	..(((.((..((((.((((.....((((....(((((((((((.((((((....)))))).))))))))))))))).....)))).)....))))))))...	15	0	0	0	1	0
fhe-Novel-32-3p	CUGAAGGAACUACUGUUAAGA	AAUAUCGGUAUUCCAGUA	AAUAUCGGUAUUCCAGUAACCAAGCUGAAGGAACUACUGUUAAGA	scaffold10x_654_pilon:1169189..1169234:-	UCAUCGGAGAAAACAAAAUCaauaucgguauuccaguaACCAAGcugaaggaacuacuguuaagaUAAACUUUCAAUUUUCAGUU	........((((.....(((.....((((((((((((......)))...)))).)))))....)))....))))...........	11	0	0	0	0	0
fhe-Novel-33-5p	UUUAAUACUGAAGUGGAGUGC	GAGCUACUGCUAGUGGAGGCU	UUUAAUACUGAAGUGGAGUGCCGCUCGGGGCCUGUGAUCGGGGAGCGGGAGCUACUGCUAGUGGAGGCU	scaffold10x_251_pilon:290534..290603:-	CUAUGACGGGGGAGCGUGGCuuuaauacugaaguggagugcCGCUCGGGGCCUGUGAUCGGGGAGCGGgagcuacugcuaguggaggcuACUGAGGGAGAUGGUAAAAA	...............((((((((..(((((.(((((..(.((((((....((((....)))))))))).).)))))..)))))))))))))..................	5	0	0	0	1	0
fhe-Novel-34-5p	CGCAAGAACAACGAAUGAUU	AAAUUUGUAUUUGUGUC	CGCAAGAACAACGAAUGAUUCCGUUAUAUGUUCGUUGACAGCUUGCUGGAUGAAAUUUGUAUUUGUGUC	scaffold10x_966_pilon:2283856..2283925:-	GAGAACGCAGUUGGUGGGGGcgcaagaacaacgaaugauuCCGUUAUAUGUUCGUUGACAGCUUGCUGGAUGaaauuuguauuugugucCCUACUUGUUGUUUAUUCGA	(((...((((..((((((((((((((....((((((...(((((....((((....))))....)).)))....)))))).))))))))))))))..))))...)))..	14	0	0	0	1	0
fhe-Novel-35-3p	AGAAGGACGCCGCGAGAGAGGUU	CCUCGCUCGGCGAGCCCAAUGCG	CCUCGCUCGGCGAGCCCAAUGCGCUCAUCUGCAAUGCCUUUUCGCAGAGCGCAAGAAGGACGCCGCGAGAGAGGUU	scaffold10x_903_pilon:11279..11355:-	AAACCGCCCAGGCCCAAAGUccucgcucggcgagcccaaugcgCUCAUCUGCAAUGCCUUUUCGCAGAGCGCAagaaggacgccgcgagagagguuCUCUCAGGGCGAUGGCGCUC	....((((...((((..((.((((.((((.((.((((..(((((((...(((((......)).))))))))))....))..)))))))).))))....))..))))...))))...	9	0	0	0	1	0
fhe-Novel-38-3p	GUAAGAUCUACGGUUCUGAAU	GAGGAACCGACAAUCUCGCUA	GAGGAACCGACAAUCUCGCUAAAGCUAGCGCACGGUUCGGCUCUAUGUGCGUGGAAUAGUAAGAUCUACGGUUCUGAAU	scaffold10x_2113_pilon:463677..463756:+	GCGGUUUUGCGACGAUGGCAgaggaaccgacaaucucgcuaAAGCUAGCGCACGGUUCGGCUCUAUGUGCGUGGAAUAguaagaucuacgguucugaauGAAAAUGCGCCAUCGGCGGC	.........((.(((((((...(((((((...((((.((((......(((((((...........)))))))....)))).))))...)))))))............))))))).))..	11	1	0	0	1	1
fhe-Novel-39-5p	UUGUCAAAGACUUCUGGAAGA	CUUCGGAAGAUCGUCCGACACAA	UUGUCAAAGACUUCUGGAAGAACUGCCGGCAUUAACAUAUGGUGGUUGCUUCGGAAGAUCGUCCGACACAA	scaffold10x_147_pilon:1411444..1411515:-	GACUUCCAAGAUGCCUCUCAuugucaaagacuucuggaagaACUGCCGGCAUUAACAUAUGGUGGUUGcuucggaagaucguccgacacaaAAACGGCAAUGGAUUGCUUU	....((((...((((......((((...((((((((((..((((((((...........))))))))..)))))))).))....)))).......)))).)))).......	14	0	0	0	0	0
fhe-Novel-40-3p	GUUAUAGUCGGAUACCGGAUA	UCCGUCCCGCGUAUAAGAG	UCCGUCCCGCGUAUAAGAGUGGACAUACUGUUAUAGUCGGAUACCGGAUA	scaffold10x_217_pilon:4665050..4665100:+	AUAACUCGUGCUUGAAAUUAuccgucccgcguauaagagUGGACAUACUguuauagucggauaccggauaUUAAGCACUGUUUCACAGUA	..(((..((((((((...((((((..(((..(((((.((((....)))).)))))..)))....)))))))))))))).)))........	14	0	0	0	1	0
fhe-Novel-41-1-3p	AUAUCAUCGUUGGGCACAGAC	CUGUAACCAUUGAUGAUGUGA	CUGUAACCAUUGAUGAUGUGAUGAUAUCAUCGUUGGGCACAGAC	scaffold10x_781_pilon:166291..166335:+	GUUCUUGUUUCGGAGUUUUAcuguaaccauugaugaugugaUGauaucaucguugggcacagacUUUUUCAUUUUUUUCUUCAU	...........(((((....((((..(((.(((((((((....))))))))).)))..))))))))).................	5	0	1	0	1	0
fhe-Novel-41-2-3p	AUAUCAUCGUUGGGCACAGAC	CUGUAACCAUUGAUGAUGUGA	CUGUAACCAUUGAUGAUGUGAUGAUAUCAUCGUUGGGCACAGAC	scaffold10x_781_pilon:1070012..1070056:+	GUUCUUGUUUCGGAGUUUUAcuguaaccauugaugaugugaUGauaucaucguugggcacagacUUUUUCAUUUUUUUCUUCAU	...........(((((....((((..(((.(((((((((....))))))))).)))..))))))))).................	5	0	1	0	1	0
fhe-Novel-42-5p	CUUCUCUCUGUAGUGGCUCC	UGCUAUUCGGAUGUUCUUGUG	CUUCUCUCUGUAGUGGCUCCCUGUCGGGUGCUAUUCGGAUGUUCUUGUG	scaffold10x_97_pilon:2589240..2589289:-	AGAGCUCAACUUUCUCGGCAcuucucucuguaguggcuccCUGUCGGGugcuauucggauguucuugugUGGCGAAUUAAUAGCAAAAA	...(((.....(((.(.((((....(((((.((((((.(((....))).)))))))))).).....)))).).))).....))).....	9	0	0	1	1	1
fhe-Novel-43-5p	GUAUCUAUGGAUGGAUGAACAC	GUCCAUCCAUCUAUGGAUAAUA	GUAUCUAUGGAUGGAUGAACACAGUUUUUCGGUAGCAAACUGUCCAUCCAUCUAUGGAUAAUA	scaffold10x_1189_pilon:1256974..1257037:+	GUGACCUUUUGAUGUAAGUAguaucuauggauggaugaacacAGUUUUUCGGUAGCAAACUguccauccaucuauggauaauaCUUACAUCGAGUAUUUCAAC	.(((...(((((((((((((.((((((((((((((((...(((((((.........))))))).)))))))))))))))).)))))))))))))....)))..	13	1	0	0	0	1
fhe-Novel-44-1-3p	AUUUGGUAUCAUCAGAAGUGC	AAUAUGAGGGAAUCCAAUGC	AAUAUGAGGGAAUCCAAUGCGACCAGUGUUGCAUUUGGUAUCAUCAGAAGUGC	scaffold10x_1058_pilon:787242..787295:+	GGAUAACACGGACUUGGAGCaauaugagggaauccaaugcGACCAGUGUUGCauuugguaucaucagaagugcUUCAAGCUGGAAGAGAAAGA	........(((.(((((((((...(((..((..((((((((((....)))))).))))..)).)))....))))))))))))...........	11	0	0	0	1	0
fhe-Novel-44-2-3p	AUUUGGUAUCAUCAGAAGUGC	AAAAUGAGGGAAUUAAAUGC	AAAAUGAGGGAAUUAAAUGCAACCAGUAUUGCAUUUGGUAUCAUCAGAAGUGC	scaffold10x_1616_pilon:157678..157731:-	GUAAUGCACAGACUUGGUGCaaaaugagggaauuaaaugcAACCAGUAUUGCauuugguaucaucagaagugcUCCAAGCUGGAAGAGAAAGA	........(((.(((((.(((...(((.((.(((((((((((......))))))))))).)).)))....))).))))))))...........	11	0	0	0	1	0
fhe-Novel-46-3p	UGUAAAACCAUGGUGGUAGAU	UUGCCGCAUGAAUACUUA	UUGCCGCAUGAAUACUUACCCGCAGCUAGGGCAUGUAAAACCAUGGUGGUAGAU	scaffold10x_680_pilon:1108768..1108822:-	GCUACAAACAGGCUGUGGGUuugccgcaugaauacuuaCCCGCAGCUAGGGCAuguaaaaccauggugguagauCUUAGUCUGGCUCAGUUAAA	........(((((((.((((((((((((((..(((...(((.......)))...)))....))).))))))))))))))))))...........	11	0	0	0	1	0
fhe-Novel-48-5p	GUGGCCUCGUAGCUCAGCUGGUAG	GACCAUGCGUGGGUUCGAAUCCCG	GUGGCCUCGUAGCUCAGCUGGUAGAACAGUCGCGGUACUAAAGCGAGGGCGGUGACCAUGCGUGGGUUCGAAUCCCG	scaffold10x_2112_pilon:45415..45491:+	AAUGUCGAAGGUCCUCCGGCguggccucguagcucagcugguagAACACUCGCGGUACUAAAGCGAGGGUGGUgaccaugcguggguucgaaucccgCCGAGGCCAAACACUUUUCA	.........((.((((.((((.((..(((.((((((((((((...((.(((((.........))))).))....)))).)).)))))))))..))))))))))))............	9	0	0	0	1	1
fhe-Novel-52-5p	GUCAGCGAAGACGUCGGGAA	UUAUGAUAGUCAGCUGAAGA	GUCAGCGAAGACGUCGGGAAGUAUAUAUCGGUUGCUUUAGGAGGCUUGGGCAGCGAUAAAUGGGUACUUUAUGUUAGUCAGCUGAAGA	scaffold10x_172_pilon:436133..436220:+	CCCUAGUCACAAGUUGUCCgucagcgaagacgucgggaaGUAUAUAUCGGUUGCUUUAGGAGGCUUGGGCAGCGAUAAAUGGGUACUuuaugauagucagcugaagaACUUGGCCACC	.........((((((.(...(((((...(((((((.(((((((.(((((.((((((.((....)).))))))))))).....))))))).)))).))).)))))).))))))......	8	0	0	0	0	0
fhe-Novel-55-5p	GACCGGUGGUGGUCGAGUGGGUU	UCCCCGCCAGCACCGGUUGCU	GACCGGUGGUGGUCGAGUGGGUUAGAGCCUUUGAUUACCACCUCGGAAGUCUGAGGUUCGAAUCCCCGCCAGCACCGGUUGCU	scaffold10x_178_pilon:611123..611205:+	GAUAUAUAUGGCGCCACCAUgaccggugguggucgaguggguuAGAGCCUUUGAUUACCACCUCGGAAGUCUGAGGUUCGAAuccccgccagcaccgguugcuUUGGUGGUAGACAGCAUUUC	............((((((((((((((((.(((.((.(.(((((.(((((((.((((.((.....)).)))).))))))).))))))))))).)))))))))...)))))))............	8	0	0	0	0	1
fhe-Novel-57-5p	GAAUUGAAACAGUAACGGGCA	ACCGUUUUCUGAGUCUUUUGCU	GAAUUGAAACAGUAACGGGCACGUGUUUCGAUGUGACCGUUUUCUGAGUCUUUUGCU	scaffold10x_2295_pilon:475535..475592:-	ACGUGAGCGCUCUCUUCCAGgaauugaaacaguaacgggcaCGUGUUUCGAUGUGaccguuuucugagucuuuugcuGUAGCCCCCGCGGUGCGACA	.((((.(((....((..(((.((..((..(((.(((((.(((((......))))).)))))..)))..))..)).))).))....)))..))))...	6	1	0	1	0	0
fhe-Novel-59-5p	CAUUCGUAGGGACUCUGUAGUU	UGUCCAGUGUCUGCGAGGUGCG	CAUUCGUAGGGACUCUGUAGUUUAUUUUGAACGCGUUGUCGUUUACGUGAUGUCCAGUGUCUGCGAGGUGCG	scaffold10x_2199_pilon:1099694..1099766:+	UUUUCGAGCGGCUUUCGGCGcauucguagggacucuguaguuUAUUUUGAACGCGUUGUCGUUUACGUGAuguccagugucugcgaggugcgCCACAAUCGCGCUGGUGAUG	.((.(.((((......((((((((((((((.(((..(..(((.....((((((......))))))...)))..).))).))))))).))))))).......)))).).))..	4	0	0	0	1	0
fhe-Novel-60-3p	AUGGGCUGAGAAAAUACGGAUUG	UCCGGACGCAGCUAUGGUGAA	UCCGGACGCAGCUAUGGUGAAAGUGCCGUUGACAUCAGGGUUUUUGCUUGCAUGGGCUGAGAAAAUACGGAUUG	scaffold10x_297_pilon:3129046..3129120:+	GGUGGUCUUAUUCCCCCACAuccggacgcagcuauggugaaAGUGCCGUUGACAUCAGGGUUUUUGCUUGCaugggcugagaaaauacggauugGAGCUAAGCAAACACAUGGA	.(((..((((...(.(((.(((((....(((((...(((.(((((((.(((....))))))....)))).))).)))))........)))))))).).))))....))).....	11	0	0	1	0	1
fhe-Novel-61-3p	AAGGGGAUAAUUGUAGAGGUC	UUAAUAGGACGAUAGUUCUCU	UUAAUAGGACGAUAGUUCUCUAGAACAUGAACGGAGCAUUUUUUGUGCAAGGGGAUAAUUGUAGAGGUC	scaffold10x_202_pilon:968146..968215:-	UGUAGAUAAUCGGUGUAUGAuuaauaggacgauaguucucuAGAACAUGAACGGAGCAUUUUUUGUGCaaggggauaauuguagaggucCUUCACUGAGUAGGAAAAGA	.........((((((...((((......(((((.(((((((.(.(((.(((........))).))).).))))))).)))))...))))...))))))...........	11	0	0	0	0	0
fhe-Novel-62-3p	CUUUCCACUGUGGGCGCAAU	UAGGCCGUUGGUGGAAUCGA	UAGGCCGUUGGUGGAAUCGAUAGCUUUUUCCUUUCCACUGUGGGCGCAAU	scaffold10x_350_pilon:108787..108837:+	CUUACCAAAGGGACUUAGGAuaggccguugguggaaucgaUAGCUUUUUCcuuuccacugugggcgcaauCAAGGUCUGUUGAACGUCCA	.......((.((((((..(((.((((...(((((((..((........))..)))))))...))).).))).)))))).)).........	12	0	0	0	0	0
fhe-Novel-63-3p	UUUAUCUCGUCCAGGUAGACC	UUUGCGCUGCAGCAUAGAAAGCU	UUUGCGCUGCAGCAUAGAAAGCUUCUGUUUUAAUCGACAAAAACUGUUUAGUUUAUCUCGUCCAGGUAGACC	scaffold10x_1_pilon:739903..739975:-	AAGUCUCUCGACCUAAGGAAuuugcgcugcagcauagaaagcuUCUGUUUUAAUCGACAAAAACUGUUUAGuuuaucucguccagguagaccUUGGGUUGGGGUGAUUACGU	.(((((((((((((((((..(((((.(((..((..((((((((...(((((........))))).....))))).))).)).))))))))))))))))))))).))))....	17	1	0	0	1	1
fhe-Novel-64-5p	UCCCCGAUCAAAGAUGCAAGC	UUGAUCCAAGAUCGGUGCACU	UCCCCGAUCAAAGAUGCAAGCAUUCUGCGGGUACUUGAUCCAAGAUCGGUGCACU	scaffold10x_166_pilon:787334..787389:-	UGCACUUGAGUGUCAAAUUCuccccgaucaaagaugcaagcAUUCUGCGGGUACuugauccaagaucggugcacuGAUGAUGCUUGAGUGCGUUG	.((((((((((((((........((((((...(((.((((.((((...)))).)))))))...))))))........))))))))))))))....	19	0	1	0	1	0
fhe-Novel-68-5p	UCCCCACCAUCGUCGGUUACU	ACCGGUGAUGGUCAAGUGAUUU	ACCGGUGAUGGUCAAGUGAUUUAGAGCGUUUGCUUACCACCUCGGAGGUCAGAGGUUCGAAUCCCCACCAUCGUCGGUUACU	scaffold10x_202_pilon:831797..831879:+	AAAUCAGAACUCAAAAUGUAaccggugauggucaagugauuuAGAGCGUUUGCUUACCACCUCGGAGGUCAGAGGUUCGAAuccccaccaucgucgguuacuUUGUCGUCCGGAUCAUUACC	..(((.((...((((..(((((((((((((((...(.(((((.((((.(((((((.((.....))))).)))).))))))))).).)))))))))))))))))))...))..))).......	7	0	0	0	0	0
fhe-Novel-69-3p	GUGGAUGAUGCACACCAAAAACC	UGAUUUGUGCAACACCAACUG	GUGGAUGAUGCACACCAAAAACCACCGAUUGAAUCUGAUAUGGUUGAUUUGUGCAACACCAACUG	scaffold10x_206_pilon:1399234..1399299:-	GCAUGUUUUUCCCCUUGUUUguggaugaugcacaccaaaaaccACCGAUUGAAUCUGAUAUGGUugauuugugcaacaccaacugACACAGACAGGGUACGAAUA	........(((.(((((((((((..((.((((((.....(((((...(((......))).)))))....)))))).))........)))))))))))...)))..	12	0	0	0	0	0
fhe-Novel-7-3p	UGAGGGAGUGGAAUAGUAGCA	UUAAAGUAGCAGGCAUCCCACAGU	UUAAAGUAGCAGGCAUCCCACAGUGCCCCAGUGAGAGGGCUUGAGGGAGUGGAAUAGUAGCA	scaffold10x_436_pilon:511786..511848:-	GAUGUUAUGGAUAGAGUUUGuuaaaguagcaggcaucccacaguGCCCCAGUGAGAGGGCUugagggaguggaauaguagcaAAAAGACUGUCGAUGAAAGA	....((((.(((((..(((((((.........((.((((.(((.((((........))))))).)))))).......)))))))....))))).))))....	4	0	0	0	1	0
fhe-Novel-70-5p	UUACCGAUGACGCCUUUUGCU	GCAAGUCAGCGUCGUCGGAUA	GCAAGUCAGCGUCGUCGGAUAAGACAUUACCGAUGACGCCUUUUGCU	scaffold10x_213_pilon:2734256..2734303:-	GAAGUUUAUCGGUGAAACCGgcaagucagcgucgucggauaAGACAuuaccgaugacgccuuuugcuGAGUGCUAUUCGGUCCGCCA	...((..(((((....(((((((((...((((((((((.(((....)))))))))))))..))))))).)).....)))))..))..	4	1	0	0	0	0
fhe-Novel-72-3p	AUCGGCCUUUGAGACUAUGGGG	AAGUCUCAGGGUUUGGUUGC	AAGUCUCAGGGUUUGGUUGCCGCCUAUCUCUAACAGUGCCAUCGGCCUUUGAGACUAUGGGG	scaffold10x_1013_pilon:2067987..2068048:+	CUUAUGGGGUUUUCUACUCCaagucucaggguuugguugcCGCCUAUCUCUAACAGUGCCaucggccuuugagacuauggggUAUGUACCCCUCCAACUGCA	.....(((((....(((((((((((((((((.(((((.(((..............).)).))))).)))))))))).)))))))...)))))..........	6	1	0	0	1	0
fhe-Novel-73-5p	UAUGAAACCGGAUGCAAGACC	CAUCCGGUUUCAUAAACAAG	UAUGAAACCGGAUGCAAGACCACCGUGAGCCUAUACCCAGCUUCGCCNGUGGUCUUGCAUCCGGUUUCAUAAACAAG	scaffold10x_238_pilon:1386600..1386677:+	CGGUGUGCAUUUCACUUGUUuaugaaaccggaugcaagaccACCGUGAGCCUAUACCCAGCUUCGCCNGUGGUCUUGcauccgguuucauaaacaagUGAAAUGCACACCGGGUUUU	(((((((((((((((((((((((((((((((((((((((((((.(((((.((......)).)))))..)))))))))))))))))))))))))))))))))))))))))))......	20	0	1	1	0	0
fhe-Novel-75-3p	UUCGGAGAUAGUUAAGGAACU	CACCUAGCUCAUCUCCGGUCU	CACCUAGCUCAUCUCCGGUCUUUGGUAGGGCCCGCCGAUAAGGAUUCGGAGAUAGUUAAGGAACU	scaffold10x_263_pilon:2180375..2180440:-	GGGAUAUGAAACCCAGCCGCcaccuagcucaucuccggucuUUGGUAGGGCCCGCCGAUAAGGAuucggagauaguuaaggaacuGUGGUUGGACUCUUCACCCU	(((...((((..((((((((..(((((((.((((((((((((((...((.....))..)))))).)))))))))))).)))....))))))))....))))))).	8	0	1	0	1	0
fhe-Novel-76-5p	UUGACUGUACCACUGAGUGACCU	GACACUCAGGGGACGGUCAGC	UUGACUGUACCACUGAGUGACCUCCAAUGAAACAAGGAAAGGGACACUCAGGGGACGGUCAGC	scaffold10x_271_pilon:173357..173420:+	AUUGUCACCUGGGUGUCCCUuugacuguaccacugagugaccuCCAAUGAAACAAGGAAAGGgacacucaggggacggucagcGGGAACCCGGAAAACGCCCA	........((((((.((((.((((((((.((.(((((((.(((((..........)))..))..))))))))).)))))))).))))))))))..........	11	0	0	0	1	0
fhe-Novel-77-5p	GGAACACACUCUGAUAGCUG	UUUCAGACGUUUUUCCACUC	GGAACACACUCUGAUAGCUGCUUCCGAGCAGGCUUUCAGACGUUUUUCCACUC	scaffold10x_292_pilon:635499..635552:+	AGAUCACCGCUCCCACCAUAggaacacacucugauagcugCUUCCGAGCAGGCuuucagacguuuuuccacucCUAGUUGUUCUCACUGUAGA	....................((((...(((((((.(((((((....)))).))).))))).))..))))........................	0	0	0	0	0	0
fhe-Novel-78-3p	AAAGUGAACACUGGUGGAUGU	AUUUAUCGGAGUUCAAUAAAUG	AUUUAUCGGAGUUCAAUAAAUGGAAUGAGUUUCGAAACGGUGCCGAGACCAAUUUCGUAAAAGUGAACACUGGUGGAUGU	scaffold10x_309_pilon:182875..182955:+	AUGCAGACCCUGAAUGUCGGauuuaucggaguucaauaaaugGAAUGAGUUUCGAAACGGUGCCGAGACCAAUUUCGUAaaagugaacacugguggauguGGAAGAAACAGAAGUCCAAU	.....(((.(((....(((.(((((((((.(((((....(((((((..((((((.........))))))..))))))).....))))).))))))))).)))......)))..)))....	4	0	0	0	1	0
fhe-Novel-8-3p	UGCAUUUGCUACCUGAUGACUU	GUCACUAGACGGCCUGAUGUGUU	GUCACUAGACGGCCUGAUGUGUUACGCUUUUUUCAUUGAACGUUUGCAUUUGCUACCUGAUGACUU	scaffold10x_279_pilon:208414..208480:+	UAACAUUGAGCUUCAAGCAUgucacuagacggccugauguguuACGCUUUUUUCAUUGAACGUUugcauuugcuaccugaugacuuGCUGAACGCUAUAUAUAUAU	........(((((((.(((.((((.(((..(((..((((((..(((.(((.......)))))).)))))).)))..))).)))).))))))).)))..........	11	0	1	0	1	0
fhe-Novel-80-5p	UUCUAUAUAUCGUGGUACCG	UACCGAUACGAGAAAUACACG	UUCUAUAUAUCGUGGUACCGUAACAGUACCGAUACGAGAAAUACACG	scaffold10x_338_pilon:2975210..2975257:+	UGAACAGAUGCGUAAGUGUAuucuauauaucgugguaccgUAACAGuaccgauacgagaaauacacgAAAUGCAAAAGAACACCACA	........(((((..(((((((((...((((..(((((.......)))))))))..)).)))))))...))))).............	12	1	0	0	1	0
fhe-Novel-81-3p	UAGAACUGGUGGGCACUUUCC	GUUCUACCAUCGUAAUAGGU	GUUCUACCAUCGUAAUAGGUGUUUGACUCCCGAACAAGAGUCACACAUAUUAGAACUGGUGGGCACUUUCC	scaffold10x_417_pilon:235854..235925:+	UUCCAUCUAAUCAACGAUAGguucuaccaucguaauagguGUUUGACUCCCGAACAAGAGUCACACAUAUuagaacuggugggcacuuuccGUAGGUCCAAUGAAAUAUAU	...(((...(((.(((..(((((((((((((.(((((.((((..(((((........))))))))).)))))))..))))))).))))..))).)))...)))........	11	0	0	0	1	0
fhe-Novel-82-3p	UAAUCGGAACGUCGACGGACU	UCAGUCGAUGUUUCGGUUACC	UCAGUCGAUGUUUCGGUUACCGGUCUUGAGAAGAGUUUUCCGCGGUAAUCGGAACGUCGACGGACU	scaffold10x_419_pilon:49826..49892:+	GAAUUUGAAAAUGCUGGUAGucagucgauguuucgguuaccGGUCUUGAGAAGAGUUUUCCGCGGuaaucggaacgucgacggacuACUGUCAUUUCCGACAGCGC	....(((.(((((.((((((((.(((((((((((((((((((.....(((((...)))))..))))))))))))))))))).)))))))).))))).)))......	16	0	1	0	0	0
fhe-Novel-83-3p	UUAGACCUUUUUGUAGCAACU	UUGACUACGUUUUUAGGAUC	UUAGACCUUUUUGUAGCAACUUUAGUUCUACAGACGUCAACAUUCUGUCUGCUAAGUCGUUGACUACGUUUUUAGGAUC	scaffold10x_1019_pilon:59165..59244:-	UUUCUUGUGUAAACUGAAAUuuagaccuuuuuguagcaacuUUAGUUCUACAGACGUCAACAUUCUGUCUGCUAAGUCGuugacuacguuuuuaggaucAGUCAGUUGAAAUACGCCCA	......(((((((((((......(((((...(((((((((((((((...(((((.........)))))..))))))..)))).))))).....))).))..))))))....)))))...	13	0	1	0	1	1
fhe-Novel-85-3p	AUUAGAACUGGUGGGCACUU	GUUCUACCAUCGUAAUAUGCA	GUUCUACCAUCGUAAUAUGCAUUUGACUCCCGAACAUGAGUCACACAUAUUAGAACUGGUGGGCACUU	scaffold10x_457_pilon:1647829..1647899:+	UUCCAUCUAAUCAGCUAUAGguucuaccaucguaauaugcaUUUGACUCCCGAACAUGAGUCACACAUauuagaacuggugggcacuuUUCGCCGAUCCAGCAAAAUA	.........(((.((...(((((((((((((.(((((((....((((((........))))))..)))))))))..))))))).))))...)).)))...........	11	0	0	0	1	0
fhe-Novel-87-3p	UUUUUCCGGCUGCUAAAAUCU	CAGCUACUGGAAGCAAGGUGUCU	CAGCUACUGGAAGCAAGGUGUCUACCACCUUUCUCAUGAAUAGGUGCAGUGGCACCUUUUUCCGGCUGCUAAAAUCU	scaffold10x_493_pilon:1240906..1240983:+	UUCUAGCCAGACUUAUGGGUcagcuacuggaagcaaggugucuACCACCUUUCUCAUGAAUAGGUGCAGUGGCACCuuuuuccggcugcuaaaaucuCCGUAUUCAAAGCAUUGUUU	.....((......((((((..(((..(((((((.((((((.((((((((((((....))).)))))..)))))))))))))))))..))).....).)))))......)).......	7	0	0	0	0	0
fhe-Novel-88-3p	UAACCAAAACGUUGGUGACU	CCGCCAACGUUUUGCUUACU	CCGCCAACGUUUUGCUUACUGUGAGUAACCUUUCUCUUGCUUUAAGAAAGGUUAUCCACGGUAACCAAAACGUUGGUGACU	scaffold10x_637_pilon:4211375..4211456:-	UUGUGGGUAGAUAUUGUAAUccgccaacguuuugcuuacuGUGAGUAACCUUUCUCUUGCUUUAAGAAAGGUUAUCCACGGuaaccaaaacguuggugacuUACAAAAAUCUACGAACGAC	((((..((((((.((((((..(((((((((((((.((((((((.(((((((((((.........))))))))))).)))))))).)))))))))))))..))))))..))))))..)))).	20	1	0	1	0	0
fhe-Novel-89-5p	AGGAUCCGGGCGAAGACAUCC	AACCCUGCCUUCAAAUACCU	AGGAUCCGGGCGAAGACAUCCACCAGGGAGGACCUGGUGGAUAACCCUGCCUUCAAAUACCU	scaffold10x_663_pilon:946189..946251:+	CCAACUCCUCCGAUCGGUUUaggauccgggcgaagacauccACCAGGGAGGACCUGGUGGAUaacccugccuucaaauaccuAUUCUCAAUUUCUAACCUGU	...............((..((((((..(((((.....((((((((((.....)))))))))).....)))))....)).))))..))...............	5	0	0	0	0	0
fhe-Novel-90-5p-1	GAAUGACGGAUUUAUCGGAGU	CUGGUGGAUGUGGGAGAAAC	GAAUGACGGAUUUAUCGGAGUUCAAUAAACGGAAUGAGUUUCAAAAGAGGGGGACAUGAGGCCAUUUUCGUGAAAGUGAACACUGGUGGAUGUGGGAGAAAC	scaffold10x_748_pilon:1298371..1298470:-	AUGAAGACGAUGCAAACCCUgaaugacggauuuaucggaguUCAAUAAACGGAAUGAGUUUCAAAAGAGGGGGACAUGAGGCCAUUUUCGUGAAAGUGAACAcugguggaugugggagaaacGGUGGUCCAUAAAAAGGUGA	.........(((...((((((..(..((.(((((((((.(((((....((((((((.((((((.............)))))))).)))))).....))))).))))))))).))..)....))).))).)))..........	9	0	0	0	0	0
fhe-Novel-90-5p-2	GAAUGACGGAUUUAUCGGAGU	ACACUGGUGGAUGUGGGAGA	GAAUGACGGAUUUAUCGGAGUUCAAUAAACGGAAUGAGUUUCAAAAGAGGGGGACAUGAGGCCAUUUUCGUGAAAGUGAACACUGGUGGAUGUGGGAGA	scaffold10x_748_pilon:1298371..1298470:-	AUGAAGACGAUGCAAACCCUgaaugacggauuuaucggaguUCAAUAAACGGAAUGAGUUUCAAAAGAGGGGGACAUGAGGCCAUUUUCGUGAAAGUGAacacugguggaugugggagaAACGGUGGUCCAUAAAAAGG	.........(((...((((((..(..((.(((((((((.(((((....((((((((.((((((.............)))))))).)))))).....))))).))))))))).))..)....))).))).))).......	9	0	0	0	0	0
fhe-Novel-91-5p-1	UACGCGCUCCUUAAGAUGCUGAU	AUCAGUAUCGAGUCAUUGCG	UACGCGCUCCUUAAGAUGCUGAUAGUCGGUUGUAAUUGGCAAUGUGAAACAAUCAGUAUCGAGUCAUUGCG	scaffold10x_781_pilon:167514..167585:+	UUUUCACUUAGAUGUUCUCAuacgcgcuccuuaagaugcugauAGUCGGUUGUAAUUGGCAAUGUGAAACAaucaguaucgagucauugcgCGUGACAUUGUAUGGUGCAU	....((((..((((((.....((((((.......(((((((((.((..(((((.....))))).....)).)))))))))........))))))))))))....))))...	6	1	0	0	1	0
fhe-Novel-91-5p-2	UACGCGCUCCUUAAGAUGCUGAU	AUCAGUAUCGAGUCAUUGCG	UACGCGCUCCUUAAGAUGCUGAUAGUCGGUUGUAAUUGGCAAUGUGAAACAAUCAGUAUCGAGUCAUUGCG	scaffold10x_781_pilon:167514..167585:+	UUUUCACUUAGAUGUUCUCAuacgcgcuccuuaagaugcugauAGUCGGUUGUAAUUGGCAAUGUGAAACAaucaguaucgagucauugcgCGUGACAUUGUAUGGUGCA	....((((..((((((.....((((((.......(((((((((.((..(((((.....))))).....)).)))))))))........))))))))))))....))))..	6	0	0	0	1	0
fhe-Novel-92-5p	UCCUCCACACAUCGUUGACG	AGAUGUGUUGGAAUUAGAAG	UCCUCCACACAUCGUUGACGAAGCGUCAGAUGUGUUGGAAUUAGAAG	scaffold10x_80_pilon:1987723..1987770:+	CACCACGUGAUCACAGUUCUuccuccacacaucguugacgAAGCGUCagauguguuggaauuagaagAACUAAACCCUUAUGAAAGC	.....(((((....((((((((.((((((((((..(((((...))))))))))).))))....))))))))......))))).....	6	0	0	0	0	0
fhe-Novel-93-5p	GAUGGACAAACUAUGCAGACG	UACUGCAAAGCUGUCCAGCUG	GAUGGACAAACUAUGCAGACGAGGUUGUGGGCAAACGGAAACUUUGCCCCAUAUACUGCAAAGCUGUCCAGCUG	scaffold10x_1091_pilon:4216..4290:-	CAACAACGUGGCCGGGCCCAgauggacaaacuaugcagacgAGGUUGUGGGCAAACGGAAACUUUGCCCCAUAuacugcaaagcuguccagcugCACAUGCUGCACGCUGCGUC	.....(((((((..(((.(((.((((((..((.(((((.......((.(((((((.(....))))))))))....))))).)).)))))).))).....)))....))))))).	6	1	0	0	1	0
fhe-Novel-94-3p	GUUGUUCGACUGACGAUCGUUC	AUGGUUGUAAGUCGAACAACU	AUGGUUGUAAGUCGAACAACUAACGGUUGAGAGCCAGCCCCGGUGGUUAGUUGUUCGACUGACGAUCGUUC	scaffold10x_80_pilon:4000073..4000144:+	GGGACUUAAACCCGAGGUGAaugguuguaagucgaacaacuAACGGUUGAGAGCCAGCCCCGGUGGUUAguuguucgacugacgaucguucAUCCCGGGUUCGAUUCACGG	..((.((.((((((.(((((((((((((.((((((((((((((((((((.....)))))......))))))))))))))).))))))))))))).)))))).)).))....	18	0	0	0	0	0
fhe-pubNovel-1-3p	UGUGCGUAGUUUCAGUGAUUAGC	GUCACUGGGCUACGAACACGC	UAGUCACUGGGCUACGAACACGCUUUGGACAAUUGUGGUGGUGCAAUGCACUUGCUACCGCGUGUGCGUAGUUUCAGUGAUUAGC	scaffold10x_606_pilon:234501..234585:+	GAUUGCUCACGUUUAUUGGCuagucacugggcuacgaacacgCUUUGGACAAUUGUGGUGGUGCAAUGCACUUGCUACCGCGugugcguaguuucagugauuagcUUGACUGAGUACGGGCUUCU	...((((((.(((....(((((((((((((((((((.((((((...........((((((((((...)))).)))))).)))))).))))).)))))))))))))).))))))))).........	13	1	0	0	0	0
fhe-pubNovel-3-5p	UCAGCACCGGCCGAAACGACA	UCAUUUCGGCUGGUGAUGAAA	UCAGCACCGGCCGAAACGACACCUGUGCACUGAUGGUGUCAUUUCGGCUGGUGAUGAAA	scaffold10x_862_pilon:122244..122302:+	GGGCCUAGGUCGCAAACGUUucagcaccggccgaaacgacaCCUGUGCACUGAUGGUGucauuucggcuggugaugaaaCAUUUGCCACCCAGUCAUCA	.(((...(((.(((((.((((((.((((((((((((.((((((...........)))))).)))))))))))).)))))).))))).)))..)))....	18	1	0	1	0	1
fhe-pubNovel-4-3p	AGACACUCAGAGGACGAUCAGU	UGACCGUCACCUGAGUGUCCCU	UGACCGUCACCUGAGUGUCCCUUUGACCGUACCAGUGAGUGACCCCCCAAUGAAACAAGAAAAGAGACACUCAGAGGACGAUCAGU	scaffold10x_436_pilon:2042042..2042127:+	AUGCAGCACGAGUGUCCCCUugaccgucaccugagugucccuUUGACCGUACCAUGAGUGACCCCCCAAUGAAACAAGAAAAGagacacucagaggacgaucaguGAGGAGCCCGGAAAACGCCC	........((.(..((((.((((.((((..(((((((((.((((....((..(((.............)))..))....)))).)))))))))..)))).)))).).)))..)))..........	11	1	0	0	1	0
fhe-pubNovel-5-5p	UUGUGCGUCGUUUCAGUGACCGAA	AGGCCACUGAUCUGCGUACCCGGG	AGGCCACUGAUCUGCGUACCCGGGCUGUGUUUACUCCGGCGGGGGUAAAUCGUCGGUUUCAGUUACCAGCCUCCGACGCUGUCCCCCUACCGGUUGCCUUGUGCGUCGUUUCAGUGACCGAA	scaffold10x_11_pilon:143495..143616:+	ACCAUUCGUGUGUUCGCUUAaggccacugaucugcguacccgggCUGUGUUUACUCCGGCGGGGGUAAAUCGUCGGUUUCAGUUACCAACCUCCGACGCUGUUCCCCUACCGGUUGCCuugugcgucguuucagugaccgaaGUGAAUCACACUGGACAGCU	.(((...((((((((((((..((.((((((.(.((((((..((((..........((((.(((((.....((((((................)))))).....))))).))))..)))).)))))).)..)))))).)).))))))).))))))))......	16	1	0	0	1	0
fhe-pubnovel-23-3p	AUUUCGGCUGGUGAUGAAACA	UUCAGCACCGGCCGAAACGA	UUCAGCACCGGCCGAAACGACACCUGUGCACUGAUGGUGUCAUUUCGGCUGGUGAUGAAACA	scaffold10x_862_pilon:122242..122304:+	GGGGCCUAGGUCGCAAACGUuucagcaccggccgaaacgaCACCUGUGCACUGAUGGUGUCauuucggcuggugaugaaacaUUUGCCACCCAGUCAUCAAG	(((((...(((.(((((.((((((.((((((((((((.((((((...........)))))).)))))))))))).)))))).))))).)))..))).))...	19	0	0	1	0	1
fhe-Novel-103-5p	UGACCGUACCACUGAGUGACCC	GACACUCAGAGGUCGGUCAGC	UGACCGUACCACUGAGUGACCCCCAAUGAAACAAGGAAAGGGACACUCAGAGGUCGGUCAGC	scaffold10x_1125_pilon:505494..505556:-	CCGUCACCCGAGUGUCCCUUugaccguaccacugagugacccCCAAUGAAACAAGGAAAGGgacacucagaggucggucagcGAGAAACCCGGAAAACGCCC	.(((...(((.((.((.(.(((((((.(((.(((((((.(((((..........))...))).))))))).)))))))))).).)).)).)))...)))...	13	1	0	0	1	0

## Sheet: DRES analysis
Supplementary File 2.2:DRES analysis
In DRES column, we named C: C-G, W: G-T, T: T-A, A: A-T, G: G-C, w: T-G, -: mismatch, bulge
DRES	id	seq	DRES_position
TTGGT-	fhe-miR-745b-3p	GGTAATCGAAATCTTTCTTGGTGCTATTCCCTTGGCTGCATTCCAGTGCAATAAAATGAAAGCTGCCAAGCGAAGGGCCAAGGACTCTTGAAGATCTT	-3
ATGGTG	fhe-miR-184-1-5p	TGCTTCAAACACACAGATGGTGGACGGAGATTTGTTAAGAGCAGGTGGCAGACCAAACGTCTTATACTCGACTTTGATCTTCATGCACAAACTTTCTCTCTGTTCATCATTCATGGCAATAAACAATA	-4
ATGGTG	fhe-miR-184-2-5p	TGCTTCAAACACACAGATGGTGGACGGAGATTTGTTAAGAGCAGGTGGCAGACCAAACGTCTTATACTCGACTTTGATCTTCATGCACAAACTTTCTCTCTGTTCATCATTCATGGCAATAAACAATA	-4
ATGGTG	fhe-miR-36a-3p	AACCAAATGGTCCGTTCTGTGGATGGTGTCCGTTCGGTCACCTAGCAAAGTTACCGATCTTTGGTAGCTGGTCACCGGGTAGACATTCATTCACAGTTCGTTTGCCTCCAAATT	2
CTGC-A	fhe-miR-11586-3p	CCATTATCCCAAATGAGTAGTGACTGCTATCGTAGGGCTGTCTCTTCCGCGAGGGAAATTCTTTCTCAGACCAGTGGTTGTAAGACGATCGTAGTTGACGGGTGTTTGACACAGTTTAAT	3
-TCGTG	fhe-miR-71b-5p	TTGCGTGTTGCAGCGCCTCGTGAAAGACTTGAGTAGTGAGACGCATGCCGGTTACCGTCATGTGGTCAAGCCATACTTCGGTCCCGGCGCCTCATACCCAGTCTTTCGTGATGTGCTAGCTGAGTCGTCC	-4
AGGGAC	fhe-miR-10-5p	CCGAATGTTTCCGAGGGACGAACCCTGTAGACCCGAGTTTGCATGCACTGGATTCAAATTCGAGTCTACAAGGAACGATCCCTCGGAGTCGGACATC	-7
CA-GT-	fhe-miR-3479a-3p	GGTTTTCGTCCACGTCCCATCGGCGGAGGCTTTTGCAATGTATCTAGCGGAATGTATTGCACTTTCCTTCGCCTTAAGAACTTGGACCAGTCATCC	-10
ATGGTT	fhe-Novel-94-3p	GGGACTTAAACCCGAGGTGAATGGTTGTAAGTCGAACAACTAACGGTTGAGAGCCAGCCCCGGTGGTTAGTTGTTCGACTGACGATCGTTCATCCCGGGTTCGATTCACGG	0
C-GGAC	fhe-Novel-3-5p	TATTCACTTGCGTACGTTTGACTGGACTGACTTTTCCGAGATTTTCTTCAACCTCCTTTTTGAATCAATTTCGCTCTCGGTTCTTCGCCGACCGTACACGCGAGCCGTT	1
-AGGTT	fhe-Novel-81-3p	TTCCATCTAATCAACGATAGGTTCTACCATCGTAATAGGTGTTTGACTCCCGAACAAGAGTCACACATATTAGAACTGGTGGGCACTTTCCGTAGGTCCAATGAAATATAT	-3
-AGGTT	fhe-Novel-85-3p	TTCCATCTAATCAGCTATAGGTTCTACCATCGTAATATGCATTTGACTCCCGAACATGAGTCACACATATTAGAACTGGTGGGCACTTTTCGCCGATCCAGCAAAATA	-3
TATGTG	fhe-miR-71c-5p	GTCGTTTGTGGCATCGTATGTGAAAGACATGGGTAATGAGGTATGCGAATTATAATCTCATAATCCATGTTTTTCGTATATGTAGCCACCAAACTACT	-4
GTTCTA	fhe-Novel-81-3p	TTCCATCTAATCAACGATAGGTTCTACCATCGTAATAGGTGTTTGACTCCCGAACAAGAGTCACACATATTAGAACTGGTGGGCACTTTCCGTAGGTCCAATGAAATATAT	0
GTTCTA	fhe-Novel-85-3p	TTCCATCTAATCAGCTATAGGTTCTACCATCGTAATATGCATTTGACTCCCGAACATGAGTCACACATATTAGAACTGGTGGGCACTTTTCGCCGATCCAGCAAAATA	0
GTGGAC	fhe-miR-184-1-5p	TGCTTCAAACACACAGATGGTGGACGGAGATTTGTTAAGAGCAGGTGGCAGACCAAACGTCTTATACTCGACTTTGATCTTCATGCACAAACTTTCTCTCTGTTCATCATTCATGGCAATAAACAATA	-1
GTGGAC	fhe-miR-184-2-5p	TGCTTCAAACACACAGATGGTGGACGGAGATTTGTTAAGAGCAGGTGGCAGACCAAACGTCTTATACTCGACTTTGATCTTCATGCACAAACTTTCTCTCTGTTCATCATTCATGGCAATAAACAATA	-1
ATCGTG	fhe-miR-125a-5p	CGTCCAACACTGGTATCGTGTCCCTGAGACCCTAGAGTTTCCCAGCTTGTCAAAGCTCACGTTCAACGGAAATTCTATGGTTTCAGGTTACGATTCGGTGTCAATCATCA	-6
-ATGTA	fhe-miR-190b-5p	TCCTCTGTGCCTAGACTTGATGATATGTATGGTTTTCGGTTGTGTCTATTGTGGCCCGTCCCACACCCCCGGAACCCGTACATCTCGTCTTGCCTGGTACTGTGCATCT	3
TTCGTA	fhe-Novel-59-5p	TTTTCGAGCGGCTTTCGGCGCATTCGTAGGGACTCTGTAGTTTATTTTGAACGCGTTGTCGTTTACGTGATGTCCAGTGTCTGCGAGGTGCGCCACAATCGCGCTGGTGATG	2
CCTGTA	fhe-miR-10-P3	CAAAGATGTCCTCCGAGTCTGACCCTGTAGCCTTGAGCTTTTGCACGTACTACTCCACCTATCATTCTAGGATGGTTCACAAGCTCGGGTATACAGGAGCAGAGCAAGGGGTTAAGCGACAA	3
CGGGTA	fhe-Novel-10-3p	CAAGTTTCTGTTAACTCGGGTAATCTTTCTCAAGACCAGACTACAGTCCGATGGTAGACTGGATTGTAAACCGGTCTTGAGAAGGGTTACTCGCGATAACCGAACAATAAA	-4
CGCTTA	fhe-miR-8437-5p	ACTCCGTGGGTTTCGAACTCTGGCGCTTAGTTATATGTCATCGTGGTTTGACAGTGTCAACTGGAACCTGTTTTGTGATCGAGGACAAATACTAAGCGCCCAGATGTTCCTAACTTGAAGCATC	3
GAGGTA	fhe-let-7b-5p	TTCTTTATGCTGCAAAATTGGGAGGTAGTTCGTTGTGTGGTTTGCCTTGGATCATCCGAGAAATCACATAGAACCATGCAACCGACTAACTTTCTCATTGCGCAGCACTAAGCATC	1
TTTGTT	fhe-Novel-7-3p	GATGTTATGGATAGAGTTTGTTAAAGTAGCAGGCATCCCACAGTGCCCCAGTGAGAGGGCTTGAGGGAGTGGAATAGTAGCAAAAAGACTGTCGATGAAAGA	-4
TGTGAA	fhe-miR-71c-5p	GTCGTTTGTGGCATCGTATGTGAAAGACATGGGTAATGAGGTATGCGAATTATAATCTCATAATCCATGTTTTTCGTATATGTAGCCACCAAACTACT	-2
CATCGG	fhe-Novel-13-5p	TGGGGCAGTGGTCGATCCCATCGGTCAGGCAGTAAGCTGTGGGAACACGGAATGCTCGGACCTGGTGCGAGATGAGGGAATTCAATG	-2
CTAGTC	fhe-pubNovel-1-3p	GATTGCTCACGTTTATTGGCTAGTCACTGGGCTACGAACACGCTTTGGACAATTGTGGTGGTGCAATGCACTTGCTACCGCGTGTGCGTAGTTTCAGTGATTAGCTTGACTGAGTACGGGCTTCT	-1
-AGG-A	fhe-Novel-22-1-3p	GCGCAATAAGAGCCGCCTCCTCTGAGGTAGTCCACCGGCGTGATCGGGCGGAGGTGACGATTTGCTGACGTTTGTCGCCATTGTATTCCTGGAGGTGGCGGTGTCTCTTGTGCTG	3
-AGG-A	fhe-Novel-22-2-3p	GCGCAATAAGAGCCGCCTCCTCTGAGGTAGTCCACCGGCGTGATCGGGCGGAGGTGACGATTTGCTGACGTTTGTCGCCATTGTATTCCTGGAGGTGGCGGTGTCTCTTGTGCTG	3
CGTGAA	fhe-miR-71b-5p	TTGCGTGTTGCAGCGCCTCGTGAAAGACTTGAGTAGTGAGACGCATGCCGGTTACCGTCATGTGGTCAAGCCATACTTCGGTCCCGGCGCCTCATACCCAGTCTTTCGTGATGTGCTAGCTGAGTCGTCC	-2
TAGGAT	fhe-Novel-89-5p	CCAACTCCTCCGATCGGTTTAGGATCCGGGCGAAGACATCCACCAGGGAGGACCTGGTGGATAACCCTGCCTTCAAATACCTATTCTCAATTTCTAACCTGT	-1
wGGGTA	fhe-miR-36b-3p	GATATACAAGCAGTGCCTGTGGGTAATGCCTGTTCGGTTAGTGTATATGTATAAATCTGATCTGACCGACCATCCGCATCCCGATCTGATCTGAGACCTCGAATGCGATCGAGTCGAAGATCCGGATCAGGGGTTTGCCGTTGATTCGGAGATCAATACACCACCGGGTAGACATTCATCCGCTGACAACTGACTTTGAA	-1
-TTGTA	fhe-Novel-88-3p	TTGTGGGTAGATATTGTAATCCGCCAACGTTTTGCTTACTGTGAGTAACCTTTCTCTTGCTTTAAGAAAGGTTATCCACGGTAACCAAAACGTTGGTGACTTACAAAAATCTACGAACGAC	-8
CTGCTC	fhe-miR-1992-3p	AGAGGGGTTTATCATTCTGCTCAATGTGCAACTGTTATTACCGTTTGTTTGAAACGATTCCCGATCACCCGAATCGGTCACGGGTTGGTCAGCTCGAGTCATCCGGTATCAGCAGTTGCACCATTGACGCAGCTTGACCCAAAAACGTC	-4
CA-GGT	fhe-Novel-21-3p	CCTCTTTCCGTACCTGTGCCGGCACGGTACCGGTAGCGTTTCCGAAAGATCTCCGAAAGTTACCGGAGAACCACCGGAACACTACCGGCACCTTGCCTGAACCGGTCCGGAGCCACGCCG	2
-GTGTA	fhe-Novel-80-5p	TGAACAGATGCGTAAGTGTATTCTATATATCGTGGTACCGTAACAGTACCGATACGAGAAATACACGAAATGCAAAAGAACACCACA	-6
C-TGTA	fhe-miR-10-5p	CCGAATGTTTCCGAGGGACGAACCCTGTAGACCCGAGTTTGCATGCACTGGATTCAAATTCGAGTCTACAAGGAACGATCCCTCGGAGTCGGACATC	3
CCTCAA	fhe-miR-307-3p	ACCTACGAGCTCGGGAATCTCCTCAACAAGAAGGCTGTTGGATGCCATTCATAACGTCATTGCATCACAACCTACTTGATTGAGGGGTACTCGATCTTTGATCGCCT	0
GATGTA	fhe-Novel-43-5p	GTGACCTTTTGATGTAAGTAGTATCTATGGATGGATGAACACAGTTTTTCGGTAGCAAACTGTCCATCCATCTATGGATAATACTTACATCGAGTATTTCAAC	-10
TATGAA	fhe-Novel-73-5p	CGGTGTGCATTTCACTTGTTTATGAAACCGGATGCAAGACCACCGTGAGCCTATACCCAGCTTCGCCNGTGGTCTTGCATCCGGTTTCATAAACAAGTGAAATGCACACCGGGTTTT	0
AATAAC	fhe-Novel-100-5p	GTAGAATTTTATTGCTCAATAACACAGCGTAGTCGAAATCGTTGGTAGGTTGTCGACGTTTCGGTCACGCTGTGTTATTGAGTAATAAAATTCTACCA	-3
WATGTw	fhe-Novel-91-5p-1	TTTTCACTTAGATGTTCTCATACGCGCTCCTTAAGATGCTGATAGTCGGTTGTAATTGGCAATGTGAAACAATCAGTATCGAGTCATTGCGCGTGACATTGTATGGTGCAT	-10
WATGTw	fhe-Novel-91-5p-2	TTTTCACTTAGATGTTCTCATACGCGCTCCTTAAGATGCTGATAGTCGGTTGTAATTGGCAATGTGAAACAATCAGTATCGAGTCATTGCGCGTGACATTGTATGGTGCA	-10
CCGGTG	fhe-Novel-26-5p	CAGCGTAGGGAAGTCAACAATTTCCGGTGGATAATTTTCCTGGCCTACCGGCCCAATTACACTGGAAAACCAGATTTTCTGCAACTAGCG	3
CCGGTG	fhe-Novel-55-5p	GATATATATGGCGCCACCATGACCGGTGGTGGTCGAGTGGGTTAGAGCCTTTGATTACCACCTCGGAAGTCTGAGGTTCGAATCCCCGCCAGCACCGGTTGCTTTGGTGGTAGACAGCATTTC	2
CCGGTG	fhe-Novel-68-5p	AAATCAGAACTCAAAATGTAACCGGTGATGGTCAAGTGATTTAGAGCGTTTGCTTACCACCTCGGAGGTCAGAGGTTCGAATCCCCACCATCGTCGGTTACTTTGTCGTCCGGATCATTACC	1
TTGGTT	fhe-miR-2b-2-3p	CTTATCTACGGTGTAACCTTGGTTTCAAGTGGCTGTGCTTTATTGTTGAAGTATATCACAGCCCTGCTTGGAACACAAGTTACCCCCTAGTCAACAG	-2
TTGGTT	fhe-miR-9-5p	GTTCTACCCGAATCTCGTTTTCTTTGGTTATCAAGCAGTATGATTGTCACACTTGAAACGGCCAGTGACACAACAACACGCGCACTTGTGCTCGCGTGATTGTTTCTGTGTCGATGACACTCGGCTCGTCTAACATCATAAAGCTAGGTGACCAAAGTCAAACAGATCGGTCGTGCATCG	3
CT-GTT	fhe-miR-9-5p	GTTCTACCCGAATCTCGTTTTCTTTGGTTATCAAGCAGTATGATTGTCACACTTGAAACGGCCAGTGACACAACAACACGCGCACTTGTGCTCGCGTGATTGTTTCTGTGTCGATGACACTCGGCTCGTCTAACATCATAAAGCTAGGTGACCAAAGTCAAACAGATCGGTCGTGCATCG	-7
AAGAAA	fhe-Novel-24-3p	TTTATTACAGTAGTCCTACCAACAAGAAACATCAACGTGGATCGTTCAGATTGTTTTTTGCTGAGAGGTATTGCATTCACGGAG	3
GTGGTC	fhe-miR-6613-3p	TACGAACGCATAGAAGCAGTGGTCATTAGCCGGATTGGCATGTCTGACAAACAGTAAATTGTTCGTTTGTCTGCGTACACTGAGCTCGAAGATCGCAAAGCTTCCCGATTGCTTCAG	-2
CAG-TG	fhe-Novel-93-5p	CAACAACGTGGCCGGGCCCAGATGGACAAACTATGCAGACGAGGTTGTGGGCAAACGGAAACTTTGCCCCATATACTGCAAAGCTGTCCAGCTGCACATGCTGCACGCTGCGTC	-2
CAAGTC	fhe-Novel-72-3p	CTTATGGGGTTTTCTACTCCAAGTCTCAGGGTTTGGTTGCCGCCTATCTCTAACAGTGCCATCGGCCTTTGAGACTATGGGGTATGTACCCCTCCAACTGCA	-1
CTGGCG	fhe-miR-8437-5p	ACTCCGTGGGTTTCGAACTCTGGCGCTTAGTTATATGTCATCGTGGTTTGACAGTGTCAACTGGAACCTGTTTTGTGATCGAGGACAAATACTAAGCGCCCAGATGTTCCTAACTTGAAGCATC	-1
CATGAC	fhe-Novel-55-5p	GATATATATGGCGCCACCATGACCGGTGGTGGTCGAGTGGGTTAGAGCCTTTGATTACCACCTCGGAAGTCTGAGGTTCGAATCCCCGCCAGCACCGGTTGCTTTGGTGGTAGACAGCATTTC	-3
GA-GTG	fhe-miR-12-5p	ACATCGGCATTTGTTCGAGGTGAGTATTTCATCAAGTAGTGAGAGCTAATTGATTTCGCTACTTTTGAAATACTGCACGTCGCATGTGCCAGACATCTA	-4
CA-ATC	fhe-Novel-60-3p	GGTGGTCTTATTCCCCCACATCCGGACGCAGCTATGGTGAAAGTGCCGTTGACATCAGGGTTTTTGCTTGCATGGGCTGAGAAAATACGGATTGGAGCTAAGCAAACACATGGA	-4
CA-AT-	fhe-miR-3479b-5p	TCTTGATACTCATGATCCCAGATTGCACTACTCATAGCCTTCGTTCAAGCAACTAAACATCCGTCTCCACTTGAATGGAGTTGCTCTTGTCGATGCATGTGTTTTTTAAAGTCAAGGACTA	-2
CA-AT-	fhe-Novel-16-1-3p	ACCCTGAATGTCAGATTTACCGGAGTTCAATAAATGGAATGAGTTTCGAAACGGTGCCGAGACCAATTTCGTGAAAGTGAACACTGGTGTATGTGAGAGAAACAGTAGTC	-9
CATGG-	fhe-miR-493-5p	AAGTGACGGAAGGAGGGACAATTACATGGTAGGCTATCAGTACGTGGCTTGATTTGAAATCTGCGAGTGACGATTTTATGGTAGCTGCCTGTGTAGTCGTTTAGCACGGAGGCAGAGAC	4
TACGAC	fhe-Novel-14-3p	TCCGGGGACATATTGGGGTATACGACCTACTTTGCCGACAACAACATGGTTTTTGGAAAAGTAGGTTGTGCCCGACAAACTTGGTAATCACA	0
-GAGTG	fhe-miR-2162-3p	TCGTGGATCTTTGGTGGATGAGTGGGATGGTTGCATACGAACAAAGCCGTTTGTATTATGCAACATTTCACTCTACCCCGAAGACCGGTCGTCG	-2
CACTTG	fhe-Novel-73-5p	CGGTGTGCATTTCACTTGTTTATGAAACCGGATGCAAGACCACCGTGAGCCTATACCCAGCTTCGCCNGTGGTCTTGCATCCGGTTTCATAAACAAGTGAAATGCACACCGGGTTTT	-8
CA-GTC	fhe-Novel-8-3p	TAACATTGAGCTTCAAGCATGTCACTAGACGGCCTGATGTGTTACGCTTTTTTCATTGAACGTTTGCATTTGCTACCTGATGACTTGCTGAACGCTATATATATAT	-3
CAG-AA	fhe-Novel-57-5p	ACGTGAGCGCTCTCTTCCAGGAATTGAAACAGTAACGGGCACGTGTTTCGATGTGACCGTTTTCTGAGTCTTTTGCTGTAGCCCCCGCGGTGCGACA	-3
CAGTTC	fhe-miR-745a-3p	TTAACAGACCGAGAGAGTACTCAGTTCTCATTAGGCATGACATGCTGCAATAAAGAAAACAAATGCCCATGCTGCCTTATAAGAGCTGTGAACTTCAGTGGTTAAACTTCG	1
AATGTG	fhe-miR-1992-3p	AGAGGGGTTTATCATTCTGCTCAATGTGCAACTGTTATTACCGTTTGTTTGAAACGATTCCCGATCACCCGAATCGGTCACGGGTTGGTCAGCTCGAGTCATCCGGTATCAGCAGTTGCACCATTGACGCAGCTTGACCCAAAAACGTC	2
CTCCTC	fhe-miR-307-3p	ACCTACGAGCTCGGGAATCTCCTCAACAAGAAGGCTGTTGGATGCCATTCATAACGTCATTGCATCACAACCTACTTGATTGAGGGGTACTCGATCTTTGATCGCCT	-2
-GTGAG	fhe-miR-12-5p	ACATCGGCATTTGTTCGAGGTGAGTATTTCATCAAGTAGTGAGAGCTAATTGATTTCGCTACTTTTGAAATACTGCACGTCGCATGTGCCAGACATCTA	-2
-TGGAC	fhe-Novel-93-5p	CAACAACGTGGCCGGGCCCAGATGGACAAACTATGCAGACGAGGTTGTGGGCAAACGGAAACTTTGCCCCATATACTGCAAAGCTGTCCAGCTGCACATGCTGCACGCTGCGTC	1
CCTGAG	fhe-miR-125a-5p	CGTCCAACACTGGTATCGTGTCCCTGAGACCCTAGAGTTTCCCAGCTTGTCAAAGCTCACGTTCAACGGAAATTCTATGGTTTCAGGTTACGATTCGGTGTCAATCATCA	2
CCTGAG	fhe-miR-125b-5p	CGATACTGTCGCAACTCACACCCCTGAGACTGATAATTGCTCCTCTGTCAGATTGCTGCACGCACTGATTTTCCTCTCGGAGCAATTTTCTCTCTCAGGTATGGAGCTTGTGATCGGGCATCC	2
GATGA-	fhe-miR-190b-5p	TCCTCTGTGCCTAGACTTGATGATATGTATGGTTTTCGGTTGTGTCTATTGTGGCCCGTCCCACACCCCCGGAACCCGTACATCTCGTCTTGCCTGGTACTGTGCATCT	-2
CTTGTT	fhe-Novel-73-5p	CGGTGTGCATTTCACTTGTTTATGAAACCGGATGCAAGACCACCGTGAGCCTATACCCAGCTTCGCCNGTGGTCTTGCATCCGGTTTCATAAACAAGTGAAATGCACACCGGGTTTT	-6
CACGAG	fhe-miR-11584-3p	AACTTTTCATTGGCACGAGGCGCCTGAATCTTATATAAAGGAAAATCTACTTGCATTTTTCGCACCCATTATATAAGATTGAGGCTCTTCGTGCCAACTATACATCCT	-7
TATGTT	fhe-miR-190a-5p	GATACTGAGGTCGGCAGATGAGATATGTTTGGGTTACTTGGTGTCGAGACACGCATTCGCCACCGCGGCGCTGTCCCTCTTTACAATGCACACCAGTGACCAAACATATTCTCACCAACCAGCTTTGATCGACA	3
-GTGAC	fhe-miR-11586-3p	CCATTATCCCAAATGAGTAGTGACTGCTATCGTAGGGCTGTCTCTTCCGCGAGGGAAATTCTTTCTCAGACCAGTGGTTGTAAGACGATCGTAGTTGACGGGTGTTTGACACAGTTTAAT	-2
CAAGAT	fhe-miR-31-5p	CTATCCATGTTGGAGGCTGTTGGCAAGATTATGGCGAAGCTGAGTGTTAATAGTGTCCAGCTACACCATATTTTGCCCACGGTCGCAACAATGGACTGCA	3
CTG-TT	fhe-miR-133-3p	GGACTATCCCGGTTTTGTTACGCTGTTTGTTTGGGATCCAAATGCGTTCCGGGGGCTGTGGTAACAAGCAAACAAGCAAAACCGACTTCCTTTTCCCCTCAGTGGAAGACGAAATGAGGCTTGTACGCACCCAAAAGACAGCCGATCACATTTGACTCATTTGGTCCCTATCAACCAGCTATACAAACTGGACGAAACATCA	2
CWTATG	fhe-miR-71c-5p	GTCGTTTGTGGCATCGTATGTGAAAGACATGGGTAATGAGGTATGCGAATTATAATCTCATAATCCATGTTTTTCGTATATGTAGCCACCAAACTACT	-6
CATTT-	fhe-miR-124-3p	CTATCAAGCCCGATTGATTGGCATTTTCCGTGGTAGCCTTGATCTGCTCATACTGACAGGCATTAAGGCACGCGGTGAATGTCAGGCACGGGACTGTGAACATC	1
CA-GCA	fhe-Novel-8-3p	TAACATTGAGCTTCAAGCATGTCACTAGACGGCCTGATGTGTTACGCTTTTTTCATTGAACGTTTGCATTTGCTACCTGATGACTTGCTGAACGCTATATATATAT	-7
TAAGTA	fhe-Novel-43-5p	GTGACCTTTTGATGTAAGTAGTATCTATGGATGGATGAACACAGTTTTTCGGTAGCAAACTGTCCATCCATCTATGGATAATACTTACATCGAGTATTTCAAC	-6
CwTGTw	fhe-Novel-69-3p	GCATGTTTTTCCCCTTGTTTGTGGATGATGCACACCAAAAACCACCGATTGAATCTGATATGGTTGATTTGTGCAACACCAACTGACACAGACAGGGTACGAATA	-7
CAAG--	fhe-Novel-34-5p	GAGAACGCAGTTGGTGGGGGCGCAAGAACAACGAATGATTCCGTTATATGTTCGTTGACAGCTTGCTGGATGAAATTTGTATTTGTGTCCCTACTTGTTGTTTATTCGA	2
CAAG--	fhe-Novel-70-5p	GAAGTTTATCGGTGAAACCGGCAAGTCAGCGTCGTCGGATAAGACATTACCGATGACGCCTTTTGCTGAGTGCTATTCGGTCCGCCA	1
GAGGGA	fhe-miR-10-5p	CCGAATGTTTCCGAGGGACGAACCCTGTAGACCCGAGTTTGCATGCACTGGATTCAAATTCGAGTCTACAAGGAACGATCCCTCGGAGTCGGACATC	-8
CAAGAA	fhe-Novel-24-3p	TTTATTACAGTAGTCCTACCAACAAGAAACATCAACGTGGATCGTTCAGATTGTTTTTTGCTGAGAGGTATTGCATTCACGGAG	2
