# Supplementary material for: Dynamic shifts in isomiR profiles during parasite maturation of Fasciola hepatica
Source: RNA Biol. 2025 Jul 31;22(1):1–22. doi: 10.1080/15476286.2025.2538271 (PMC12320863; doi:10.1080/15476286.2025.2538271)
Supplement: Supplementary file 4.xlsx [file KRNB_A_2538271_SM8893.xlsx]

## Sheet: GO terms
Supplementary File 4: GO anlaysis of Fasciola hepatica 5`end isomiRs predicted targets
miRNA	Type	source	term_name	term_id	adjusted_p_value	negative_log10_of_adjusted_p_value	term_size	query_size	intersection_size	effective_domain_size	intersections
fhe-miR-1a-3p	Both	GO:MF	transferase activity, transferring phosphorus-containing groups	GO:0016772	0.00033258	3.4781	416	77	11	16829	MAKER-SCAFFOLD10X_2403_PILON-SNAP-GENE-0.16,MAKER-SCAFFOLD10X_105_PILON-SNAP-GENE-0.5,MAKER-SCAFFOLD10X_1404_PILON-SNAP-GENE-0.15,MAKER-SCAFFOLD10X_203_PILON-SNAP-GENE-0.68,MAKER-SCAFFOLD10X_2710_PILON-SNAP-GENE-0.14,MAKER-SCAFFOLD10X_370_PILON-AUGUSTUS-GENE-0.31,MAKER-SCAFFOLD10X_209_PILON-SNAP-GENE-0.44,MAKER-SCAFFOLD10X_487_PILON-SNAP-GENE-0.236,MAKER-SCAFFOLD10X_977_PILON-SNAP-GENE-0.66,MAKER…
fhe-miR-1a-3p	Both	GO:MF	kinase activity	GO:0016301	0.000508039	3.2941	351	77	10	16829	MAKER-SCAFFOLD10X_2403_PILON-SNAP-GENE-0.16,MAKER-SCAFFOLD10X_105_PILON-SNAP-GENE-0.5,MAKER-SCAFFOLD10X_1404_PILON-SNAP-GENE-0.15,MAKER-SCAFFOLD10X_203_PILON-SNAP-GENE-0.68,MAKER-SCAFFOLD10X_2710_PILON-SNAP-GENE-0.14,MAKER-SCAFFOLD10X_370_PILON-AUGUSTUS-GENE-0.31,MAKER-SCAFFOLD10X_209_PILON-SNAP-GENE-0.44,MAKER-SCAFFOLD10X_487_PILON-SNAP-GENE-0.236,MAKER-SCAFFOLD10X_598_PILON-SNAP-GENE-1.121,MAKE…
fhe-miR-1a-3p	Both	GO:MF	protein kinase activity	GO:0004672	0.00345027	2.46215	267	77	8	16829	MAKER-SCAFFOLD10X_2403_PILON-SNAP-GENE-0.16,MAKER-SCAFFOLD10X_105_PILON-SNAP-GENE-0.5,MAKER-SCAFFOLD10X_1404_PILON-SNAP-GENE-0.15,MAKER-SCAFFOLD10X_2710_PILON-SNAP-GENE-0.14,MAKER-SCAFFOLD10X_370_PILON-AUGUSTUS-GENE-0.31,MAKER-SCAFFOLD10X_209_PILON-SNAP-GENE-0.44,MAKER-SCAFFOLD10X_487_PILON-SNAP-GENE-0.236,MAKER-SCAFFOLD10X_598_PILON-SNAP-GENE-1.121
fhe-miR-1a-3p	Both	GO:MF	nucleoside phosphate binding	GO:1901265	0.00623404	2.20523	904	77	14	16829	MAKER-SCAFFOLD10X_2403_PILON-SNAP-GENE-0.16,MAKER-SCAFFOLD10X_105_PILON-SNAP-GENE-0.5,MAKER-SCAFFOLD10X_1332_PILON-PRED_GFF_STRINGTIE-GENE-0.67,MAKER-SCAFFOLD10X_1404_PILON-SNAP-GENE-0.15,MAKER-SCAFFOLD10X_200_PILON-SNAP-GENE-0.137,MAKER-SCAFFOLD10X_2710_PILON-SNAP-GENE-0.14,MAKER-SCAFFOLD10X_370_PILON-AUGUSTUS-GENE-0.31,MAKER-SCAFFOLD10X_21_PILON-SNAP-GENE-0.44,MAKER-SCAFFOLD10X_209_PILON-SNAP-G…
fhe-miR-1a-3p	Both	GO:MF	nucleotide binding	GO:0000166	0.00623404	2.20523	904	77	14	16829	MAKER-SCAFFOLD10X_2403_PILON-SNAP-GENE-0.16,MAKER-SCAFFOLD10X_105_PILON-SNAP-GENE-0.5,MAKER-SCAFFOLD10X_1332_PILON-PRED_GFF_STRINGTIE-GENE-0.67,MAKER-SCAFFOLD10X_1404_PILON-SNAP-GENE-0.15,MAKER-SCAFFOLD10X_200_PILON-SNAP-GENE-0.137,MAKER-SCAFFOLD10X_2710_PILON-SNAP-GENE-0.14,MAKER-SCAFFOLD10X_370_PILON-AUGUSTUS-GENE-0.31,MAKER-SCAFFOLD10X_21_PILON-SNAP-GENE-0.44,MAKER-SCAFFOLD10X_209_PILON-SNAP-G…
fhe-miR-1a-3p	Both	GO:MF	phosphotransferase activity, alcohol group as acceptor	GO:0016773	0.00786039	2.10456	300	77	8	16829	MAKER-SCAFFOLD10X_2403_PILON-SNAP-GENE-0.16,MAKER-SCAFFOLD10X_105_PILON-SNAP-GENE-0.5,MAKER-SCAFFOLD10X_1404_PILON-SNAP-GENE-0.15,MAKER-SCAFFOLD10X_2710_PILON-SNAP-GENE-0.14,MAKER-SCAFFOLD10X_370_PILON-AUGUSTUS-GENE-0.31,MAKER-SCAFFOLD10X_209_PILON-SNAP-GENE-0.44,MAKER-SCAFFOLD10X_487_PILON-SNAP-GENE-0.236,MAKER-SCAFFOLD10X_598_PILON-SNAP-GENE-1.121
fhe-miR-1a-3p	Both	GO:MF	heterocyclic compound binding	GO:1901363	0.00917153	2.03756	937	77	14	16829	MAKER-SCAFFOLD10X_2403_PILON-SNAP-GENE-0.16,MAKER-SCAFFOLD10X_105_PILON-SNAP-GENE-0.5,MAKER-SCAFFOLD10X_1332_PILON-PRED_GFF_STRINGTIE-GENE-0.67,MAKER-SCAFFOLD10X_1404_PILON-SNAP-GENE-0.15,MAKER-SCAFFOLD10X_200_PILON-SNAP-GENE-0.137,MAKER-SCAFFOLD10X_2710_PILON-SNAP-GENE-0.14,MAKER-SCAFFOLD10X_370_PILON-AUGUSTUS-GENE-0.31,MAKER-SCAFFOLD10X_21_PILON-SNAP-GENE-0.44,MAKER-SCAFFOLD10X_209_PILON-SNAP-G…
fhe-miR-1a-3p	Both	GO:MF	purine ribonucleoside triphosphate binding	GO:0035639	0.010034	1.99852	825	77	13	16829	MAKER-SCAFFOLD10X_2403_PILON-SNAP-GENE-0.16,MAKER-SCAFFOLD10X_105_PILON-SNAP-GENE-0.5,MAKER-SCAFFOLD10X_1332_PILON-PRED_GFF_STRINGTIE-GENE-0.67,MAKER-SCAFFOLD10X_1404_PILON-SNAP-GENE-0.15,MAKER-SCAFFOLD10X_200_PILON-SNAP-GENE-0.137,MAKER-SCAFFOLD10X_2710_PILON-SNAP-GENE-0.14,MAKER-SCAFFOLD10X_370_PILON-AUGUSTUS-GENE-0.31,MAKER-SCAFFOLD10X_21_PILON-SNAP-GENE-0.44,MAKER-SCAFFOLD10X_209_PILON-SNAP-G…
fhe-miR-1a-3p	Both	GO:MF	purine ribonucleotide binding	GO:0032555	0.0105358	1.97733	829	77	13	16829	MAKER-SCAFFOLD10X_2403_PILON-SNAP-GENE-0.16,MAKER-SCAFFOLD10X_105_PILON-SNAP-GENE-0.5,MAKER-SCAFFOLD10X_1332_PILON-PRED_GFF_STRINGTIE-GENE-0.67,MAKER-SCAFFOLD10X_1404_PILON-SNAP-GENE-0.15,MAKER-SCAFFOLD10X_200_PILON-SNAP-GENE-0.137,MAKER-SCAFFOLD10X_2710_PILON-SNAP-GENE-0.14,MAKER-SCAFFOLD10X_370_PILON-AUGUSTUS-GENE-0.31,MAKER-SCAFFOLD10X_21_PILON-SNAP-GENE-0.44,MAKER-SCAFFOLD10X_209_PILON-SNAP-G…
fhe-miR-1a-3p	Both	GO:MF	ribonucleotide binding	GO:0032553	0.0111935	1.95103	834	77	13	16829	MAKER-SCAFFOLD10X_2403_PILON-SNAP-GENE-0.16,MAKER-SCAFFOLD10X_105_PILON-SNAP-GENE-0.5,MAKER-SCAFFOLD10X_1332_PILON-PRED_GFF_STRINGTIE-GENE-0.67,MAKER-SCAFFOLD10X_1404_PILON-SNAP-GENE-0.15,MAKER-SCAFFOLD10X_200_PILON-SNAP-GENE-0.137,MAKER-SCAFFOLD10X_2710_PILON-SNAP-GENE-0.14,MAKER-SCAFFOLD10X_370_PILON-AUGUSTUS-GENE-0.31,MAKER-SCAFFOLD10X_21_PILON-SNAP-GENE-0.44,MAKER-SCAFFOLD10X_209_PILON-SNAP-G…
fhe-miR-1a-3p	Both	GO:MF	carbohydrate derivative binding	GO:0097367	0.0121742	1.91456	841	77	13	16829	MAKER-SCAFFOLD10X_2403_PILON-SNAP-GENE-0.16,MAKER-SCAFFOLD10X_105_PILON-SNAP-GENE-0.5,MAKER-SCAFFOLD10X_1332_PILON-PRED_GFF_STRINGTIE-GENE-0.67,MAKER-SCAFFOLD10X_1404_PILON-SNAP-GENE-0.15,MAKER-SCAFFOLD10X_200_PILON-SNAP-GENE-0.137,MAKER-SCAFFOLD10X_2710_PILON-SNAP-GENE-0.14,MAKER-SCAFFOLD10X_370_PILON-AUGUSTUS-GENE-0.31,MAKER-SCAFFOLD10X_21_PILON-SNAP-GENE-0.44,MAKER-SCAFFOLD10X_209_PILON-SNAP-G…
fhe-miR-1a-3p	Both	GO:MF	purine nucleotide binding	GO:0017076	0.0161251	1.7925	865	77	13	16829	MAKER-SCAFFOLD10X_2403_PILON-SNAP-GENE-0.16,MAKER-SCAFFOLD10X_105_PILON-SNAP-GENE-0.5,MAKER-SCAFFOLD10X_1332_PILON-PRED_GFF_STRINGTIE-GENE-0.67,MAKER-SCAFFOLD10X_1404_PILON-SNAP-GENE-0.15,MAKER-SCAFFOLD10X_200_PILON-SNAP-GENE-0.137,MAKER-SCAFFOLD10X_2710_PILON-SNAP-GENE-0.14,MAKER-SCAFFOLD10X_370_PILON-AUGUSTUS-GENE-0.31,MAKER-SCAFFOLD10X_21_PILON-SNAP-GENE-0.44,MAKER-SCAFFOLD10X_209_PILON-SNAP-G…
fhe-miR-1a-3p	Both	GO:MF	anion binding	GO:0043168	0.0233425	1.63185	898	77	13	16829	MAKER-SCAFFOLD10X_2403_PILON-SNAP-GENE-0.16,MAKER-SCAFFOLD10X_105_PILON-SNAP-GENE-0.5,MAKER-SCAFFOLD10X_1332_PILON-PRED_GFF_STRINGTIE-GENE-0.67,MAKER-SCAFFOLD10X_1404_PILON-SNAP-GENE-0.15,MAKER-SCAFFOLD10X_200_PILON-SNAP-GENE-0.137,MAKER-SCAFFOLD10X_2710_PILON-SNAP-GENE-0.14,MAKER-SCAFFOLD10X_370_PILON-AUGUSTUS-GENE-0.31,MAKER-SCAFFOLD10X_21_PILON-SNAP-GENE-0.44,MAKER-SCAFFOLD10X_209_PILON-SNAP-G…
fhe-miR-1a-3p	Both	GO:MF	organic cyclic compound binding	GO:0097159	0.0233955	1.63087	2326	77	23	16829	MAKER-SCAFFOLD10X_2403_PILON-SNAP-GENE-0.16,AUGUSTUS_MASKED-SCAFFOLD10X_815_PILON-PROCESSED-GENE-1.46,MAKER-SCAFFOLD10X_105_PILON-SNAP-GENE-0.5,MAKER-SCAFFOLD10X_1335_PILON-SNAP-GENE-0.68,MAKER-SCAFFOLD10X_1332_PILON-PRED_GFF_STRINGTIE-GENE-0.67,MAKER-SCAFFOLD10X_1404_PILON-SNAP-GENE-0.15,MAKER-SCAFFOLD10X_200_PILON-SNAP-GENE-0.137,MAKER-SCAFFOLD10X_203_PILON-SNAP-GENE-0.68,MAKER-SCAFFOLD10X_1695…
fhe-miR-1a-3p	Both	GO:MF	transferase activity	GO:0016740	0.0239127	1.62137	779	77	12	16829	MAKER-SCAFFOLD10X_2403_PILON-SNAP-GENE-0.16,MAKER-SCAFFOLD10X_105_PILON-SNAP-GENE-0.5,MAKER-SCAFFOLD10X_1272_PILON-AUGUSTUS-GENE-0.66,MAKER-SCAFFOLD10X_1404_PILON-SNAP-GENE-0.15,MAKER-SCAFFOLD10X_203_PILON-SNAP-GENE-0.68,MAKER-SCAFFOLD10X_2710_PILON-SNAP-GENE-0.14,MAKER-SCAFFOLD10X_370_PILON-AUGUSTUS-GENE-0.31,MAKER-SCAFFOLD10X_209_PILON-SNAP-GENE-0.44,MAKER-SCAFFOLD10X_487_PILON-SNAP-GENE-0.236,…
fhe-miR-1a-3p	Both	GO:MF	ion binding	GO:0043167	0.0338564	1.47036	1472	77	17	16829	MAKER-SCAFFOLD10X_2403_PILON-SNAP-GENE-0.16,AUGUSTUS_MASKED-SCAFFOLD10X_815_PILON-PROCESSED-GENE-1.46,MAKER-SCAFFOLD10X_105_PILON-SNAP-GENE-0.5,MAKER-SCAFFOLD10X_1272_PILON-AUGUSTUS-GENE-0.66,MAKER-SCAFFOLD10X_1332_PILON-PRED_GFF_STRINGTIE-GENE-0.67,MAKER-SCAFFOLD10X_1404_PILON-SNAP-GENE-0.15,MAKER-SCAFFOLD10X_200_PILON-SNAP-GENE-0.137,MAKER-SCAFFOLD10X_203_PILON-SNAP-GENE-0.68,MAKER-SCAFFOLD10X_…
fhe-miR-1a-3p	Both	GO:BP	phosphorylation	GO:0016310	0.000252246	3.59818	299	77	10	16829	MAKER-SCAFFOLD10X_2403_PILON-SNAP-GENE-0.16,MAKER-SCAFFOLD10X_105_PILON-SNAP-GENE-0.5,MAKER-SCAFFOLD10X_1404_PILON-SNAP-GENE-0.15,MAKER-SCAFFOLD10X_203_PILON-SNAP-GENE-0.68,MAKER-SCAFFOLD10X_2710_PILON-SNAP-GENE-0.14,MAKER-SCAFFOLD10X_370_PILON-AUGUSTUS-GENE-0.31,MAKER-SCAFFOLD10X_209_PILON-SNAP-GENE-0.44,MAKER-SCAFFOLD10X_487_PILON-SNAP-GENE-0.236,MAKER-SCAFFOLD10X_598_PILON-SNAP-GENE-1.121,MAKE…
fhe-miR-1a-3p	Both	GO:BP	protein phosphorylation	GO:0006468	0.00612401	2.21296	261	77	8	16829	MAKER-SCAFFOLD10X_2403_PILON-SNAP-GENE-0.16,MAKER-SCAFFOLD10X_105_PILON-SNAP-GENE-0.5,MAKER-SCAFFOLD10X_1404_PILON-SNAP-GENE-0.15,MAKER-SCAFFOLD10X_2710_PILON-SNAP-GENE-0.14,MAKER-SCAFFOLD10X_370_PILON-AUGUSTUS-GENE-0.31,MAKER-SCAFFOLD10X_209_PILON-SNAP-GENE-0.44,MAKER-SCAFFOLD10X_487_PILON-SNAP-GENE-0.236,MAKER-SCAFFOLD10X_598_PILON-SNAP-GENE-1.121
fhe-miR-1a-3p	Both	GO:BP	phosphate-containing compound metabolic process	GO:0006796	0.0173843	1.75984	486	77	10	16829	MAKER-SCAFFOLD10X_2403_PILON-SNAP-GENE-0.16,MAKER-SCAFFOLD10X_105_PILON-SNAP-GENE-0.5,MAKER-SCAFFOLD10X_1404_PILON-SNAP-GENE-0.15,MAKER-SCAFFOLD10X_203_PILON-SNAP-GENE-0.68,MAKER-SCAFFOLD10X_2710_PILON-SNAP-GENE-0.14,MAKER-SCAFFOLD10X_370_PILON-AUGUSTUS-GENE-0.31,MAKER-SCAFFOLD10X_209_PILON-SNAP-GENE-0.44,MAKER-SCAFFOLD10X_487_PILON-SNAP-GENE-0.236,MAKER-SCAFFOLD10X_598_PILON-SNAP-GENE-1.121,MAKE…
fhe-miR-1a-3p	Both	GO:BP	phosphorus metabolic process	GO:0006793	0.0189267	1.72293	491	77	10	16829	MAKER-SCAFFOLD10X_2403_PILON-SNAP-GENE-0.16,MAKER-SCAFFOLD10X_105_PILON-SNAP-GENE-0.5,MAKER-SCAFFOLD10X_1404_PILON-SNAP-GENE-0.15,MAKER-SCAFFOLD10X_203_PILON-SNAP-GENE-0.68,MAKER-SCAFFOLD10X_2710_PILON-SNAP-GENE-0.14,MAKER-SCAFFOLD10X_370_PILON-AUGUSTUS-GENE-0.31,MAKER-SCAFFOLD10X_209_PILON-SNAP-GENE-0.44,MAKER-SCAFFOLD10X_487_PILON-SNAP-GENE-0.236,MAKER-SCAFFOLD10X_598_PILON-SNAP-GENE-1.121,MAKE…
fhe-miR-1a-3p	Canonical	GO:MF	molecular_function	GO:0003674	3.85301e-21	20.4142	5431	516	274	16829	MAKER-SCAFFOLD10X_1024_PILON-PRED_GFF_STRINGTIE-GENE-0.2,MAKER-SCAFFOLD10X_1083_PILON-SNAP-GENE-0.14,MAKER-SCAFFOLD10X_1349_PILON-SNAP-GENE-0.13,MAKER-SCAFFOLD10X_1181_PILON-SNAP-GENE-0.5,MAKER-SCAFFOLD10X_142_PILON-PRED_GFF_STRINGTIE-GENE-0.156,MAKER-SCAFFOLD10X_1597_PILON-SNAP-GENE-0.12,MAKER-SCAFFOLD10X_217_PILON-SNAP-GENE-1.134,MAKER-SCAFFOLD10X_345_PILON-SNAP-GENE-1.120,MAKER-SCAFFOLD10X_45_…
fhe-miR-1a-3p	Canonical	GO:MF	catalytic activity	GO:0003824	2.85925e-12	11.5437	1991	516	122	16829	MAKER-SCAFFOLD10X_1349_PILON-SNAP-GENE-0.13,MAKER-SCAFFOLD10X_1181_PILON-SNAP-GENE-0.5,MAKER-SCAFFOLD10X_1597_PILON-SNAP-GENE-0.12,MAKER-SCAFFOLD10X_217_PILON-SNAP-GENE-1.134,MAKER-SCAFFOLD10X_231_PILON-SNAP-GENE-0.1,MAKER-SCAFFOLD10X_289_PILON-SNAP-GENE-0.7,MAKER-SCAFFOLD10X_251_PILON-SNAP-GENE-0.13,MAKER-SCAFFOLD10X_306_PILON-SNAP-GENE-0.23,MAKER-SCAFFOLD10X_742_PILON-AUGUSTUS-GENE-0.149,MAKER-…
fhe-miR-1a-3p	Canonical	GO:MF	binding	GO:0005488	1.62259e-11	10.7898	3956	516	195	16829	MAKER-SCAFFOLD10X_1024_PILON-PRED_GFF_STRINGTIE-GENE-0.2,MAKER-SCAFFOLD10X_1083_PILON-SNAP-GENE-0.14,MAKER-SCAFFOLD10X_1349_PILON-SNAP-GENE-0.13,MAKER-SCAFFOLD10X_142_PILON-PRED_GFF_STRINGTIE-GENE-0.156,MAKER-SCAFFOLD10X_217_PILON-SNAP-GENE-1.134,MAKER-SCAFFOLD10X_45_PILON-SNAP-GENE-0.52,MAKER-SCAFFOLD10X_231_PILON-SNAP-GENE-0.1,MAKER-SCAFFOLD10X_289_PILON-SNAP-GENE-0.7,MAKER-SCAFFOLD10X_306_PILO…
fhe-miR-1a-3p	Canonical	GO:MF	small molecule binding	GO:0036094	2.78559e-10	9.55508	1522	516	97	16829	MAKER-SCAFFOLD10X_1083_PILON-SNAP-GENE-0.14,MAKER-SCAFFOLD10X_1349_PILON-SNAP-GENE-0.13,MAKER-SCAFFOLD10X_217_PILON-SNAP-GENE-1.134,MAKER-SCAFFOLD10X_231_PILON-SNAP-GENE-0.1,MAKER-SCAFFOLD10X_289_PILON-SNAP-GENE-0.7,MAKER-SCAFFOLD10X_306_PILON-SNAP-GENE-0.23,MAKER-SCAFFOLD10X_749_PILON-SNAP-GENE-0.121,MAKER-SCAFFOLD10X_643_PILON-AUGUSTUS-GENE-0.14,MAKER-SCAFFOLD10X_1084_PILON-SNAP-GENE-0.142,MAKE…
fhe-miR-1a-3p	Canonical	GO:MF	ion binding	GO:0043167	1.4389e-09	8.84197	1472	516	93	16829	MAKER-SCAFFOLD10X_1083_PILON-SNAP-GENE-0.14,MAKER-SCAFFOLD10X_1349_PILON-SNAP-GENE-0.13,MAKER-SCAFFOLD10X_217_PILON-SNAP-GENE-1.134,MAKER-SCAFFOLD10X_231_PILON-SNAP-GENE-0.1,MAKER-SCAFFOLD10X_306_PILON-SNAP-GENE-0.23,MAKER-SCAFFOLD10X_749_PILON-SNAP-GENE-0.121,MAKER-SCAFFOLD10X_643_PILON-AUGUSTUS-GENE-0.14,MAKER-SCAFFOLD10X_1084_PILON-SNAP-GENE-0.142,MAKER-SCAFFOLD10X_158_PILON-SNAP-GENE-0.51,MAK…
fhe-miR-1a-3p	Canonical	GO:MF	heterocyclic compound binding	GO:1901363	7.24385e-08	7.14003	937	516	65	16829	MAKER-SCAFFOLD10X_1083_PILON-SNAP-GENE-0.14,MAKER-SCAFFOLD10X_1349_PILON-SNAP-GENE-0.13,MAKER-SCAFFOLD10X_231_PILON-SNAP-GENE-0.1,MAKER-SCAFFOLD10X_289_PILON-SNAP-GENE-0.7,MAKER-SCAFFOLD10X_306_PILON-SNAP-GENE-0.23,MAKER-SCAFFOLD10X_158_PILON-SNAP-GENE-0.51,MAKER-SCAFFOLD10X_920_PILON-SNAP-GENE-0.35,MAKER-SCAFFOLD10X_1006_PILON-AUGUSTUS-GENE-0.6,MAKER-SCAFFOLD10X_1010_PILON-PRED_GFF_STRINGTIE-GEN…
fhe-miR-1a-3p	Canonical	GO:MF	nucleoside phosphate binding	GO:1901265	7.50098e-07	6.12488	904	516	61	16829	MAKER-SCAFFOLD10X_1083_PILON-SNAP-GENE-0.14,MAKER-SCAFFOLD10X_1349_PILON-SNAP-GENE-0.13,MAKER-SCAFFOLD10X_231_PILON-SNAP-GENE-0.1,MAKER-SCAFFOLD10X_289_PILON-SNAP-GENE-0.7,MAKER-SCAFFOLD10X_306_PILON-SNAP-GENE-0.23,MAKER-SCAFFOLD10X_158_PILON-SNAP-GENE-0.51,MAKER-SCAFFOLD10X_920_PILON-SNAP-GENE-0.35,MAKER-SCAFFOLD10X_1006_PILON-AUGUSTUS-GENE-0.6,MAKER-SCAFFOLD10X_1010_PILON-PRED_GFF_STRINGTIE-GEN…
fhe-miR-1a-3p	Canonical	GO:MF	nucleotide binding	GO:0000166	7.50098e-07	6.12488	904	516	61	16829	MAKER-SCAFFOLD10X_1083_PILON-SNAP-GENE-0.14,MAKER-SCAFFOLD10X_1349_PILON-SNAP-GENE-0.13,MAKER-SCAFFOLD10X_231_PILON-SNAP-GENE-0.1,MAKER-SCAFFOLD10X_289_PILON-SNAP-GENE-0.7,MAKER-SCAFFOLD10X_306_PILON-SNAP-GENE-0.23,MAKER-SCAFFOLD10X_158_PILON-SNAP-GENE-0.51,MAKER-SCAFFOLD10X_920_PILON-SNAP-GENE-0.35,MAKER-SCAFFOLD10X_1006_PILON-AUGUSTUS-GENE-0.6,MAKER-SCAFFOLD10X_1010_PILON-PRED_GFF_STRINGTIE-GEN…
fhe-miR-1a-3p	Canonical	GO:MF	transferase activity	GO:0016740	2.48374e-06	5.60489	779	516	54	16829	MAKER-SCAFFOLD10X_231_PILON-SNAP-GENE-0.1,MAKER-SCAFFOLD10X_251_PILON-SNAP-GENE-0.13,MAKER-SCAFFOLD10X_742_PILON-AUGUSTUS-GENE-0.149,MAKER-SCAFFOLD10X_1859_PILON-SNAP-GENE-0.47,AUGUSTUS_MASKED-SCAFFOLD10X_19_PILON-PROCESSED-GENE-0.138,AUGUSTUS_MASKED-SCAFFOLD10X_24_PILON-PROCESSED-GENE-0.78,AUGUSTUS_MASKED-SCAFFOLD10X_314_PILON-PROCESSED-GENE-0.34,MAKER-SCAFFOLD10X_1074_PILON-SNAP-GENE-0.112,MAKE…
fhe-miR-1a-3p	Canonical	GO:MF	anion binding	GO:0043168	3.58124e-06	5.44597	898	516	59	16829	MAKER-SCAFFOLD10X_1083_PILON-SNAP-GENE-0.14,MAKER-SCAFFOLD10X_1349_PILON-SNAP-GENE-0.13,MAKER-SCAFFOLD10X_231_PILON-SNAP-GENE-0.1,MAKER-SCAFFOLD10X_306_PILON-SNAP-GENE-0.23,MAKER-SCAFFOLD10X_158_PILON-SNAP-GENE-0.51,MAKER-SCAFFOLD10X_1006_PILON-AUGUSTUS-GENE-0.6,MAKER-SCAFFOLD10X_1010_PILON-PRED_GFF_STRINGTIE-GENE-0.79,MAKER-SCAFFOLD10X_1068_PILON-SNAP-GENE-0.40,MAKER-SCAFFOLD10X_1086_PILON-SNAP-…
fhe-miR-1a-3p	Canonical	GO:MF	transferase activity, transferring phosphorus-containing groups	GO:0016772	3.04714e-05	4.51611	416	516	34	16829	MAKER-SCAFFOLD10X_231_PILON-SNAP-GENE-0.1,AUGUSTUS_MASKED-SCAFFOLD10X_314_PILON-PROCESSED-GENE-0.34,MAKER-SCAFFOLD10X_1089_PILON-AUGUSTUS-GENE-0.10,MAKER-SCAFFOLD10X_1188_PILON-SNAP-GENE-0.41,MAKER-SCAFFOLD10X_1175_PILON-SNAP-GENE-0.25,MAKER-SCAFFOLD10X_1546_PILON-AUGUSTUS-GENE-0.0,MAKER-SCAFFOLD10X_200_PILON-SNAP-GENE-0.124,MAKER-SCAFFOLD10X_1842_PILON-SNAP-GENE-0.15,MAKER-SCAFFOLD10X_166_PILON-…
fhe-miR-1a-3p	Canonical	GO:MF	carbohydrate derivative binding	GO:0097367	3.08522e-05	4.51071	841	516	54	16829	MAKER-SCAFFOLD10X_1349_PILON-SNAP-GENE-0.13,MAKER-SCAFFOLD10X_231_PILON-SNAP-GENE-0.1,MAKER-SCAFFOLD10X_306_PILON-SNAP-GENE-0.23,MAKER-SCAFFOLD10X_158_PILON-SNAP-GENE-0.51,MAKER-SCAFFOLD10X_1006_PILON-AUGUSTUS-GENE-0.6,MAKER-SCAFFOLD10X_1010_PILON-PRED_GFF_STRINGTIE-GENE-0.79,MAKER-SCAFFOLD10X_1068_PILON-SNAP-GENE-0.40,MAKER-SCAFFOLD10X_1086_PILON-SNAP-GENE-0.93,MAKER-SCAFFOLD10X_1257_PILON-SNAP-…
fhe-miR-1a-3p	Canonical	GO:MF	purine nucleotide binding	GO:0017076	3.24191e-05	4.4892	865	516	55	16829	MAKER-SCAFFOLD10X_1349_PILON-SNAP-GENE-0.13,MAKER-SCAFFOLD10X_231_PILON-SNAP-GENE-0.1,MAKER-SCAFFOLD10X_289_PILON-SNAP-GENE-0.7,MAKER-SCAFFOLD10X_306_PILON-SNAP-GENE-0.23,MAKER-SCAFFOLD10X_158_PILON-SNAP-GENE-0.51,MAKER-SCAFFOLD10X_1006_PILON-AUGUSTUS-GENE-0.6,MAKER-SCAFFOLD10X_1010_PILON-PRED_GFF_STRINGTIE-GENE-0.79,MAKER-SCAFFOLD10X_1068_PILON-SNAP-GENE-0.40,MAKER-SCAFFOLD10X_1086_PILON-SNAP-GE…
fhe-miR-1a-3p	Canonical	GO:MF	ribonucleotide binding	GO:0032553	5.56054e-05	4.25488	834	516	53	16829	MAKER-SCAFFOLD10X_1349_PILON-SNAP-GENE-0.13,MAKER-SCAFFOLD10X_231_PILON-SNAP-GENE-0.1,MAKER-SCAFFOLD10X_306_PILON-SNAP-GENE-0.23,MAKER-SCAFFOLD10X_158_PILON-SNAP-GENE-0.51,MAKER-SCAFFOLD10X_1006_PILON-AUGUSTUS-GENE-0.6,MAKER-SCAFFOLD10X_1010_PILON-PRED_GFF_STRINGTIE-GENE-0.79,MAKER-SCAFFOLD10X_1068_PILON-SNAP-GENE-0.40,MAKER-SCAFFOLD10X_1086_PILON-SNAP-GENE-0.93,MAKER-SCAFFOLD10X_1257_PILON-SNAP-…
fhe-miR-1a-3p	Canonical	GO:MF	protein binding	GO:0005515	8.66276e-05	4.06234	1324	516	73	16829	MAKER-SCAFFOLD10X_2098_PILON-SNAP-GENE-0.54,MAKER-SCAFFOLD10X_137_PILON-SNAP-GENE-0.22,MAKER-SCAFFOLD10X_1464_PILON-SNAP-GENE-0.32,MAKER-SCAFFOLD10X_421_PILON-SNAP-GENE-0.21,MAKER-SCAFFOLD10X_483_PILON-SNAP-GENE-0.106,MAKER-SCAFFOLD10X_406_PILON-SNAP-GENE-0.35,AUGUSTUS_MASKED-SCAFFOLD10X_1021_PILON-PROCESSED-GENE-0.14,AUGUSTUS_MASKED-SCAFFOLD10X_589_PILON-PROCESSED-GENE-0.6,AUGUSTUS_MASKED-SCAFFO…
fhe-miR-1a-3p	Canonical	GO:MF	purine ribonucleotide binding	GO:0032555	0.000107024	3.97052	829	516	52	16829	MAKER-SCAFFOLD10X_1349_PILON-SNAP-GENE-0.13,MAKER-SCAFFOLD10X_231_PILON-SNAP-GENE-0.1,MAKER-SCAFFOLD10X_306_PILON-SNAP-GENE-0.23,MAKER-SCAFFOLD10X_158_PILON-SNAP-GENE-0.51,MAKER-SCAFFOLD10X_1006_PILON-AUGUSTUS-GENE-0.6,MAKER-SCAFFOLD10X_1010_PILON-PRED_GFF_STRINGTIE-GENE-0.79,MAKER-SCAFFOLD10X_1068_PILON-SNAP-GENE-0.40,MAKER-SCAFFOLD10X_1086_PILON-SNAP-GENE-0.93,MAKER-SCAFFOLD10X_1257_PILON-SNAP-…
fhe-miR-1a-3p	Canonical	GO:MF	purine ribonucleoside triphosphate binding	GO:0035639	0.000211153	3.6754	825	516	51	16829	MAKER-SCAFFOLD10X_1349_PILON-SNAP-GENE-0.13,MAKER-SCAFFOLD10X_231_PILON-SNAP-GENE-0.1,MAKER-SCAFFOLD10X_306_PILON-SNAP-GENE-0.23,MAKER-SCAFFOLD10X_158_PILON-SNAP-GENE-0.51,MAKER-SCAFFOLD10X_1006_PILON-AUGUSTUS-GENE-0.6,MAKER-SCAFFOLD10X_1010_PILON-PRED_GFF_STRINGTIE-GENE-0.79,MAKER-SCAFFOLD10X_1068_PILON-SNAP-GENE-0.40,MAKER-SCAFFOLD10X_1086_PILON-SNAP-GENE-0.93,MAKER-SCAFFOLD10X_1257_PILON-SNAP-…
fhe-miR-1a-3p	Canonical	GO:MF	catalytic activity, acting on a protein	GO:0140096	0.000399952	3.39799	683	516	44	16829	MAKER-SCAFFOLD10X_1597_PILON-SNAP-GENE-0.12,MAKER-SCAFFOLD10X_231_PILON-SNAP-GENE-0.1,MAKER-SCAFFOLD10X_251_PILON-SNAP-GENE-0.13,MAKER-SCAFFOLD10X_1084_PILON-SNAP-GENE-0.142,MAKER-SCAFFOLD10X_1074_PILON-SNAP-GENE-0.112,MAKER-SCAFFOLD10X_102_PILON-AUGUSTUS-GENE-0.93,MAKER-SCAFFOLD10X_1188_PILON-SNAP-GENE-0.41,MAKER-SCAFFOLD10X_1600_PILON-SNAP-GENE-0.3,MAKER-SCAFFOLD10X_13_PILON-SNAP-GENE-2.144,MAK…
fhe-miR-1a-3p	Canonical	GO:MF	kinase activity	GO:0016301	0.000579034	3.2373	351	516	28	16829	MAKER-SCAFFOLD10X_231_PILON-SNAP-GENE-0.1,MAKER-SCAFFOLD10X_1089_PILON-AUGUSTUS-GENE-0.10,MAKER-SCAFFOLD10X_1188_PILON-SNAP-GENE-0.41,MAKER-SCAFFOLD10X_1546_PILON-AUGUSTUS-GENE-0.0,MAKER-SCAFFOLD10X_200_PILON-SNAP-GENE-0.124,MAKER-SCAFFOLD10X_166_PILON-AUGUSTUS-GENE-0.78,MAKER-SCAFFOLD10X_15_PILON-SNAP-GENE-0.31,MAKER-SCAFFOLD10X_281_PILON-AUGUSTUS-GENE-0.209,MAKER-SCAFFOLD10X_217_PILON-SNAP-GENE…
fhe-miR-1a-3p	Canonical	GO:MF	metal ion binding	GO:0046872	0.000663518	3.17815	629	516	41	16829	MAKER-SCAFFOLD10X_217_PILON-SNAP-GENE-1.134,MAKER-SCAFFOLD10X_749_PILON-SNAP-GENE-0.121,MAKER-SCAFFOLD10X_643_PILON-AUGUSTUS-GENE-0.14,MAKER-SCAFFOLD10X_1084_PILON-SNAP-GENE-0.142,MAKER-SCAFFOLD10X_158_PILON-SNAP-GENE-0.51,MAKER-SCAFFOLD10X_145_PILON-SNAP-GENE-0.14,MAKER-SCAFFOLD10X_1464_PILON-SNAP-GENE-0.32,MAKER-SCAFFOLD10X_406_PILON-SNAP-GENE-0.35,MAKER-SCAFFOLD10X_920_PILON-SNAP-GENE-0.35,AUG…
fhe-miR-1a-3p	Canonical	GO:MF	cation binding	GO:0043169	0.000804496	3.09448	634	516	41	16829	MAKER-SCAFFOLD10X_217_PILON-SNAP-GENE-1.134,MAKER-SCAFFOLD10X_749_PILON-SNAP-GENE-0.121,MAKER-SCAFFOLD10X_643_PILON-AUGUSTUS-GENE-0.14,MAKER-SCAFFOLD10X_1084_PILON-SNAP-GENE-0.142,MAKER-SCAFFOLD10X_158_PILON-SNAP-GENE-0.51,MAKER-SCAFFOLD10X_145_PILON-SNAP-GENE-0.14,MAKER-SCAFFOLD10X_1464_PILON-SNAP-GENE-0.32,MAKER-SCAFFOLD10X_406_PILON-SNAP-GENE-0.35,MAKER-SCAFFOLD10X_920_PILON-SNAP-GENE-0.35,AUG…
fhe-miR-1a-3p	Canonical	GO:MF	adenyl nucleotide binding	GO:0030554	0.000809002	3.09205	702	516	44	16829	MAKER-SCAFFOLD10X_231_PILON-SNAP-GENE-0.1,MAKER-SCAFFOLD10X_289_PILON-SNAP-GENE-0.7,MAKER-SCAFFOLD10X_158_PILON-SNAP-GENE-0.51,MAKER-SCAFFOLD10X_1006_PILON-AUGUSTUS-GENE-0.6,MAKER-SCAFFOLD10X_1068_PILON-SNAP-GENE-0.40,MAKER-SCAFFOLD10X_1257_PILON-SNAP-GENE-0.75,MAKER-SCAFFOLD10X_1188_PILON-SNAP-GENE-0.41,MAKER-SCAFFOLD10X_1231_PILON-SNAP-GENE-0.3,MAKER-SCAFFOLD10X_149_PILON-SNAP-GENE-0.91,MAKER-S…
fhe-miR-1a-3p	Canonical	GO:MF	phosphotransferase activity, alcohol group as acceptor	GO:0016773	0.000889084	3.05106	300	516	25	16829	MAKER-SCAFFOLD10X_231_PILON-SNAP-GENE-0.1,MAKER-SCAFFOLD10X_1188_PILON-SNAP-GENE-0.41,MAKER-SCAFFOLD10X_1546_PILON-AUGUSTUS-GENE-0.0,MAKER-SCAFFOLD10X_200_PILON-SNAP-GENE-0.124,MAKER-SCAFFOLD10X_166_PILON-AUGUSTUS-GENE-0.78,MAKER-SCAFFOLD10X_15_PILON-SNAP-GENE-0.31,MAKER-SCAFFOLD10X_281_PILON-AUGUSTUS-GENE-0.209,MAKER-SCAFFOLD10X_217_PILON-SNAP-GENE-0.61,MAKER-SCAFFOLD10X_25_PILON-SNAP-GENE-0.30,…
fhe-miR-1a-3p	Canonical	GO:MF	protein kinase activity	GO:0004672	0.00121167	2.91662	267	516	23	16829	MAKER-SCAFFOLD10X_231_PILON-SNAP-GENE-0.1,MAKER-SCAFFOLD10X_1188_PILON-SNAP-GENE-0.41,MAKER-SCAFFOLD10X_200_PILON-SNAP-GENE-0.124,MAKER-SCAFFOLD10X_166_PILON-AUGUSTUS-GENE-0.78,MAKER-SCAFFOLD10X_15_PILON-SNAP-GENE-0.31,MAKER-SCAFFOLD10X_281_PILON-AUGUSTUS-GENE-0.209,MAKER-SCAFFOLD10X_217_PILON-SNAP-GENE-0.61,MAKER-SCAFFOLD10X_25_PILON-SNAP-GENE-0.30,MAKER-SCAFFOLD10X_284_PILON-SNAP-GENE-0.116,MAK…
fhe-miR-1a-3p	Canonical	GO:MF	hydrolase activity	GO:0016787	0.0013845	2.85871	787	516	47	16829	MAKER-SCAFFOLD10X_1349_PILON-SNAP-GENE-0.13,MAKER-SCAFFOLD10X_1597_PILON-SNAP-GENE-0.12,MAKER-SCAFFOLD10X_306_PILON-SNAP-GENE-0.23,MAKER-SCAFFOLD10X_454_PILON-SNAP-GENE-0.35,MAKER-SCAFFOLD10X_920_PILON-SNAP-GENE-0.35,AUGUSTUS_MASKED-SCAFFOLD10X_13_PILON-PROCESSED-GENE-0.101,MAKER-SCAFFOLD10X_1017_PILON-SNAP-GENE-0.11,MAKER-SCAFFOLD10X_1010_PILON-PRED_GFF_STRINGTIE-GENE-0.79,MAKER-SCAFFOLD10X_1035…
fhe-miR-1a-3p	Canonical	GO:MF	adenyl ribonucleotide binding	GO:0032559	0.002979	2.52593	670	516	41	16829	MAKER-SCAFFOLD10X_231_PILON-SNAP-GENE-0.1,MAKER-SCAFFOLD10X_158_PILON-SNAP-GENE-0.51,MAKER-SCAFFOLD10X_1006_PILON-AUGUSTUS-GENE-0.6,MAKER-SCAFFOLD10X_1068_PILON-SNAP-GENE-0.40,MAKER-SCAFFOLD10X_1257_PILON-SNAP-GENE-0.75,MAKER-SCAFFOLD10X_1188_PILON-SNAP-GENE-0.41,MAKER-SCAFFOLD10X_1231_PILON-SNAP-GENE-0.3,MAKER-SCAFFOLD10X_149_PILON-SNAP-GENE-0.91,MAKER-SCAFFOLD10X_200_PILON-SNAP-GENE-0.124,MAKER…
fhe-miR-1a-3p	Canonical	GO:MF	phospholipid scramblase activity	GO:0017128	0.00402571	2.39516	3	516	3	16829	SNAP_MASKED-SCAFFOLD10X_457_PILON-PROCESSED-GENE-0.7,MAKER-SCAFFOLD10X_457_PILON-SNAP-GENE-0.55,MAKER-SCAFFOLD10X_841_PILON-SNAP-GENE-0.78
fhe-miR-1a-3p	Canonical	GO:MF	ATP binding	GO:0005524	0.00571776	2.24277	666	516	40	16829	MAKER-SCAFFOLD10X_231_PILON-SNAP-GENE-0.1,MAKER-SCAFFOLD10X_158_PILON-SNAP-GENE-0.51,MAKER-SCAFFOLD10X_1006_PILON-AUGUSTUS-GENE-0.6,MAKER-SCAFFOLD10X_1068_PILON-SNAP-GENE-0.40,MAKER-SCAFFOLD10X_1257_PILON-SNAP-GENE-0.75,MAKER-SCAFFOLD10X_1188_PILON-SNAP-GENE-0.41,MAKER-SCAFFOLD10X_1231_PILON-SNAP-GENE-0.3,MAKER-SCAFFOLD10X_149_PILON-SNAP-GENE-0.91,MAKER-SCAFFOLD10X_200_PILON-SNAP-GENE-0.124,MAKER…
fhe-miR-1a-3p	Canonical	GO:MF	organic cyclic compound binding	GO:0097159	0.0132313	1.8784	2326	516	102	16829	MAKER-SCAFFOLD10X_1024_PILON-PRED_GFF_STRINGTIE-GENE-0.2,MAKER-SCAFFOLD10X_1083_PILON-SNAP-GENE-0.14,MAKER-SCAFFOLD10X_1349_PILON-SNAP-GENE-0.13,MAKER-SCAFFOLD10X_142_PILON-PRED_GFF_STRINGTIE-GENE-0.156,MAKER-SCAFFOLD10X_45_PILON-SNAP-GENE-0.52,MAKER-SCAFFOLD10X_231_PILON-SNAP-GENE-0.1,MAKER-SCAFFOLD10X_289_PILON-SNAP-GENE-0.7,MAKER-SCAFFOLD10X_306_PILON-SNAP-GENE-0.23,MAKER-SCAFFOLD10X_742_PILON…
fhe-miR-1a-3p	Canonical	GO:MF	intramembrane lipid transporter activity	GO:0140303	0.0136754	1.86406	9	516	4	16829	SNAP_MASKED-SCAFFOLD10X_457_PILON-PROCESSED-GENE-0.7,MAKER-SCAFFOLD10X_511_PILON-SNAP-GENE-0.83,MAKER-SCAFFOLD10X_457_PILON-SNAP-GENE-0.55,MAKER-SCAFFOLD10X_841_PILON-SNAP-GENE-0.78
fhe-miR-1a-3p	Canonical	GO:MF	phospholipid transporter activity	GO:0005548	0.0136754	1.86406	9	516	4	16829	MAKER-SCAFFOLD10X_1211_PILON-SNAP-GENE-0.5,SNAP_MASKED-SCAFFOLD10X_457_PILON-PROCESSED-GENE-0.7,MAKER-SCAFFOLD10X_457_PILON-SNAP-GENE-0.55,MAKER-SCAFFOLD10X_841_PILON-SNAP-GENE-0.78
fhe-miR-1a-3p	Canonical	GO:MF	GTPase regulator activity	GO:0030695	0.0146768	1.83337	91	516	11	16829	MAKER-SCAFFOLD10X_406_PILON-SNAP-GENE-0.35,MAKER-SCAFFOLD10X_143_PILON-SNAP-GENE-0.7,MAKER-SCAFFOLD10X_238_PILON-SNAP-GENE-0.100,MAKER-SCAFFOLD10X_259_PILON-SNAP-GENE-0.98,MAKER-SCAFFOLD10X_259_PILON-SNAP-GENE-0.109,MAKER-SCAFFOLD10X_237_PILON-SNAP-GENE-0.58,MAKER-SCAFFOLD10X_2148_PILON-SNAP-GENE-0.3,MAKER-SCAFFOLD10X_414_PILON-SNAP-GENE-0.55,MAKER-SCAFFOLD10X_360_PILON-SNAP-GENE-0.27,MAKER-SCAFF…
fhe-miR-1a-3p	Canonical	GO:MF	nucleoside-triphosphatase regulator activity	GO:0060589	0.0146768	1.83337	91	516	11	16829	MAKER-SCAFFOLD10X_406_PILON-SNAP-GENE-0.35,MAKER-SCAFFOLD10X_143_PILON-SNAP-GENE-0.7,MAKER-SCAFFOLD10X_238_PILON-SNAP-GENE-0.100,MAKER-SCAFFOLD10X_259_PILON-SNAP-GENE-0.98,MAKER-SCAFFOLD10X_259_PILON-SNAP-GENE-0.109,MAKER-SCAFFOLD10X_237_PILON-SNAP-GENE-0.58,MAKER-SCAFFOLD10X_2148_PILON-SNAP-GENE-0.3,MAKER-SCAFFOLD10X_414_PILON-SNAP-GENE-0.55,MAKER-SCAFFOLD10X_360_PILON-SNAP-GENE-0.27,MAKER-SCAFF…
fhe-miR-1a-3p	Canonical	GO:MF	lipid transporter activity	GO:0005319	0.0229643	1.63895	18	516	5	16829	MAKER-SCAFFOLD10X_1211_PILON-SNAP-GENE-0.5,SNAP_MASKED-SCAFFOLD10X_457_PILON-PROCESSED-GENE-0.7,MAKER-SCAFFOLD10X_511_PILON-SNAP-GENE-0.83,MAKER-SCAFFOLD10X_457_PILON-SNAP-GENE-0.55,MAKER-SCAFFOLD10X_841_PILON-SNAP-GENE-0.78
fhe-miR-1a-3p	Canonical	GO:MF	signaling receptor activity	GO:0038023	0.0446102	1.35057	120	516	12	16829	MAKER-SCAFFOLD10X_930_PILON-AUGUSTUS-GENE-0.17,MAKER-SCAFFOLD10X_939_PILON-PRED_GFF_STRINGTIE-GENE-0.25,MAKER-SCAFFOLD10X_100_PILON-SNAP-GENE-0.1,MAKER-SCAFFOLD10X_1549_PILON-PRED_GFF_STRINGTIE-GENE-0.41,MAKER-SCAFFOLD10X_238_PILON-SNAP-GENE-0.100,MAKER-SCAFFOLD10X_418_PILON-SNAP-GENE-0.101,MAKER-SCAFFOLD10X_217_PILON-SNAP-GENE-0.61,MAKER-SCAFFOLD10X_493_PILON-SNAP-GENE-1.25,MAKER-SCAFFOLD10X_859…
fhe-miR-1a-3p	Canonical	GO:MF	molecular transducer activity	GO:0060089	0.0446102	1.35057	120	516	12	16829	MAKER-SCAFFOLD10X_930_PILON-AUGUSTUS-GENE-0.17,MAKER-SCAFFOLD10X_939_PILON-PRED_GFF_STRINGTIE-GENE-0.25,MAKER-SCAFFOLD10X_100_PILON-SNAP-GENE-0.1,MAKER-SCAFFOLD10X_1549_PILON-PRED_GFF_STRINGTIE-GENE-0.41,MAKER-SCAFFOLD10X_238_PILON-SNAP-GENE-0.100,MAKER-SCAFFOLD10X_418_PILON-SNAP-GENE-0.101,MAKER-SCAFFOLD10X_217_PILON-SNAP-GENE-0.61,MAKER-SCAFFOLD10X_493_PILON-SNAP-GENE-1.25,MAKER-SCAFFOLD10X_859…
fhe-miR-1a-3p	Canonical	GO:BP	biological_process	GO:0008150	1.56029e-12	11.8068	4155	516	206	16829	MAKER-SCAFFOLD10X_1024_PILON-PRED_GFF_STRINGTIE-GENE-0.2,MAKER-SCAFFOLD10X_1084_PILON-SNAP-GENE-0.133,MAKER-SCAFFOLD10X_1074_PILON-AUGUSTUS-GENE-0.70,MAKER-SCAFFOLD10X_1349_PILON-SNAP-GENE-0.13,MAKER-SCAFFOLD10X_142_PILON-PRED_GFF_STRINGTIE-GENE-0.156,MAKER-SCAFFOLD10X_145_PILON-SNAP-GENE-2.200,MAKER-SCAFFOLD10X_217_PILON-SNAP-GENE-1.134,MAKER-SCAFFOLD10X_345_PILON-SNAP-GENE-1.120,MAKER-SCAFFOLD1…
fhe-miR-1a-3p	Canonical	GO:BP	cellular process	GO:0009987	9.81738e-11	10.008	3646	516	182	16829	MAKER-SCAFFOLD10X_1024_PILON-PRED_GFF_STRINGTIE-GENE-0.2,MAKER-SCAFFOLD10X_1084_PILON-SNAP-GENE-0.133,MAKER-SCAFFOLD10X_1074_PILON-AUGUSTUS-GENE-0.70,MAKER-SCAFFOLD10X_1349_PILON-SNAP-GENE-0.13,MAKER-SCAFFOLD10X_142_PILON-PRED_GFF_STRINGTIE-GENE-0.156,MAKER-SCAFFOLD10X_145_PILON-SNAP-GENE-2.200,MAKER-SCAFFOLD10X_217_PILON-SNAP-GENE-1.134,MAKER-SCAFFOLD10X_345_PILON-SNAP-GENE-1.120,MAKER-SCAFFOLD1…
fhe-miR-1a-3p	Canonical	GO:BP	signaling	GO:0023052	1.04293e-07	6.98174	377	516	37	16829	MAKER-SCAFFOLD10X_1349_PILON-SNAP-GENE-0.13,MAKER-SCAFFOLD10X_306_PILON-SNAP-GENE-0.23,MAKER-SCAFFOLD10X_930_PILON-AUGUSTUS-GENE-0.17,MAKER-SCAFFOLD10X_421_PILON-SNAP-GENE-0.21,MAKER-SCAFFOLD10X_939_PILON-PRED_GFF_STRINGTIE-GENE-0.25,MAKER-SCAFFOLD10X_1010_PILON-SNAP-GENE-0.102,MAKER-SCAFFOLD10X_1986_PILON-SNAP-GENE-0.5,MAKER-SCAFFOLD10X_1546_PILON-AUGUSTUS-GENE-0.0,MAKER-SCAFFOLD10X_203_PILON-SN…
fhe-miR-1a-3p	Canonical	GO:BP	signal transduction	GO:0007165	1.35672e-07	6.86751	363	516	36	16829	MAKER-SCAFFOLD10X_1349_PILON-SNAP-GENE-0.13,MAKER-SCAFFOLD10X_306_PILON-SNAP-GENE-0.23,MAKER-SCAFFOLD10X_930_PILON-AUGUSTUS-GENE-0.17,MAKER-SCAFFOLD10X_421_PILON-SNAP-GENE-0.21,MAKER-SCAFFOLD10X_939_PILON-PRED_GFF_STRINGTIE-GENE-0.25,MAKER-SCAFFOLD10X_1010_PILON-SNAP-GENE-0.102,MAKER-SCAFFOLD10X_1986_PILON-SNAP-GENE-0.5,MAKER-SCAFFOLD10X_1546_PILON-AUGUSTUS-GENE-0.0,MAKER-SCAFFOLD10X_203_PILON-SN…
fhe-miR-1a-3p	Canonical	GO:BP	cell communication	GO:0007154	1.4028e-07	6.85301	381	516	37	16829	MAKER-SCAFFOLD10X_1349_PILON-SNAP-GENE-0.13,MAKER-SCAFFOLD10X_306_PILON-SNAP-GENE-0.23,MAKER-SCAFFOLD10X_930_PILON-AUGUSTUS-GENE-0.17,MAKER-SCAFFOLD10X_421_PILON-SNAP-GENE-0.21,MAKER-SCAFFOLD10X_939_PILON-PRED_GFF_STRINGTIE-GENE-0.25,MAKER-SCAFFOLD10X_1010_PILON-SNAP-GENE-0.102,MAKER-SCAFFOLD10X_1986_PILON-SNAP-GENE-0.5,MAKER-SCAFFOLD10X_1546_PILON-AUGUSTUS-GENE-0.0,MAKER-SCAFFOLD10X_203_PILON-SN…
fhe-miR-1a-3p	Canonical	GO:BP	localization	GO:0051179	1.77578e-07	6.75061	651	516	51	16829	MAKER-SCAFFOLD10X_1084_PILON-SNAP-GENE-0.133,MAKER-SCAFFOLD10X_1074_PILON-AUGUSTUS-GENE-0.70,MAKER-SCAFFOLD10X_345_PILON-SNAP-GENE-1.120,MAKER-SCAFFOLD10X_1211_PILON-SNAP-GENE-0.5,MAKER-SCAFFOLD10X_1149_PILON-SNAP-GENE-0.18,MAKER-SCAFFOLD10X_1977_PILON-SNAP-GENE-0.1,SNAP_MASKED-SCAFFOLD10X_457_PILON-PROCESSED-GENE-0.7,MAKER-SCAFFOLD10X_1013_PILON-SNAP-GENE-0.117,MAKER-SCAFFOLD10X_1074_PILON-SNAP-…
fhe-miR-1a-3p	Canonical	GO:BP	cellular response to stimulus	GO:0051716	1.90932e-07	6.71912	458	516	41	16829	MAKER-SCAFFOLD10X_1349_PILON-SNAP-GENE-0.13,MAKER-SCAFFOLD10X_306_PILON-SNAP-GENE-0.23,MAKER-SCAFFOLD10X_930_PILON-AUGUSTUS-GENE-0.17,MAKER-SCAFFOLD10X_421_PILON-SNAP-GENE-0.21,MAKER-SCAFFOLD10X_454_PILON-SNAP-GENE-0.35,MAKER-SCAFFOLD10X_939_PILON-PRED_GFF_STRINGTIE-GENE-0.25,AUGUSTUS_MASKED-SCAFFOLD10X_13_PILON-PROCESSED-GENE-0.101,MAKER-SCAFFOLD10X_1010_PILON-SNAP-GENE-0.102,MAKER-SCAFFOLD10X_1…
fhe-miR-1a-3p	Canonical	GO:BP	response to stimulus	GO:0050896	4.11412e-07	6.38572	470	516	41	16829	MAKER-SCAFFOLD10X_1349_PILON-SNAP-GENE-0.13,MAKER-SCAFFOLD10X_306_PILON-SNAP-GENE-0.23,MAKER-SCAFFOLD10X_930_PILON-AUGUSTUS-GENE-0.17,MAKER-SCAFFOLD10X_421_PILON-SNAP-GENE-0.21,MAKER-SCAFFOLD10X_454_PILON-SNAP-GENE-0.35,MAKER-SCAFFOLD10X_939_PILON-PRED_GFF_STRINGTIE-GENE-0.25,AUGUSTUS_MASKED-SCAFFOLD10X_13_PILON-PROCESSED-GENE-0.101,MAKER-SCAFFOLD10X_1010_PILON-SNAP-GENE-0.102,MAKER-SCAFFOLD10X_1…
fhe-miR-1a-3p	Canonical	GO:BP	transport	GO:0006810	5.23363e-07	6.2812	631	516	49	16829	MAKER-SCAFFOLD10X_1084_PILON-SNAP-GENE-0.133,MAKER-SCAFFOLD10X_1074_PILON-AUGUSTUS-GENE-0.70,MAKER-SCAFFOLD10X_345_PILON-SNAP-GENE-1.120,MAKER-SCAFFOLD10X_1211_PILON-SNAP-GENE-0.5,MAKER-SCAFFOLD10X_1149_PILON-SNAP-GENE-0.18,MAKER-SCAFFOLD10X_1977_PILON-SNAP-GENE-0.1,SNAP_MASKED-SCAFFOLD10X_457_PILON-PROCESSED-GENE-0.7,MAKER-SCAFFOLD10X_1013_PILON-SNAP-GENE-0.117,MAKER-SCAFFOLD10X_1074_PILON-SNAP-…
fhe-miR-1a-3p	Canonical	GO:BP	establishment of localization	GO:0051234	9.24192e-07	6.03424	642	516	49	16829	MAKER-SCAFFOLD10X_1084_PILON-SNAP-GENE-0.133,MAKER-SCAFFOLD10X_1074_PILON-AUGUSTUS-GENE-0.70,MAKER-SCAFFOLD10X_345_PILON-SNAP-GENE-1.120,MAKER-SCAFFOLD10X_1211_PILON-SNAP-GENE-0.5,MAKER-SCAFFOLD10X_1149_PILON-SNAP-GENE-0.18,MAKER-SCAFFOLD10X_1977_PILON-SNAP-GENE-0.1,SNAP_MASKED-SCAFFOLD10X_457_PILON-PROCESSED-GENE-0.7,MAKER-SCAFFOLD10X_1013_PILON-SNAP-GENE-0.117,MAKER-SCAFFOLD10X_1074_PILON-SNAP-…
fhe-miR-1a-3p	Canonical	GO:BP	protein modification process	GO:0036211	1.96699e-06	5.7062	496	516	41	16829	MAKER-SCAFFOLD10X_231_PILON-SNAP-GENE-0.1,MAKER-SCAFFOLD10X_1084_PILON-SNAP-GENE-0.142,MAKER-SCAFFOLD10X_408_PILON-SNAP-GENE-0.65,AUGUSTUS_MASKED-SCAFFOLD10X_24_PILON-PROCESSED-GENE-0.78,MAKER-SCAFFOLD10X_1074_PILON-SNAP-GENE-0.112,MAKER-SCAFFOLD10X_1256_PILON-SNAP-GENE-0.1,MAKER-SCAFFOLD10X_1125_PILON-SNAP-GENE-0.122,MAKER-SCAFFOLD10X_1188_PILON-SNAP-GENE-0.41,MAKER-SCAFFOLD10X_13_PILON-SNAP-GEN…
fhe-miR-1a-3p	Canonical	GO:BP	macromolecule modification	GO:0043412	3.33393e-06	5.47704	545	516	43	16829	MAKER-SCAFFOLD10X_145_PILON-SNAP-GENE-2.200,MAKER-SCAFFOLD10X_231_PILON-SNAP-GENE-0.1,MAKER-SCAFFOLD10X_1084_PILON-SNAP-GENE-0.142,MAKER-SCAFFOLD10X_408_PILON-SNAP-GENE-0.65,AUGUSTUS_MASKED-SCAFFOLD10X_24_PILON-PROCESSED-GENE-0.78,MAKER-SCAFFOLD10X_1074_PILON-SNAP-GENE-0.112,MAKER-SCAFFOLD10X_1256_PILON-SNAP-GENE-0.1,MAKER-SCAFFOLD10X_1125_PILON-SNAP-GENE-0.122,MAKER-SCAFFOLD10X_1188_PILON-SNAP-G…
fhe-miR-1a-3p	Canonical	GO:BP	biological regulation	GO:0065007	5.51111e-06	5.25876	786	516	54	16829	MAKER-SCAFFOLD10X_1349_PILON-SNAP-GENE-0.13,MAKER-SCAFFOLD10X_306_PILON-SNAP-GENE-0.23,MAKER-SCAFFOLD10X_930_PILON-AUGUSTUS-GENE-0.17,MAKER-SCAFFOLD10X_549_PILON-SNAP-GENE-0.15,MAKER-SCAFFOLD10X_1189_PILON-SNAP-GENE-0.112,MAKER-SCAFFOLD10X_421_PILON-SNAP-GENE-0.21,MAKER-SCAFFOLD10X_406_PILON-SNAP-GENE-0.35,MAKER-SCAFFOLD10X_939_PILON-PRED_GFF_STRINGTIE-GENE-0.25,SNAP_MASKED-SCAFFOLD10X_457_PILON-…
fhe-miR-1a-3p	Canonical	GO:BP	vesicle-mediated transport	GO:0016192	1.64571e-05	4.78365	128	516	18	16829	MAKER-SCAFFOLD10X_1977_PILON-SNAP-GENE-0.1,MAKER-SCAFFOLD10X_1074_PILON-SNAP-GENE-0.109,MAKER-SCAFFOLD10X_1309_PILON-SNAP-GENE-0.98,MAKER-SCAFFOLD10X_123_PILON-SNAP-GENE-0.72,MAKER-SCAFFOLD10X_1597_PILON-SNAP-GENE-0.7,MAKER-SCAFFOLD10X_1843_PILON-SNAP-GENE-0.1,MAKER-SCAFFOLD10X_1991_PILON-SNAP-GENE-0.19,MAKER-SCAFFOLD10X_494_PILON-SNAP-GENE-0.44,MAKER-SCAFFOLD10X_279_PILON-AUGUSTUS-GENE-0.9,MAKER…
fhe-miR-1a-3p	Canonical	GO:BP	regulation of cellular process	GO:0050794	2.26277e-05	4.64536	732	516	50	16829	MAKER-SCAFFOLD10X_1349_PILON-SNAP-GENE-0.13,MAKER-SCAFFOLD10X_306_PILON-SNAP-GENE-0.23,MAKER-SCAFFOLD10X_930_PILON-AUGUSTUS-GENE-0.17,MAKER-SCAFFOLD10X_549_PILON-SNAP-GENE-0.15,MAKER-SCAFFOLD10X_1189_PILON-SNAP-GENE-0.112,MAKER-SCAFFOLD10X_421_PILON-SNAP-GENE-0.21,MAKER-SCAFFOLD10X_939_PILON-PRED_GFF_STRINGTIE-GENE-0.25,AUGUSTUS_MASKED-SCAFFOLD10X_589_PILON-PROCESSED-GENE-0.6,MAKER-SCAFFOLD10X_10…
fhe-miR-1a-3p	Canonical	GO:BP	intracellular signal transduction	GO:0035556	2.45768e-05	4.60947	104	516	16	16829	MAKER-SCAFFOLD10X_1349_PILON-SNAP-GENE-0.13,MAKER-SCAFFOLD10X_306_PILON-SNAP-GENE-0.23,MAKER-SCAFFOLD10X_1986_PILON-SNAP-GENE-0.5,MAKER-SCAFFOLD10X_203_PILON-SNAP-GENE-0.73,MAKER-SCAFFOLD10X_157_PILON-SNAP-GENE-0.182,MAKER-SCAFFOLD10X_203_PILON-AUGUSTUS-GENE-0.34,MAKER-SCAFFOLD10X_143_PILON-SNAP-GENE-0.7,MAKER-SCAFFOLD10X_259_PILON-SNAP-GENE-0.98,MAKER-SCAFFOLD10X_281_PILON-AUGUSTUS-GENE-0.209,MA…
fhe-miR-1a-3p	Canonical	GO:BP	phosphate-containing compound metabolic process	GO:0006796	3.00571e-05	4.52205	486	516	38	16829	MAKER-SCAFFOLD10X_231_PILON-SNAP-GENE-0.1,MAKER-SCAFFOLD10X_920_PILON-SNAP-GENE-0.35,AUGUSTUS_MASKED-SCAFFOLD10X_314_PILON-PROCESSED-GENE-0.34,MAKER-SCAFFOLD10X_1125_PILON-SNAP-GENE-0.122,MAKER-SCAFFOLD10X_1188_PILON-SNAP-GENE-0.41,MAKER-SCAFFOLD10X_13_PILON-SNAP-GENE-1.82,MAKER-SCAFFOLD10X_200_PILON-SNAP-GENE-0.124,MAKER-SCAFFOLD10X_1373_PILON-SNAP-GENE-0.99,MAKER-SCAFFOLD10X_166_PILON-AUGUSTUS-…
fhe-miR-1a-3p	Canonical	GO:BP	phosphorus metabolic process	GO:0006793	3.90552e-05	4.40832	491	516	38	16829	MAKER-SCAFFOLD10X_231_PILON-SNAP-GENE-0.1,MAKER-SCAFFOLD10X_920_PILON-SNAP-GENE-0.35,AUGUSTUS_MASKED-SCAFFOLD10X_314_PILON-PROCESSED-GENE-0.34,MAKER-SCAFFOLD10X_1125_PILON-SNAP-GENE-0.122,MAKER-SCAFFOLD10X_1188_PILON-SNAP-GENE-0.41,MAKER-SCAFFOLD10X_13_PILON-SNAP-GENE-1.82,MAKER-SCAFFOLD10X_200_PILON-SNAP-GENE-0.124,MAKER-SCAFFOLD10X_1373_PILON-SNAP-GENE-0.99,MAKER-SCAFFOLD10X_166_PILON-AUGUSTUS-…
fhe-miR-1a-3p	Canonical	GO:BP	regulation of biological process	GO:0050789	6.3164e-05	4.19953	757	516	50	16829	MAKER-SCAFFOLD10X_1349_PILON-SNAP-GENE-0.13,MAKER-SCAFFOLD10X_306_PILON-SNAP-GENE-0.23,MAKER-SCAFFOLD10X_930_PILON-AUGUSTUS-GENE-0.17,MAKER-SCAFFOLD10X_549_PILON-SNAP-GENE-0.15,MAKER-SCAFFOLD10X_1189_PILON-SNAP-GENE-0.112,MAKER-SCAFFOLD10X_421_PILON-SNAP-GENE-0.21,MAKER-SCAFFOLD10X_939_PILON-PRED_GFF_STRINGTIE-GENE-0.25,AUGUSTUS_MASKED-SCAFFOLD10X_589_PILON-PROCESSED-GENE-0.6,MAKER-SCAFFOLD10X_10…
fhe-miR-1a-3p	Canonical	GO:BP	macromolecule localization	GO:0033036	0.000119518	3.92257	161	516	19	16829	MAKER-SCAFFOLD10X_1074_PILON-AUGUSTUS-GENE-0.70,MAKER-SCAFFOLD10X_1211_PILON-SNAP-GENE-0.5,MAKER-SCAFFOLD10X_1977_PILON-SNAP-GENE-0.1,SNAP_MASKED-SCAFFOLD10X_457_PILON-PROCESSED-GENE-0.7,MAKER-SCAFFOLD10X_1013_PILON-SNAP-GENE-0.117,MAKER-SCAFFOLD10X_1074_PILON-SNAP-GENE-0.109,MAKER-SCAFFOLD10X_1309_PILON-SNAP-GENE-0.98,MAKER-SCAFFOLD10X_1597_PILON-SNAP-GENE-0.7,MAKER-SCAFFOLD10X_362_PILON-AUGUSTU…
fhe-miR-1a-3p	Canonical	GO:BP	organic substance transport	GO:0071702	0.000746612	3.12691	165	516	18	16829	MAKER-SCAFFOLD10X_1074_PILON-AUGUSTUS-GENE-0.70,MAKER-SCAFFOLD10X_1211_PILON-SNAP-GENE-0.5,MAKER-SCAFFOLD10X_1977_PILON-SNAP-GENE-0.1,SNAP_MASKED-SCAFFOLD10X_457_PILON-PROCESSED-GENE-0.7,MAKER-SCAFFOLD10X_1013_PILON-SNAP-GENE-0.117,MAKER-SCAFFOLD10X_1074_PILON-SNAP-GENE-0.109,MAKER-SCAFFOLD10X_1309_PILON-SNAP-GENE-0.98,MAKER-SCAFFOLD10X_1597_PILON-SNAP-GENE-0.7,MAKER-SCAFFOLD10X_362_PILON-AUGUSTU…
fhe-miR-1a-3p	Canonical	GO:BP	protein phosphorylation	GO:0006468	0.00136584	2.8646	261	516	23	16829	MAKER-SCAFFOLD10X_231_PILON-SNAP-GENE-0.1,MAKER-SCAFFOLD10X_1188_PILON-SNAP-GENE-0.41,MAKER-SCAFFOLD10X_200_PILON-SNAP-GENE-0.124,MAKER-SCAFFOLD10X_166_PILON-AUGUSTUS-GENE-0.78,MAKER-SCAFFOLD10X_15_PILON-SNAP-GENE-0.31,MAKER-SCAFFOLD10X_281_PILON-AUGUSTUS-GENE-0.209,MAKER-SCAFFOLD10X_217_PILON-SNAP-GENE-0.61,MAKER-SCAFFOLD10X_25_PILON-SNAP-GENE-0.30,MAKER-SCAFFOLD10X_284_PILON-SNAP-GENE-0.116,MAK…
fhe-miR-1a-3p	Canonical	GO:BP	intracellular signaling cassette	GO:0141124	0.0021557	2.66641	58	516	10	16829	MAKER-SCAFFOLD10X_1349_PILON-SNAP-GENE-0.13,MAKER-SCAFFOLD10X_306_PILON-SNAP-GENE-0.23,MAKER-SCAFFOLD10X_203_PILON-SNAP-GENE-0.73,MAKER-SCAFFOLD10X_157_PILON-SNAP-GENE-0.182,MAKER-SCAFFOLD10X_143_PILON-SNAP-GENE-0.7,MAKER-SCAFFOLD10X_259_PILON-SNAP-GENE-0.98,MAKER-SCAFFOLD10X_259_PILON-SNAP-GENE-0.109,MAKER-SCAFFOLD10X_237_PILON-SNAP-GENE-0.58,MAKER-SCAFFOLD10X_2264_PILON-SNAP-GENE-0.9,MAKER-SCAF…
fhe-miR-1a-3p	Canonical	GO:BP	phosphorylation	GO:0016310	0.00416192	2.38071	299	516	24	16829	MAKER-SCAFFOLD10X_231_PILON-SNAP-GENE-0.1,MAKER-SCAFFOLD10X_1188_PILON-SNAP-GENE-0.41,MAKER-SCAFFOLD10X_200_PILON-SNAP-GENE-0.124,MAKER-SCAFFOLD10X_166_PILON-AUGUSTUS-GENE-0.78,MAKER-SCAFFOLD10X_15_PILON-SNAP-GENE-0.31,MAKER-SCAFFOLD10X_281_PILON-AUGUSTUS-GENE-0.209,MAKER-SCAFFOLD10X_217_PILON-SNAP-GENE-0.61,MAKER-SCAFFOLD10X_25_PILON-SNAP-GENE-0.30,MAKER-SCAFFOLD10X_284_PILON-SNAP-GENE-0.116,MAK…
fhe-miR-1a-3p	Canonical	GO:BP	plasma membrane phospholipid scrambling	GO:0017121	0.00660439	2.18017	3	516	3	16829	SNAP_MASKED-SCAFFOLD10X_457_PILON-PROCESSED-GENE-0.7,MAKER-SCAFFOLD10X_457_PILON-SNAP-GENE-0.55,MAKER-SCAFFOLD10X_841_PILON-SNAP-GENE-0.78
fhe-miR-1a-3p	Canonical	GO:BP	phospholipid translocation	GO:0045332	0.00660439	2.18017	3	516	3	16829	SNAP_MASKED-SCAFFOLD10X_457_PILON-PROCESSED-GENE-0.7,MAKER-SCAFFOLD10X_457_PILON-SNAP-GENE-0.55,MAKER-SCAFFOLD10X_841_PILON-SNAP-GENE-0.78
fhe-miR-1a-3p	Canonical	GO:BP	phospholipid transport	GO:0015914	0.0142514	1.84614	15	516	5	16829	MAKER-SCAFFOLD10X_1211_PILON-SNAP-GENE-0.5,SNAP_MASKED-SCAFFOLD10X_457_PILON-PROCESSED-GENE-0.7,MAKER-SCAFFOLD10X_511_PILON-SNAP-GENE-0.83,MAKER-SCAFFOLD10X_457_PILON-SNAP-GENE-0.55,MAKER-SCAFFOLD10X_841_PILON-SNAP-GENE-0.78
fhe-miR-1a-3p	Canonical	GO:BP	secretion	GO:0046903	0.0202083	1.69447	16	516	5	16829	MAKER-SCAFFOLD10X_123_PILON-SNAP-GENE-0.72,MAKER-SCAFFOLD10X_1843_PILON-SNAP-GENE-0.1,MAKER-SCAFFOLD10X_362_PILON-AUGUSTUS-GENE-0.55,MAKER-SCAFFOLD10X_494_PILON-SNAP-GENE-0.44,MAKER-SCAFFOLD10X_802_PILON-AUGUSTUS-GENE-0.24
fhe-miR-1a-3p	Canonical	GO:BP	small GTPase-mediated signal transduction	GO:0007264	0.021839	1.66077	48	516	8	16829	MAKER-SCAFFOLD10X_306_PILON-SNAP-GENE-0.23,MAKER-SCAFFOLD10X_203_PILON-SNAP-GENE-0.73,MAKER-SCAFFOLD10X_157_PILON-SNAP-GENE-0.182,MAKER-SCAFFOLD10X_143_PILON-SNAP-GENE-0.7,MAKER-SCAFFOLD10X_259_PILON-SNAP-GENE-0.98,MAKER-SCAFFOLD10X_259_PILON-SNAP-GENE-0.109,MAKER-SCAFFOLD10X_237_PILON-SNAP-GENE-0.58,MAKER-SCAFFOLD10X_306_PILON-SNAP-GENE-0.15
fhe-miR-1a-3p	Canonical	GO:BP	plasma membrane organization	GO:0007009	0.0258135	1.58815	4	516	3	16829	SNAP_MASKED-SCAFFOLD10X_457_PILON-PROCESSED-GENE-0.7,MAKER-SCAFFOLD10X_457_PILON-SNAP-GENE-0.55,MAKER-SCAFFOLD10X_841_PILON-SNAP-GENE-0.78
fhe-miR-1a-3p	Canonical	GO:BP	membrane organization	GO:0061024	0.0279095	1.55425	17	516	5	16829	SNAP_MASKED-SCAFFOLD10X_457_PILON-PROCESSED-GENE-0.7,MAKER-SCAFFOLD10X_457_PILON-SNAP-GENE-0.55,MAKER-SCAFFOLD10X_841_PILON-SNAP-GENE-0.78,MAKER-SCAFFOLD10X_537_PILON-AUGUSTUS-GENE-0.59,MAKER-SCAFFOLD10X_998_PILON-SNAP-GENE-0.49
fhe-miR-1a-3p	Canonical	GO:BP	lipid transport	GO:0006869	0.0317859	1.49777	27	516	6	16829	MAKER-SCAFFOLD10X_1211_PILON-SNAP-GENE-0.5,SNAP_MASKED-SCAFFOLD10X_457_PILON-PROCESSED-GENE-0.7,MAKER-SCAFFOLD10X_362_PILON-AUGUSTUS-GENE-0.55,MAKER-SCAFFOLD10X_511_PILON-SNAP-GENE-0.83,MAKER-SCAFFOLD10X_457_PILON-SNAP-GENE-0.55,MAKER-SCAFFOLD10X_841_PILON-SNAP-GENE-0.78
fhe-miR-1a-3p	Canonical	GO:BP	lipid localization	GO:0010876	0.0394153	1.40434	28	516	6	16829	MAKER-SCAFFOLD10X_1211_PILON-SNAP-GENE-0.5,SNAP_MASKED-SCAFFOLD10X_457_PILON-PROCESSED-GENE-0.7,MAKER-SCAFFOLD10X_362_PILON-AUGUSTUS-GENE-0.55,MAKER-SCAFFOLD10X_511_PILON-SNAP-GENE-0.83,MAKER-SCAFFOLD10X_457_PILON-SNAP-GENE-0.55,MAKER-SCAFFOLD10X_841_PILON-SNAP-GENE-0.78
fhe-miR-1a-3p	Canonical	GO:CC	cellular_component	GO:0005575	2.64528e-12	11.5775	2479	516	141	16829	MAKER-SCAFFOLD10X_1084_PILON-SNAP-GENE-0.133,MAKER-SCAFFOLD10X_345_PILON-SNAP-GENE-1.120,MAKER-SCAFFOLD10X_2098_PILON-SNAP-GENE-0.54,MAKER-SCAFFOLD10X_508_PILON-SNAP-GENE-0.39,SNAP_MASKED-SCAFFOLD10X_544_PILON-PROCESSED-GENE-0.76,MAKER-SCAFFOLD10X_749_PILON-SNAP-GENE-0.121,MAKER-SCAFFOLD10X_930_PILON-AUGUSTUS-GENE-0.17,MAKER-SCAFFOLD10X_1211_PILON-SNAP-GENE-0.5,MAKER-SCAFFOLD10X_1149_PILON-SNAP-G…
fhe-miR-1a-3p	Canonical	GO:CC	cellular anatomical entity	GO:0110165	5.76143e-12	11.2395	2377	516	136	16829	MAKER-SCAFFOLD10X_1084_PILON-SNAP-GENE-0.133,MAKER-SCAFFOLD10X_345_PILON-SNAP-GENE-1.120,MAKER-SCAFFOLD10X_2098_PILON-SNAP-GENE-0.54,MAKER-SCAFFOLD10X_508_PILON-SNAP-GENE-0.39,SNAP_MASKED-SCAFFOLD10X_544_PILON-PROCESSED-GENE-0.76,MAKER-SCAFFOLD10X_749_PILON-SNAP-GENE-0.121,MAKER-SCAFFOLD10X_930_PILON-AUGUSTUS-GENE-0.17,MAKER-SCAFFOLD10X_1211_PILON-SNAP-GENE-0.5,MAKER-SCAFFOLD10X_1149_PILON-SNAP-G…
fhe-miR-1a-3p	Canonical	GO:CC	membrane	GO:0016020	1.59355e-08	7.79763	1163	516	76	16829	MAKER-SCAFFOLD10X_1084_PILON-SNAP-GENE-0.133,MAKER-SCAFFOLD10X_345_PILON-SNAP-GENE-1.120,MAKER-SCAFFOLD10X_2098_PILON-SNAP-GENE-0.54,SNAP_MASKED-SCAFFOLD10X_544_PILON-PROCESSED-GENE-0.76,MAKER-SCAFFOLD10X_749_PILON-SNAP-GENE-0.121,MAKER-SCAFFOLD10X_930_PILON-AUGUSTUS-GENE-0.17,MAKER-SCAFFOLD10X_1149_PILON-SNAP-GENE-0.18,MAKER-SCAFFOLD10X_1977_PILON-SNAP-GENE-0.1,MAKER-SCAFFOLD10X_421_PILON-SNAP-G…
fhe-miR-1a-3p	Canonical	GO:CC	cytoplasm	GO:0005737	2.22788e-07	6.65211	558	516	45	16829	MAKER-SCAFFOLD10X_2098_PILON-SNAP-GENE-0.54,MAKER-SCAFFOLD10X_1211_PILON-SNAP-GENE-0.5,MAKER-SCAFFOLD10X_158_PILON-SNAP-GENE-0.51,MAKER-SCAFFOLD10X_1977_PILON-SNAP-GENE-0.1,MAKER-SCAFFOLD10X_421_PILON-SNAP-GENE-0.21,MAKER-SCAFFOLD10X_406_PILON-SNAP-GENE-0.35,MAKER-SCAFFOLD10X_920_PILON-SNAP-GENE-0.35,MAKER-SCAFFOLD10X_1013_PILON-SNAP-GENE-0.117,MAKER-SCAFFOLD10X_1074_PILON-SNAP-GENE-0.109,MAKER-S…
fhe-miR-1a-3p	Canonical	GO:CC	intracellular anatomical structure	GO:0005622	0.000146302	3.83475	1345	516	72	16829	MAKER-SCAFFOLD10X_2098_PILON-SNAP-GENE-0.54,MAKER-SCAFFOLD10X_508_PILON-SNAP-GENE-0.39,MAKER-SCAFFOLD10X_1211_PILON-SNAP-GENE-0.5,MAKER-SCAFFOLD10X_1189_PILON-SNAP-GENE-0.112,MAKER-SCAFFOLD10X_158_PILON-SNAP-GENE-0.51,MAKER-SCAFFOLD10X_1977_PILON-SNAP-GENE-0.1,MAKER-SCAFFOLD10X_421_PILON-SNAP-GENE-0.21,MAKER-SCAFFOLD10X_406_PILON-SNAP-GENE-0.35,MAKER-SCAFFOLD10X_454_PILON-SNAP-GENE-0.35,MAKER-SCA…
fhe-miR-1a-3p	Canonical	GO:CC	Golgi apparatus	GO:0005794	0.00416154	2.38075	58	516	9	16829	MAKER-SCAFFOLD10X_1977_PILON-SNAP-GENE-0.1,MAKER-SCAFFOLD10X_421_PILON-SNAP-GENE-0.21,MAKER-SCAFFOLD10X_1309_PILON-SNAP-GENE-0.98,MAKER-SCAFFOLD10X_1597_PILON-SNAP-GENE-0.7,MAKER-SCAFFOLD10X_236_PILON-SNAP-GENE-0.88,SNAP_MASKED-SCAFFOLD10X_1281_PILON-PROCESSED-GENE-0.12,MAKER-SCAFFOLD10X_537_PILON-AUGUSTUS-GENE-0.59,MAKER-SCAFFOLD10X_737_PILON-SNAP-GENE-0.1,MAKER-SCAFFOLD10X_703_PILON-SNAP-GENE-0…
fhe-miR-1a-3p	Canonical	GO:CC	coated vesicle membrane	GO:0030662	0.0109004	1.96256	18	516	5	16829	MAKER-SCAFFOLD10X_1977_PILON-SNAP-GENE-0.1,MAKER-SCAFFOLD10X_421_PILON-SNAP-GENE-0.21,MAKER-SCAFFOLD10X_1309_PILON-SNAP-GENE-0.98,MAKER-SCAFFOLD10X_1597_PILON-SNAP-GENE-0.7,MAKER-SCAFFOLD10X_737_PILON-SNAP-GENE-0.1
fhe-miR-1a-3p	Canonical	GO:CC	Golgi-associated vesicle membrane	GO:0030660	0.0161877	1.79082	11	516	4	16829	MAKER-SCAFFOLD10X_1977_PILON-SNAP-GENE-0.1,MAKER-SCAFFOLD10X_1309_PILON-SNAP-GENE-0.98,MAKER-SCAFFOLD10X_1597_PILON-SNAP-GENE-0.7,MAKER-SCAFFOLD10X_737_PILON-SNAP-GENE-0.1
fhe-miR-1a-3p	Canonical	GO:CC	Golgi-associated vesicle	GO:0005798	0.0161877	1.79082	11	516	4	16829	MAKER-SCAFFOLD10X_1977_PILON-SNAP-GENE-0.1,MAKER-SCAFFOLD10X_1309_PILON-SNAP-GENE-0.98,MAKER-SCAFFOLD10X_1597_PILON-SNAP-GENE-0.7,MAKER-SCAFFOLD10X_737_PILON-SNAP-GENE-0.1
fhe-miR-1a-3p	Canonical	GO:CC	endomembrane system	GO:0012505	0.0182017	1.73989	172	516	15	16829	MAKER-SCAFFOLD10X_2098_PILON-SNAP-GENE-0.54,MAKER-SCAFFOLD10X_1211_PILON-SNAP-GENE-0.5,MAKER-SCAFFOLD10X_1977_PILON-SNAP-GENE-0.1,MAKER-SCAFFOLD10X_421_PILON-SNAP-GENE-0.21,MAKER-SCAFFOLD10X_1309_PILON-SNAP-GENE-0.98,MAKER-SCAFFOLD10X_1597_PILON-SNAP-GENE-0.7,MAKER-SCAFFOLD10X_13_PILON-SNAP-GENE-1.82,MAKER-SCAFFOLD10X_279_PILON-AUGUSTUS-GENE-0.9,MAKER-SCAFFOLD10X_236_PILON-SNAP-GENE-0.88,SNAP_MAS…
fhe-miR-1a-3p	Canonical	GO:CC	proton-transporting V-type ATPase, V0 domain	GO:0033179	0.0182454	1.73885	5	516	3	16829	MAKER-SCAFFOLD10X_1149_PILON-SNAP-GENE-0.18,MAKER-SCAFFOLD10X_1445_PILON-AUGUSTUS-GENE-0.4,MAKER-SCAFFOLD10X_453_PILON-SNAP-GENE-0.1
fhe-miR-1a-3p	Canonical	GO:CC	coated vesicle	GO:0030135	0.0187481	1.72704	20	516	5	16829	MAKER-SCAFFOLD10X_1977_PILON-SNAP-GENE-0.1,MAKER-SCAFFOLD10X_421_PILON-SNAP-GENE-0.21,MAKER-SCAFFOLD10X_1309_PILON-SNAP-GENE-0.98,MAKER-SCAFFOLD10X_1597_PILON-SNAP-GENE-0.7,MAKER-SCAFFOLD10X_737_PILON-SNAP-GENE-0.1
fhe-miR-1a-3p	Canonical	GO:CC	vesicle membrane	GO:0012506	0.0409674	1.38756	35	516	6	16829	MAKER-SCAFFOLD10X_1977_PILON-SNAP-GENE-0.1,MAKER-SCAFFOLD10X_421_PILON-SNAP-GENE-0.21,MAKER-SCAFFOLD10X_1309_PILON-SNAP-GENE-0.98,MAKER-SCAFFOLD10X_1597_PILON-SNAP-GENE-0.7,MAKER-SCAFFOLD10X_737_PILON-SNAP-GENE-0.1,MAKER-SCAFFOLD10X_637_PILON-SNAP-GENE-0.166
fhe-miR-1a-3p	Canonical	GO:CC	cytoplasmic vesicle membrane	GO:0030659	0.0409674	1.38756	35	516	6	16829	MAKER-SCAFFOLD10X_1977_PILON-SNAP-GENE-0.1,MAKER-SCAFFOLD10X_421_PILON-SNAP-GENE-0.21,MAKER-SCAFFOLD10X_1309_PILON-SNAP-GENE-0.98,MAKER-SCAFFOLD10X_1597_PILON-SNAP-GENE-0.7,MAKER-SCAFFOLD10X_737_PILON-SNAP-GENE-0.1,MAKER-SCAFFOLD10X_637_PILON-SNAP-GENE-0.166
fhe-miR-1a-3p	Canonical	GO:CC	bounding membrane of organelle	GO:0098588	0.0455621	1.3414	79	516	9	16829	MAKER-SCAFFOLD10X_1977_PILON-SNAP-GENE-0.1,MAKER-SCAFFOLD10X_421_PILON-SNAP-GENE-0.21,MAKER-SCAFFOLD10X_1309_PILON-SNAP-GENE-0.98,MAKER-SCAFFOLD10X_1597_PILON-SNAP-GENE-0.7,MAKER-SCAFFOLD10X_537_PILON-AUGUSTUS-GENE-0.59,MAKER-SCAFFOLD10X_737_PILON-SNAP-GENE-0.1,MAKER-SCAFFOLD10X_637_PILON-SNAP-GENE-0.166,MAKER-SCAFFOLD10X_703_PILON-SNAP-GENE-0.99,MAKER-SCAFFOLD10X_998_PILON-SNAP-GENE-0.49
fhe-miR-1a-3p	Canonical	GO:CC	cytoplasmic vesicle	GO:0031410	0.0458731	1.33844	49	516	7	16829	MAKER-SCAFFOLD10X_1977_PILON-SNAP-GENE-0.1,MAKER-SCAFFOLD10X_421_PILON-SNAP-GENE-0.21,MAKER-SCAFFOLD10X_1309_PILON-SNAP-GENE-0.98,MAKER-SCAFFOLD10X_1597_PILON-SNAP-GENE-0.7,MAKER-SCAFFOLD10X_279_PILON-AUGUSTUS-GENE-0.9,MAKER-SCAFFOLD10X_737_PILON-SNAP-GENE-0.1,MAKER-SCAFFOLD10X_637_PILON-SNAP-GENE-0.166
fhe-miR-1a-3p	Canonical	GO:CC	vesicle	GO:0031982	0.0458731	1.33844	49	516	7	16829	MAKER-SCAFFOLD10X_1977_PILON-SNAP-GENE-0.1,MAKER-SCAFFOLD10X_421_PILON-SNAP-GENE-0.21,MAKER-SCAFFOLD10X_1309_PILON-SNAP-GENE-0.98,MAKER-SCAFFOLD10X_1597_PILON-SNAP-GENE-0.7,MAKER-SCAFFOLD10X_279_PILON-AUGUSTUS-GENE-0.9,MAKER-SCAFFOLD10X_737_PILON-SNAP-GENE-0.1,MAKER-SCAFFOLD10X_637_PILON-SNAP-GENE-0.166
fhe-miR-1a-3p	Canonical	GO:CC	intracellular vesicle	GO:0097708	0.0458731	1.33844	49	516	7	16829	MAKER-SCAFFOLD10X_1977_PILON-SNAP-GENE-0.1,MAKER-SCAFFOLD10X_421_PILON-SNAP-GENE-0.21,MAKER-SCAFFOLD10X_1309_PILON-SNAP-GENE-0.98,MAKER-SCAFFOLD10X_1597_PILON-SNAP-GENE-0.7,MAKER-SCAFFOLD10X_279_PILON-AUGUSTUS-GENE-0.9,MAKER-SCAFFOLD10X_737_PILON-SNAP-GENE-0.1,MAKER-SCAFFOLD10X_637_PILON-SNAP-GENE-0.166
fhe-miR-1a-3p	Canonical	GO:CC	intracellular organelle	GO:0043229	0.0471609	1.32642	1152	516	55	16829	MAKER-SCAFFOLD10X_2098_PILON-SNAP-GENE-0.54,MAKER-SCAFFOLD10X_508_PILON-SNAP-GENE-0.39,MAKER-SCAFFOLD10X_1211_PILON-SNAP-GENE-0.5,MAKER-SCAFFOLD10X_1189_PILON-SNAP-GENE-0.112,MAKER-SCAFFOLD10X_1977_PILON-SNAP-GENE-0.1,MAKER-SCAFFOLD10X_421_PILON-SNAP-GENE-0.21,MAKER-SCAFFOLD10X_454_PILON-SNAP-GENE-0.35,MAKER-SCAFFOLD10X_896_PILON-SNAP-GENE-0.22,AUGUSTUS_MASKED-SCAFFOLD10X_1784_PILON-PROCESSED-GEN…
fhe-miR-1a-3p	IsomiR 5`-1	GO:MF	molecular_function	GO:0003674	4.07141e-11	10.3903	5431	331	170	16829	MAKER-SCAFFOLD10X_1149_PILON-SNAP-GENE-0.13,MAKER-SCAFFOLD10X_1322_PILON-SNAP-GENE-0.11,MAKER-SCAFFOLD10X_114_PILON-AUGUSTUS-GENE-0.82,MAKER-SCAFFOLD10X_284_PILON-SNAP-GENE-0.121,MAKER-SCAFFOLD10X_43_PILON-AUGUSTUS-GENE-0.38,MAKER-SCAFFOLD10X_417_PILON-SNAP-GENE-0.18,MAKER-SCAFFOLD10X_306_PILON-AUGUSTUS-GENE-0.9,MAKER-SCAFFOLD10X_749_PILON-SNAP-GENE-0.134,MAKER-SCAFFOLD10X_559_PILON-SNAP-GENE-0.3…
fhe-miR-1a-3p	IsomiR 5`-1	GO:MF	catalytic activity	GO:0003824	1.67923e-07	6.77489	1991	331	78	16829	MAKER-SCAFFOLD10X_1149_PILON-SNAP-GENE-0.13,MAKER-SCAFFOLD10X_1322_PILON-SNAP-GENE-0.11,MAKER-SCAFFOLD10X_114_PILON-AUGUSTUS-GENE-0.82,MAKER-SCAFFOLD10X_284_PILON-SNAP-GENE-0.121,MAKER-SCAFFOLD10X_43_PILON-AUGUSTUS-GENE-0.38,MAKER-SCAFFOLD10X_306_PILON-AUGUSTUS-GENE-0.9,MAKER-SCAFFOLD10X_749_PILON-SNAP-GENE-0.134,MAKER-SCAFFOLD10X_559_PILON-SNAP-GENE-0.30,MAKER-SCAFFOLD10X_209_PILON-SNAP-GENE-0.2…
fhe-miR-1a-3p	IsomiR 5`-1	GO:MF	small molecule binding	GO:0036094	1.71693e-05	4.76525	1522	331	60	16829	MAKER-SCAFFOLD10X_1149_PILON-SNAP-GENE-0.13,MAKER-SCAFFOLD10X_114_PILON-AUGUSTUS-GENE-0.82,MAKER-SCAFFOLD10X_43_PILON-AUGUSTUS-GENE-0.38,MAKER-SCAFFOLD10X_318_PILON-AUGUSTUS-GENE-0.17,MAKER-SCAFFOLD10X_604_PILON-SNAP-GENE-0.81,AUGUSTUS_MASKED-SCAFFOLD10X_179_PILON-PROCESSED-GENE-0.17,AUGUSTUS_MASKED-SCAFFOLD10X_157_PILON-PROCESSED-GENE-0.14,AUGUSTUS_MASKED-SCAFFOLD10X_794_PILON-PROCESSED-GENE-0.1…
fhe-miR-1a-3p	IsomiR 5`-1	GO:MF	heterocyclic compound binding	GO:1901363	2.51996e-05	4.59861	937	331	43	16829	MAKER-SCAFFOLD10X_1149_PILON-SNAP-GENE-0.13,MAKER-SCAFFOLD10X_114_PILON-AUGUSTUS-GENE-0.82,MAKER-SCAFFOLD10X_43_PILON-AUGUSTUS-GENE-0.38,MAKER-SCAFFOLD10X_318_PILON-AUGUSTUS-GENE-0.17,MAKER-SCAFFOLD10X_604_PILON-SNAP-GENE-0.81,AUGUSTUS_MASKED-SCAFFOLD10X_157_PILON-PROCESSED-GENE-0.14,AUGUSTUS_MASKED-SCAFFOLD10X_794_PILON-PROCESSED-GENE-0.102,MAKER-SCAFFOLD10X_1087_PILON-AUGUSTUS-GENE-0.17,MAKER-S…
fhe-miR-1a-3p	IsomiR 5`-1	GO:MF	nucleoside phosphate binding	GO:1901265	2.54725e-05	4.59393	904	331	42	16829	MAKER-SCAFFOLD10X_1149_PILON-SNAP-GENE-0.13,MAKER-SCAFFOLD10X_114_PILON-AUGUSTUS-GENE-0.82,MAKER-SCAFFOLD10X_43_PILON-AUGUSTUS-GENE-0.38,MAKER-SCAFFOLD10X_318_PILON-AUGUSTUS-GENE-0.17,MAKER-SCAFFOLD10X_604_PILON-SNAP-GENE-0.81,AUGUSTUS_MASKED-SCAFFOLD10X_157_PILON-PROCESSED-GENE-0.14,AUGUSTUS_MASKED-SCAFFOLD10X_794_PILON-PROCESSED-GENE-0.102,MAKER-SCAFFOLD10X_1087_PILON-AUGUSTUS-GENE-0.17,MAKER-S…
fhe-miR-1a-3p	IsomiR 5`-1	GO:MF	nucleotide binding	GO:0000166	2.54725e-05	4.59393	904	331	42	16829	MAKER-SCAFFOLD10X_1149_PILON-SNAP-GENE-0.13,MAKER-SCAFFOLD10X_114_PILON-AUGUSTUS-GENE-0.82,MAKER-SCAFFOLD10X_43_PILON-AUGUSTUS-GENE-0.38,MAKER-SCAFFOLD10X_318_PILON-AUGUSTUS-GENE-0.17,MAKER-SCAFFOLD10X_604_PILON-SNAP-GENE-0.81,AUGUSTUS_MASKED-SCAFFOLD10X_157_PILON-PROCESSED-GENE-0.14,AUGUSTUS_MASKED-SCAFFOLD10X_794_PILON-PROCESSED-GENE-0.102,MAKER-SCAFFOLD10X_1087_PILON-AUGUSTUS-GENE-0.17,MAKER-S…
fhe-miR-1a-3p	IsomiR 5`-1	GO:MF	purine nucleotide binding	GO:0017076	5.77912e-05	4.23814	865	331	40	16829	MAKER-SCAFFOLD10X_1149_PILON-SNAP-GENE-0.13,MAKER-SCAFFOLD10X_43_PILON-AUGUSTUS-GENE-0.38,MAKER-SCAFFOLD10X_604_PILON-SNAP-GENE-0.81,AUGUSTUS_MASKED-SCAFFOLD10X_157_PILON-PROCESSED-GENE-0.14,AUGUSTUS_MASKED-SCAFFOLD10X_794_PILON-PROCESSED-GENE-0.102,MAKER-SCAFFOLD10X_1087_PILON-AUGUSTUS-GENE-0.17,MAKER-SCAFFOLD10X_1272_PILON-SNAP-GENE-0.12,MAKER-SCAFFOLD10X_113_PILON-SNAP-GENE-0.192,MAKER-SCAFFOL…
fhe-miR-1a-3p	IsomiR 5`-1	GO:MF	ion binding	GO:0043167	6.76452e-05	4.16976	1472	331	57	16829	MAKER-SCAFFOLD10X_1149_PILON-SNAP-GENE-0.13,MAKER-SCAFFOLD10X_114_PILON-AUGUSTUS-GENE-0.82,MAKER-SCAFFOLD10X_43_PILON-AUGUSTUS-GENE-0.38,MAKER-SCAFFOLD10X_604_PILON-SNAP-GENE-0.81,AUGUSTUS_MASKED-SCAFFOLD10X_179_PILON-PROCESSED-GENE-0.17,AUGUSTUS_MASKED-SCAFFOLD10X_157_PILON-PROCESSED-GENE-0.14,MAKER-SCAFFOLD10X_1010_PILON-AUGUSTUS-GENE-0.20,MAKER-SCAFFOLD10X_1087_PILON-AUGUSTUS-GENE-0.17,MAKER-S…
fhe-miR-1a-3p	IsomiR 5`-1	GO:MF	ribonucleotide binding	GO:0032553	0.000164624	3.78351	834	331	38	16829	MAKER-SCAFFOLD10X_1149_PILON-SNAP-GENE-0.13,MAKER-SCAFFOLD10X_114_PILON-AUGUSTUS-GENE-0.82,MAKER-SCAFFOLD10X_43_PILON-AUGUSTUS-GENE-0.38,MAKER-SCAFFOLD10X_604_PILON-SNAP-GENE-0.81,AUGUSTUS_MASKED-SCAFFOLD10X_157_PILON-PROCESSED-GENE-0.14,MAKER-SCAFFOLD10X_1087_PILON-AUGUSTUS-GENE-0.17,MAKER-SCAFFOLD10X_1272_PILON-SNAP-GENE-0.12,MAKER-SCAFFOLD10X_113_PILON-SNAP-GENE-0.192,MAKER-SCAFFOLD10X_1181_PI…
fhe-miR-1a-3p	IsomiR 5`-1	GO:MF	carbohydrate derivative binding	GO:0097367	0.000201236	3.69629	841	331	38	16829	MAKER-SCAFFOLD10X_1149_PILON-SNAP-GENE-0.13,MAKER-SCAFFOLD10X_114_PILON-AUGUSTUS-GENE-0.82,MAKER-SCAFFOLD10X_43_PILON-AUGUSTUS-GENE-0.38,MAKER-SCAFFOLD10X_604_PILON-SNAP-GENE-0.81,AUGUSTUS_MASKED-SCAFFOLD10X_157_PILON-PROCESSED-GENE-0.14,MAKER-SCAFFOLD10X_1087_PILON-AUGUSTUS-GENE-0.17,MAKER-SCAFFOLD10X_1272_PILON-SNAP-GENE-0.12,MAKER-SCAFFOLD10X_113_PILON-SNAP-GENE-0.192,MAKER-SCAFFOLD10X_1181_PI…
fhe-miR-1a-3p	IsomiR 5`-1	GO:MF	purine ribonucleoside triphosphate binding	GO:0035639	0.0003322	3.4786	825	331	37	16829	MAKER-SCAFFOLD10X_1149_PILON-SNAP-GENE-0.13,MAKER-SCAFFOLD10X_43_PILON-AUGUSTUS-GENE-0.38,MAKER-SCAFFOLD10X_604_PILON-SNAP-GENE-0.81,AUGUSTUS_MASKED-SCAFFOLD10X_157_PILON-PROCESSED-GENE-0.14,MAKER-SCAFFOLD10X_1087_PILON-AUGUSTUS-GENE-0.17,MAKER-SCAFFOLD10X_1272_PILON-SNAP-GENE-0.12,MAKER-SCAFFOLD10X_113_PILON-SNAP-GENE-0.192,MAKER-SCAFFOLD10X_1181_PILON-SNAP-GENE-0.2,MAKER-SCAFFOLD10X_1231_PILON-…
fhe-miR-1a-3p	IsomiR 5`-1	GO:MF	purine ribonucleotide binding	GO:0032555	0.000371572	3.42996	829	331	37	16829	MAKER-SCAFFOLD10X_1149_PILON-SNAP-GENE-0.13,MAKER-SCAFFOLD10X_43_PILON-AUGUSTUS-GENE-0.38,MAKER-SCAFFOLD10X_604_PILON-SNAP-GENE-0.81,AUGUSTUS_MASKED-SCAFFOLD10X_157_PILON-PROCESSED-GENE-0.14,MAKER-SCAFFOLD10X_1087_PILON-AUGUSTUS-GENE-0.17,MAKER-SCAFFOLD10X_1272_PILON-SNAP-GENE-0.12,MAKER-SCAFFOLD10X_113_PILON-SNAP-GENE-0.192,MAKER-SCAFFOLD10X_1181_PILON-SNAP-GENE-0.2,MAKER-SCAFFOLD10X_1231_PILON-…
fhe-miR-1a-3p	IsomiR 5`-1	GO:MF	anion binding	GO:0043168	0.000378809	3.42158	898	331	39	16829	MAKER-SCAFFOLD10X_1149_PILON-SNAP-GENE-0.13,MAKER-SCAFFOLD10X_114_PILON-AUGUSTUS-GENE-0.82,MAKER-SCAFFOLD10X_43_PILON-AUGUSTUS-GENE-0.38,MAKER-SCAFFOLD10X_604_PILON-SNAP-GENE-0.81,AUGUSTUS_MASKED-SCAFFOLD10X_157_PILON-PROCESSED-GENE-0.14,MAKER-SCAFFOLD10X_1087_PILON-AUGUSTUS-GENE-0.17,MAKER-SCAFFOLD10X_1272_PILON-SNAP-GENE-0.12,MAKER-SCAFFOLD10X_113_PILON-SNAP-GENE-0.192,MAKER-SCAFFOLD10X_1181_PI…
fhe-miR-1a-3p	IsomiR 5`-1	GO:MF	adenyl nucleotide binding	GO:0030554	0.00118871	2.92492	702	331	32	16829	MAKER-SCAFFOLD10X_1149_PILON-SNAP-GENE-0.13,MAKER-SCAFFOLD10X_43_PILON-AUGUSTUS-GENE-0.38,MAKER-SCAFFOLD10X_604_PILON-SNAP-GENE-0.81,AUGUSTUS_MASKED-SCAFFOLD10X_157_PILON-PROCESSED-GENE-0.14,MAKER-SCAFFOLD10X_1087_PILON-AUGUSTUS-GENE-0.17,MAKER-SCAFFOLD10X_113_PILON-SNAP-GENE-0.192,MAKER-SCAFFOLD10X_1181_PILON-SNAP-GENE-0.2,MAKER-SCAFFOLD10X_1231_PILON-SNAP-GENE-0.6,MAKER-SCAFFOLD10X_1304_PILON-A…
fhe-miR-1a-3p	IsomiR 5`-1	GO:MF	ATP binding	GO:0005524	0.00286794	2.54243	666	331	30	16829	MAKER-SCAFFOLD10X_1149_PILON-SNAP-GENE-0.13,MAKER-SCAFFOLD10X_43_PILON-AUGUSTUS-GENE-0.38,MAKER-SCAFFOLD10X_604_PILON-SNAP-GENE-0.81,AUGUSTUS_MASKED-SCAFFOLD10X_157_PILON-PROCESSED-GENE-0.14,MAKER-SCAFFOLD10X_1087_PILON-AUGUSTUS-GENE-0.17,MAKER-SCAFFOLD10X_113_PILON-SNAP-GENE-0.192,MAKER-SCAFFOLD10X_1181_PILON-SNAP-GENE-0.2,MAKER-SCAFFOLD10X_1231_PILON-SNAP-GENE-0.6,MAKER-SCAFFOLD10X_1304_PILON-A…
fhe-miR-1a-3p	IsomiR 5`-1	GO:MF	adenyl ribonucleotide binding	GO:0032559	0.00320903	2.49363	670	331	30	16829	MAKER-SCAFFOLD10X_1149_PILON-SNAP-GENE-0.13,MAKER-SCAFFOLD10X_43_PILON-AUGUSTUS-GENE-0.38,MAKER-SCAFFOLD10X_604_PILON-SNAP-GENE-0.81,AUGUSTUS_MASKED-SCAFFOLD10X_157_PILON-PROCESSED-GENE-0.14,MAKER-SCAFFOLD10X_1087_PILON-AUGUSTUS-GENE-0.17,MAKER-SCAFFOLD10X_113_PILON-SNAP-GENE-0.192,MAKER-SCAFFOLD10X_1181_PILON-SNAP-GENE-0.2,MAKER-SCAFFOLD10X_1231_PILON-SNAP-GENE-0.6,MAKER-SCAFFOLD10X_1304_PILON-A…
fhe-miR-1a-3p	IsomiR 5`-1	GO:MF	binding	GO:0005488	0.00680244	2.16734	3956	331	109	16829	MAKER-SCAFFOLD10X_1149_PILON-SNAP-GENE-0.13,MAKER-SCAFFOLD10X_114_PILON-AUGUSTUS-GENE-0.82,MAKER-SCAFFOLD10X_43_PILON-AUGUSTUS-GENE-0.38,MAKER-SCAFFOLD10X_417_PILON-SNAP-GENE-0.18,MAKER-SCAFFOLD10X_145_PILON-SNAP-GENE-2.163,MAKER-SCAFFOLD10X_408_PILON-AUGUSTUS-GENE-0.36,MAKER-SCAFFOLD10X_318_PILON-AUGUSTUS-GENE-0.17,MAKER-SCAFFOLD10X_735_PILON-SNAP-GENE-0.42,MAKER-SCAFFOLD10X_520_PILON-AUGUSTUS-G…
fhe-miR-1a-3p	IsomiR 5`-1	GO:MF	transferase activity	GO:0016740	0.00905695	2.04302	779	331	32	16829	MAKER-SCAFFOLD10X_1149_PILON-SNAP-GENE-0.13,MAKER-SCAFFOLD10X_1322_PILON-SNAP-GENE-0.11,MAKER-SCAFFOLD10X_749_PILON-SNAP-GENE-0.134,MAKER-SCAFFOLD10X_559_PILON-SNAP-GENE-0.30,MAKER-SCAFFOLD10X_209_PILON-SNAP-GENE-0.21,MAKER-SCAFFOLD10X_742_PILON-SNAP-GENE-0.77,MAKER-SCAFFOLD10X_83_PILON-SNAP-GENE-0.196,MAKER-SCAFFOLD10X_1087_PILON-AUGUSTUS-GENE-0.17,MAKER-SCAFFOLD10X_113_PILON-SNAP-GENE-0.192,MAK…
fhe-miR-1a-3p	IsomiR 5`-1	GO:MF	catalytic activity, acting on a protein	GO:0140096	0.0113083	1.9466	683	331	29	16829	MAKER-SCAFFOLD10X_1149_PILON-SNAP-GENE-0.13,MAKER-SCAFFOLD10X_284_PILON-SNAP-GENE-0.121,MAKER-SCAFFOLD10X_559_PILON-SNAP-GENE-0.30,AUGUSTUS_MASKED-SCAFFOLD10X_179_PILON-PROCESSED-GENE-0.17,MAKER-SCAFFOLD10X_1087_PILON-AUGUSTUS-GENE-0.17,MAKER-SCAFFOLD10X_102_PILON-SNAP-GENE-0.74,MAKER-SCAFFOLD10X_113_PILON-SNAP-GENE-0.192,MAKER-SCAFFOLD10X_1304_PILON-AUGUSTUS-GENE-0.6,MAKER-SCAFFOLD10X_1606_PILON…
fhe-miR-1a-3p	IsomiR 5`-1	GO:MF	transporter activity	GO:0005215	0.0190358	1.72043	371	331	19	16829	MAKER-SCAFFOLD10X_932_PILON-SNAP-GENE-0.17,MAKER-SCAFFOLD10X_1084_PILON-SNAP-GENE-0.148,MAKER-SCAFFOLD10X_1569_PILON-SNAP-GENE-0.3,MAKER-SCAFFOLD10X_1500_PILON-SNAP-GENE-0.71,MAKER-SCAFFOLD10X_1373_PILON-SNAP-GENE-0.90,MAKER-SCAFFOLD10X_1600_PILON-SNAP-GENE-0.0,MAKER-SCAFFOLD10X_481_PILON-SNAP-GENE-0.98,MAKER-SCAFFOLD10X_43_PILON-SNAP-GENE-0.86,MAKER-SCAFFOLD10X_238_PILON-SNAP-GENE-0.93,MAKER-SCA…
fhe-miR-1a-3p	IsomiR 5`-1	GO:MF	hydrolase activity	GO:0016787	0.02498	1.60241	787	331	31	16829	MAKER-SCAFFOLD10X_284_PILON-SNAP-GENE-0.121,MAKER-SCAFFOLD10X_306_PILON-AUGUSTUS-GENE-0.9,MAKER-SCAFFOLD10X_604_PILON-SNAP-GENE-0.81,AUGUSTUS_MASKED-SCAFFOLD10X_179_PILON-PROCESSED-GENE-0.17,AUGUSTUS_MASKED-SCAFFOLD10X_157_PILON-PROCESSED-GENE-0.14,AUGUSTUS_MASKED-SCAFFOLD10X_794_PILON-PROCESSED-GENE-0.102,MAKER-SCAFFOLD10X_1010_PILON-AUGUSTUS-GENE-0.20,MAKER-SCAFFOLD10X_102_PILON-SNAP-GENE-0.74,…
fhe-miR-1a-3p	IsomiR 5`-1	GO:MF	protein tyrosine kinase activity	GO:0004713	0.0412771	1.38429	31	331	5	16829	MAKER-SCAFFOLD10X_1149_PILON-SNAP-GENE-0.13,MAKER-SCAFFOLD10X_186_PILON-SNAP-GENE-0.93,MAKER-SCAFFOLD10X_408_PILON-SNAP-GENE-0.63,MAKER-SCAFFOLD10X_53_PILON-SNAP-GENE-0.60,MAKER-SCAFFOLD10X_790_PILON-SNAP-GENE-0.11
fhe-miR-1a-3p	IsomiR 5`-1	GO:BP	biological_process	GO:0008150	2.28657e-07	6.64082	4155	331	131	16829	MAKER-SCAFFOLD10X_1149_PILON-SNAP-GENE-0.13,MAKER-SCAFFOLD10X_1322_PILON-SNAP-GENE-0.11,MAKER-SCAFFOLD10X_284_PILON-SNAP-GENE-0.121,MAKER-SCAFFOLD10X_43_PILON-AUGUSTUS-GENE-0.38,MAKER-SCAFFOLD10X_417_PILON-SNAP-GENE-0.18,SNAP_MASKED-SCAFFOLD10X_1282_PILON-PROCESSED-GENE-0.0,MAKER-SCAFFOLD10X_520_PILON-SNAP-GENE-0.1,MAKER-SCAFFOLD10X_749_PILON-SNAP-GENE-0.134,MAKER-SCAFFOLD10X_559_PILON-SNAP-GENE-…
fhe-miR-1a-3p	IsomiR 5`-1	GO:BP	protein-DNA complex organization	GO:0071824	8.15708e-05	4.08847	49	331	9	16829	SNAP_MASKED-SCAFFOLD10X_1282_PILON-PROCESSED-GENE-0.0,MAKER-SCAFFOLD10X_102_PILON-SNAP-GENE-0.74,MAKER-SCAFFOLD10X_1074_PILON-SNAP-GENE-0.117,MAKER-SCAFFOLD10X_1990_PILON-SNAP-GENE-0.6,MAKER-SCAFFOLD10X_235_PILON-SNAP-GENE-0.4,MAKER-SCAFFOLD10X_410_PILON-SNAP-GENE-0.2,MAKER-SCAFFOLD10X_75_PILON-SNAP-GENE-0.100,MAKER-SCAFFOLD10X_7_PILON-AUGUSTUS-GENE-1.11,MAKER-SCAFFOLD10X_538_PILON-SNAP-GENE-0.115
fhe-miR-1a-3p	IsomiR 5`-1	GO:BP	chromatin organization	GO:0006325	0.000395208	3.40317	44	331	8	16829	SNAP_MASKED-SCAFFOLD10X_1282_PILON-PROCESSED-GENE-0.0,MAKER-SCAFFOLD10X_102_PILON-SNAP-GENE-0.74,MAKER-SCAFFOLD10X_1074_PILON-SNAP-GENE-0.117,MAKER-SCAFFOLD10X_235_PILON-SNAP-GENE-0.4,MAKER-SCAFFOLD10X_410_PILON-SNAP-GENE-0.2,MAKER-SCAFFOLD10X_75_PILON-SNAP-GENE-0.100,MAKER-SCAFFOLD10X_7_PILON-AUGUSTUS-GENE-1.11,MAKER-SCAFFOLD10X_538_PILON-SNAP-GENE-0.115
fhe-miR-1a-3p	IsomiR 5`-1	GO:BP	cellular process	GO:0009987	0.000744291	3.12826	3646	331	107	16829	MAKER-SCAFFOLD10X_1149_PILON-SNAP-GENE-0.13,MAKER-SCAFFOLD10X_1322_PILON-SNAP-GENE-0.11,MAKER-SCAFFOLD10X_43_PILON-AUGUSTUS-GENE-0.38,MAKER-SCAFFOLD10X_417_PILON-SNAP-GENE-0.18,SNAP_MASKED-SCAFFOLD10X_1282_PILON-PROCESSED-GENE-0.0,MAKER-SCAFFOLD10X_520_PILON-SNAP-GENE-0.1,MAKER-SCAFFOLD10X_719_PILON-SNAP-GENE-0.2,MAKER-SCAFFOLD10X_493_PILON-SNAP-GENE-1.8,MAKER-SCAFFOLD10X_269_PILON-SNAP-GENE-0.2,…
fhe-miR-1a-3p	IsomiR 5`-1	GO:BP	phosphorus metabolic process	GO:0006793	0.00848721	2.07124	491	331	24	16829	MAKER-SCAFFOLD10X_1149_PILON-SNAP-GENE-0.13,MAKER-SCAFFOLD10X_83_PILON-SNAP-GENE-0.196,MAKER-SCAFFOLD10X_1087_PILON-AUGUSTUS-GENE-0.17,MAKER-SCAFFOLD10X_113_PILON-SNAP-GENE-0.192,MAKER-SCAFFOLD10X_1304_PILON-AUGUSTUS-GENE-0.6,MAKER-SCAFFOLD10X_13_PILON-SNAP-GENE-1.70,MAKER-SCAFFOLD10X_1424_PILON-AUGUSTUS-GENE-0.42,MAKER-SCAFFOLD10X_186_PILON-SNAP-GENE-0.93,MAKER-SCAFFOLD10X_471_PILON-SNAP-GENE-0.…
fhe-miR-1a-3p	IsomiR 5`-1	GO:BP	localization	GO:0051179	0.0186964	1.72824	651	331	28	16829	MAKER-SCAFFOLD10X_520_PILON-SNAP-GENE-0.1,MAKER-SCAFFOLD10X_719_PILON-SNAP-GENE-0.2,MAKER-SCAFFOLD10X_932_PILON-SNAP-GENE-0.17,MAKER-SCAFFOLD10X_1007_PILON-AUGUSTUS-GENE-0.92,MAKER-SCAFFOLD10X_1181_PILON-SNAP-GENE-0.2,MAKER-SCAFFOLD10X_1569_PILON-SNAP-GENE-0.3,MAKER-SCAFFOLD10X_1500_PILON-SNAP-GENE-0.71,MAKER-SCAFFOLD10X_1373_PILON-SNAP-GENE-0.90,MAKER-SCAFFOLD10X_145_PILON-SNAP-GENE-2.161,MAKER-…
fhe-miR-1a-3p	IsomiR 5`-1	GO:BP	phosphate-containing compound metabolic process	GO:0006796	0.0199452	1.70016	486	331	23	16829	MAKER-SCAFFOLD10X_1149_PILON-SNAP-GENE-0.13,MAKER-SCAFFOLD10X_83_PILON-SNAP-GENE-0.196,MAKER-SCAFFOLD10X_1087_PILON-AUGUSTUS-GENE-0.17,MAKER-SCAFFOLD10X_113_PILON-SNAP-GENE-0.192,MAKER-SCAFFOLD10X_1304_PILON-AUGUSTUS-GENE-0.6,MAKER-SCAFFOLD10X_13_PILON-SNAP-GENE-1.70,MAKER-SCAFFOLD10X_186_PILON-SNAP-GENE-0.93,MAKER-SCAFFOLD10X_471_PILON-SNAP-GENE-0.89,MAKER-SCAFFOLD10X_408_PILON-SNAP-GENE-0.63,MA…
fhe-miR-1a-3p	IsomiR 5`-1	GO:BP	protein modification process	GO:0036211	0.0269557	1.56935	496	331	23	16829	MAKER-SCAFFOLD10X_1149_PILON-SNAP-GENE-0.13,MAKER-SCAFFOLD10X_83_PILON-SNAP-GENE-0.196,MAKER-SCAFFOLD10X_1087_PILON-AUGUSTUS-GENE-0.17,MAKER-SCAFFOLD10X_113_PILON-SNAP-GENE-0.192,MAKER-SCAFFOLD10X_1304_PILON-AUGUSTUS-GENE-0.6,MAKER-SCAFFOLD10X_186_PILON-SNAP-GENE-0.93,MAKER-SCAFFOLD10X_293_PILON-SNAP-GENE-0.143,MAKER-SCAFFOLD10X_318_PILON-PRED_GFF_STRINGTIE-GENE-0.29,MAKER-SCAFFOLD10X_408_PILON-S…
fhe-miR-1a-3p	IsomiR 5`-1	GO:BP	transport	GO:0006810	0.0271802	1.56575	631	331	27	16829	MAKER-SCAFFOLD10X_520_PILON-SNAP-GENE-0.1,MAKER-SCAFFOLD10X_719_PILON-SNAP-GENE-0.2,MAKER-SCAFFOLD10X_932_PILON-SNAP-GENE-0.17,MAKER-SCAFFOLD10X_1007_PILON-AUGUSTUS-GENE-0.92,MAKER-SCAFFOLD10X_1181_PILON-SNAP-GENE-0.2,MAKER-SCAFFOLD10X_1569_PILON-SNAP-GENE-0.3,MAKER-SCAFFOLD10X_1500_PILON-SNAP-GENE-0.71,MAKER-SCAFFOLD10X_1373_PILON-SNAP-GENE-0.90,MAKER-SCAFFOLD10X_145_PILON-SNAP-GENE-2.161,MAKER-…
fhe-miR-1a-3p	IsomiR 5`-1	GO:BP	establishment of localization	GO:0051234	0.0359736	1.44402	642	331	27	16829	MAKER-SCAFFOLD10X_520_PILON-SNAP-GENE-0.1,MAKER-SCAFFOLD10X_719_PILON-SNAP-GENE-0.2,MAKER-SCAFFOLD10X_932_PILON-SNAP-GENE-0.17,MAKER-SCAFFOLD10X_1007_PILON-AUGUSTUS-GENE-0.92,MAKER-SCAFFOLD10X_1181_PILON-SNAP-GENE-0.2,MAKER-SCAFFOLD10X_1569_PILON-SNAP-GENE-0.3,MAKER-SCAFFOLD10X_1500_PILON-SNAP-GENE-0.71,MAKER-SCAFFOLD10X_1373_PILON-SNAP-GENE-0.90,MAKER-SCAFFOLD10X_145_PILON-SNAP-GENE-2.161,MAKER-…
fhe-miR-1a-3p	IsomiR 5`-1	GO:BP	macromolecule modification	GO:0043412	0.0420204	1.37654	545	331	24	16829	MAKER-SCAFFOLD10X_1149_PILON-SNAP-GENE-0.13,MAKER-SCAFFOLD10X_1322_PILON-SNAP-GENE-0.11,MAKER-SCAFFOLD10X_83_PILON-SNAP-GENE-0.196,MAKER-SCAFFOLD10X_1087_PILON-AUGUSTUS-GENE-0.17,MAKER-SCAFFOLD10X_113_PILON-SNAP-GENE-0.192,MAKER-SCAFFOLD10X_1304_PILON-AUGUSTUS-GENE-0.6,MAKER-SCAFFOLD10X_186_PILON-SNAP-GENE-0.93,MAKER-SCAFFOLD10X_293_PILON-SNAP-GENE-0.143,MAKER-SCAFFOLD10X_318_PILON-PRED_GFF_STRIN…
fhe-miR-1a-3p	IsomiR 5`-1	GO:CC	cellular anatomical entity	GO:0110165	5.98761e-07	6.22275	2377	331	86	16829	MAKER-SCAFFOLD10X_487_PILON-SNAP-GENE-0.235,SNAP_MASKED-SCAFFOLD10X_1282_PILON-PROCESSED-GENE-0.0,MAKER-SCAFFOLD10X_520_PILON-SNAP-GENE-0.1,MAKER-SCAFFOLD10X_559_PILON-SNAP-GENE-0.30,MAKER-SCAFFOLD10X_719_PILON-SNAP-GENE-0.2,MAKER-SCAFFOLD10X_493_PILON-SNAP-GENE-1.8,MAKER-SCAFFOLD10X_269_PILON-SNAP-GENE-0.2,MAKER-SCAFFOLD10X_318_PILON-AUGUSTUS-GENE-0.17,MAKER-SCAFFOLD10X_209_PILON-SNAP-GENE-0.21,…
fhe-miR-1a-3p	IsomiR 5`-1	GO:CC	cellular_component	GO:0005575	4.29459e-06	5.36708	2479	331	86	16829	MAKER-SCAFFOLD10X_487_PILON-SNAP-GENE-0.235,SNAP_MASKED-SCAFFOLD10X_1282_PILON-PROCESSED-GENE-0.0,MAKER-SCAFFOLD10X_520_PILON-SNAP-GENE-0.1,MAKER-SCAFFOLD10X_559_PILON-SNAP-GENE-0.30,MAKER-SCAFFOLD10X_719_PILON-SNAP-GENE-0.2,MAKER-SCAFFOLD10X_493_PILON-SNAP-GENE-1.8,MAKER-SCAFFOLD10X_269_PILON-SNAP-GENE-0.2,MAKER-SCAFFOLD10X_318_PILON-AUGUSTUS-GENE-0.17,MAKER-SCAFFOLD10X_209_PILON-SNAP-GENE-0.21,…
fhe-miR-1a-3p	IsomiR 5`-1	GO:CC	organelle	GO:0043226	4.8385e-05	4.31529	1184	331	49	16829	MAKER-SCAFFOLD10X_487_PILON-SNAP-GENE-0.235,SNAP_MASKED-SCAFFOLD10X_1282_PILON-PROCESSED-GENE-0.0,MAKER-SCAFFOLD10X_520_PILON-SNAP-GENE-0.1,MAKER-SCAFFOLD10X_559_PILON-SNAP-GENE-0.30,MAKER-SCAFFOLD10X_269_PILON-SNAP-GENE-0.2,MAKER-SCAFFOLD10X_318_PILON-AUGUSTUS-GENE-0.17,MAKER-SCAFFOLD10X_83_PILON-SNAP-GENE-0.196,MAKER-SCAFFOLD10X_546_PILON-SNAP-GENE-0.24,AUGUSTUS_MASKED-SCAFFOLD10X_157_PILON-PRO…
fhe-miR-1a-3p	IsomiR 5`-1	GO:CC	intracellular organelle	GO:0043229	5.28251e-05	4.27716	1152	331	48	16829	MAKER-SCAFFOLD10X_487_PILON-SNAP-GENE-0.235,SNAP_MASKED-SCAFFOLD10X_1282_PILON-PROCESSED-GENE-0.0,MAKER-SCAFFOLD10X_520_PILON-SNAP-GENE-0.1,MAKER-SCAFFOLD10X_559_PILON-SNAP-GENE-0.30,MAKER-SCAFFOLD10X_269_PILON-SNAP-GENE-0.2,MAKER-SCAFFOLD10X_318_PILON-AUGUSTUS-GENE-0.17,MAKER-SCAFFOLD10X_83_PILON-SNAP-GENE-0.196,MAKER-SCAFFOLD10X_546_PILON-SNAP-GENE-0.24,AUGUSTUS_MASKED-SCAFFOLD10X_157_PILON-PRO…
fhe-miR-1a-3p	IsomiR 5`-1	GO:CC	intracellular membrane-bounded organelle	GO:0043231	7.04458e-05	4.15214	819	331	38	16829	MAKER-SCAFFOLD10X_487_PILON-SNAP-GENE-0.235,SNAP_MASKED-SCAFFOLD10X_1282_PILON-PROCESSED-GENE-0.0,MAKER-SCAFFOLD10X_520_PILON-SNAP-GENE-0.1,MAKER-SCAFFOLD10X_559_PILON-SNAP-GENE-0.30,MAKER-SCAFFOLD10X_318_PILON-AUGUSTUS-GENE-0.17,MAKER-SCAFFOLD10X_83_PILON-SNAP-GENE-0.196,MAKER-SCAFFOLD10X_546_PILON-SNAP-GENE-0.24,AUGUSTUS_MASKED-SCAFFOLD10X_157_PILON-PROCESSED-GENE-0.14,MAKER-SCAFFOLD10X_102_PIL…
fhe-miR-1a-3p	IsomiR 5`-1	GO:CC	membrane-bounded organelle	GO:0043227	0.00014216	3.84722	877	331	39	16829	MAKER-SCAFFOLD10X_487_PILON-SNAP-GENE-0.235,SNAP_MASKED-SCAFFOLD10X_1282_PILON-PROCESSED-GENE-0.0,MAKER-SCAFFOLD10X_520_PILON-SNAP-GENE-0.1,MAKER-SCAFFOLD10X_559_PILON-SNAP-GENE-0.30,MAKER-SCAFFOLD10X_318_PILON-AUGUSTUS-GENE-0.17,MAKER-SCAFFOLD10X_83_PILON-SNAP-GENE-0.196,MAKER-SCAFFOLD10X_546_PILON-SNAP-GENE-0.24,AUGUSTUS_MASKED-SCAFFOLD10X_157_PILON-PROCESSED-GENE-0.14,MAKER-SCAFFOLD10X_102_PIL…
fhe-miR-1a-3p	IsomiR 5`-1	GO:CC	intracellular anatomical structure	GO:0005622	0.000360027	3.44367	1345	331	51	16829	MAKER-SCAFFOLD10X_487_PILON-SNAP-GENE-0.235,SNAP_MASKED-SCAFFOLD10X_1282_PILON-PROCESSED-GENE-0.0,MAKER-SCAFFOLD10X_520_PILON-SNAP-GENE-0.1,MAKER-SCAFFOLD10X_559_PILON-SNAP-GENE-0.30,MAKER-SCAFFOLD10X_269_PILON-SNAP-GENE-0.2,MAKER-SCAFFOLD10X_318_PILON-AUGUSTUS-GENE-0.17,MAKER-SCAFFOLD10X_83_PILON-SNAP-GENE-0.196,MAKER-SCAFFOLD10X_546_PILON-SNAP-GENE-0.24,AUGUSTUS_MASKED-SCAFFOLD10X_157_PILON-PRO…
fhe-miR-1a-3p	IsomiR 5`-1	GO:CC	membrane	GO:0016020	0.00404684	2.39288	1163	331	43	16829	MAKER-SCAFFOLD10X_559_PILON-SNAP-GENE-0.30,MAKER-SCAFFOLD10X_719_PILON-SNAP-GENE-0.2,MAKER-SCAFFOLD10X_493_PILON-SNAP-GENE-1.8,MAKER-SCAFFOLD10X_209_PILON-SNAP-GENE-0.21,MAKER-SCAFFOLD10X_932_PILON-SNAP-GENE-0.17,MAKER-SCAFFOLD10X_83_PILON-SNAP-GENE-0.196,AUGUSTUS_MASKED-SCAFFOLD10X_1435_PILON-PROCESSED-GENE-0.25,MAKER-SCAFFOLD10X_1010_PILON-AUGUSTUS-GENE-0.20,MAKER-SCAFFOLD10X_1007_PILON-AUGUSTU…
fhe-miR-1a-3p	IsomiR 5`-1	GO:CC	nucleus	GO:0005634	0.00449572	2.3472	530	331	25	16829	MAKER-SCAFFOLD10X_487_PILON-SNAP-GENE-0.235,SNAP_MASKED-SCAFFOLD10X_1282_PILON-PROCESSED-GENE-0.0,MAKER-SCAFFOLD10X_318_PILON-AUGUSTUS-GENE-0.17,MAKER-SCAFFOLD10X_546_PILON-SNAP-GENE-0.24,AUGUSTUS_MASKED-SCAFFOLD10X_157_PILON-PROCESSED-GENE-0.14,MAKER-SCAFFOLD10X_102_PILON-SNAP-GENE-0.74,MAKER-SCAFFOLD10X_1074_PILON-SNAP-GENE-0.117,MAKER-SCAFFOLD10X_125_PILON-SNAP-GENE-0.19,MAKER-SCAFFOLD10X_1654…
fhe-miR-1a-3p	IsomiR 5`-1	GO:CC	intracellular vesicle	GO:0097708	0.0326509	1.4861	49	331	6	16829	MAKER-SCAFFOLD10X_1181_PILON-SNAP-GENE-0.2,MAKER-SCAFFOLD10X_2009_PILON-SNAP-GENE-0.46,MAKER-SCAFFOLD10X_471_PILON-SNAP-GENE-0.89,MAKER-SCAFFOLD10X_325_PILON-AUGUSTUS-GENE-0.79,MAKER-SCAFFOLD10X_58_PILON-SNAP-GENE-0.141,MAKER-SCAFFOLD10X_65_PILON-SNAP-GENE-0.6
fhe-miR-1a-3p	IsomiR 5`-1	GO:CC	vesicle	GO:0031982	0.0326509	1.4861	49	331	6	16829	MAKER-SCAFFOLD10X_1181_PILON-SNAP-GENE-0.2,MAKER-SCAFFOLD10X_2009_PILON-SNAP-GENE-0.46,MAKER-SCAFFOLD10X_471_PILON-SNAP-GENE-0.89,MAKER-SCAFFOLD10X_325_PILON-AUGUSTUS-GENE-0.79,MAKER-SCAFFOLD10X_58_PILON-SNAP-GENE-0.141,MAKER-SCAFFOLD10X_65_PILON-SNAP-GENE-0.6
fhe-miR-1a-3p	IsomiR 5`-1	GO:CC	cytoplasmic vesicle	GO:0031410	0.0326509	1.4861	49	331	6	16829	MAKER-SCAFFOLD10X_1181_PILON-SNAP-GENE-0.2,MAKER-SCAFFOLD10X_2009_PILON-SNAP-GENE-0.46,MAKER-SCAFFOLD10X_471_PILON-SNAP-GENE-0.89,MAKER-SCAFFOLD10X_325_PILON-AUGUSTUS-GENE-0.79,MAKER-SCAFFOLD10X_58_PILON-SNAP-GENE-0.141,MAKER-SCAFFOLD10X_65_PILON-SNAP-GENE-0.6
fhe-miR-281-3p	canonical	GO:MF	molecular_function	GO:0003674	4.05895e-05	4.39159	5431	322	147	16829	MAKER-SCAFFOLD10X_1327_PILON-SNAP-GENE-0.19,MAKER-SCAFFOLD10X_1149_PILON-SNAP-GENE-0.13,MAKER-SCAFFOLD10X_1322_PILON-SNAP-GENE-0.11,MAKER-SCAFFOLD10X_114_PILON-AUGUSTUS-GENE-0.82,MAKER-SCAFFOLD10X_142_PILON-PRED_GFF_STRINGTIE-GENE-0.156,MAKER-SCAFFOLD10X_464_PILON-SNAP-GENE-0.22,MAKER-SCAFFOLD10X_2403_PILON-SNAP-GENE-0.16,MAKER-SCAFFOLD10X_284_PILON-SNAP-GENE-0.121,MAKER-SCAFFOLD10X_43_PILON-AUGU…
fhe-miR-281-3p	canonical	GO:MF	catalytic activity	GO:0003824	0.0171638	1.76539	1991	322	61	16829	MAKER-SCAFFOLD10X_1327_PILON-SNAP-GENE-0.19,MAKER-SCAFFOLD10X_1149_PILON-SNAP-GENE-0.13,MAKER-SCAFFOLD10X_1322_PILON-SNAP-GENE-0.11,MAKER-SCAFFOLD10X_114_PILON-AUGUSTUS-GENE-0.82,MAKER-SCAFFOLD10X_2403_PILON-SNAP-GENE-0.16,MAKER-SCAFFOLD10X_284_PILON-SNAP-GENE-0.121,MAKER-SCAFFOLD10X_43_PILON-AUGUSTUS-GENE-0.38,MAKER-SCAFFOLD10X_217_PILON-SNAP-GENE-1.134,MAKER-SCAFFOLD10X_289_PILON-SNAP-GENE-0.7,…
fhe-miR-281-3p	canonical	GO:BP	biological regulation	GO:0065007	0.0106014	1.97464	786	322	32	16829	MAKER-SCAFFOLD10X_930_PILON-AUGUSTUS-GENE-0.17,MAKER-SCAFFOLD10X_549_PILON-SNAP-GENE-0.15,MAKER-SCAFFOLD10X_330_PILON-SNAP-GENE-0.85,MAKER-SCAFFOLD10X_147_PILON-AUGUSTUS-GENE-0.73,MAKER-SCAFFOLD10X_184_PILON-SNAP-GENE-0.47,MAKER-SCAFFOLD10X_815_PILON-PRED_GFF_STRINGTIE-GENE-1.228,SNAP_MASKED-SCAFFOLD10X_457_PILON-PROCESSED-GENE-0.7,MAKER-SCAFFOLD10X_1006_PILON-SNAP-GENE-0.77,MAKER-SCAFFOLD10X_118…
fhe-miR-281-3p	canonical	GO:BP	regulation of biological process	GO:0050789	0.0125426	1.90161	757	322	31	16829	MAKER-SCAFFOLD10X_930_PILON-AUGUSTUS-GENE-0.17,MAKER-SCAFFOLD10X_549_PILON-SNAP-GENE-0.15,MAKER-SCAFFOLD10X_330_PILON-SNAP-GENE-0.85,MAKER-SCAFFOLD10X_147_PILON-AUGUSTUS-GENE-0.73,MAKER-SCAFFOLD10X_184_PILON-SNAP-GENE-0.47,MAKER-SCAFFOLD10X_815_PILON-PRED_GFF_STRINGTIE-GENE-1.228,MAKER-SCAFFOLD10X_1006_PILON-SNAP-GENE-0.77,MAKER-SCAFFOLD10X_1181_PILON-SNAP-GENE-0.2,MAKER-SCAFFOLD10X_111_PILON-AUG…
fhe-miR-281-3p	canonical	GO:BP	regulation of cellular process	GO:0050794	0.0163462	1.78658	732	322	30	16829	MAKER-SCAFFOLD10X_930_PILON-AUGUSTUS-GENE-0.17,MAKER-SCAFFOLD10X_549_PILON-SNAP-GENE-0.15,MAKER-SCAFFOLD10X_330_PILON-SNAP-GENE-0.85,MAKER-SCAFFOLD10X_147_PILON-AUGUSTUS-GENE-0.73,MAKER-SCAFFOLD10X_184_PILON-SNAP-GENE-0.47,MAKER-SCAFFOLD10X_815_PILON-PRED_GFF_STRINGTIE-GENE-1.228,MAKER-SCAFFOLD10X_1006_PILON-SNAP-GENE-0.77,MAKER-SCAFFOLD10X_111_PILON-AUGUSTUS-GENE-0.2,MAKER-SCAFFOLD10X_1859_PILON…
fhe-miR-281-3p	canonical	GO:CC	membrane	GO:0016020	0.00951319	2.02167	1163	322	41	16829	MAKER-SCAFFOLD10X_742_PILON-AUGUSTUS-GENE-0.134,MAKER-SCAFFOLD10X_1124_PILON-SNAP-GENE-0.47,MAKER-SCAFFOLD10X_930_PILON-AUGUSTUS-GENE-0.17,MAKER-SCAFFOLD10X_2114_PILON-AUGUSTUS-GENE-0.5,MAKER-SCAFFOLD10X_305_PILON-SNAP-GENE-0.25,MAKER-SCAFFOLD10X_305_PILON-SNAP-GENE-0.17,MAKER-SCAFFOLD10X_445_PILON-SNAP-GENE-0.20,MAKER-SCAFFOLD10X_932_PILON-SNAP-GENE-0.17,MAKER-SCAFFOLD10X_7_PILON-AUGUSTUS-GENE-1…
fhe-miR-281-3p	IsomiR 5`-1	GO:MF	molecular_function	GO:0003674	1.91134e-11	10.7187	5431	182	107	16829	AUGUSTUS_MASKED-SCAFFOLD10X_390_PILON-PROCESSED-GENE-0.33,AUGUSTUS_MASKED-SCAFFOLD10X_95_PILON-PROCESSED-GENE-0.14,AUGUSTUS_MASKED-SCAFFOLD10X_908_PILON-PROCESSED-GENE-1.187,MAKER-SCAFFOLD10X_100_PILON-SNAP-GENE-0.6,MAKER-SCAFFOLD10X_1084_PILON-SNAP-GENE-0.143,MAKER-SCAFFOLD10X_1087_PILON-AUGUSTUS-GENE-0.11,MAKER-SCAFFOLD10X_1072_PILON-SNAP-GENE-0.18,MAKER-SCAFFOLD10X_103_PILON-SNAP-GENE-0.100,MA…
fhe-miR-281-3p	IsomiR 5`-1	GO:MF	catalytic activity	GO:0003824	2.64599e-06	5.57741	1991	182	49	16829	MAKER-SCAFFOLD10X_1072_PILON-SNAP-GENE-0.18,MAKER-SCAFFOLD10X_103_PILON-SNAP-GENE-0.100,MAKER-SCAFFOLD10X_1089_PILON-AUGUSTUS-GENE-0.10,MAKER-SCAFFOLD10X_1143_PILON-AUGUSTUS-GENE-0.30,MAKER-SCAFFOLD10X_1272_PILON-PRED_GFF_STRINGTIE-GENE-0.49,MAKER-SCAFFOLD10X_13_PILON-SNAP-GENE-1.70,MAKER-SCAFFOLD10X_1749_PILON-SNAP-GENE-0.7,MAKER-SCAFFOLD10X_157_PILON-SNAP-GENE-0.182,MAKER-SCAFFOLD10X_166_PILON-…
fhe-miR-281-3p	IsomiR 5`-1	GO:MF	catalytic activity, acting on a protein	GO:0140096	0.000194942	3.7101	683	182	23	16829	MAKER-SCAFFOLD10X_1072_PILON-SNAP-GENE-0.18,MAKER-SCAFFOLD10X_103_PILON-SNAP-GENE-0.100,MAKER-SCAFFOLD10X_1143_PILON-AUGUSTUS-GENE-0.30,MAKER-SCAFFOLD10X_1749_PILON-SNAP-GENE-0.7,MAKER-SCAFFOLD10X_1652_PILON-SNAP-GENE-0.8,MAKER-SCAFFOLD10X_1528_PILON-SNAP-GENE-0.13,MAKER-SCAFFOLD10X_157_PILON-AUGUSTUS-GENE-0.89,MAKER-SCAFFOLD10X_2462_PILON-SNAP-GENE-0.28,MAKER-SCAFFOLD10X_265_PILON-SNAP-GENE-0.25…
fhe-miR-281-3p	IsomiR 5`-1	GO:MF	binding	GO:0005488	0.00125399	2.90171	3956	182	69	16829	AUGUSTUS_MASKED-SCAFFOLD10X_95_PILON-PROCESSED-GENE-0.14,AUGUSTUS_MASKED-SCAFFOLD10X_908_PILON-PROCESSED-GENE-1.187,MAKER-SCAFFOLD10X_100_PILON-SNAP-GENE-0.6,MAKER-SCAFFOLD10X_1087_PILON-AUGUSTUS-GENE-0.11,MAKER-SCAFFOLD10X_1072_PILON-SNAP-GENE-0.18,MAKER-SCAFFOLD10X_1052_PILON-SNAP-GENE-0.11,MAKER-SCAFFOLD10X_1030_PILON-SNAP-GENE-0.2,MAKER-SCAFFOLD10X_1086_PILON-SNAP-GENE-0.93,MAKER-SCAFFOLD10X_…
fhe-miR-281-3p	IsomiR 5`-1	GO:MF	transporter activity	GO:0005215	0.00764055	2.11688	371	182	14	16829	AUGUSTUS_MASKED-SCAFFOLD10X_390_PILON-PROCESSED-GENE-0.33,MAKER-SCAFFOLD10X_1084_PILON-SNAP-GENE-0.143,MAKER-SCAFFOLD10X_103_PILON-SNAP-GENE-0.100,MAKER-SCAFFOLD10X_1569_PILON-SNAP-GENE-0.3,MAKER-SCAFFOLD10X_166_PILON-SNAP-GENE-0.34,MAKER-SCAFFOLD10X_1829_PILON-SNAP-GENE-0.28,MAKER-SCAFFOLD10X_145_PILON-SNAP-GENE-2.185,MAKER-SCAFFOLD10X_377_PILON-SNAP-GENE-0.50,MAKER-SCAFFOLD10X_483_PILON-SNAP-GE…
fhe-miR-281-3p	IsomiR 5`-1	GO:MF	oxidoreductase activity, acting on the CH-OH group of donors, NAD or NADP as acceptor	GO:0016616	0.017108	1.7668	24	182	4	16829	MAKER-SCAFFOLD10X_1823_PILON-AUGUSTUS-GENE-0.47,MAKER-SCAFFOLD10X_476_PILON-SNAP-GENE-0.102,MAKER-SCAFFOLD10X_859_PILON-SNAP-GENE-0.47,MAKER-SCAFFOLD10X_7_PILON-SNAP-GENE-0.32
fhe-miR-281-3p	IsomiR 5`-1	GO:MF	hydrolase activity	GO:0016787	0.0179177	1.74672	787	182	21	16829	MAKER-SCAFFOLD10X_103_PILON-SNAP-GENE-0.100,MAKER-SCAFFOLD10X_157_PILON-SNAP-GENE-0.182,MAKER-SCAFFOLD10X_179_PILON-AUGUSTUS-GENE-0.51,MAKER-SCAFFOLD10X_1528_PILON-SNAP-GENE-0.13,MAKER-SCAFFOLD10X_145_PILON-SNAP-GENE-2.185,MAKER-SCAFFOLD10X_157_PILON-AUGUSTUS-GENE-0.89,MAKER-SCAFFOLD10X_377_PILON-SNAP-GENE-0.50,MAKER-SCAFFOLD10X_2462_PILON-SNAP-GENE-0.28,MAKER-SCAFFOLD10X_44_PILON-AUGUSTUS-GENE-0…
fhe-miR-281-3p	IsomiR 5`-1	GO:MF	oxidoreductase activity, acting on CH-OH group of donors	GO:0016614	0.027549	1.55989	27	182	4	16829	MAKER-SCAFFOLD10X_1823_PILON-AUGUSTUS-GENE-0.47,MAKER-SCAFFOLD10X_476_PILON-SNAP-GENE-0.102,MAKER-SCAFFOLD10X_859_PILON-SNAP-GENE-0.47,MAKER-SCAFFOLD10X_7_PILON-SNAP-GENE-0.32
fhe-miR-281-3p	IsomiR 5`-1	GO:MF	nucleoside phosphate binding	GO:1901265	0.0451004	1.34582	904	182	22	16829	MAKER-SCAFFOLD10X_1086_PILON-SNAP-GENE-0.93,MAKER-SCAFFOLD10X_1257_PILON-SNAP-GENE-0.75,MAKER-SCAFFOLD10X_1143_PILON-AUGUSTUS-GENE-0.30,MAKER-SCAFFOLD10X_1749_PILON-SNAP-GENE-0.7,MAKER-SCAFFOLD10X_157_PILON-SNAP-GENE-0.182,MAKER-SCAFFOLD10X_1823_PILON-AUGUSTUS-GENE-0.47,MAKER-SCAFFOLD10X_145_PILON-SNAP-GENE-2.185,MAKER-SCAFFOLD10X_19_PILON-AUGUSTUS-GENE-0.58,MAKER-SCAFFOLD10X_492_PILON-SNAP-GENE-…
fhe-miR-281-3p	IsomiR 5`-1	GO:MF	nucleotide binding	GO:0000166	0.0451004	1.34582	904	182	22	16829	MAKER-SCAFFOLD10X_1086_PILON-SNAP-GENE-0.93,MAKER-SCAFFOLD10X_1257_PILON-SNAP-GENE-0.75,MAKER-SCAFFOLD10X_1143_PILON-AUGUSTUS-GENE-0.30,MAKER-SCAFFOLD10X_1749_PILON-SNAP-GENE-0.7,MAKER-SCAFFOLD10X_157_PILON-SNAP-GENE-0.182,MAKER-SCAFFOLD10X_1823_PILON-AUGUSTUS-GENE-0.47,MAKER-SCAFFOLD10X_145_PILON-SNAP-GENE-2.185,MAKER-SCAFFOLD10X_19_PILON-AUGUSTUS-GENE-0.58,MAKER-SCAFFOLD10X_492_PILON-SNAP-GENE-…
fhe-miR-281-3p	IsomiR 5`-1	GO:BP	biological_process	GO:0008150	6.10822e-08	7.21409	4155	182	84	16829	AUGUSTUS_MASKED-SCAFFOLD10X_390_PILON-PROCESSED-GENE-0.33,MAKER-SCAFFOLD10X_1017_PILON-AUGUSTUS-GENE-0.44,MAKER-SCAFFOLD10X_100_PILON-SNAP-GENE-0.6,MAKER-SCAFFOLD10X_1084_PILON-SNAP-GENE-0.143,MAKER-SCAFFOLD10X_103_PILON-SNAP-GENE-0.100,MAKER-SCAFFOLD10X_1052_PILON-SNAP-GENE-0.11,MAKER-SCAFFOLD10X_1086_PILON-SNAP-GENE-0.93,MAKER-SCAFFOLD10X_1257_PILON-SNAP-GENE-0.75,MAKER-SCAFFOLD10X_122_PILON-AU…
fhe-miR-281-3p	IsomiR 5`-1	GO:BP	cellular process	GO:0009987	2.15542e-05	4.66647	3646	182	71	16829	MAKER-SCAFFOLD10X_1017_PILON-AUGUSTUS-GENE-0.44,MAKER-SCAFFOLD10X_100_PILON-SNAP-GENE-0.6,MAKER-SCAFFOLD10X_1084_PILON-SNAP-GENE-0.143,MAKER-SCAFFOLD10X_103_PILON-SNAP-GENE-0.100,MAKER-SCAFFOLD10X_1052_PILON-SNAP-GENE-0.11,MAKER-SCAFFOLD10X_1086_PILON-SNAP-GENE-0.93,MAKER-SCAFFOLD10X_1257_PILON-SNAP-GENE-0.75,MAKER-SCAFFOLD10X_122_PILON-AUGUSTUS-GENE-0.36,MAKER-SCAFFOLD10X_1143_PILON-AUGUSTUS-GEN…
fhe-miR-281-3p	IsomiR 5`-1	GO:BP	protein modification process	GO:0036211	0.00816941	2.08781	496	182	17	16829	MAKER-SCAFFOLD10X_1017_PILON-AUGUSTUS-GENE-0.44,MAKER-SCAFFOLD10X_103_PILON-SNAP-GENE-0.100,MAKER-SCAFFOLD10X_1143_PILON-AUGUSTUS-GENE-0.30,MAKER-SCAFFOLD10X_1749_PILON-SNAP-GENE-0.7,MAKER-SCAFFOLD10X_166_PILON-SNAP-GENE-0.33,MAKER-SCAFFOLD10X_157_PILON-AUGUSTUS-GENE-0.89,MAKER-SCAFFOLD10X_265_PILON-SNAP-GENE-0.25,MAKER-SCAFFOLD10X_370_PILON-AUGUSTUS-GENE-0.31,MAKER-SCAFFOLD10X_203_PILON-SNAP-GEN…
fhe-miR-281-3p	IsomiR 5`-1	GO:BP	macromolecule modification	GO:0043412	0.0262262	1.58127	545	182	17	16829	MAKER-SCAFFOLD10X_1017_PILON-AUGUSTUS-GENE-0.44,MAKER-SCAFFOLD10X_103_PILON-SNAP-GENE-0.100,MAKER-SCAFFOLD10X_1143_PILON-AUGUSTUS-GENE-0.30,MAKER-SCAFFOLD10X_1749_PILON-SNAP-GENE-0.7,MAKER-SCAFFOLD10X_166_PILON-SNAP-GENE-0.33,MAKER-SCAFFOLD10X_157_PILON-AUGUSTUS-GENE-0.89,MAKER-SCAFFOLD10X_265_PILON-SNAP-GENE-0.25,MAKER-SCAFFOLD10X_370_PILON-AUGUSTUS-GENE-0.31,MAKER-SCAFFOLD10X_203_PILON-SNAP-GEN…
fhe-miR-281-3p	IsomiR 5`-1	GO:BP	metabolic process	GO:0008152	0.0417577	1.37926	2795	182	50	16829	MAKER-SCAFFOLD10X_1017_PILON-AUGUSTUS-GENE-0.44,MAKER-SCAFFOLD10X_100_PILON-SNAP-GENE-0.6,MAKER-SCAFFOLD10X_103_PILON-SNAP-GENE-0.100,MAKER-SCAFFOLD10X_1052_PILON-SNAP-GENE-0.11,MAKER-SCAFFOLD10X_122_PILON-AUGUSTUS-GENE-0.36,MAKER-SCAFFOLD10X_1143_PILON-AUGUSTUS-GENE-0.30,MAKER-SCAFFOLD10X_1318_PILON-AUGUSTUS-GENE-0.15,MAKER-SCAFFOLD10X_1272_PILON-PRED_GFF_STRINGTIE-GENE-0.49,MAKER-SCAFFOLD10X_13…
fhe-miR-281-3p	IsomiR 5`-1	GO:CC	cellular_component	GO:0005575	0.00093717	3.02818	2479	182	49	16829	AUGUSTUS_MASKED-SCAFFOLD10X_1435_PILON-PROCESSED-GENE-0.25,AUGUSTUS_MASKED-SCAFFOLD10X_390_PILON-PROCESSED-GENE-0.33,MAKER-SCAFFOLD10X_1084_PILON-SNAP-GENE-0.143,MAKER-SCAFFOLD10X_103_PILON-SNAP-GENE-0.100,MAKER-SCAFFOLD10X_1086_PILON-SNAP-GENE-0.93,MAKER-SCAFFOLD10X_1791_PILON-SNAP-GENE-0.46,MAKER-SCAFFOLD10X_1366_PILON-SNAP-GENE-0.34,MAKER-SCAFFOLD10X_1569_PILON-SNAP-GENE-0.3,MAKER-SCAFFOLD10X_…
fhe-miR-281-3p	IsomiR 5`-1	GO:CC	cellular anatomical entity	GO:0110165	0.00323558	2.49005	2377	182	46	16829	AUGUSTUS_MASKED-SCAFFOLD10X_1435_PILON-PROCESSED-GENE-0.25,AUGUSTUS_MASKED-SCAFFOLD10X_390_PILON-PROCESSED-GENE-0.33,MAKER-SCAFFOLD10X_1084_PILON-SNAP-GENE-0.143,MAKER-SCAFFOLD10X_103_PILON-SNAP-GENE-0.100,MAKER-SCAFFOLD10X_1086_PILON-SNAP-GENE-0.93,MAKER-SCAFFOLD10X_1791_PILON-SNAP-GENE-0.46,MAKER-SCAFFOLD10X_1366_PILON-SNAP-GENE-0.34,MAKER-SCAFFOLD10X_1569_PILON-SNAP-GENE-0.3,MAKER-SCAFFOLD10X_…
fhe-miR-281-3p	IsomiR 5`-1	GO:CC	cytoskeleton	GO:0005856	0.00799628	2.09711	213	182	10	16829	MAKER-SCAFFOLD10X_1791_PILON-SNAP-GENE-0.46,MAKER-SCAFFOLD10X_1693_PILON-SNAP-GENE-0.32,MAKER-SCAFFOLD10X_142_PILON-AUGUSTUS-GENE-0.31,MAKER-SCAFFOLD10X_345_PILON-SNAP-GENE-1.107,MAKER-SCAFFOLD10X_421_PILON-SNAP-GENE-0.14,MAKER-SCAFFOLD10X_298_PILON-SNAP-GENE-0.26,MAKER-SCAFFOLD10X_410_PILON-SNAP-GENE-0.19,MAKER-SCAFFOLD10X_88_PILON-SNAP-GENE-0.11,MAKER-SCAFFOLD10X_977_PILON-SNAP-GENE-0.67,MAKER-…
fhe-mir-2162-3p	canonical	GO:MF	molecular_function	GO:0003674	7.78671e-14	13.1086	5431	276	154	16829	MAKER-SCAFFOLD10X_114_PILON-SNAP-GENE-0.90,MAKER-SCAFFOLD10X_417_PILON-SNAP-GENE-0.18,MAKER-SCAFFOLD10X_2082_PILON-SNAP-GENE-0.3,MAKER-SCAFFOLD10X_303_PILON-SNAP-GENE-0.35,MAKER-SCAFFOLD10X_75_PILON-SNAP-GENE-0.105,MAKER-SCAFFOLD10X_637_PILON-SNAP-GENE-0.155,MAKER-SCAFFOLD10X_99_PILON-SNAP-GENE-0.84,MAKER-SCAFFOLD10X_549_PILON-SNAP-GENE-0.15,MAKER-SCAFFOLD10X_1149_PILON-SNAP-GENE-0.18,MAKER-SCAFF…
fhe-mir-2162-3p	canonical	GO:MF	ATPase activity, coupled to transmembrane movement of ions, rotational mechanism	GO:0044769	6.43403e-11	10.1915	15	276	9	16829	MAKER-SCAFFOLD10X_1149_PILON-SNAP-GENE-0.18,MAKER-SCAFFOLD10X_1007_PILON-AUGUSTUS-GENE-0.79,MAKER-SCAFFOLD10X_166_PILON-SNAP-GENE-0.46,MAKER-SCAFFOLD10X_44_PILON-SNAP-GENE-0.7,MAKER-SCAFFOLD10X_277_PILON-SNAP-GENE-0.86,MAKER-SCAFFOLD10X_317_PILON-SNAP-GENE-0.46,MAKER-SCAFFOLD10X_223_PILON-SNAP-GENE-0.8,MAKER-SCAFFOLD10X_920_PILON-SNAP-GENE-0.36,MAKER-SCAFFOLD10X_88_PILON-SNAP-GENE-0.7
fhe-mir-2162-3p	canonical	GO:MF	proton-transporting ATPase activity, rotational mechanism	GO:0046961	6.43403e-11	10.1915	15	276	9	16829	MAKER-SCAFFOLD10X_1149_PILON-SNAP-GENE-0.18,MAKER-SCAFFOLD10X_1007_PILON-AUGUSTUS-GENE-0.79,MAKER-SCAFFOLD10X_166_PILON-SNAP-GENE-0.46,MAKER-SCAFFOLD10X_44_PILON-SNAP-GENE-0.7,MAKER-SCAFFOLD10X_277_PILON-SNAP-GENE-0.86,MAKER-SCAFFOLD10X_317_PILON-SNAP-GENE-0.46,MAKER-SCAFFOLD10X_223_PILON-SNAP-GENE-0.8,MAKER-SCAFFOLD10X_920_PILON-SNAP-GENE-0.36,MAKER-SCAFFOLD10X_88_PILON-SNAP-GENE-0.7
fhe-mir-2162-3p	canonical	GO:MF	ATPase-coupled ion transmembrane transporter activity	GO:0042625	6.43403e-11	10.1915	15	276	9	16829	MAKER-SCAFFOLD10X_1149_PILON-SNAP-GENE-0.18,MAKER-SCAFFOLD10X_1007_PILON-AUGUSTUS-GENE-0.79,MAKER-SCAFFOLD10X_166_PILON-SNAP-GENE-0.46,MAKER-SCAFFOLD10X_44_PILON-SNAP-GENE-0.7,MAKER-SCAFFOLD10X_277_PILON-SNAP-GENE-0.86,MAKER-SCAFFOLD10X_317_PILON-SNAP-GENE-0.46,MAKER-SCAFFOLD10X_223_PILON-SNAP-GENE-0.8,MAKER-SCAFFOLD10X_920_PILON-SNAP-GENE-0.36,MAKER-SCAFFOLD10X_88_PILON-SNAP-GENE-0.7
fhe-mir-2162-3p	canonical	GO:MF	ATPase-coupled transmembrane transporter activity	GO:0042626	7.44638e-11	10.1281	47	276	13	16829	MAKER-SCAFFOLD10X_1149_PILON-SNAP-GENE-0.18,MAKER-SCAFFOLD10X_383_PILON-SNAP-GENE-1.6,MAKER-SCAFFOLD10X_1007_PILON-AUGUSTUS-GENE-0.79,MAKER-SCAFFOLD10X_166_PILON-SNAP-GENE-0.46,MAKER-SCAFFOLD10X_44_PILON-SNAP-GENE-0.7,MAKER-SCAFFOLD10X_277_PILON-SNAP-GENE-0.86,MAKER-SCAFFOLD10X_317_PILON-SNAP-GENE-0.46,MAKER-SCAFFOLD10X_380_PILON-SNAP-GENE-0.4,MAKER-SCAFFOLD10X_223_PILON-SNAP-GENE-0.8,MAKER-SCAFF…
fhe-mir-2162-3p	canonical	GO:MF	primary active transmembrane transporter activity	GO:0015399	5.29536e-10	9.2761	54	276	13	16829	MAKER-SCAFFOLD10X_1149_PILON-SNAP-GENE-0.18,MAKER-SCAFFOLD10X_383_PILON-SNAP-GENE-1.6,MAKER-SCAFFOLD10X_1007_PILON-AUGUSTUS-GENE-0.79,MAKER-SCAFFOLD10X_166_PILON-SNAP-GENE-0.46,MAKER-SCAFFOLD10X_44_PILON-SNAP-GENE-0.7,MAKER-SCAFFOLD10X_277_PILON-SNAP-GENE-0.86,MAKER-SCAFFOLD10X_317_PILON-SNAP-GENE-0.46,MAKER-SCAFFOLD10X_380_PILON-SNAP-GENE-0.4,MAKER-SCAFFOLD10X_223_PILON-SNAP-GENE-0.8,MAKER-SCAFF…
fhe-mir-2162-3p	canonical	GO:MF	proton transmembrane transporter activity	GO:0015078	1.03548e-09	8.98486	35	276	11	16829	MAKER-SCAFFOLD10X_1149_PILON-SNAP-GENE-0.18,MAKER-SCAFFOLD10X_1007_PILON-AUGUSTUS-GENE-0.79,MAKER-SCAFFOLD10X_166_PILON-SNAP-GENE-0.46,MAKER-SCAFFOLD10X_44_PILON-SNAP-GENE-0.7,MAKER-SCAFFOLD10X_267_PILON-SNAP-GENE-0.50,MAKER-SCAFFOLD10X_277_PILON-SNAP-GENE-0.86,MAKER-SCAFFOLD10X_317_PILON-SNAP-GENE-0.46,MAKER-SCAFFOLD10X_223_PILON-SNAP-GENE-0.8,MAKER-SCAFFOLD10X_917_PILON-AUGUSTUS-GENE-0.7,MAKER-…
fhe-mir-2162-3p	canonical	GO:MF	active transmembrane transporter activity	GO:0022804	1.36711e-09	8.8642	85	276	15	16829	MAKER-SCAFFOLD10X_1149_PILON-SNAP-GENE-0.18,MAKER-SCAFFOLD10X_383_PILON-SNAP-GENE-1.6,MAKER-SCAFFOLD10X_1007_PILON-AUGUSTUS-GENE-0.79,MAKER-SCAFFOLD10X_166_PILON-SNAP-GENE-0.46,MAKER-SCAFFOLD10X_323_PILON-SNAP-GENE-0.45,MAKER-SCAFFOLD10X_44_PILON-SNAP-GENE-0.7,MAKER-SCAFFOLD10X_267_PILON-SNAP-GENE-0.50,MAKER-SCAFFOLD10X_277_PILON-SNAP-GENE-0.86,MAKER-SCAFFOLD10X_317_PILON-SNAP-GENE-0.46,MAKER-SCA…
fhe-mir-2162-3p	canonical	GO:MF	transmembrane transporter activity	GO:0022857	4.22616e-09	8.37405	348	276	27	16829	MAKER-SCAFFOLD10X_1149_PILON-SNAP-GENE-0.18,MAKER-SCAFFOLD10X_1662_PILON-PRED_GFF_STRINGTIE-GENE-0.42,MAKER-SCAFFOLD10X_383_PILON-SNAP-GENE-1.6,MAKER-SCAFFOLD10X_1007_PILON-AUGUSTUS-GENE-0.79,MAKER-SCAFFOLD10X_103_PILON-SNAP-GENE-0.100,MAKER-SCAFFOLD10X_1050_PILON-SNAP-GENE-0.11,MAKER-SCAFFOLD10X_166_PILON-SNAP-GENE-0.46,MAKER-SCAFFOLD10X_1842_PILON-SNAP-GENE-0.14,MAKER-SCAFFOLD10X_481_PILON-SNAP…
fhe-mir-2162-3p	canonical	GO:MF	ATPase-coupled monoatomic cation transmembrane transporter activity	GO:0019829	9.36381e-09	8.02855	23	276	9	16829	MAKER-SCAFFOLD10X_1149_PILON-SNAP-GENE-0.18,MAKER-SCAFFOLD10X_1007_PILON-AUGUSTUS-GENE-0.79,MAKER-SCAFFOLD10X_166_PILON-SNAP-GENE-0.46,MAKER-SCAFFOLD10X_44_PILON-SNAP-GENE-0.7,MAKER-SCAFFOLD10X_277_PILON-SNAP-GENE-0.86,MAKER-SCAFFOLD10X_317_PILON-SNAP-GENE-0.46,MAKER-SCAFFOLD10X_223_PILON-SNAP-GENE-0.8,MAKER-SCAFFOLD10X_920_PILON-SNAP-GENE-0.36,MAKER-SCAFFOLD10X_88_PILON-SNAP-GENE-0.7
fhe-mir-2162-3p	canonical	GO:MF	active monoatomic ion transmembrane transporter activity	GO:0022853	1.04382e-08	7.98137	32	276	10	16829	MAKER-SCAFFOLD10X_1149_PILON-SNAP-GENE-0.18,MAKER-SCAFFOLD10X_1007_PILON-AUGUSTUS-GENE-0.79,MAKER-SCAFFOLD10X_166_PILON-SNAP-GENE-0.46,MAKER-SCAFFOLD10X_44_PILON-SNAP-GENE-0.7,MAKER-SCAFFOLD10X_267_PILON-SNAP-GENE-0.50,MAKER-SCAFFOLD10X_277_PILON-SNAP-GENE-0.86,MAKER-SCAFFOLD10X_317_PILON-SNAP-GENE-0.46,MAKER-SCAFFOLD10X_223_PILON-SNAP-GENE-0.8,MAKER-SCAFFOLD10X_920_PILON-SNAP-GENE-0.36,MAKER-SCA…
fhe-mir-2162-3p	canonical	GO:MF	transporter activity	GO:0005215	1.8176e-08	7.7405	371	276	27	16829	MAKER-SCAFFOLD10X_1149_PILON-SNAP-GENE-0.18,MAKER-SCAFFOLD10X_1662_PILON-PRED_GFF_STRINGTIE-GENE-0.42,MAKER-SCAFFOLD10X_383_PILON-SNAP-GENE-1.6,MAKER-SCAFFOLD10X_1007_PILON-AUGUSTUS-GENE-0.79,MAKER-SCAFFOLD10X_103_PILON-SNAP-GENE-0.100,MAKER-SCAFFOLD10X_1050_PILON-SNAP-GENE-0.11,MAKER-SCAFFOLD10X_166_PILON-SNAP-GENE-0.46,MAKER-SCAFFOLD10X_1842_PILON-SNAP-GENE-0.14,MAKER-SCAFFOLD10X_481_PILON-SNAP…
fhe-mir-2162-3p	canonical	GO:MF	ion binding	GO:0043167	1.21908e-07	6.91397	1472	276	57	16829	MAKER-SCAFFOLD10X_2082_PILON-SNAP-GENE-0.3,MAKER-SCAFFOLD10X_303_PILON-SNAP-GENE-0.35,MAKER-SCAFFOLD10X_75_PILON-SNAP-GENE-0.105,MAKER-SCAFFOLD10X_147_PILON-AUGUSTUS-GENE-0.73,MAKER-SCAFFOLD10X_381_PILON-SNAP-GENE-0.33,MAKER-SCAFFOLD10X_383_PILON-SNAP-GENE-1.6,MAKER-SCAFFOLD10X_724_PILON-SNAP-GENE-0.108,MAKER-SCAFFOLD10X_7_PILON-AUGUSTUS-GENE-1.12,AUGUSTUS_MASKED-SCAFFOLD10X_1420_PILON-PROCESSED-…
fhe-mir-2162-3p	canonical	GO:MF	small molecule binding	GO:0036094	1.52839e-07	6.81577	1522	276	58	16829	MAKER-SCAFFOLD10X_2082_PILON-SNAP-GENE-0.3,MAKER-SCAFFOLD10X_303_PILON-SNAP-GENE-0.35,MAKER-SCAFFOLD10X_75_PILON-SNAP-GENE-0.105,MAKER-SCAFFOLD10X_147_PILON-AUGUSTUS-GENE-0.73,MAKER-SCAFFOLD10X_381_PILON-SNAP-GENE-0.33,MAKER-SCAFFOLD10X_383_PILON-SNAP-GENE-1.6,MAKER-SCAFFOLD10X_724_PILON-SNAP-GENE-0.108,MAKER-SCAFFOLD10X_7_PILON-AUGUSTUS-GENE-1.12,AUGUSTUS_MASKED-SCAFFOLD10X_1420_PILON-PROCESSED-…
fhe-mir-2162-3p	canonical	GO:MF	inorganic molecular entity transmembrane transporter activity	GO:0015318	2.73292e-06	5.56337	144	276	15	16829	MAKER-SCAFFOLD10X_1149_PILON-SNAP-GENE-0.18,MAKER-SCAFFOLD10X_1007_PILON-AUGUSTUS-GENE-0.79,MAKER-SCAFFOLD10X_1050_PILON-SNAP-GENE-0.11,MAKER-SCAFFOLD10X_166_PILON-SNAP-GENE-0.46,MAKER-SCAFFOLD10X_481_PILON-SNAP-GENE-0.98,MAKER-SCAFFOLD10X_323_PILON-SNAP-GENE-0.45,MAKER-SCAFFOLD10X_44_PILON-SNAP-GENE-0.7,MAKER-SCAFFOLD10X_267_PILON-SNAP-GENE-0.50,MAKER-SCAFFOLD10X_277_PILON-SNAP-GENE-0.86,MAKER-S…
fhe-mir-2162-3p	canonical	GO:MF	inorganic cation transmembrane transporter activity	GO:0022890	4.03258e-06	5.39442	127	276	14	16829	MAKER-SCAFFOLD10X_1149_PILON-SNAP-GENE-0.18,MAKER-SCAFFOLD10X_1007_PILON-AUGUSTUS-GENE-0.79,MAKER-SCAFFOLD10X_1050_PILON-SNAP-GENE-0.11,MAKER-SCAFFOLD10X_166_PILON-SNAP-GENE-0.46,MAKER-SCAFFOLD10X_481_PILON-SNAP-GENE-0.98,MAKER-SCAFFOLD10X_44_PILON-SNAP-GENE-0.7,MAKER-SCAFFOLD10X_267_PILON-SNAP-GENE-0.50,MAKER-SCAFFOLD10X_277_PILON-SNAP-GENE-0.86,MAKER-SCAFFOLD10X_317_PILON-SNAP-GENE-0.46,MAKER-S…
fhe-mir-2162-3p	canonical	GO:MF	monoatomic cation transmembrane transporter activity	GO:0008324	6.22691e-06	5.20573	153	276	15	16829	MAKER-SCAFFOLD10X_1149_PILON-SNAP-GENE-0.18,MAKER-SCAFFOLD10X_1007_PILON-AUGUSTUS-GENE-0.79,MAKER-SCAFFOLD10X_1050_PILON-SNAP-GENE-0.11,MAKER-SCAFFOLD10X_166_PILON-SNAP-GENE-0.46,MAKER-SCAFFOLD10X_481_PILON-SNAP-GENE-0.98,MAKER-SCAFFOLD10X_44_PILON-SNAP-GENE-0.7,MAKER-SCAFFOLD10X_267_PILON-SNAP-GENE-0.50,MAKER-SCAFFOLD10X_277_PILON-SNAP-GENE-0.86,MAKER-SCAFFOLD10X_317_PILON-SNAP-GENE-0.46,MAKER-S…
fhe-mir-2162-3p	canonical	GO:MF	monoatomic ion transmembrane transporter activity	GO:0015075	1.05667e-05	4.97606	207	276	17	16829	MAKER-SCAFFOLD10X_1149_PILON-SNAP-GENE-0.18,MAKER-SCAFFOLD10X_1007_PILON-AUGUSTUS-GENE-0.79,MAKER-SCAFFOLD10X_1050_PILON-SNAP-GENE-0.11,MAKER-SCAFFOLD10X_166_PILON-SNAP-GENE-0.46,MAKER-SCAFFOLD10X_1842_PILON-SNAP-GENE-0.14,MAKER-SCAFFOLD10X_481_PILON-SNAP-GENE-0.98,MAKER-SCAFFOLD10X_323_PILON-SNAP-GENE-0.45,MAKER-SCAFFOLD10X_44_PILON-SNAP-GENE-0.7,MAKER-SCAFFOLD10X_267_PILON-SNAP-GENE-0.50,MAKER-…
fhe-mir-2162-3p	canonical	GO:MF	purine nucleotide binding	GO:0017076	1.63884e-05	4.78546	865	276	37	16829	MAKER-SCAFFOLD10X_381_PILON-SNAP-GENE-0.33,MAKER-SCAFFOLD10X_383_PILON-SNAP-GENE-1.6,AUGUSTUS_MASKED-SCAFFOLD10X_1420_PILON-PROCESSED-GENE-0.60,MAKER-SCAFFOLD10X_1006_PILON-AUGUSTUS-GENE-0.6,MAKER-SCAFFOLD10X_1010_PILON-PRED_GFF_STRINGTIE-GENE-0.79,MAKER-SCAFFOLD10X_1086_PILON-SNAP-GENE-0.93,MAKER-SCAFFOLD10X_1296_PILON-SNAP-GENE-0.19,MAKER-SCAFFOLD10X_1281_PILON-SNAP-GENE-0.15,MAKER-SCAFFOLD10X_…
fhe-mir-2162-3p	canonical	GO:MF	ATP-dependent activity	GO:0140657	1.64255e-05	4.78448	294	276	20	16829	MAKER-SCAFFOLD10X_1149_PILON-SNAP-GENE-0.18,MAKER-SCAFFOLD10X_383_PILON-SNAP-GENE-1.6,AUGUSTUS_MASKED-SCAFFOLD10X_1013_PILON-PROCESSED-GENE-0.139,MAKER-SCAFFOLD10X_1006_PILON-AUGUSTUS-GENE-0.6,MAKER-SCAFFOLD10X_1007_PILON-AUGUSTUS-GENE-0.79,MAKER-SCAFFOLD10X_1281_PILON-SNAP-GENE-0.15,MAKER-SCAFFOLD10X_1464_PILON-SNAP-GENE-0.30,MAKER-SCAFFOLD10X_1995_PILON-AUGUSTUS-GENE-0.59,MAKER-SCAFFOLD10X_166_…
fhe-mir-2162-3p	canonical	GO:MF	nucleotide binding	GO:0000166	1.68633e-05	4.77306	904	276	38	16829	MAKER-SCAFFOLD10X_303_PILON-SNAP-GENE-0.35,MAKER-SCAFFOLD10X_381_PILON-SNAP-GENE-0.33,MAKER-SCAFFOLD10X_383_PILON-SNAP-GENE-1.6,AUGUSTUS_MASKED-SCAFFOLD10X_1420_PILON-PROCESSED-GENE-0.60,MAKER-SCAFFOLD10X_1006_PILON-AUGUSTUS-GENE-0.6,MAKER-SCAFFOLD10X_1010_PILON-PRED_GFF_STRINGTIE-GENE-0.79,MAKER-SCAFFOLD10X_1086_PILON-SNAP-GENE-0.93,MAKER-SCAFFOLD10X_1296_PILON-SNAP-GENE-0.19,MAKER-SCAFFOLD10X_1…
fhe-mir-2162-3p	canonical	GO:MF	nucleoside phosphate binding	GO:1901265	1.68633e-05	4.77306	904	276	38	16829	MAKER-SCAFFOLD10X_303_PILON-SNAP-GENE-0.35,MAKER-SCAFFOLD10X_381_PILON-SNAP-GENE-0.33,MAKER-SCAFFOLD10X_383_PILON-SNAP-GENE-1.6,AUGUSTUS_MASKED-SCAFFOLD10X_1420_PILON-PROCESSED-GENE-0.60,MAKER-SCAFFOLD10X_1006_PILON-AUGUSTUS-GENE-0.6,MAKER-SCAFFOLD10X_1010_PILON-PRED_GFF_STRINGTIE-GENE-0.79,MAKER-SCAFFOLD10X_1086_PILON-SNAP-GENE-0.93,MAKER-SCAFFOLD10X_1296_PILON-SNAP-GENE-0.19,MAKER-SCAFFOLD10X_1…
fhe-mir-2162-3p	canonical	GO:MF	binding	GO:0005488	2.81016e-05	4.55127	3956	276	103	16829	MAKER-SCAFFOLD10X_417_PILON-SNAP-GENE-0.18,MAKER-SCAFFOLD10X_2082_PILON-SNAP-GENE-0.3,MAKER-SCAFFOLD10X_303_PILON-SNAP-GENE-0.35,MAKER-SCAFFOLD10X_75_PILON-SNAP-GENE-0.105,MAKER-SCAFFOLD10X_99_PILON-SNAP-GENE-0.84,MAKER-SCAFFOLD10X_549_PILON-SNAP-GENE-0.15,MAKER-SCAFFOLD10X_147_PILON-AUGUSTUS-GENE-0.73,MAKER-SCAFFOLD10X_1549_PILON-SNAP-GENE-0.98,MAKER-SCAFFOLD10X_381_PILON-SNAP-GENE-0.33,MAKER-SC…
fhe-mir-2162-3p	canonical	GO:MF	adenyl nucleotide binding	GO:0030554	3.23697e-05	4.48986	702	276	32	16829	MAKER-SCAFFOLD10X_383_PILON-SNAP-GENE-1.6,AUGUSTUS_MASKED-SCAFFOLD10X_1420_PILON-PROCESSED-GENE-0.60,MAKER-SCAFFOLD10X_1006_PILON-AUGUSTUS-GENE-0.6,MAKER-SCAFFOLD10X_1296_PILON-SNAP-GENE-0.19,MAKER-SCAFFOLD10X_1281_PILON-SNAP-GENE-0.15,MAKER-SCAFFOLD10X_1331_PILON-SNAP-GENE-0.17,MAKER-SCAFFOLD10X_1213_PILON-SNAP-GENE-0.69,MAKER-SCAFFOLD10X_1464_PILON-SNAP-GENE-0.30,MAKER-SCAFFOLD10X_1404_PILON-SN…
fhe-mir-2162-3p	canonical	GO:MF	anion binding	GO:0043168	4.17974e-05	4.37885	898	276	37	16829	MAKER-SCAFFOLD10X_303_PILON-SNAP-GENE-0.35,MAKER-SCAFFOLD10X_381_PILON-SNAP-GENE-0.33,MAKER-SCAFFOLD10X_383_PILON-SNAP-GENE-1.6,AUGUSTUS_MASKED-SCAFFOLD10X_1420_PILON-PROCESSED-GENE-0.60,MAKER-SCAFFOLD10X_1006_PILON-AUGUSTUS-GENE-0.6,MAKER-SCAFFOLD10X_1010_PILON-PRED_GFF_STRINGTIE-GENE-0.79,MAKER-SCAFFOLD10X_1086_PILON-SNAP-GENE-0.93,MAKER-SCAFFOLD10X_1296_PILON-SNAP-GENE-0.19,MAKER-SCAFFOLD10X_1…
fhe-mir-2162-3p	canonical	GO:MF	heterocyclic compound binding	GO:1901363	4.20194e-05	4.37655	937	276	38	16829	MAKER-SCAFFOLD10X_303_PILON-SNAP-GENE-0.35,MAKER-SCAFFOLD10X_381_PILON-SNAP-GENE-0.33,MAKER-SCAFFOLD10X_383_PILON-SNAP-GENE-1.6,AUGUSTUS_MASKED-SCAFFOLD10X_1420_PILON-PROCESSED-GENE-0.60,MAKER-SCAFFOLD10X_1006_PILON-AUGUSTUS-GENE-0.6,MAKER-SCAFFOLD10X_1010_PILON-PRED_GFF_STRINGTIE-GENE-0.79,MAKER-SCAFFOLD10X_1086_PILON-SNAP-GENE-0.93,MAKER-SCAFFOLD10X_1296_PILON-SNAP-GENE-0.19,MAKER-SCAFFOLD10X_1…
fhe-mir-2162-3p	canonical	GO:MF	purine ribonucleoside triphosphate binding	GO:0035639	4.61583e-05	4.33575	825	276	35	16829	MAKER-SCAFFOLD10X_381_PILON-SNAP-GENE-0.33,MAKER-SCAFFOLD10X_383_PILON-SNAP-GENE-1.6,AUGUSTUS_MASKED-SCAFFOLD10X_1420_PILON-PROCESSED-GENE-0.60,MAKER-SCAFFOLD10X_1006_PILON-AUGUSTUS-GENE-0.6,MAKER-SCAFFOLD10X_1010_PILON-PRED_GFF_STRINGTIE-GENE-0.79,MAKER-SCAFFOLD10X_1086_PILON-SNAP-GENE-0.93,MAKER-SCAFFOLD10X_1296_PILON-SNAP-GENE-0.19,MAKER-SCAFFOLD10X_1281_PILON-SNAP-GENE-0.15,MAKER-SCAFFOLD10X_…
fhe-mir-2162-3p	canonical	GO:MF	purine ribonucleotide binding	GO:0032555	5.17703e-05	4.28592	829	276	35	16829	MAKER-SCAFFOLD10X_381_PILON-SNAP-GENE-0.33,MAKER-SCAFFOLD10X_383_PILON-SNAP-GENE-1.6,AUGUSTUS_MASKED-SCAFFOLD10X_1420_PILON-PROCESSED-GENE-0.60,MAKER-SCAFFOLD10X_1006_PILON-AUGUSTUS-GENE-0.6,MAKER-SCAFFOLD10X_1010_PILON-PRED_GFF_STRINGTIE-GENE-0.79,MAKER-SCAFFOLD10X_1086_PILON-SNAP-GENE-0.93,MAKER-SCAFFOLD10X_1296_PILON-SNAP-GENE-0.19,MAKER-SCAFFOLD10X_1281_PILON-SNAP-GENE-0.15,MAKER-SCAFFOLD10X_…
fhe-mir-2162-3p	canonical	GO:MF	ribonucleotide binding	GO:0032553	5.96823e-05	4.22415	834	276	35	16829	MAKER-SCAFFOLD10X_381_PILON-SNAP-GENE-0.33,MAKER-SCAFFOLD10X_383_PILON-SNAP-GENE-1.6,AUGUSTUS_MASKED-SCAFFOLD10X_1420_PILON-PROCESSED-GENE-0.60,MAKER-SCAFFOLD10X_1006_PILON-AUGUSTUS-GENE-0.6,MAKER-SCAFFOLD10X_1010_PILON-PRED_GFF_STRINGTIE-GENE-0.79,MAKER-SCAFFOLD10X_1086_PILON-SNAP-GENE-0.93,MAKER-SCAFFOLD10X_1296_PILON-SNAP-GENE-0.19,MAKER-SCAFFOLD10X_1281_PILON-SNAP-GENE-0.15,MAKER-SCAFFOLD10X_…
fhe-mir-2162-3p	canonical	GO:MF	carbohydrate derivative binding	GO:0097367	7.26695e-05	4.13865	841	276	35	16829	MAKER-SCAFFOLD10X_381_PILON-SNAP-GENE-0.33,MAKER-SCAFFOLD10X_383_PILON-SNAP-GENE-1.6,AUGUSTUS_MASKED-SCAFFOLD10X_1420_PILON-PROCESSED-GENE-0.60,MAKER-SCAFFOLD10X_1006_PILON-AUGUSTUS-GENE-0.6,MAKER-SCAFFOLD10X_1010_PILON-PRED_GFF_STRINGTIE-GENE-0.79,MAKER-SCAFFOLD10X_1086_PILON-SNAP-GENE-0.93,MAKER-SCAFFOLD10X_1296_PILON-SNAP-GENE-0.19,MAKER-SCAFFOLD10X_1281_PILON-SNAP-GENE-0.15,MAKER-SCAFFOLD10X_…
fhe-mir-2162-3p	canonical	GO:MF	ATP binding	GO:0005524	0.000103865	3.98353	666	276	30	16829	MAKER-SCAFFOLD10X_383_PILON-SNAP-GENE-1.6,AUGUSTUS_MASKED-SCAFFOLD10X_1420_PILON-PROCESSED-GENE-0.60,MAKER-SCAFFOLD10X_1006_PILON-AUGUSTUS-GENE-0.6,MAKER-SCAFFOLD10X_1296_PILON-SNAP-GENE-0.19,MAKER-SCAFFOLD10X_1281_PILON-SNAP-GENE-0.15,MAKER-SCAFFOLD10X_1331_PILON-SNAP-GENE-0.17,MAKER-SCAFFOLD10X_1213_PILON-SNAP-GENE-0.69,MAKER-SCAFFOLD10X_1464_PILON-SNAP-GENE-0.30,MAKER-SCAFFOLD10X_1404_PILON-SN…
fhe-mir-2162-3p	canonical	GO:MF	adenyl ribonucleotide binding	GO:0032559	0.00011772	3.92915	670	276	30	16829	MAKER-SCAFFOLD10X_383_PILON-SNAP-GENE-1.6,AUGUSTUS_MASKED-SCAFFOLD10X_1420_PILON-PROCESSED-GENE-0.60,MAKER-SCAFFOLD10X_1006_PILON-AUGUSTUS-GENE-0.6,MAKER-SCAFFOLD10X_1296_PILON-SNAP-GENE-0.19,MAKER-SCAFFOLD10X_1281_PILON-SNAP-GENE-0.15,MAKER-SCAFFOLD10X_1331_PILON-SNAP-GENE-0.17,MAKER-SCAFFOLD10X_1213_PILON-SNAP-GENE-0.69,MAKER-SCAFFOLD10X_1464_PILON-SNAP-GENE-0.30,MAKER-SCAFFOLD10X_1404_PILON-SN…
fhe-mir-2162-3p	canonical	GO:MF	catalytic activity	GO:0003824	0.0031617	2.50008	1991	276	57	16829	MAKER-SCAFFOLD10X_2082_PILON-SNAP-GENE-0.3,MAKER-SCAFFOLD10X_303_PILON-SNAP-GENE-0.35,MAKER-SCAFFOLD10X_75_PILON-SNAP-GENE-0.105,MAKER-SCAFFOLD10X_637_PILON-SNAP-GENE-0.155,MAKER-SCAFFOLD10X_381_PILON-SNAP-GENE-0.33,MAKER-SCAFFOLD10X_431_PILON-SNAP-GENE-0.66,MAKER-SCAFFOLD10X_383_PILON-SNAP-GENE-1.6,MAKER-SCAFFOLD10X_7_PILON-AUGUSTUS-GENE-1.12,AUGUSTUS_MASKED-SCAFFOLD10X_1013_PILON-PROCESSED-GENE…
fhe-mir-2162-3p	canonical	GO:MF	phosphotransferase activity, alcohol group as acceptor	GO:0016773	0.0251937	1.59871	300	276	15	16829	AUGUSTUS_MASKED-SCAFFOLD10X_1420_PILON-PROCESSED-GENE-0.60,MAKER-SCAFFOLD10X_1331_PILON-SNAP-GENE-0.17,MAKER-SCAFFOLD10X_1213_PILON-SNAP-GENE-0.69,MAKER-SCAFFOLD10X_1546_PILON-AUGUSTUS-GENE-0.0,MAKER-SCAFFOLD10X_1404_PILON-SNAP-GENE-0.15,MAKER-SCAFFOLD10X_159_PILON-SNAP-GENE-0.21,MAKER-SCAFFOLD10X_13_PILON-SNAP-GENE-1.69,MAKER-SCAFFOLD10X_305_PILON-SNAP-GENE-0.22,MAKER-SCAFFOLD10X_2132_PILON-SNAP…
fhe-mir-2162-3p	canonical	GO:MF	protein kinase activity	GO:0004672	0.0256415	1.59106	267	276	14	16829	AUGUSTUS_MASKED-SCAFFOLD10X_1420_PILON-PROCESSED-GENE-0.60,MAKER-SCAFFOLD10X_1331_PILON-SNAP-GENE-0.17,MAKER-SCAFFOLD10X_1213_PILON-SNAP-GENE-0.69,MAKER-SCAFFOLD10X_1404_PILON-SNAP-GENE-0.15,MAKER-SCAFFOLD10X_159_PILON-SNAP-GENE-0.21,MAKER-SCAFFOLD10X_13_PILON-SNAP-GENE-1.69,MAKER-SCAFFOLD10X_305_PILON-SNAP-GENE-0.22,MAKER-SCAFFOLD10X_2132_PILON-SNAP-GENE-0.8,MAKER-SCAFFOLD10X_284_PILON-SNAP-GENE…
fhe-mir-2162-3p	canonical	GO:BP	proton transmembrane transport	GO:1902600	2.48031e-09	8.60549	28	276	10	16829	MAKER-SCAFFOLD10X_1149_PILON-SNAP-GENE-0.18,MAKER-SCAFFOLD10X_1007_PILON-AUGUSTUS-GENE-0.79,MAKER-SCAFFOLD10X_166_PILON-SNAP-GENE-0.46,MAKER-SCAFFOLD10X_44_PILON-SNAP-GENE-0.7,MAKER-SCAFFOLD10X_277_PILON-SNAP-GENE-0.86,MAKER-SCAFFOLD10X_317_PILON-SNAP-GENE-0.46,MAKER-SCAFFOLD10X_223_PILON-SNAP-GENE-0.8,MAKER-SCAFFOLD10X_917_PILON-AUGUSTUS-GENE-0.7,MAKER-SCAFFOLD10X_920_PILON-SNAP-GENE-0.36,MAKER-…
fhe-mir-2162-3p	canonical	GO:BP	establishment of localization	GO:0051234	5.52233e-09	8.25788	642	276	37	16829	MAKER-SCAFFOLD10X_1149_PILON-SNAP-GENE-0.18,MAKER-SCAFFOLD10X_1662_PILON-PRED_GFF_STRINGTIE-GENE-0.42,MAKER-SCAFFOLD10X_443_PILON-SNAP-GENE-0.30,MAKER-SCAFFOLD10X_383_PILON-SNAP-GENE-1.6,MAKER-SCAFFOLD10X_2547_PILON-SNAP-GENE-0.18,MAKER-SCAFFOLD10X_1007_PILON-AUGUSTUS-GENE-0.79,MAKER-SCAFFOLD10X_103_PILON-SNAP-GENE-0.100,MAKER-SCAFFOLD10X_1050_PILON-SNAP-GENE-0.11,MAKER-SCAFFOLD10X_1149_PILON-SNA…
fhe-mir-2162-3p	canonical	GO:BP	localization	GO:0051179	8.24513e-09	8.0838	651	276	37	16829	MAKER-SCAFFOLD10X_1149_PILON-SNAP-GENE-0.18,MAKER-SCAFFOLD10X_1662_PILON-PRED_GFF_STRINGTIE-GENE-0.42,MAKER-SCAFFOLD10X_443_PILON-SNAP-GENE-0.30,MAKER-SCAFFOLD10X_383_PILON-SNAP-GENE-1.6,MAKER-SCAFFOLD10X_2547_PILON-SNAP-GENE-0.18,MAKER-SCAFFOLD10X_1007_PILON-AUGUSTUS-GENE-0.79,MAKER-SCAFFOLD10X_103_PILON-SNAP-GENE-0.100,MAKER-SCAFFOLD10X_1050_PILON-SNAP-GENE-0.11,MAKER-SCAFFOLD10X_1149_PILON-SNA…
fhe-mir-2162-3p	canonical	GO:BP	transport	GO:0006810	1.39813e-08	7.85445	631	276	36	16829	MAKER-SCAFFOLD10X_1149_PILON-SNAP-GENE-0.18,MAKER-SCAFFOLD10X_1662_PILON-PRED_GFF_STRINGTIE-GENE-0.42,MAKER-SCAFFOLD10X_443_PILON-SNAP-GENE-0.30,MAKER-SCAFFOLD10X_383_PILON-SNAP-GENE-1.6,MAKER-SCAFFOLD10X_2547_PILON-SNAP-GENE-0.18,MAKER-SCAFFOLD10X_1007_PILON-AUGUSTUS-GENE-0.79,MAKER-SCAFFOLD10X_103_PILON-SNAP-GENE-0.100,MAKER-SCAFFOLD10X_1050_PILON-SNAP-GENE-0.11,MAKER-SCAFFOLD10X_1149_PILON-SNA…
fhe-mir-2162-3p	canonical	GO:BP	transmembrane transport	GO:0055085	2.15061e-08	7.66744	319	276	25	16829	MAKER-SCAFFOLD10X_1149_PILON-SNAP-GENE-0.18,MAKER-SCAFFOLD10X_1662_PILON-PRED_GFF_STRINGTIE-GENE-0.42,MAKER-SCAFFOLD10X_383_PILON-SNAP-GENE-1.6,MAKER-SCAFFOLD10X_1007_PILON-AUGUSTUS-GENE-0.79,MAKER-SCAFFOLD10X_103_PILON-SNAP-GENE-0.100,MAKER-SCAFFOLD10X_1050_PILON-SNAP-GENE-0.11,MAKER-SCAFFOLD10X_166_PILON-SNAP-GENE-0.46,MAKER-SCAFFOLD10X_481_PILON-SNAP-GENE-0.98,MAKER-SCAFFOLD10X_261_PILON-SNAP-…
fhe-mir-2162-3p	canonical	GO:BP	biological_process	GO:0008150	2.97501e-08	7.52651	4155	276	116	16829	MAKER-SCAFFOLD10X_417_PILON-SNAP-GENE-0.18,MAKER-SCAFFOLD10X_2082_PILON-SNAP-GENE-0.3,MAKER-SCAFFOLD10X_303_PILON-SNAP-GENE-0.35,MAKER-SCAFFOLD10X_75_PILON-SNAP-GENE-0.105,MAKER-SCAFFOLD10X_637_PILON-SNAP-GENE-0.155,MAKER-SCAFFOLD10X_549_PILON-SNAP-GENE-0.15,MAKER-SCAFFOLD10X_1149_PILON-SNAP-GENE-0.18,MAKER-SCAFFOLD10X_147_PILON-AUGUSTUS-GENE-0.73,MAKER-SCAFFOLD10X_1662_PILON-PRED_GFF_STRINGTIE-G…
fhe-mir-2162-3p	canonical	GO:BP	cellular process	GO:0009987	7.8027e-07	6.10776	3646	276	102	16829	MAKER-SCAFFOLD10X_417_PILON-SNAP-GENE-0.18,MAKER-SCAFFOLD10X_637_PILON-SNAP-GENE-0.155,MAKER-SCAFFOLD10X_549_PILON-SNAP-GENE-0.15,MAKER-SCAFFOLD10X_1149_PILON-SNAP-GENE-0.18,MAKER-SCAFFOLD10X_147_PILON-AUGUSTUS-GENE-0.73,MAKER-SCAFFOLD10X_1662_PILON-PRED_GFF_STRINGTIE-GENE-0.42,MAKER-SCAFFOLD10X_1660_PILON-PRED_GFF_STRINGTIE-GENE-0.49,MAKER-SCAFFOLD10X_381_PILON-SNAP-GENE-0.33,MAKER-SCAFFOLD10X_4…
fhe-mir-2162-3p	canonical	GO:BP	inorganic cation transmembrane transport	GO:0098662	6.09668e-06	5.21491	91	276	12	16829	MAKER-SCAFFOLD10X_1149_PILON-SNAP-GENE-0.18,MAKER-SCAFFOLD10X_1007_PILON-AUGUSTUS-GENE-0.79,MAKER-SCAFFOLD10X_1050_PILON-SNAP-GENE-0.11,MAKER-SCAFFOLD10X_166_PILON-SNAP-GENE-0.46,MAKER-SCAFFOLD10X_44_PILON-SNAP-GENE-0.7,MAKER-SCAFFOLD10X_277_PILON-SNAP-GENE-0.86,MAKER-SCAFFOLD10X_317_PILON-SNAP-GENE-0.46,MAKER-SCAFFOLD10X_223_PILON-SNAP-GENE-0.8,MAKER-SCAFFOLD10X_546_PILON-SNAP-GENE-0.18,MAKER-SC…
fhe-mir-2162-3p	canonical	GO:BP	monoatomic cation transmembrane transport	GO:0098655	1.26236e-05	4.89882	97	276	12	16829	MAKER-SCAFFOLD10X_1149_PILON-SNAP-GENE-0.18,MAKER-SCAFFOLD10X_1007_PILON-AUGUSTUS-GENE-0.79,MAKER-SCAFFOLD10X_1050_PILON-SNAP-GENE-0.11,MAKER-SCAFFOLD10X_166_PILON-SNAP-GENE-0.46,MAKER-SCAFFOLD10X_44_PILON-SNAP-GENE-0.7,MAKER-SCAFFOLD10X_277_PILON-SNAP-GENE-0.86,MAKER-SCAFFOLD10X_317_PILON-SNAP-GENE-0.46,MAKER-SCAFFOLD10X_223_PILON-SNAP-GENE-0.8,MAKER-SCAFFOLD10X_546_PILON-SNAP-GENE-0.18,MAKER-SC…
fhe-mir-2162-3p	canonical	GO:BP	inorganic ion transmembrane transport	GO:0098660	1.26236e-05	4.89882	97	276	12	16829	MAKER-SCAFFOLD10X_1149_PILON-SNAP-GENE-0.18,MAKER-SCAFFOLD10X_1007_PILON-AUGUSTUS-GENE-0.79,MAKER-SCAFFOLD10X_1050_PILON-SNAP-GENE-0.11,MAKER-SCAFFOLD10X_166_PILON-SNAP-GENE-0.46,MAKER-SCAFFOLD10X_44_PILON-SNAP-GENE-0.7,MAKER-SCAFFOLD10X_277_PILON-SNAP-GENE-0.86,MAKER-SCAFFOLD10X_317_PILON-SNAP-GENE-0.46,MAKER-SCAFFOLD10X_223_PILON-SNAP-GENE-0.8,MAKER-SCAFFOLD10X_546_PILON-SNAP-GENE-0.18,MAKER-SC…
fhe-mir-2162-3p	canonical	GO:BP	monoatomic ion transport	GO:0006811	3.66092e-05	4.43641	224	276	17	16829	MAKER-SCAFFOLD10X_1149_PILON-SNAP-GENE-0.18,MAKER-SCAFFOLD10X_1007_PILON-AUGUSTUS-GENE-0.79,MAKER-SCAFFOLD10X_1050_PILON-SNAP-GENE-0.11,MAKER-SCAFFOLD10X_166_PILON-SNAP-GENE-0.46,MAKER-SCAFFOLD10X_1842_PILON-SNAP-GENE-0.14,MAKER-SCAFFOLD10X_481_PILON-SNAP-GENE-0.98,MAKER-SCAFFOLD10X_323_PILON-SNAP-GENE-0.45,MAKER-SCAFFOLD10X_44_PILON-SNAP-GENE-0.7,MAKER-SCAFFOLD10X_267_PILON-SNAP-GENE-0.50,MAKER-…
fhe-mir-2162-3p	canonical	GO:BP	monoatomic cation transport	GO:0006812	7.55252e-05	4.12191	159	276	14	16829	MAKER-SCAFFOLD10X_1149_PILON-SNAP-GENE-0.18,MAKER-SCAFFOLD10X_1007_PILON-AUGUSTUS-GENE-0.79,MAKER-SCAFFOLD10X_1050_PILON-SNAP-GENE-0.11,MAKER-SCAFFOLD10X_166_PILON-SNAP-GENE-0.46,MAKER-SCAFFOLD10X_481_PILON-SNAP-GENE-0.98,MAKER-SCAFFOLD10X_44_PILON-SNAP-GENE-0.7,MAKER-SCAFFOLD10X_267_PILON-SNAP-GENE-0.50,MAKER-SCAFFOLD10X_277_PILON-SNAP-GENE-0.86,MAKER-SCAFFOLD10X_317_PILON-SNAP-GENE-0.46,MAKER-S…
fhe-mir-2162-3p	canonical	GO:BP	monoatomic ion transmembrane transport	GO:0034220	0.000267744	3.57228	128	276	12	16829	MAKER-SCAFFOLD10X_1149_PILON-SNAP-GENE-0.18,MAKER-SCAFFOLD10X_1007_PILON-AUGUSTUS-GENE-0.79,MAKER-SCAFFOLD10X_1050_PILON-SNAP-GENE-0.11,MAKER-SCAFFOLD10X_166_PILON-SNAP-GENE-0.46,MAKER-SCAFFOLD10X_44_PILON-SNAP-GENE-0.7,MAKER-SCAFFOLD10X_277_PILON-SNAP-GENE-0.86,MAKER-SCAFFOLD10X_317_PILON-SNAP-GENE-0.46,MAKER-SCAFFOLD10X_223_PILON-SNAP-GENE-0.8,MAKER-SCAFFOLD10X_546_PILON-SNAP-GENE-0.18,MAKER-SC…
fhe-mir-2162-3p	canonical	GO:BP	protein phosphorylation	GO:0006468	0.0222581	1.65251	261	276	14	16829	AUGUSTUS_MASKED-SCAFFOLD10X_1420_PILON-PROCESSED-GENE-0.60,MAKER-SCAFFOLD10X_1331_PILON-SNAP-GENE-0.17,MAKER-SCAFFOLD10X_1213_PILON-SNAP-GENE-0.69,MAKER-SCAFFOLD10X_1404_PILON-SNAP-GENE-0.15,MAKER-SCAFFOLD10X_159_PILON-SNAP-GENE-0.21,MAKER-SCAFFOLD10X_13_PILON-SNAP-GENE-1.69,MAKER-SCAFFOLD10X_305_PILON-SNAP-GENE-0.22,MAKER-SCAFFOLD10X_2132_PILON-SNAP-GENE-0.8,MAKER-SCAFFOLD10X_284_PILON-SNAP-GENE…
fhe-mir-2162-3p	canonical	GO:BP	transport along microtubule	GO:0010970	0.0471106	1.32688	8	276	3	16829	MAKER-SCAFFOLD10X_443_PILON-SNAP-GENE-0.30,MAKER-SCAFFOLD10X_253_PILON-SNAP-GENE-0.159,MAKER-SCAFFOLD10X_939_PILON-AUGUSTUS-GENE-0.13
fhe-mir-2162-3p	canonical	GO:BP	intraciliary transport	GO:0042073	0.0471106	1.32688	8	276	3	16829	MAKER-SCAFFOLD10X_443_PILON-SNAP-GENE-0.30,MAKER-SCAFFOLD10X_253_PILON-SNAP-GENE-0.159,MAKER-SCAFFOLD10X_939_PILON-AUGUSTUS-GENE-0.13
fhe-mir-2162-3p	canonical	GO:BP	microtubule-based transport	GO:0099111	0.0471106	1.32688	8	276	3	16829	MAKER-SCAFFOLD10X_443_PILON-SNAP-GENE-0.30,MAKER-SCAFFOLD10X_253_PILON-SNAP-GENE-0.159,MAKER-SCAFFOLD10X_939_PILON-AUGUSTUS-GENE-0.13
fhe-mir-2162-3p	canonical	GO:BP	cytoskeleton-dependent intracellular transport	GO:0030705	0.0471106	1.32688	8	276	3	16829	MAKER-SCAFFOLD10X_443_PILON-SNAP-GENE-0.30,MAKER-SCAFFOLD10X_253_PILON-SNAP-GENE-0.159,MAKER-SCAFFOLD10X_939_PILON-AUGUSTUS-GENE-0.13
fhe-mir-2162-3p	canonical	GO:CC	proton-transporting V-type ATPase complex	GO:0033176	1.59911e-08	7.79612	12	276	7	16829	MAKER-SCAFFOLD10X_1149_PILON-SNAP-GENE-0.18,MAKER-SCAFFOLD10X_1007_PILON-AUGUSTUS-GENE-0.79,MAKER-SCAFFOLD10X_166_PILON-SNAP-GENE-0.46,MAKER-SCAFFOLD10X_44_PILON-SNAP-GENE-0.7,MAKER-SCAFFOLD10X_277_PILON-SNAP-GENE-0.86,MAKER-SCAFFOLD10X_223_PILON-SNAP-GENE-0.8,MAKER-SCAFFOLD10X_920_PILON-SNAP-GENE-0.36
fhe-mir-2162-3p	canonical	GO:CC	membrane	GO:0016020	1.9827e-08	7.70274	1163	276	50	16829	MAKER-SCAFFOLD10X_1124_PILON-SNAP-GENE-0.47,MAKER-SCAFFOLD10X_1149_PILON-SNAP-GENE-0.18,MAKER-SCAFFOLD10X_1662_PILON-PRED_GFF_STRINGTIE-GENE-0.42,MAKER-SCAFFOLD10X_166_PILON-SNAP-GENE-0.17,MAKER-SCAFFOLD10X_1660_PILON-PRED_GFF_STRINGTIE-GENE-0.49,MAKER-SCAFFOLD10X_383_PILON-SNAP-GENE-1.6,MAKER-SCAFFOLD10X_305_PILON-SNAP-GENE-0.17,MAKER-SCAFFOLD10X_2547_PILON-SNAP-GENE-0.18,MAKER-SCAFFOLD10X_1007_…
fhe-mir-2162-3p	canonical	GO:CC	proton-transporting two-sector ATPase complex	GO:0016469	1.37169e-07	6.86274	23	276	8	16829	MAKER-SCAFFOLD10X_1149_PILON-SNAP-GENE-0.18,MAKER-SCAFFOLD10X_1007_PILON-AUGUSTUS-GENE-0.79,MAKER-SCAFFOLD10X_166_PILON-SNAP-GENE-0.46,MAKER-SCAFFOLD10X_44_PILON-SNAP-GENE-0.7,MAKER-SCAFFOLD10X_277_PILON-SNAP-GENE-0.86,MAKER-SCAFFOLD10X_223_PILON-SNAP-GENE-0.8,MAKER-SCAFFOLD10X_920_PILON-SNAP-GENE-0.36,MAKER-SCAFFOLD10X_88_PILON-SNAP-GENE-0.7
fhe-mir-2162-3p	canonical	GO:CC	cellular anatomical entity	GO:0110165	2.50656e-07	6.60092	2377	276	76	16829	MAKER-SCAFFOLD10X_1124_PILON-SNAP-GENE-0.47,MAKER-SCAFFOLD10X_114_PILON-SNAP-GENE-0.90,MAKER-SCAFFOLD10X_1149_PILON-SNAP-GENE-0.18,MAKER-SCAFFOLD10X_147_PILON-AUGUSTUS-GENE-0.73,MAKER-SCAFFOLD10X_1662_PILON-PRED_GFF_STRINGTIE-GENE-0.42,MAKER-SCAFFOLD10X_166_PILON-SNAP-GENE-0.17,MAKER-SCAFFOLD10X_1660_PILON-PRED_GFF_STRINGTIE-GENE-0.49,MAKER-SCAFFOLD10X_381_PILON-SNAP-GENE-0.33,MAKER-SCAFFOLD10X_4…
fhe-mir-2162-3p	canonical	GO:CC	ATPase complex	GO:1904949	3.52506e-07	6.45283	36	276	9	16829	MAKER-SCAFFOLD10X_1149_PILON-SNAP-GENE-0.18,MAKER-SCAFFOLD10X_1007_PILON-AUGUSTUS-GENE-0.79,MAKER-SCAFFOLD10X_166_PILON-SNAP-GENE-0.46,MAKER-SCAFFOLD10X_44_PILON-SNAP-GENE-0.7,MAKER-SCAFFOLD10X_317_PILON-SNAP-GENE-0.51,MAKER-SCAFFOLD10X_277_PILON-SNAP-GENE-0.86,MAKER-SCAFFOLD10X_223_PILON-SNAP-GENE-0.8,MAKER-SCAFFOLD10X_920_PILON-SNAP-GENE-0.36,MAKER-SCAFFOLD10X_88_PILON-SNAP-GENE-0.7
fhe-mir-2162-3p	canonical	GO:CC	cellular_component	GO:0005575	6.96187e-07	6.15727	2479	276	77	16829	MAKER-SCAFFOLD10X_1124_PILON-SNAP-GENE-0.47,MAKER-SCAFFOLD10X_114_PILON-SNAP-GENE-0.90,MAKER-SCAFFOLD10X_1149_PILON-SNAP-GENE-0.18,MAKER-SCAFFOLD10X_147_PILON-AUGUSTUS-GENE-0.73,MAKER-SCAFFOLD10X_1662_PILON-PRED_GFF_STRINGTIE-GENE-0.42,MAKER-SCAFFOLD10X_166_PILON-SNAP-GENE-0.17,MAKER-SCAFFOLD10X_1660_PILON-PRED_GFF_STRINGTIE-GENE-0.49,MAKER-SCAFFOLD10X_381_PILON-SNAP-GENE-0.33,MAKER-SCAFFOLD10X_4…
fhe-mir-2162-3p	canonical	GO:CC	membrane protein complex	GO:0098796	4.77408e-05	4.32111	120	276	12	16829	MAKER-SCAFFOLD10X_1149_PILON-SNAP-GENE-0.18,MAKER-SCAFFOLD10X_1007_PILON-AUGUSTUS-GENE-0.79,MAKER-SCAFFOLD10X_1597_PILON-SNAP-GENE-0.7,MAKER-SCAFFOLD10X_142_PILON-SNAP-GENE-0.84,MAKER-SCAFFOLD10X_166_PILON-SNAP-GENE-0.46,MAKER-SCAFFOLD10X_44_PILON-SNAP-GENE-0.7,MAKER-SCAFFOLD10X_277_PILON-SNAP-GENE-0.86,MAKER-SCAFFOLD10X_223_PILON-SNAP-GENE-0.8,MAKER-SCAFFOLD10X_410_PILON-SNAP-GENE-0.8,MAKER-SCAF…
fhe-mir-2162-3p	canonical	GO:CC	vacuolar proton-transporting V-type ATPase complex	GO:0016471	0.00031948	3.49556	3	276	3	16829	MAKER-SCAFFOLD10X_1007_PILON-AUGUSTUS-GENE-0.79,MAKER-SCAFFOLD10X_44_PILON-SNAP-GENE-0.7,MAKER-SCAFFOLD10X_277_PILON-SNAP-GENE-0.86
fhe-mir-2162-3p	canonical	GO:CC	bounding membrane of organelle	GO:0098588	0.000416339	3.38055	79	276	9	16829	MAKER-SCAFFOLD10X_1007_PILON-AUGUSTUS-GENE-0.79,MAKER-SCAFFOLD10X_1597_PILON-SNAP-GENE-0.7,MAKER-SCAFFOLD10X_13_PILON-SNAP-GENE-0.81,MAKER-SCAFFOLD10X_166_PILON-SNAP-GENE-0.46,MAKER-SCAFFOLD10X_302_PILON-AUGUSTUS-GENE-0.39,MAKER-SCAFFOLD10X_44_PILON-SNAP-GENE-0.7,MAKER-SCAFFOLD10X_277_PILON-SNAP-GENE-0.86,MAKER-SCAFFOLD10X_410_PILON-SNAP-GENE-0.8,MAKER-SCAFFOLD10X_851_PILON-SNAP-GENE-0.27
fhe-mir-2162-3p	canonical	GO:CC	proton-transporting two-sector ATPase complex, catalytic domain	GO:0033178	0.00100686	2.99703	10	276	4	16829	MAKER-SCAFFOLD10X_277_PILON-SNAP-GENE-0.86,MAKER-SCAFFOLD10X_223_PILON-SNAP-GENE-0.8,MAKER-SCAFFOLD10X_920_PILON-SNAP-GENE-0.36,MAKER-SCAFFOLD10X_88_PILON-SNAP-GENE-0.7
fhe-mir-2162-3p	canonical	GO:CC	vacuolar membrane	GO:0005774	0.00231251	2.63592	12	276	4	16829	MAKER-SCAFFOLD10X_1007_PILON-AUGUSTUS-GENE-0.79,MAKER-SCAFFOLD10X_166_PILON-SNAP-GENE-0.46,MAKER-SCAFFOLD10X_44_PILON-SNAP-GENE-0.7,MAKER-SCAFFOLD10X_277_PILON-SNAP-GENE-0.86
fhe-mir-2162-3p	canonical	GO:CC	proton-transporting V-type ATPase, V1 domain	GO:0033180	0.00311755	2.50619	5	276	3	16829	MAKER-SCAFFOLD10X_277_PILON-SNAP-GENE-0.86,MAKER-SCAFFOLD10X_223_PILON-SNAP-GENE-0.8,MAKER-SCAFFOLD10X_920_PILON-SNAP-GENE-0.36
fhe-mir-2162-3p	canonical	GO:CC	vacuole	GO:0005773	0.00329726	2.48185	13	276	4	16829	MAKER-SCAFFOLD10X_1007_PILON-AUGUSTUS-GENE-0.79,MAKER-SCAFFOLD10X_166_PILON-SNAP-GENE-0.46,MAKER-SCAFFOLD10X_44_PILON-SNAP-GENE-0.7,MAKER-SCAFFOLD10X_277_PILON-SNAP-GENE-0.86
fhe-mir-2162-3p	canonical	GO:CC	organelle membrane	GO:0031090	0.00811571	2.09067	169	276	11	16829	MAKER-SCAFFOLD10X_2547_PILON-SNAP-GENE-0.18,MAKER-SCAFFOLD10X_1007_PILON-AUGUSTUS-GENE-0.79,MAKER-SCAFFOLD10X_1597_PILON-SNAP-GENE-0.7,MAKER-SCAFFOLD10X_13_PILON-SNAP-GENE-0.81,MAKER-SCAFFOLD10X_166_PILON-SNAP-GENE-0.46,MAKER-SCAFFOLD10X_302_PILON-AUGUSTUS-GENE-0.39,MAKER-SCAFFOLD10X_44_PILON-SNAP-GENE-0.7,MAKER-SCAFFOLD10X_277_PILON-SNAP-GENE-0.86,MAKER-SCAFFOLD10X_410_PILON-SNAP-GENE-0.8,MAKER-…
fhe-mir-2162-3p	canonical	GO:CC	catalytic complex	GO:1902494	0.0132232	1.87866	274	276	14	16829	MAKER-SCAFFOLD10X_1149_PILON-SNAP-GENE-0.18,MAKER-SCAFFOLD10X_1007_PILON-AUGUSTUS-GENE-0.79,MAKER-SCAFFOLD10X_166_PILON-SNAP-GENE-0.46,MAKER-SCAFFOLD10X_305_PILON-SNAP-GENE-0.22,MAKER-SCAFFOLD10X_229_PILON-SNAP-GENE-0.12,MAKER-SCAFFOLD10X_44_PILON-SNAP-GENE-0.7,MAKER-SCAFFOLD10X_485_PILON-SNAP-GENE-0.86,MAKER-SCAFFOLD10X_317_PILON-SNAP-GENE-0.51,MAKER-SCAFFOLD10X_277_PILON-SNAP-GENE-0.86,MAKER-SC…
fhe-mir-2162-3p	canonical	GO:CC	membrane-bounded organelle	GO:0043227	0.01945	1.71108	877	276	29	16829	MAKER-SCAFFOLD10X_147_PILON-AUGUSTUS-GENE-0.73,MAKER-SCAFFOLD10X_443_PILON-SNAP-GENE-0.30,MAKER-SCAFFOLD10X_2547_PILON-SNAP-GENE-0.18,MAKER-SCAFFOLD10X_1007_PILON-AUGUSTUS-GENE-0.79,MAKER-SCAFFOLD10X_1086_PILON-SNAP-GENE-0.93,MAKER-SCAFFOLD10X_1281_PILON-SNAP-GENE-0.15,MAKER-SCAFFOLD10X_1149_PILON-SNAP-GENE-0.9,MAKER-SCAFFOLD10X_1597_PILON-SNAP-GENE-0.7,MAKER-SCAFFOLD10X_1697_PILON-SNAP-GENE-0.10…
fhe-mir-2162-3p	canonical	GO:CC	protein-containing complex	GO:0032991	0.0266047	1.57504	722	276	25	16829	MAKER-SCAFFOLD10X_1149_PILON-SNAP-GENE-0.18,MAKER-SCAFFOLD10X_443_PILON-SNAP-GENE-0.30,MAKER-SCAFFOLD10X_1007_PILON-AUGUSTUS-GENE-0.79,MAKER-SCAFFOLD10X_1149_PILON-SNAP-GENE-0.9,MAKER-SCAFFOLD10X_1597_PILON-SNAP-GENE-0.7,MAKER-SCAFFOLD10X_1697_PILON-SNAP-GENE-0.105,MAKER-SCAFFOLD10X_157_PILON-SNAP-GENE-0.181,MAKER-SCAFFOLD10X_142_PILON-SNAP-GENE-0.84,MAKER-SCAFFOLD10X_166_PILON-SNAP-GENE-0.46,MAK…
fhe-mir-2162-3p	canonical	GO:CC	cytoplasm	GO:0005737	0.0269587	1.5693	558	276	21	16829	MAKER-SCAFFOLD10X_2547_PILON-SNAP-GENE-0.18,MAKER-SCAFFOLD10X_724_PILON-SNAP-GENE-0.108,MAKER-SCAFFOLD10X_1007_PILON-AUGUSTUS-GENE-0.79,MAKER-SCAFFOLD10X_1296_PILON-SNAP-GENE-0.19,MAKER-SCAFFOLD10X_1597_PILON-SNAP-GENE-0.7,MAKER-SCAFFOLD10X_13_PILON-SNAP-GENE-0.81,MAKER-SCAFFOLD10X_142_PILON-SNAP-GENE-0.84,MAKER-SCAFFOLD10X_166_PILON-SNAP-GENE-0.46,MAKER-SCAFFOLD10X_305_PILON-SNAP-GENE-0.22,MAKER…
fhe-mir-2162-3p	IsomiR 5`-1	GO:MF	molecular_function	GO:0003674	4.07141e-11	10.3903	5431	331	170	16829	AUGUSTUS_MASKED-SCAFFOLD10X_349_PILON-PROCESSED-GENE-0.70,MAKER-SCAFFOLD10X_1010_PILON-AUGUSTUS-GENE-0.20,MAKER-SCAFFOLD10X_1013_PILON-AUGUSTUS-GENE-0.86,AUGUSTUS_MASKED-SCAFFOLD10X_886_PILON-PROCESSED-GENE-0.13,MAKER-SCAFFOLD10X_1086_PILON-SNAP-GENE-0.99,MAKER-SCAFFOLD10X_1074_PILON-SNAP-GENE-0.112,MAKER-SCAFFOLD10X_1035_PILON-AUGUSTUS-GENE-0.15,MAKER-SCAFFOLD10X_1075_PILON-SNAP-GENE-0.16,MAKER-…
fhe-mir-2162-3p	IsomiR 5`-1	GO:MF	protein binding	GO:0005515	1.01731e-07	6.99255	1324	331	60	16829	AUGUSTUS_MASKED-SCAFFOLD10X_349_PILON-PROCESSED-GENE-0.70,AUGUSTUS_MASKED-SCAFFOLD10X_886_PILON-PROCESSED-GENE-0.13,MAKER-SCAFFOLD10X_1074_PILON-SNAP-GENE-0.112,MAKER-SCAFFOLD10X_1125_PILON-SNAP-GENE-0.122,MAKER-SCAFFOLD10X_1165_PILON-SNAP-GENE-0.17,MAKER-SCAFFOLD10X_1149_PILON-SNAP-GENE-0.13,MAKER-SCAFFOLD10X_1637_PILON-SNAP-GENE-0.25,MAKER-SCAFFOLD10X_1373_PILON-SNAP-GENE-0.99,MAKER-SCAFFOLD10X…
fhe-mir-2162-3p	IsomiR 5`-1	GO:MF	binding	GO:0005488	8.41979e-07	6.0747	3956	331	124	16829	AUGUSTUS_MASKED-SCAFFOLD10X_349_PILON-PROCESSED-GENE-0.70,MAKER-SCAFFOLD10X_1010_PILON-AUGUSTUS-GENE-0.20,MAKER-SCAFFOLD10X_1013_PILON-AUGUSTUS-GENE-0.86,AUGUSTUS_MASKED-SCAFFOLD10X_886_PILON-PROCESSED-GENE-0.13,MAKER-SCAFFOLD10X_1074_PILON-SNAP-GENE-0.112,MAKER-SCAFFOLD10X_1075_PILON-SNAP-GENE-0.16,MAKER-SCAFFOLD10X_1198_PILON-SNAP-GENE-0.53,MAKER-SCAFFOLD10X_1296_PILON-SNAP-GENE-0.11,MAKER-SCAF…
fhe-mir-2162-3p	IsomiR 5`-1	GO:MF	metal ion binding	GO:0046872	3.98826e-05	4.39922	629	331	33	16829	MAKER-SCAFFOLD10X_1010_PILON-AUGUSTUS-GENE-0.20,MAKER-SCAFFOLD10X_1013_PILON-AUGUSTUS-GENE-0.86,MAKER-SCAFFOLD10X_1074_PILON-SNAP-GENE-0.112,MAKER-SCAFFOLD10X_1075_PILON-SNAP-GENE-0.16,MAKER-SCAFFOLD10X_167_PILON-SNAP-GENE-0.40,MAKER-SCAFFOLD10X_203_PILON-SNAP-GENE-0.68,MAKER-SCAFFOLD10X_238_PILON-SNAP-GENE-0.100,MAKER-SCAFFOLD10X_217_PILON-SNAP-GENE-1.134,MAKER-SCAFFOLD10X_485_PILON-SNAP-GENE-0.…
fhe-mir-2162-3p	IsomiR 5`-1	GO:MF	cation binding	GO:0043169	4.77186e-05	4.32131	634	331	33	16829	MAKER-SCAFFOLD10X_1010_PILON-AUGUSTUS-GENE-0.20,MAKER-SCAFFOLD10X_1013_PILON-AUGUSTUS-GENE-0.86,MAKER-SCAFFOLD10X_1074_PILON-SNAP-GENE-0.112,MAKER-SCAFFOLD10X_1075_PILON-SNAP-GENE-0.16,MAKER-SCAFFOLD10X_167_PILON-SNAP-GENE-0.40,MAKER-SCAFFOLD10X_203_PILON-SNAP-GENE-0.68,MAKER-SCAFFOLD10X_238_PILON-SNAP-GENE-0.100,MAKER-SCAFFOLD10X_217_PILON-SNAP-GENE-1.134,MAKER-SCAFFOLD10X_485_PILON-SNAP-GENE-0.…
fhe-mir-2162-3p	IsomiR 5`-1	GO:MF	catalytic activity	GO:0003824	4.89576e-05	4.31018	1991	331	71	16829	MAKER-SCAFFOLD10X_1010_PILON-AUGUSTUS-GENE-0.20,MAKER-SCAFFOLD10X_1086_PILON-SNAP-GENE-0.99,MAKER-SCAFFOLD10X_1074_PILON-SNAP-GENE-0.112,MAKER-SCAFFOLD10X_1035_PILON-AUGUSTUS-GENE-0.15,MAKER-SCAFFOLD10X_1257_PILON-SNAP-GENE-0.66,MAKER-SCAFFOLD10X_1198_PILON-SNAP-GENE-0.53,MAKER-SCAFFOLD10X_1296_PILON-SNAP-GENE-0.11,MAKER-SCAFFOLD10X_1149_PILON-SNAP-GENE-0.13,MAKER-SCAFFOLD10X_13_PILON-SNAP-GENE-2…
fhe-mir-2162-3p	IsomiR 5`-1	GO:MF	small molecule binding	GO:0036094	8.91419e-05	4.04992	1522	331	58	16829	MAKER-SCAFFOLD10X_1010_PILON-AUGUSTUS-GENE-0.20,MAKER-SCAFFOLD10X_1013_PILON-AUGUSTUS-GENE-0.86,MAKER-SCAFFOLD10X_1074_PILON-SNAP-GENE-0.112,MAKER-SCAFFOLD10X_1075_PILON-SNAP-GENE-0.16,MAKER-SCAFFOLD10X_1198_PILON-SNAP-GENE-0.53,MAKER-SCAFFOLD10X_1296_PILON-SNAP-GENE-0.11,MAKER-SCAFFOLD10X_1149_PILON-SNAP-GENE-0.13,MAKER-SCAFFOLD10X_1749_PILON-SNAP-GENE-0.7,MAKER-SCAFFOLD10X_167_PILON-SNAP-GENE-0…
fhe-mir-2162-3p	IsomiR 5`-1	GO:MF	ion binding	GO:0043167	0.000151846	3.8186	1472	331	56	16829	MAKER-SCAFFOLD10X_1010_PILON-AUGUSTUS-GENE-0.20,MAKER-SCAFFOLD10X_1013_PILON-AUGUSTUS-GENE-0.86,MAKER-SCAFFOLD10X_1074_PILON-SNAP-GENE-0.112,MAKER-SCAFFOLD10X_1075_PILON-SNAP-GENE-0.16,MAKER-SCAFFOLD10X_1198_PILON-SNAP-GENE-0.53,MAKER-SCAFFOLD10X_1296_PILON-SNAP-GENE-0.11,MAKER-SCAFFOLD10X_1149_PILON-SNAP-GENE-0.13,MAKER-SCAFFOLD10X_1749_PILON-SNAP-GENE-0.7,MAKER-SCAFFOLD10X_167_PILON-SNAP-GENE-0…
fhe-mir-2162-3p	IsomiR 5`-1	GO:MF	carbonate dehydratase activity	GO:0004089	0.0186931	1.72832	6	331	3	16829	MAKER-SCAFFOLD10X_815_PILON-SNAP-GENE-1.86,MAKER-SCAFFOLD10X_815_PILON-SNAP-GENE-1.109,MAKER-SCAFFOLD10X_1632_PILON-SNAP-GENE-0.6
fhe-mir-2162-3p	IsomiR 5`-1	GO:MF	transferase activity	GO:0016740	0.0208592	1.6807	779	331	31	16829	MAKER-SCAFFOLD10X_1074_PILON-SNAP-GENE-0.112,MAKER-SCAFFOLD10X_1149_PILON-SNAP-GENE-0.13,MAKER-SCAFFOLD10X_1749_PILON-SNAP-GENE-0.7,MAKER-SCAFFOLD10X_1453_PILON-AUGUSTUS-GENE-0.58,MAKER-SCAFFOLD10X_203_PILON-SNAP-GENE-0.68,MAKER-SCAFFOLD10X_26_PILON-AUGUSTUS-GENE-0.7,MAKER-SCAFFOLD10X_486_PILON-PRED_GFF_STRINGTIE-GENE-0.53,MAKER-SCAFFOLD10X_267_PILON-SNAP-GENE-0.52,MAKER-SCAFFOLD10X_318_PILON-PRE…
fhe-mir-2162-3p	IsomiR 5`-1	GO:MF	transition metal ion binding	GO:0046914	0.02208	1.656	200	331	13	16829	MAKER-SCAFFOLD10X_1013_PILON-AUGUSTUS-GENE-0.86,MAKER-SCAFFOLD10X_1074_PILON-SNAP-GENE-0.112,MAKER-SCAFFOLD10X_1075_PILON-SNAP-GENE-0.16,MAKER-SCAFFOLD10X_217_PILON-SNAP-GENE-1.134,MAKER-SCAFFOLD10X_267_PILON-SNAP-GENE-0.52,MAKER-SCAFFOLD10X_203_PILON-SNAP-GENE-0.85,MAKER-SCAFFOLD10X_342_PILON-SNAP-GENE-0.29,MAKER-SCAFFOLD10X_815_PILON-SNAP-GENE-1.86,MAKER-SCAFFOLD10X_97_PILON-SNAP-GENE-0.81,MAKE…
fhe-mir-2162-3p	IsomiR 5`-1	GO:MF	catalytic activity, acting on a protein	GO:0140096	0.026866	1.5708	683	331	28	16829	MAKER-SCAFFOLD10X_1074_PILON-SNAP-GENE-0.112,MAKER-SCAFFOLD10X_1149_PILON-SNAP-GENE-0.13,MAKER-SCAFFOLD10X_13_PILON-SNAP-GENE-2.144,MAKER-SCAFFOLD10X_1749_PILON-SNAP-GENE-0.7,MAKER-SCAFFOLD10X_1606_PILON-AUGUSTUS-GENE-0.44,MAKER-SCAFFOLD10X_1373_PILON-SNAP-GENE-0.99,MAKER-SCAFFOLD10X_1656_PILON-AUGUSTUS-GENE-0.18,MAKER-SCAFFOLD10X_267_PILON-SNAP-GENE-0.52,MAKER-SCAFFOLD10X_203_PILON-SNAP-GENE-0.8…
fhe-mir-2162-3p	IsomiR 5`-1	GO:MF	ubiquitin-protein transferase activity	GO:0004842	0.0345872	1.46108	46	331	6	16829	MAKER-SCAFFOLD10X_1074_PILON-SNAP-GENE-0.112,MAKER-SCAFFOLD10X_267_PILON-SNAP-GENE-0.52,MAKER-SCAFFOLD10X_203_PILON-SNAP-GENE-0.85,MAKER-SCAFFOLD10X_598_PILON-AUGUSTUS-GENE-1.163,MAKER-SCAFFOLD10X_534_PILON-SNAP-GENE-0.52,MAKER-SCAFFOLD10X_80_PILON-SNAP-GENE-0.156
fhe-mir-2162-3p	IsomiR 5`-1	GO:MF	hydro-lyase activity	GO:0016836	0.0369957	1.43185	17	331	4	16829	MAKER-SCAFFOLD10X_1296_PILON-SNAP-GENE-0.11,MAKER-SCAFFOLD10X_815_PILON-SNAP-GENE-1.86,MAKER-SCAFFOLD10X_815_PILON-SNAP-GENE-1.109,MAKER-SCAFFOLD10X_1632_PILON-SNAP-GENE-0.6
fhe-mir-2162-3p	IsomiR 5`-1	GO:MF	carbon-oxygen lyase activity	GO:0016835	0.0468323	1.32945	18	331	4	16829	MAKER-SCAFFOLD10X_1296_PILON-SNAP-GENE-0.11,MAKER-SCAFFOLD10X_815_PILON-SNAP-GENE-1.86,MAKER-SCAFFOLD10X_815_PILON-SNAP-GENE-1.109,MAKER-SCAFFOLD10X_1632_PILON-SNAP-GENE-0.6
fhe-mir-2162-3p	IsomiR 5`-1	GO:MF	zinc ion binding	GO:0008270	0.0477329	1.32118	162	331	11	16829	MAKER-SCAFFOLD10X_1013_PILON-AUGUSTUS-GENE-0.86,MAKER-SCAFFOLD10X_1074_PILON-SNAP-GENE-0.112,MAKER-SCAFFOLD10X_1075_PILON-SNAP-GENE-0.16,MAKER-SCAFFOLD10X_267_PILON-SNAP-GENE-0.52,MAKER-SCAFFOLD10X_203_PILON-SNAP-GENE-0.85,MAKER-SCAFFOLD10X_342_PILON-SNAP-GENE-0.29,MAKER-SCAFFOLD10X_815_PILON-SNAP-GENE-1.86,MAKER-SCAFFOLD10X_97_PILON-SNAP-GENE-0.81,MAKER-SCAFFOLD10X_815_PILON-SNAP-GENE-1.109,MAKE…
fhe-mir-2162-3p	IsomiR 5`-1	GO:BP	protein modification process	GO:0036211	0.001193	2.92336	496	331	26	16829	MAKER-SCAFFOLD10X_1074_PILON-SNAP-GENE-0.112,MAKER-SCAFFOLD10X_1125_PILON-SNAP-GENE-0.122,MAKER-SCAFFOLD10X_1149_PILON-SNAP-GENE-0.13,MAKER-SCAFFOLD10X_1749_PILON-SNAP-GENE-0.7,MAKER-SCAFFOLD10X_1373_PILON-SNAP-GENE-0.99,MAKER-SCAFFOLD10X_318_PILON-PRED_GFF_STRINGTIE-GENE-0.29,MAKER-SCAFFOLD10X_203_PILON-SNAP-GENE-0.85,MAKER-SCAFFOLD10X_342_PILON-SNAP-GENE-0.29,MAKER-SCAFFOLD10X_4_PILON-AUGUSTUS-…
fhe-mir-2162-3p	IsomiR 5`-1	GO:BP	biological_process	GO:0008150	0.00159696	2.79671	4155	331	117	16829	MAKER-SCAFFOLD10X_1010_PILON-AUGUSTUS-GENE-0.20,MAKER-SCAFFOLD10X_1013_PILON-AUGUSTUS-GENE-0.86,MAKER-SCAFFOLD10X_1086_PILON-SNAP-GENE-0.99,MAKER-SCAFFOLD10X_1074_PILON-SNAP-GENE-0.112,MAKER-SCAFFOLD10X_1198_PILON-SNAP-GENE-0.53,MAKER-SCAFFOLD10X_1296_PILON-SNAP-GENE-0.11,MAKER-SCAFFOLD10X_1125_PILON-SNAP-GENE-0.122,MAKER-SCAFFOLD10X_1282_PILON-SNAP-GENE-0.2,MAKER-SCAFFOLD10X_1149_PILON-SNAP-GENE…
fhe-mir-2162-3p	IsomiR 5`-1	GO:BP	macromolecule modification	GO:0043412	0.00613163	2.21242	545	331	26	16829	MAKER-SCAFFOLD10X_1074_PILON-SNAP-GENE-0.112,MAKER-SCAFFOLD10X_1125_PILON-SNAP-GENE-0.122,MAKER-SCAFFOLD10X_1149_PILON-SNAP-GENE-0.13,MAKER-SCAFFOLD10X_1749_PILON-SNAP-GENE-0.7,MAKER-SCAFFOLD10X_1373_PILON-SNAP-GENE-0.99,MAKER-SCAFFOLD10X_318_PILON-PRED_GFF_STRINGTIE-GENE-0.29,MAKER-SCAFFOLD10X_203_PILON-SNAP-GENE-0.85,MAKER-SCAFFOLD10X_342_PILON-SNAP-GENE-0.29,MAKER-SCAFFOLD10X_4_PILON-AUGUSTUS-…
fhe-mir-2162-3p	IsomiR 5`-1	GO:BP	cellular process	GO:0009987	0.0113236	1.94601	3646	331	102	16829	MAKER-SCAFFOLD10X_1013_PILON-AUGUSTUS-GENE-0.86,MAKER-SCAFFOLD10X_1086_PILON-SNAP-GENE-0.99,MAKER-SCAFFOLD10X_1198_PILON-SNAP-GENE-0.53,MAKER-SCAFFOLD10X_1296_PILON-SNAP-GENE-0.11,MAKER-SCAFFOLD10X_1125_PILON-SNAP-GENE-0.122,MAKER-SCAFFOLD10X_1282_PILON-SNAP-GENE-0.2,MAKER-SCAFFOLD10X_1149_PILON-SNAP-GENE-0.13,MAKER-SCAFFOLD10X_1335_PILON-SNAP-GENE-0.68,MAKER-SCAFFOLD10X_125_PILON-SNAP-GENE-0.19,…
fhe-mir-2162-3p	IsomiR 5`-1	GO:CC	cellular_component	GO:0005575	4.29459e-06	5.36708	2479	331	86	16829	AUGUSTUS_MASKED-SCAFFOLD10X_1435_PILON-PROCESSED-GENE-0.25,MAKER-SCAFFOLD10X_1010_PILON-AUGUSTUS-GENE-0.20,MAKER-SCAFFOLD10X_1086_PILON-SNAP-GENE-0.99,MAKER-SCAFFOLD10X_1282_PILON-SNAP-GENE-0.2,MAKER-SCAFFOLD10X_125_PILON-SNAP-GENE-0.19,MAKER-SCAFFOLD10X_167_PILON-SNAP-GENE-0.40,MAKER-SCAFFOLD10X_1373_PILON-SNAP-GENE-0.91,MAKER-SCAFFOLD10X_1445_PILON-AUGUSTUS-GENE-0.4,MAKER-SCAFFOLD10X_13_PILON-S…
fhe-mir-2162-3p	IsomiR 5`-1	GO:CC	cellular anatomical entity	GO:0110165	2.60374e-05	4.5844	2377	331	81	16829	AUGUSTUS_MASKED-SCAFFOLD10X_1435_PILON-PROCESSED-GENE-0.25,MAKER-SCAFFOLD10X_1010_PILON-AUGUSTUS-GENE-0.20,MAKER-SCAFFOLD10X_1086_PILON-SNAP-GENE-0.99,MAKER-SCAFFOLD10X_1282_PILON-SNAP-GENE-0.2,MAKER-SCAFFOLD10X_125_PILON-SNAP-GENE-0.19,MAKER-SCAFFOLD10X_167_PILON-SNAP-GENE-0.40,MAKER-SCAFFOLD10X_1373_PILON-SNAP-GENE-0.91,MAKER-SCAFFOLD10X_1445_PILON-AUGUSTUS-GENE-0.4,MAKER-SCAFFOLD10X_13_PILON-S…
fhe-mir-2162-3p	IsomiR 5`-1	GO:CC	membrane	GO:0016020	0.00845457	2.07291	1163	331	42	16829	AUGUSTUS_MASKED-SCAFFOLD10X_1435_PILON-PROCESSED-GENE-0.25,MAKER-SCAFFOLD10X_1010_PILON-AUGUSTUS-GENE-0.20,MAKER-SCAFFOLD10X_1086_PILON-SNAP-GENE-0.99,MAKER-SCAFFOLD10X_167_PILON-SNAP-GENE-0.40,MAKER-SCAFFOLD10X_1445_PILON-AUGUSTUS-GENE-0.4,MAKER-SCAFFOLD10X_137_PILON-AUGUSTUS-GENE-0.4,MAKER-SCAFFOLD10X_238_PILON-SNAP-GENE-0.100,MAKER-SCAFFOLD10X_2232_PILON-SNAP-GENE-0.16,MAKER-SCAFFOLD10X_209_PI…
fhe-mir-2162-3p	IsomiR 5`-1	GO:CC	CCR4-NOT core complex	GO:0030015	0.0331929	1.47896	2	331	2	16829	MAKER-SCAFFOLD10X_125_PILON-SNAP-GENE-0.19,MAKER-SCAFFOLD10X_2466_PILON-SNAP-GENE-0.3
fhe-mir-2162-3p	IsomiR 5`-1	GO:CC	CCR4-NOT complex	GO:0030014	0.0337677	1.4715	8	331	3	16829	MAKER-SCAFFOLD10X_125_PILON-SNAP-GENE-0.19,MAKER-SCAFFOLD10X_2466_PILON-SNAP-GENE-0.3,MAKER-SCAFFOLD10X_534_PILON-SNAP-GENE-0.52
