# Supplementary material for: Dynamic shifts in isomiR profiles during parasite maturation of Fasciola hepatica
Source: RNA Biol. 2025 Jul 31;22(1):1–22. doi: 10.1080/15476286.2025.2538271 (PMC12320863; doi:10.1080/15476286.2025.2538271)
Supplement: Supplementary file 1.xlsx [file KRNB_A_2538271_SM8892.xlsx]

## Sheet: miRNA read abundance
Supplementary File 1.1: Summary of miRNA and isomiRs sequencing results in all replicates for the Fasciola Hepatica Life stages (3p = alterations to 3 end, 5p = alteration to 5 end, miRNA = canonical structure)
NEJ 1										NEJ 2										NEJ 3										JUV 1										JUV 2
miRNA	Canonical sequence	Tag sequence	Type	Strand alteration	nt difference	count	rpm			miRNA	Canonical sequence	Tag sequence	Type	Strand alteration	nt difference	count	rpm			miRNA	Canonical sequence	Tag sequence	Type	Strand alteration	nt difference	count	rpm			miRNA	Canonical sequence	Tag sequence	Type	Strand alteration	nt difference	count	rpm			miRNA	Canonical sequence	Tag sequence	Type	Strand alteration	nt difference	count	rpm
fhe-miR-125b-5p	CCCCUGAGACUGAUAAUUGCUC	Canonical	miRNA	miRNA		243656	136834			fhe-miR-125b-5p	CCCCUGAGACUGAUAAUUGCUC	Canonical	miRNA	miRNA		266527	152436			fhe-miR-125b-5p	CCCCUGAGACUGAUAAUUGCUC	Canonical	miRNA	miRNA		224471	154631			fhe-miR-125b-5p	CCCCUGAGACUGAUAAUUGCUC	Canonical	miRNA	miRNA		260775	219163			fhe-miR-125b-5p	CCCCUGAGACUGAUAAUUGCUC	Canonical	miRNA	miRNA		448526	249975
fhe-miR-1b-3p	UGGAAUGUUGUGAAGUAUGUAC	UGGAAUGUUGUGAAGUAUGU	3p	iso_3p_truncated	2	160874	90344.8			fhe-miR-71a-5p	UGAAAGACGAUGGUAGUGAGAUG	UGAAAGACGAUGGUAGUGAGAU	3p	iso_3p_truncated	1	164781	94244			fhe-miR-1b-3p	UGGAAUGUUGUGAAGUAUGUAC	UGGAAUGUUGUGAAGUAUGU	3p	iso_3p_truncated	2	134598	92720.2			fhe-miR-71a-5p	UGAAAGACGAUGGUAGUGAGAUG	UGAAAGACGAUGGUAGUGAGAU	3p	iso_3p_truncated	1	94913	79767.6			fhe-miR-71a-5p	UGAAAGACGAUGGUAGUGAGAUG	UGAAAGACGAUGGUAGUGAGAU	3p	iso_3p_truncated	1	210390	117256
fhe-miR-71a-5p	UGAAAGACGAUGGUAGUGAGAUG	UGAAAGACGAUGGUAGUGAGAU	3p	iso_3p_truncated	1	126379	70972.8			fhe-miR-1b-3p	UGGAAUGUUGUGAAGUAUGUAC	Canonical	miRNA	miRNA		136875	78283.6			fhe-miR-71a-5p	UGAAAGACGAUGGUAGUGAGAUG	UGAAAGACGAUGGUAGUGAGAU	3p	iso_3p_truncated	1	93947	64717			fhe-bantam-3p	UGAGAUCGCGAUUAAAGCUGGU	Canonical	miRNA	miRNA		72895	61263			fhe-bantam-3p	UGAGAUCGCGAUUAAAGCUGGU	Canonical	miRNA	miRNA		94939	52912
fhe-miR-125b-5p	CCCCUGAGACUGAUAAUUGCUC	CCCCUGAGACUGAUAAUUGCU	3p	iso_3p_truncated	1	114428	64261.3			fhe-miR-1b-3p	UGGAAUGUUGUGAAGUAUGUAC	UGGAAUGUUGUGAAGUAUGU	3p	iso_3p_truncated	2	122449	70032.8			fhe-miR-1b-3p	UGGAAUGUUGUGAAGUAUGUAC	Canonical	miRNA	miRNA		77556	53425.8			fhe-miR-1b-3p	UGGAAUGUUGUGAAGUAUGUAC	Canonical	miRNA	miRNA		63491	53359.7			fhe-miR-1b-3p	UGGAAUGUUGUGAAGUAUGUAC	Canonical	miRNA	miRNA		70782	39448.7
fhe-miR-1b-3p	UGGAAUGUUGUGAAGUAUGUAC	Canonical	miRNA	miRNA		112272	63050.5			fhe-miR-125b-5p	CCCCUGAGACUGAUAAUUGCUC	CCCCUGAGACUGAUAAUUGCU	3p	iso_3p_truncated	1	88999	50901.6			fhe-miR-125b-5p	CCCCUGAGACUGAUAAUUGCUC	CCCCUGAGACUGAUAAUUGCU	3p	iso_3p_truncated	1	72996	50284.6			fhe-miR-1b-3p	UGGAAUGUUGUGAAGUAUGUAC	UGGAAUGUUGUGAAGUAUGU	3p	iso_3p_truncated	2	37028	31119.4			fhe-miR-10-5p	AACCCUGUAGACCCGAGUUUGCA	AACCCUGUAGACCCGAGUUUGC	3p	iso_3p_truncated	1	64149	35751.9
fhe-miR-71a-5p	UGAAAGACGAUGGUAGUGAGAUG	UGAAAGACGAUGGUAGUGAGA	3p	iso_3p_truncated	2	84502	47455.3			fhe-miR-71a-5p	UGAAAGACGAUGGUAGUGAGAUG	UGAAAGACGAUGGUAGUGAGA	3p	iso_3p_truncated	2	69242	39601.9			fhe-miR-71a-5p	UGAAAGACGAUGGUAGUGAGAUG	UGAAAGACGAUGGUAGUGAGA	3p	iso_3p_truncated	2	60132	41423			fhe-miR-10-5p	AACCCUGUAGACCCGAGUUUGCA	AACCCUGUAGACCCGAGUUUGC	3p	iso_3p_truncated	1	35449	29792.4			fhe-miR-1b-3p	UGGAAUGUUGUGAAGUAUGUAC	UGGAAUGUUGUGAAGUAUGU	3p	iso_3p_truncated	2	50328	28049.1
fhe-miR-1b-3p	UGGAAUGUUGUGAAGUAUGUAC	UGGAAUGUUGUGAAGUAUGUA	3p	iso_3p_truncated	1	64669	36317.3			fhe-miR-1b-3p	UGGAAUGUUGUGAAGUAUGUAC	UGGAAUGUUGUGAAGUAUGUA	3p	iso_3p_truncated	1	63639	36397.4			fhe-miR-1b-3p	UGGAAUGUUGUGAAGUAUGUAC	UGGAAUGUUGUGAAGUAUGUA	3p	iso_3p_truncated	1	56768	39105.6			fhe-miR-190a-5p	AGAUAUGUUUGGGUUACUUGGUG	Canonical	miRNA	miRNA		35005	29419.2			fhe-miR-125b-5p	CCCCUGAGACUGAUAAUUGCUC	CCCCUGAGACUGAUAAUUGCU	3p	iso_3p_truncated	1	46183	25739
fhe-miR-71a-5p	UGAAAGACGAUGGUAGUGAGAUG	Canonical	miRNA	miRNA		47810	26849.5			fhe-miR-1b-3p	UGGAAUGUUGUGAAGUAUGUAC	UGGAAUGUUGUGAAGUAUGUACU	3p	iso_3p_extended	1	40277	23035.8			fhe-miR-71a-5p	UGAAAGACGAUGGUAGUGAGAUG	Canonical	miRNA	miRNA		36015	24809.6			fhe-miR-125b-5p	CCCCUGAGACUGAUAAUUGCUC	CCCCUGAGACUGAUAAUUGCU	3p	iso_3p_truncated	1	29255	24586.7			fhe-miR-71a-5p	UGAAAGACGAUGGUAGUGAGAUG	Canonical	miRNA	miRNA		45277	25234.1
fhe-miR-71c-5p	UGAAAGACAUGGGUAAUGAGGU	Canonical	miRNA	miRNA		45250	25411.8			fhe-miR-71a-5p	UGAAAGACGAUGGUAGUGAGAUG	Canonical	miRNA	miRNA		35113	20082.3			fhe-miR-61-3p	AUGACUAGAAAGUGCACUCACUU	UGACUAGAAAGUGCACUCACU	both	iso_both	2	35270	24296.4			fhe-miR-190a-5p	AGAUAUGUUUGGGUUACUUGGUG	AGAUAUGUUUGGGUUACUUGGU	3p	iso_3p_truncated	1	27790	23355.5			fhe-miR-190a-5p	AGAUAUGUUUGGGUUACUUGGUG	Canonical	miRNA	miRNA		44892	25019.5
fhe-miR-61-3p	AUGACUAGAAAGUGCACUCACUU	UGACUAGAAAGUGCACUCACU	both	iso_both	2	40753	22886.4			fhe-miR-7a-5p	UGGAAGACUGGUGAUAUGUUGUU	Canonical	miRNA	miRNA		35110	20080.6			fhe-miR-1b-3p	UGGAAUGUUGUGAAGUAUGUAC	UGGAAUGUUGUGAAGUAUGUACU	3p	iso_3p_extended	1	27657	19052			fhe-miR-750-3p	ACCAGAUCUGACUCUUCCAGCUCU	CCAGAUCUGACUCUUCCAGCUCU	5p	iso_5p_truncated	1	26714	22451.2			fhe-let-7a-5p	GAGAGGUAGUGACUCAUAUGACU	AGAGGUAGUGACUCAUAUGACU	5p	iso_5p_truncated	1	42386	23622.8
fhe-let-7a-5p	GAGAGGUAGUGACUCAUAUGACU	AGAGGUAGUGACUCAUAUGACU	5p	iso_5p_truncated	1	35447	19906.6			fhe-miR-71c-5p	UGAAAGACAUGGGUAAUGAGGU	Canonical	miRNA	miRNA		33358	19078.6			fhe-miR-277b-3p	AAAAUGCAUCAUCUACCCGAGA	Canonical	miRNA	miRNA		25767	17750			fhe-let-7a-5p	GAGAGGUAGUGACUCAUAUGACU	AGAGGUAGUGACUCAUAUGACU	5p	iso_5p_truncated	1	26040	21884.8			fhe-miR-71c-5p	UGAAAGACAUGGGUAAUGAGGU	Canonical	miRNA	miRNA		37687	21004
fhe-miR-1b-3p	UGGAAUGUUGUGAAGUAUGUAC	UGGAAUGUUGUGAAGUAUGUACU	3p	iso_3p_extended	1	31363	17613.1			fhe-miR-61-3p	AUGACUAGAAAGUGCACUCACUU	UGACUAGAAAGUGCACUCACU	both	iso_both	2	30863	17651.6			fhe-miR-7a-5p	UGGAAGACUGGUGAUAUGUUGUU	Canonical	miRNA	miRNA		23493	16183.6			fhe-miR-71c-5p	UGAAAGACAUGGGUAAUGAGGU	Canonical	miRNA	miRNA		23820	20019			fhe-miR-190a-5p	AGAUAUGUUUGGGUUACUUGGUG	AGAUAUGUUUGGGUUACUUGGU	3p	iso_3p_truncated	1	36661	20432.1
fhe-miR-7a-5p	UGGAAGACUGGUGAUAUGUUGUU	Canonical	miRNA	miRNA		28740	16140			fhe-let-7a-5p	GAGAGGUAGUGACUCAUAUGACU	AGAGGUAGUGACUCAUAUGACU	5p	iso_5p_truncated	1	29356	16789.7			fhe-miR-71a-5p	UGAAAGACGAUGGUAGUGAGAUG	UGAAAGACGAUGGUAGUGAG	3p	iso_3p_truncated	3	22528	15518.8			fhe-miR-71a-5p	UGAAAGACGAUGGUAGUGAGAUG	Canonical	miRNA	miRNA		22391	18818			fhe-miR-71a-5p	UGAAAGACGAUGGUAGUGAGAUG	UGAAAGACGAUGGUAGUGAGA	3p	iso_3p_truncated	2	35521	19796.8
fhe-miR-71a-5p	UGAAAGACGAUGGUAGUGAGAUG	UGAAAGACGAUGGUAGUGAG	3p	iso_3p_truncated	3	28194	15833.4			fhe-miR-277b-3p	AAAAUGCAUCAUCUACCCGAGA	Canonical	miRNA	miRNA		27530	15745.4			fhe-bantam-3p	UGAGAUCGCGAUUAAAGCUGGU	Canonical	miRNA	miRNA		22306	15365.9			fhe-miR-71a-5p	UGAAAGACGAUGGUAGUGAGAUG	UGAAAGACGAUGGUAGUGAGA	3p	iso_3p_truncated	2	21261	17868.4			fhe-miR-96-5p	CUUGGCACUUUGGAAUUGUCA	Canonical	miRNA	miRNA		29889	16657.9
fhe-miR-190a-5p	AGAUAUGUUUGGGUUACUUGGUG	AGAUAUGUUUGGGUUACUUGGU	3p	iso_3p_truncated	1	27163	15254.4			fhe-miR-190a-5p	AGAUAUGUUUGGGUUACUUGGUG	AGAUAUGUUUGGGUUACUUGGU	3p	iso_3p_truncated	1	26615	15222			fhe-miR-96-5p	CUUGGCACUUUGGAAUUGUCA	Canonical	miRNA	miRNA		21485	14800.3			fhe-miR-1b-3p	UGGAAUGUUGUGAAGUAUGUAC	UGGAAUGUUGUGAAGUAUGUA	3p	iso_3p_truncated	1	21014	17660.8			fhe-miR-1b-3p	UGGAAUGUUGUGAAGUAUGUAC	UGGAAUGUUGUGAAGUAUGUA	3p	iso_3p_truncated	1	26479	14757.4
fhe-miR-71c-5p	UGAAAGACAUGGGUAAUGAGGU	UGAAAGACAUGGGUAAUGAGG	3p	iso_3p_truncated	1	26989	15156.7			fhe-bantam-3p	UGAGAUCGCGAUUAAAGCUGGU	Canonical	miRNA	miRNA		24812	14190.8			fhe-miR-71c-5p	UGAAAGACAUGGGUAAUGAGGU	UGAAAGACAUGGGUAAUGAGG	3p	iso_3p_truncated	1	19063	13131.9			fhe-miR-2162-3p	GUAUUAUGCAACAUUUCACUCU	UAUUAUGCAACAUUUCACUCU	5p	iso_5p_truncated	1	19736	16586.7			fhe-miR-750-3p	ACCAGAUCUGACUCUUCCAGCUCU	CCAGAUCUGACUCUUCCAGCUCU	5p	iso_5p_truncated	1	24921	13889.1
fhe-miR-10-5p	AACCCUGUAGACCCGAGUUUGCA	AACCCUGUAGACCCGAGUUUGC	3p	iso_3p_truncated	1	25981	14590.6			fhe-miR-1b-3p	UGGAAUGUUGUGAAGUAUGUAC	UGGAAUGUUGUGAAGUAUGUACA	3p	iso_3p_extended	1	21212	12131.9			fhe-let-7a-5p	GAGAGGUAGUGACUCAUAUGACU	AGAGGUAGUGACUCAUAUGACU	5p	iso_5p_truncated	1	18996	13085.7			fhe-miR-2a-3p	GUCACAGCCAGAAUUGAUGAACG	UCACAGCCAGAAUUGAUGAACG	5p	iso_5p_truncated	1	17281	14523.4			fhe-miR-71c-5p	UGAAAGACAUGGGUAAUGAGGU	UGAAAGACAUGGGUAAUGAGG	3p	iso_3p_truncated	1	23780	13253.2
fhe-miR-277b-3p	AAAAUGCAUCAUCUACCCGAGA	Canonical	miRNA	miRNA		24707	13875.1			fhe-miR-71c-5p	UGAAAGACAUGGGUAAUGAGGU	UGAAAGACAUGGGUAAUGAGG	3p	iso_3p_truncated	1	20255	11584.5			fhe-miR-2a-3p	GUCACAGCCAGAAUUGAUGAACG	UCACAGCCAGAAUUGAUGAACG	5p	iso_5p_truncated	1	18215	12547.7			fhe-miR-96-5p	CUUGGCACUUUGGAAUUGUCA	Canonical	miRNA	miRNA		17216	14468.8			fhe-miR-2a-3p	GUCACAGCCAGAAUUGAUGAACG	UCACAGCCAGAAUUGAUGAACG	5p	iso_5p_truncated	1	20655	11511.6
fhe-miR-190a-5p	AGAUAUGUUUGGGUUACUUGGUG	Canonical	miRNA	miRNA		20104	11290.2			fhe-miR-190a-5p	AGAUAUGUUUGGGUUACUUGGUG	Canonical	miRNA	miRNA		20206	11556.5			fhe-miR-71c-5p	UGAAAGACAUGGGUAAUGAGGU	Canonical	miRNA	miRNA		17277	11901.6			fhe-miR-71c-5p	UGAAAGACAUGGGUAAUGAGGU	UGAAAGACAUGGGUAAUGAGG	3p	iso_3p_truncated	1	17181	14439.4			fhe-miR-2162-3p	GUAUUAUGCAACAUUUCACUCU	UAUUAUGCAACAUUUCACUCU	5p	iso_5p_truncated	1	18602	10367.4
fhe-bantam-3p	UGAGAUCGCGAUUAAAGCUGGU	Canonical	miRNA	miRNA		19493	10947			fhe-miR-2162-3p	GUAUUAUGCAACAUUUCACUCU	UAUUAUGCAACAUUUCACUCU	5p	iso_5p_truncated	1	19441	11119			fhe-miR-2162-3p	GUAUUAUGCAACAUUUCACUCU	UAUUAUGCAACAUUUCACUCU	5p	iso_5p_truncated	1	17186	11838.9			fhe-miR-277b-3p	AAAAUGCAUCAUCUACCCGAGA	Canonical	miRNA	miRNA		15295	12854.4			fhe-miR-277b-3p	AAAAUGCAUCAUCUACCCGAGA	Canonical	miRNA	miRNA		17800	9920.41
fhe-miR-2162-3p	GUAUUAUGCAACAUUUCACUCU	UAUUAUGCAACAUUUCACUCU	5p	iso_5p_truncated	1	18277	10264.1			fhe-miR-10-5p	AACCCUGUAGACCCGAGUUUGCA	AACCCUGUAGACCCGAGUUUGC	3p	iso_3p_truncated	1	18217	10418.9			fhe-miR-10-5p	AACCCUGUAGACCCGAGUUUGCA	AACCCUGUAGACCCGAGUUUGC	3p	iso_3p_truncated	1	16207	11164.5			fhe-bantam-3p	UGAGAUCGCGAUUAAAGCUGGU	UGAGAUCGCGAUUAAAGCUGG	3p	iso_3p_truncated	1	11775	9896.05			fhe-bantam-3p	UGAGAUCGCGAUUAAAGCUGGU	UGAGAUCGCGAUUAAAGCUGG	3p	iso_3p_truncated	1	15551	8666.98
fhe-miR-190a-5p	AGAUAUGUUUGGGUUACUUGGUG	AGAUAUGUUUGGGUUACUUGG	3p	iso_3p_truncated	2	16995	9544.18			fhe-miR-71a-5p	UGAAAGACGAUGGUAGUGAGAUG	UGAAAGACGAUGGUAGUGAG	3p	iso_3p_truncated	3	17400	9951.67			fhe-miR-1b-3p	UGGAAUGUUGUGAAGUAUGUAC	UGGAAUGUUGUGAAGUAUGUACA	3p	iso_3p_extended	1	15930	10973.7			fhe-miR-1b-3p	UGGAAUGUUGUGAAGUAUGUAC	UGGAAUGUUGUGAAGUAUGUACA	3p	iso_3p_extended	1	10445	8778.28			fhe-let-7b-5p	GGAGGUAGUUCGUUGUGUGGU	Canonical	miRNA	miRNA		13900	7746.84
fhe-miR-96-5p	CUUGGCACUUUGGAAUUGUCA	Canonical	miRNA	miRNA		14777	8298.58			fhe-miR-31-5p	UGGCAAGAUUAUGGCGAAGCUGA	Canonical	miRNA	miRNA		16137	9229.31			fhe-miR-190a-5p	AGAUAUGUUUGGGUUACUUGGUG	Canonical	miRNA	miRNA		13400	9230.82			fhe-miR-190a-5p	AGAUAUGUUUGGGUUACUUGGUG	AGAUAUGUUUGGGUUACUUGG	3p	iso_3p_truncated	2	10421	8758.11			fhe-miR-190a-5p	AGAUAUGUUUGGGUUACUUGGUG	AGAUAUGUUUGGGUUACUUGG	3p	iso_3p_truncated	2	13769	7673.83
fhe-miR-1b-3p	UGGAAUGUUGUGAAGUAUGUAC	UGGAAUGUUGUGAAGUAUGUACA	3p	iso_3p_extended	1	14123	7931.3			fhe-miR-190a-5p	AGAUAUGUUUGGGUUACUUGGUG	AGAUAUGUUUGGGUUACUUGG	3p	iso_3p_truncated	2	15226	8708.28			fhe-miR-190a-5p	AGAUAUGUUUGGGUUACUUGGUG	AGAUAUGUUUGGGUUACUUGGU	3p	iso_3p_truncated	1	13075	9006.94			fhe-miR-2a-3p	GUCACAGCCAGAAUUGAUGAACG	UCACAGCCAGAAUUGAUGAAC	both	iso_both	2	9860	8286.63			fhe-miR-61-3p	AUGACUAGAAAGUGCACUCACUU	UGACUAGAAAGUGCACUCACU	both	iso_both	2	13311	7418.57
fhe-miR-7a-5p	UGGAAGACUGGUGAUAUGUUGUU	UGGAAGACUGGUGAUAUGUUGU	3p	iso_3p_truncated	1	13705	7696.55			fhe-miR-1a-3p	AUGGAAUGUGGCGAAGUAUGGU	UGGAAUGUGGCGAAGUAUGGU	5p	iso_5p_truncated	1	14264	8158.08			fhe-miR-190a-5p	AGAUAUGUUUGGGUUACUUGGUG	AGAUAUGUUUGGGUUACUUGG	3p	iso_3p_truncated	2	12680	8734.84			fhe-miR-1b-3p	UGGAAUGUUGUGAAGUAUGUAC	UGGAAUGUUGUGAAGUAUGUACU	3p	iso_3p_extended	1	8725	7332.74			fhe-miR-2a-3p	GUCACAGCCAGAAUUGAUGAACG	UCACAGCCAGAAUUGAUGAAC	both	iso_both	2	12465	6947.07
fhe-miR-1a-3p	AUGGAAUGUGGCGAAGUAUGGU	UGGAAUGUGGCGAAGUAUGGU	5p	iso_5p_truncated	1	13062	7335.45			fhe-miR-1b-3p	UGGAAUGUUGUGAAGUAUGUAC	UGGAAUGUUGUGAAGUAUGUACUU	3p	iso_3p_extended	2	13760	7869.82			fhe-miR-2a-3p	GUCACAGCCAGAAUUGAUGAACG	UCACAGCCAGAAUUGAUGAAC	both	iso_both	2	11463	7896.49			fhe-miR-125a-5p	UCCCUGAGACCCUAGAGUUUC	UCCCUGAGACCCUAGAGUUUCC	3p	iso_3p_extended	1	8641	7262.14			fhe-miR-1b-3p	UGGAAUGUUGUGAAGUAUGUAC	UGGAAUGUUGUGAAGUAUGUACA	3p	iso_3p_extended	1	11863	6611.56
fhe-miR-277b-3p	AAAAUGCAUCAUCUACCCGAGA	AAAAUGCAUCAUCUACCCGAG	3p	iso_3p_truncated	1	10784	6056.16			fhe-miR-7a-5p	UGGAAGACUGGUGAUAUGUUGUU	UGGAAGACUGGUGAUAUGUUGU	3p	iso_3p_truncated	1	13615	7786.89			fhe-bantam-3p	UGAGAUCGCGAUUAAAGCUGGU	UGAGAUCGCGAUUAAAGCUGG	3p	iso_3p_truncated	1	11368	7831.05			fhe-miR-61-3p	AUGACUAGAAAGUGCACUCACUU	UGACUAGAAAGUGCACUCACU	both	iso_both	2	8175	6870.5			fhe-miR-1b-3p	UGGAAUGUUGUGAAGUAUGUAC	UGGAAUGUUGUGAAGUAUGUACU	3p	iso_3p_extended	1	10838	6040.3
fhe-miR-2a-3p	GUCACAGCCAGAAUUGAUGAACG	UCACAGCCAGAAUUGAUGAACG	5p	iso_5p_truncated	1	10352	5813.55			fhe-miR-2a-3p	GUCACAGCCAGAAUUGAUGAACG	UCACAGCCAGAAUUGAUGAACG	5p	iso_5p_truncated	1	12055	6894.67			fhe-miR-7a-5p	UGGAAGACUGGUGAUAUGUUGUU	UGGAAGACUGGUGAUAUGUUGU	3p	iso_3p_truncated	1	11065	7622.32			fhe-let-7b-5p	GGAGGUAGUUCGUUGUGUGGU	Canonical	miRNA	miRNA		7921	6657.04			fhe-miR-750-3p	ACCAGAUCUGACUCUUCCAGCUCU	CCAGAUCUGACUCUUCCAGCUC	both	iso_both	2	10757	5995.16
fhe-miR-1b-3p	UGGAAUGUUGUGAAGUAUGUAC	UGGAAUGUUGUGAAGUAUGUACUU	3p	iso_3p_extended	2	9787	5496.26			fhe-miR-96-5p	CUUGGCACUUUGGAAUUGUCA	Canonical	miRNA	miRNA		10543	6029.91			fhe-miR-71c-5p	UGAAAGACAUGGGUAAUGAGGU	UGAAAGACAUGGGUAAUGAG	3p	iso_3p_truncated	2	10839	7466.63			fhe-miR-9-5p	UCUUUGGUUAUCAAGCAGUAUG	UCUUUGGUUAUCAAGCAGUAUGA	3p	iso_3p_extended	1	7863	6608.29			fhe-miR-125a-5p	UCCCUGAGACCCUAGAGUUUC	UCCCUGAGACCCUAGAGUUUCC	3p	iso_3p_extended	1	8707	4852.64
fhe-miR-7a-5p	UGGAAGACUGGUGAUAUGUUGUU	UGGAAGACUGGUGAUAUGUU	3p	iso_3p_truncated	3	9071	5094.16			fhe-miR-71c-5p	UGAAAGACAUGGGUAAUGAGGU	UGAAAGACAUGGGUAAUGAG	3p	iso_3p_truncated	2	9909	5667.3			fhe-miR-1b-3p	UGGAAUGUUGUGAAGUAUGUAC	UGGAAUGUUGUGAAGUAUGUACUU	3p	iso_3p_extended	2	10521	7247.57			fhe-miR-750-3p	ACCAGAUCUGACUCUUCCAGCUCU	CCAGAUCUGACUCUUCCAGCUCC	both	iso_both	1	6766	5686.34			fhe-miR-71b-5p	UGAAAGACUUGAGUAGUGAG	UGAAAGACUUGAGUAGUGAGACG	3p	iso_3p_extended	3	8132	4532.18
fhe-miR-2a-3p	GUCACAGCCAGAAUUGAUGAACG	UCACAGCCAGAAUUGAUGAAC	both	iso_both	2	9003	5055.97			fhe-miR-1a-3p	AUGGAAUGUGGCGAAGUAUGGU	UGGAAUGUGGCGAAGUAUGGUCAUU	both	iso_both	3	9213	5269.24			fhe-miR-277b-3p	AAAAUGCAUCAUCUACCCGAGA	AAAAUGCAUCAUCUACCCGAG	3p	iso_3p_truncated	1	10231	7047.8			fhe-miR-71b-5p	UGAAAGACUUGAGUAGUGAG	UGAAAGACUUGAGUAGUGAGACG	3p	iso_3p_extended	3	5795	4870.28			fhe-miR-71a-5p	UGAAAGACGAUGGUAGUGAGAUG	UGAAAGACGAUGGUAGUGAG	3p	iso_3p_truncated	3	8061	4492.61
fhe-miR-31-5p	UGGCAAGAUUAUGGCGAAGCUGA	Canonical	miRNA	miRNA		8446	4743.17			fhe-miR-125b-5p	CCCCUGAGACUGAUAAUUGCUC	CCCCUGAGACUGAUAAUUGCUCU	3p	iso_3p_extended	1	8792	5028.45			fhe-miR-31-5p	UGGCAAGAUUAUGGCGAAGCUGA	Canonical	miRNA	miRNA		10208	7031.96			fhe-miR-125b-5p	CCCCUGAGACUGAUAAUUGCUC	CCCCUGAGACUGAUAAUUGCUCU	3p	iso_3p_extended	1	5710	4798.85			fhe-miR-9-5p	UCUUUGGUUAUCAAGCAGUAUG	UCUUUGGUUAUCAAGCAGUAUGA	3p	iso_3p_extended	1	7605	4238.47
fhe-miR-71c-5p	UGAAAGACAUGGGUAAUGAGGU	UGAAAGACAUGGGUAAUGAG	3p	iso_3p_truncated	2	8142	4572.44			fhe-miR-277b-3p	AAAAUGCAUCAUCUACCCGAGA	AAAAUGCAUCAUCUACCCGAG	3p	iso_3p_truncated	1	8753	5006.15			fhe-miR-1b-3p	UGGAAUGUUGUGAAGUAUGUAC	UGGAAUGUUGUGAAGUAUG	3p	iso_3p_truncated	3	8771	6042.06			fhe-miR-281-3p	AUGUCAUGGAGUUGCUCUCUACA	UGUCAUGGAGUUGCUCUCUACA	5p	iso_5p_truncated	1	5678	4771.95			fhe-miR-125b-5p	CCCCUGAGACUGAUAAUUGCUC	CCCCUGAGACUGAUAAUUGCUCU	3p	iso_3p_extended	1	7104	3959.25
fhe-miR-750-3p	ACCAGAUCUGACUCUUCCAGCUCU	CCAGAUCUGACUCUUCCAGCUCU	5p	iso_5p_truncated	1	7941	4459.56			fhe-miR-2a-3p	GUCACAGCCAGAAUUGAUGAACG	UCACAGCCAGAAUUGAUGAAC	both	iso_both	2	8648	4946.09			fhe-miR-125b-5p	CCCCUGAGACUGAUAAUUGCUC	CCCCUGAGACUGAUAAUUGCUCU	3p	iso_3p_extended	1	7143	4920.58			fhe-miR-750-3p	ACCAGAUCUGACUCUUCCAGCUCU	CCAGAUCUGACUCUUCCAGCUC	both	iso_both	2	5655	4752.62			fhe-miR-125a-5p	UCCCUGAGACCCUAGAGUUUC	Canonical	miRNA	miRNA		7095	3954.23
fhe-miR-1a-3p	AUGGAAUGUGGCGAAGUAUGGU	UGGAAUGUGGCGAAGUAUGGUCAUU	both	iso_both	3	7640	4290.53			fhe-miR-750-3p	ACCAGAUCUGACUCUUCCAGCUCU	CCAGAUCUGACUCUUCCAGCUCU	5p	iso_5p_truncated	1	7391	4227.17			fhe-miR-750-3p	ACCAGAUCUGACUCUUCCAGCUCU	CCAGAUCUGACUCUUCCAGCUCU	5p	iso_5p_truncated	1	6773	4665.7			fhe-bantam-3p	UGAGAUCGCGAUUAAAGCUGGU	UGAGAUCGCGAUUAAAGCUGGUA	3p	iso_3p_extended	1	5256	4417.29			fhe-miR-281-3p	AUGUCAUGGAGUUGCUCUCUACA	UGUCAUGGAGUUGCUCUCUACA	5p	iso_5p_truncated	1	6405	3569.67
fhe-miR-1a-3p	AUGGAAUGUGGCGAAGUAUGGU	UGGAAUGUGGCGAAGUAUGG	both	iso_both	2	7141	4010.3			fhe-miR-277a-3p	GUAAAUGCAUUUUCUGGCCCG	UAAAUGCAUUUUCUGGCCCGUA	both	iso_both	1	7055	4035			fhe-miR-7a-5p	UGGAAGACUGGUGAUAUGUUGUU	UGGAAGACUGGUGAUAUGUU	3p	iso_3p_truncated	3	6750	4649.86			fhe-miR-125a-5p	UCCCUGAGACCCUAGAGUUUC	Canonical	miRNA	miRNA		4389	3688.64			fhe-bantam-3p	UGAGAUCGCGAUUAAAGCUGGU	UGAGAUCGCGAUUAAAGCUGGUA	3p	iso_3p_extended	1	6246	3481.06
fhe-miR-1b-3p	UGGAAUGUUGUGAAGUAUGUAC	UGGAAUGUUGUGAAGUAUG	3p	iso_3p_truncated	3	7092	3982.78			fhe-bantam-3p	UGAGAUCGCGAUUAAAGCUGGU	UGAGAUCGCGAUUAAAGCUGG	3p	iso_3p_truncated	1	6726	3846.83			fhe-miR-1a-3p	AUGGAAUGUGGCGAAGUAUGGU	UGGAAUGUGGCGAAGUAUGGU	5p	iso_5p_truncated	1	6083	4190.38			fhe-miR-71a-5p	UGAAAGACGAUGGUAGUGAGAUG	UGAAAGACGAUGGUAGUGAG	3p	iso_3p_truncated	3	4345	3651.66			fhe-miR-750-3p	ACCAGAUCUGACUCUUCCAGCUCU	CCAGAUCUGACUCUUCCAGCUCC	both	iso_both	1	6054	3374.05
fhe-miR-61-3p	AUGACUAGAAAGUGCACUCACUU	UGACUAGAAAGUGCACUCACUU	5p	iso_5p_truncated	1	6921	3886.75			fhe-miR-61-3p	AUGACUAGAAAGUGCACUCACUU	UGACUAGAAAGUGCACUCACUU	5p	iso_5p_truncated	1	6706	3835.39			fhe-miR-71b-5p	UGAAAGACUUGAGUAGUGAG	UGAAAGACUUGAGUAGUGAGA	3p	iso_3p_extended	1	5920	4078.1			fhe-miR-7a-5p	UGGAAGACUGGUGAUAUGUUGUU	Canonical	miRNA	miRNA		3937	3308.77			fhe-miR-71a-5p	UGAAAGACGAUGGUAGUGAGAUG	UGAAAGACGAUGGUAGUGAGAUGU	3p	iso_3p_extended	1	5991	3338.94
fhe-miR-750-3p	ACCAGAUCUGACUCUUCCAGCUCU	CCAGAUCUGACUCUUCCAGCUC	both	iso_both	2	6912	3881.69			fhe-miR-1b-3p	UGGAAUGUUGUGAAGUAUGUAC	UGGAAUGUUGUGAAGUAUGUACC	3p	iso_3p_extended	1	6554	3748.46			fhe-miR-1a-3p	AUGGAAUGUGGCGAAGUAUGGU	UGGAAUGUGGCGAAGUAUGGUCAUU	both	iso_both	3	5598	3856.28			fhe-miR-277b-3p	AAAAUGCAUCAUCUACCCGAGA	AAAAUGCAUCAUCUACCCGAG	3p	iso_3p_truncated	1	3805	3197.83			fhe-miR-190a-5p	AGAUAUGUUUGGGUUACUUGGUG	AGAUAUGUUUGGGUUACUUGGUGU	3p	iso_3p_extended	1	5835	3252
fhe-bantam-3p	UGAGAUCGCGAUUAAAGCUGGU	UGAGAUCGCGAUUAAAGCUGG	3p	iso_3p_truncated	1	6688	3755.9			fhe-miR-71b-5p	UGAAAGACUUGAGUAGUGAG	UGAAAGACUUGAGUAGUGAGA	3p	iso_3p_extended	1	6374	3645.51			fhe-miR-71a-5p	UGAAAGACGAUGGUAGUGAGAUG	UGAAAGACGAUGGUAGUG	3p	iso_3p_truncated	5	5491	3782.57			fhe-miR-190a-5p	AGAUAUGUUUGGGUUACUUGGUG	AGAUAUGUUUGGGUUACUUGGUGU	3p	iso_3p_extended	1	3621	3043.19			fhe-miR-7a-5p	UGGAAGACUGGUGAUAUGUUGUU	Canonical	miRNA	miRNA		5719	3187.35
fhe-miR-71a-5p	UGAAAGACGAUGGUAGUGAGAUG	UGAAAGACGAUGGUAGUG	3p	iso_3p_truncated	5	6289	3531.82			fhe-miR-71a-5p	UGAAAGACGAUGGUAGUGAGAUG	UGAAAGACGAUGGUAGUGAGAUGU	3p	iso_3p_extended	1	6347	3630.07			fhe-miR-61-3p	AUGACUAGAAAGUGCACUCACUU	UGACUAGAAAGUGCACUCACUU	5p	iso_5p_truncated	1	5383	3708.17			fhe-miR-9-5p	UCUUUGGUUAUCAAGCAGUAUG	Canonical	miRNA	miRNA		3376	2837.29			fhe-let-7b-5p	GGAGGUAGUUCGUUGUGUGGU	GGGAGGUAGUUCGUUGUGUGGU	5p	iso_5p_extended	1	4530	2524.69
fhe-miR-277a-3p	GUAAAUGCAUUUUCUGGCCCG	UAAAUGCAUUUUCUGGCCCGUA	both	iso_both	1	6257	3513.85			fhe-miR-190a-5p	AGAUAUGUUUGGGUUACUUGGUG	AGAUAUGUUUGGGUUACUUGGUGU	3p	iso_3p_extended	1	5602	3203.98			fhe-miR-277a-3p	GUAAAUGCAUUUUCUGGCCCG	UAAAUGCAUUUUCUGGCCCGUA	both	iso_both	1	5256	3620.69			fhe-miR-1175-3p	UGAGAUUCAACUACUUCAGCUG	UGAGAUUCAACUACUUCAGCU	3p	iso_3p_truncated	1	3369	2831.4			fhe-miR-71a-5p	UGAAAGACGAUGGUAGUGAGAUG	UGAAAGACGAUGGUAGUG	3p	iso_3p_truncated	5	4397	2450.56
fhe-miR-71b-5p	UGAAAGACUUGAGUAGUGAG	UGAAAGACUUGAGUAGUGAGA	3p	iso_3p_extended	1	6159	3458.82			fhe-miR-1a-3p	AUGGAAUGUGGCGAAGUAUGGU	UGGAAUGUGGCGAAGUAUGG	both	iso_both	2	5538	3167.38			fhe-miR-71a-5p	UGAAAGACGAUGGUAGUGAGAUG	UGAAAGACGAUGGUAGUGA	3p	iso_3p_truncated	4	4922	3390.61			fhe-miR-277a-3p	GUAAAUGCAUUUUCUGGCCCG	UAAAUGCAUUUUCUGGCCCGUA	both	iso_both	1	3075	2584.32			fhe-miR-1a-3p	AUGGAAUGUGGCGAAGUAUGGU	UGGAAUGUGGCGAAGUAUGGUCAUU	both	iso_both	3	4226	2355.26
fhe-miR-125b-5p	CCCCUGAGACUGAUAAUUGCUC	CCCCUGAGACUGAUAAUUGCUCU	3p	iso_3p_extended	1	5687	3193.75			fhe-miR-190b-5p	UGAUAUGUAUGGUUUUCGGUUG	Canonical	miRNA	miRNA		5300	3031.25			fhe-miR-1a-3p	AUGGAAUGUGGCGAAGUAUGGU	UGGAAUGUGGCGAAGUAUGG	both	iso_both	2	4401	3031.71			fhe-miR-71a-5p	UGAAAGACGAUGGUAGUGAGAUG	UGAAAGACGAUGGUAGUGAGAUGU	3p	iso_3p_extended	1	2974	2499.43			fhe-miR-277b-3p	AAAAUGCAUCAUCUACCCGAGA	AAAAUGCAUCAUCUACCCGAG	3p	iso_3p_truncated	1	4217	2350.25
fhe-miR-125b-5p	CCCCUGAGACUGAUAAUUGCUC	CCCCUGAGACUGAUAAUUGC	3p	iso_3p_truncated	2	5556	3120.18			fhe-miR-750-3p	ACCAGAUCUGACUCUUCCAGCUCU	CCAGAUCUGACUCUUCCAGCUC	both	iso_both	2	5299	3030.68			fhe-miR-750-3p	ACCAGAUCUGACUCUUCCAGCUCU	CCAGAUCUGACUCUUCCAGCUC	both	iso_both	2	4276	2945.6			fhe-miR-71c-5p	UGAAAGACAUGGGUAAUGAGGU	UGAAAGACAUGGGUAAUGAG	3p	iso_3p_truncated	2	2948	2477.58			fhe-miR-71c-5p	UGAAAGACAUGGGUAAUGAGGU	UGAAAGACAUGGGUAAUGAG	3p	iso_3p_truncated	2	3880	2162.43
fhe-miR-71a-5p	UGAAAGACGAUGGUAGUGAGAUG	UGAAAGACGAUGGUAGUGA	3p	iso_3p_truncated	4	4708	2643.95			fhe-miR-7a-5p	UGGAAGACUGGUGAUAUGUUGUU	UGGAAGACUGGUGAUAUGUU	3p	iso_3p_truncated	3	4703	2689.81			fhe-miR-96-5p	CUUGGCACUUUGGAAUUGUCA	CUUGGCACUUUGGAAUUGUC	3p	iso_3p_truncated	1	4154	2861.56			fhe-miR-10-5p	AACCCUGUAGACCCGAGUUUGCA	AACCCUGUAGACCCGAGUUUG	3p	iso_3p_truncated	2	2919	2453.21			fhe-miR-277a-3p	GUAAAUGCAUUUUCUGGCCCG	UAAAUGCAUUUUCUGGCCCGUA	both	iso_both	1	3782	2107.81
fhe-miR-1b-3p	UGGAAUGUUGUGAAGUAUGUAC	UGGAAUGUUGUGAAGUAUGUACC	3p	iso_3p_extended	1	4607	2587.23			fhe-miR-87-3p	GGUGAGCAAAGUUUCAGGUGUGA	GUGAGCAAAGUUUCAGGUGUGA	5p	iso_5p_truncated	1	4680	2676.65			fhe-miR-190b-5p	UGAUAUGUAUGGUUUUCGGUUG	Canonical	miRNA	miRNA		4021	2769.94			fhe-miR-61-3p	AUGACUAGAAAGUGCACUCACUU	UGACUAGAAAGUGCACUCACUU	5p	iso_5p_truncated	1	2770	2327.99			fhe-miR-96-5p	CUUGGCACUUUGGAAUUGUCA	CUUGGCACUUUGGAAUUGUC	3p	iso_3p_truncated	1	3713	2069.35
fhe-miR-190b-5p	UGAUAUGUAUGGUUUUCGGUUG	Canonical	miRNA	miRNA		4521	2538.94			fhe-miR-1b-3p	UGGAAUGUUGUGAAGUAUGUAC	UGGAAUGUUGUGAAGUAUG	3p	iso_3p_truncated	3	4666	2668.65			fhe-miR-281-3p	AUGUCAUGGAGUUGCUCUCUACA	UGUCAUGGAGUUGCUCUCUACA	5p	iso_5p_truncated	1	3953	2723.09			fhe-miR-96-5p	CUUGGCACUUUGGAAUUGUCA	CUUGGCACUUUGGAAUUGUC	3p	iso_3p_truncated	1	2746	2307.82			fhe-miR-1a-3p	AUGGAAUGUGGCGAAGUAUGGU	UGGAAUGUGGCGAAGUAUGGU	5p	iso_5p_truncated	1	3673	2047.06
fhe-miR-190a-5p	AGAUAUGUUUGGGUUACUUGGUG	AGAUAUGUUUGGGUUACUUGGUGU	3p	iso_3p_extended	1	4451	2499.63			fhe-miR-1b-3p	UGGAAUGUUGUGAAGUAUGUAC	UGGAAUGUUGUGAAGUAUGUACUUU	3p	iso_3p_extended	3	4359	2493.06			fhe-miR-125a-5p	UCCCUGAGACCCUAGAGUUUC	UCCCUGAGACCCUAGAGUUUCC	3p	iso_3p_extended	1	3820	2631.47			fhe-miR-750-3p	ACCAGAUCUGACUCUUCCAGCUCU	CCAGAUCUGACUCUUCCAGCUCA	both	iso_both	1	2724	2289.33			fhe-miR-1b-3p	UGGAAUGUUGUGAAGUAUGUAC	UGGAAUGUUGUGAAGUAUGUACUU	3p	iso_3p_extended	2	3612	2013.06
fhe-miR-71a-5p	UGAAAGACGAUGGUAGUGAGAUG	UGAAAGACGAUGGUAGUGAGAUGU	3p	iso_3p_extended	1	4244	2383.38			fhe-miR-190b-5p	UGAUAUGUAUGGUUUUCGGUUG	UGAUAUGUAUGGUUUUCGGUU	3p	iso_3p_truncated	1	4282	2449.02			fhe-miR-125b-5p	CCCCUGAGACUGAUAAUUGCUC	CCCCUGAGACUGAUAAUUGC	3p	iso_3p_truncated	2	3717	2560.52			fhe-miR-190b-5p	UGAUAUGUAUGGUUUUCGGUUG	Canonical	miRNA	miRNA		2708	2275.88			fhe-miR-1175-3p	UGAGAUUCAACUACUUCAGCUG	UGAGAUUCAACUACUUCAGCU	3p	iso_3p_truncated	1	3471	1934.48
fhe-miR-190b-5p	UGAUAUGUAUGGUUUUCGGUUG	UGAUAUGUAUGGUUUUCGGUU	3p	iso_3p_truncated	1	3687	2070.57			fhe-miR-1a-3p	AUGGAAUGUGGCGAAGUAUGGU	UGGAAUGUGGCGAAGUAUGGUCA	both	iso_both	1	3627	2074.41			fhe-miR-190a-5p	AGAUAUGUUUGGGUUACUUGGUG	AGAUAUGUUUGGGUUACUUG	3p	iso_3p_truncated	3	3714	2558.45			fhe-let-7b-5p	GGAGGUAGUUCGUUGUGUGGU	GGGAGGUAGUUCGUUGUGUGGU	5p	iso_5p_extended	1	2691	2261.59			fhe-miR-71c-5p	UGAAAGACAUGGGUAAUGAGGU	UGAAAGACAUGGGUAAUGAGGUU	3p	iso_3p_extended	1	3393	1891.01
fhe-miR-190a-5p	AGAUAUGUUUGGGUUACUUGGUG	AGAUAUGUUUGGGUUACUUG	3p	iso_3p_truncated	3	3681	2067.2			fhe-miR-71c-5p	UGAAAGACAUGGGUAAUGAGGU	UGAAAGACAUGGGUAAUGAGGUA	3p	iso_3p_extended	1	3284	1878.23			fhe-miR-1b-3p	UGGAAUGUUGUGAAGUAUGUAC	UGGAAUGUUGUGAAGUAUGUACG	3p	iso_3p_extended	1	3506	2415.17			fhe-miR-1b-3p	UGGAAUGUUGUGAAGUAUGUAC	UGGAAUGUUGUGAAGUAUGUACUU	3p	iso_3p_extended	2	2618	2200.24			fhe-miR-71b-5p	UGAAAGACUUGAGUAGUGAG	UGAAAGACUUGAGUAGUGAGACA	3p	iso_3p_extended	3	3170	1766.72
fhe-miR-125a-5p	UCCCUGAGACCCUAGAGUUUC	UCCCUGAGACCCUAGAGUUUCC	3p	iso_3p_extended	1	3604	2023.96			fhe-miR-125b-5p	CCCCUGAGACUGAUAAUUGCUC	CCCCUGAGACUGAUAAUUGC	3p	iso_3p_truncated	2	3281	1876.52			fhe-miR-1b-3p	UGGAAUGUUGUGAAGUAUGUAC	UGGAAUGUUGUGAAGUAUGUACC	3p	iso_3p_extended	1	3433	2364.88			fhe-miR-71c-5p	UGAAAGACAUGGGUAAUGAGGU	UGAAAGACAUGGGUAAUGAGGUU	3p	iso_3p_extended	1	2520	2117.88			fhe-miR-190b-5p	UGAUAUGUAUGGUUUUCGGUUG	Canonical	miRNA	miRNA		2960	1649.69
fhe-miR-87-3p	GGUGAGCAAAGUUUCAGGUGUGA	GUGAGCAAAGUUUCAGGUGUGA	5p	iso_5p_truncated	1	3529	1981.84			fhe-miR-125a-5p	UCCCUGAGACCCUAGAGUUUC	UCCCUGAGACCCUAGAGUUUCC	3p	iso_3p_extended	1	3272	1871.37			fhe-miR-71b-5p	UGAAAGACUUGAGUAGUGAG	Canonical	miRNA	miRNA		3385	2331.82			fhe-miR-71a-5p	UGAAAGACGAUGGUAGUGAGAUG	UGAAAGACGAUGGUAGUG	3p	iso_3p_truncated	5	2357	1980.89			fhe-miR-61-3p	AUGACUAGAAAGUGCACUCACUU	UGACUAGAAAGUGCACUCACUU	5p	iso_5p_truncated	1	2901	1616.8
fhe-miR-124-3p	UUAAGGCACGCGGUGAAUGUCA	UAAGGCACGCGGUGAAUGUC	both	iso_both	2	3516	1974.54			fhe-miR-190b-5p	UGAUAUGUAUGGUUUUCGGUUG	UGAUAUGUAUGGUUUUCGGUUGU	3p	iso_3p_extended	1	2958	1691.78			fhe-miR-71a-5p	UGAAAGACGAUGGUAGUGAGAUG	UGAAAGACGAUGGUAGUGAGAUGU	3p	iso_3p_extended	1	2970	2045.94			fhe-miR-71c-5p	UGAAAGACAUGGGUAAUGAGGU	UGAAAGACAUGGGUAAUGAGGUA	3p	iso_3p_extended	1	2282	1917.86			fhe-miR-71b-5p	UGAAAGACUUGAGUAGUGAG	UGAAAGACUUGAGUAGUGAGACGU	3p	iso_3p_extended	4	2876	1602.87
fhe-miR-125a-5p	UCCCUGAGACCCUAGAGUUUC	UCCCUGAGACCCUAGAGUUU	3p	iso_3p_truncated	1	3496	1963.31			fhe-miR-190a-5p	AGAUAUGUUUGGGUUACUUGGUG	AGAUAUGUUUGGGUUACUUG	3p	iso_3p_truncated	3	2912	1665.47			fhe-miR-71c-5p	UGAAAGACAUGGGUAAUGAGGU	UGAAAGACAUGGGUAAUGA	3p	iso_3p_truncated	3	2953	2034.23			fhe-miR-1a-3p	AUGGAAUGUGGCGAAGUAUGGU	UGGAAUGUGGCGAAGUAUGGUCAUU	both	iso_both	3	2172	1825.41			fhe-miR-71c-5p	UGAAAGACAUGGGUAAUGAGGU	UGAAAGACAUGGGUAAUGAGGUA	3p	iso_3p_extended	1	2871	1600.08
fhe-miR-281-3p	AUGUCAUGGAGUUGCUCUCUACA	UGUCAUGGAGUUGCUCUCUACA	5p	iso_5p_truncated	1	3474	1950.95			fhe-miR-281-3p	AUGUCAUGGAGUUGCUCUCUACA	UGUCAUGGAGUUGCUCUCUACA	5p	iso_5p_truncated	1	2723	1557.38			fhe-miR-10-5p	AACCCUGUAGACCCGAGUUUGCA	AACCCUGUAGACCCGAGUUUG	3p	iso_3p_truncated	2	2938	2023.89			fhe-miR-71b-5p	UGAAAGACUUGAGUAGUGAG	UGAAAGACUUGAGUAGUGAGACA	3p	iso_3p_extended	3	2154	1810.28			fhe-miR-10-5p	AACCCUGUAGACCCGAGUUUGCA	AACCCUGUAGACCCGAGUUUG	3p	iso_3p_truncated	2	2788	1553.83
fhe-miR-71c-5p	UGAAAGACAUGGGUAAUGAGGU	UGAAAGACAUGGGUAAUGAGGUA	3p	iso_3p_extended	1	3356	1884.69			fhe-miR-2a-3p	GUCACAGCCAGAAUUGAUGAACG	UCACAGCCAGAAUUGAUGAACGUU	both	iso_both	1	2716	1553.37			fhe-miR-1b-3p	UGGAAUGUUGUGAAGUAUGUAC	UGGAAUGUUGUGAAGUAUGUACUUU	3p	iso_3p_extended	3	2906	2001.85			fhe-miR-1b-3p	UGGAAUGUUGUGAAGUAUGUAC	UGGAAUGUUGUGAAGUAUGUACC	3p	iso_3p_extended	1	2145	1802.72			fhe-miR-9-5p	UCUUUGGUUAUCAAGCAGUAUG	Canonical	miRNA	miRNA		2613	1456.29
fhe-miR-96-5p	CUUGGCACUUUGGAAUUGUCA	CUUGGCACUUUGGAAUUGUC	3p	iso_3p_truncated	1	3278	1840.88			fhe-miR-277b-3p	AAAAUGCAUCAUCUACCCGAGA	AAAAUGCAUCAUCUACCCGA	3p	iso_3p_truncated	2	2660	1521.35			fhe-miR-87-3p	GGUGAGCAAAGUUUCAGGUGUGA	GUGAGCAAAGUUUCAGGUGUGA	5p	iso_5p_truncated	1	2857	1968.09			fhe-miR-281-3p	AUGUCAUGGAGUUGCUCUCUACA	UGUCAUGGAGUUGCUCUCUAC	both	iso_both	2	1921	1614.46			fhe-miR-71c-5p	UGAAAGACAUGGGUAAUGAGGU	UGAAAGACAUGGGUAAUGA	3p	iso_3p_truncated	3	2442	1360.99
fhe-miR-10-5p	AACCCUGUAGACCCGAGUUUGCA	AACCCUGUAGACCCGAGUUUG	3p	iso_3p_truncated	2	3028	1700.49			fhe-bantam-3p	UGAGAUCGCGAUUAAAGCUGGU	UGAGAUCGCGAUUAAAGCUGGUA	3p	iso_3p_extended	1	2636	1507.62			fhe-miR-190b-5p	UGAUAUGUAUGGUUUUCGGUUG	UGAUAUGUAUGGUUUUCGGUU	3p	iso_3p_truncated	1	2836	1953.63			fhe-miR-10-5p	AACCCUGUAGACCCGAGUUUGCA	AACCCUGUAGACCCGAGUU	3p	iso_3p_truncated	4	1801	1513.61			fhe-let-7b-5p	GGAGGUAGUUCGUUGUGUGGU	GGAGGUAGUUCGUUGUGUGGUU	3p	iso_3p_extended	1	2428	1353.19
fhe-miR-1b-3p	UGGAAUGUUGUGAAGUAUGUAC	UGGAAUGUUGUGAAGUAUGUACUUU	3p	iso_3p_extended	3	2997	1683.08			fhe-miR-71a-5p	UGAAAGACGAUGGUAGUGAGAUG	UGAAAGACGAUGGUAGUGA	3p	iso_3p_truncated	4	2604	1489.32			fhe-miR-277b-3p	AAAAUGCAUCAUCUACCCGAGA	AAAAUGCAUCAUCUACCCGA	3p	iso_3p_truncated	2	2561	1764.19			fhe-miR-3479a-3p	GUAUUGCACUUUCCUUCGCCUUA	UAUUGCACUUUCCUUCGCCUUA	5p	iso_5p_truncated	1	1732	1455.62			fhe-miR-190b-5p	UGAUAUGUAUGGUUUUCGGUUG	UGAUAUGUAUGGUUUUCGGUU	3p	iso_3p_truncated	1	2351	1310.27
fhe-miR-71b-5p	UGAAAGACUUGAGUAGUGAG	Canonical	miRNA	miRNA		2896	1626.36			fhe-miR-9-5p	UCUUUGGUUAUCAAGCAGUAUG	UCUUUGGUUAUCAAGCAGUAUGA	3p	iso_3p_extended	1	2445	1398.38			fhe-miR-125a-5p	UCCCUGAGACCCUAGAGUUUC	Canonical	miRNA	miRNA		2528	1741.46			fhe-let-7c-5p	GAGGUAGUGAGUUGUAUGUCUG	GAGGUAGUGAGUUGUAUGUCU	3p	iso_3p_truncated	1	1710	1437.13			fhe-miR-1b-3p	UGGAAUGUUGUGAAGUAUGUAC	UGGAAUGUUGUGAAGUAUGUACC	3p	iso_3p_extended	1	2349	1309.16
fhe-miR-124-3p	UUAAGGCACGCGGUGAAUGUCA	UAAGGCACGCGGUGAAUGUCA	5p	iso_5p_truncated	1	2838	1593.78			fhe-miR-71c-5p	UGAAAGACAUGGGUAAUGAGGU	UGAAAGACAUGGGUAAUGA	3p	iso_3p_truncated	3	2425	1386.94			fhe-miR-3479a-3p	GUAUUGCACUUUCCUUCGCCUUA	UAUUGCACUUUCCUUCGCCUUA	5p	iso_5p_truncated	1	2508	1727.68			fhe-miR-125a-5p	UCCCUGAGACCCUAGAGUUUC	UCCCUGAGACCCUAGAGUUU	3p	iso_3p_truncated	1	1707	1434.61			fhe-miR-281-3p	AUGUCAUGGAGUUGCUCUCUACA	UGUCAUGGAGUUGCUCUCUAC	both	iso_both	2	2317	1291.33
fhe-miR-9-5p	UCUUUGGUUAUCAAGCAGUAUG	UCUUUGGUUAUCAAGCAGUAUGA	3p	iso_3p_extended	1	2775	1558.4			fhe-miR-125b-5p	CCCCUGAGACUGAUAAUUGCUC	CCCCUGAGACUGAUAAUUGCUCA	3p	iso_3p_extended	1	2418	1382.94			fhe-bantam-3p	UGAGAUCGCGAUUAAAGCUGGU	UGAGAUCGCGAUUAAAGCUG	3p	iso_3p_truncated	2	2508	1727.68			fhe-let-7c-5p	GAGGUAGUGAGUUGUAUGUCUG	Canonical	miRNA	miRNA		1694	1423.69			fhe-miR-750-3p	ACCAGAUCUGACUCUUCCAGCUCU	CCAGAUCUGACUCUUCCAGCUCA	both	iso_both	1	2285	1273.49
fhe-miR-71c-5p	UGAAAGACAUGGGUAAUGAGGU	UGAAAGACAUGGGUAAUGAGGUU	3p	iso_3p_extended	1	2571	1443.84			fhe-miR-124-3p	UUAAGGCACGCGGUGAAUGUCA	UAAGGCACGCGGUGAAUGUCA	5p	iso_5p_truncated	1	2395	1369.78			fhe-bantam-3p	UGAGAUCGCGAUUAAAGCUGGU	UGAGAUCGCGAUUAAAGCUGGUA	3p	iso_3p_extended	1	2493	1717.35			fhe-miR-1175-3p	UGAGAUUCAACUACUUCAGCUG	Canonical	miRNA	miRNA		1676	1408.56			fhe-let-7b-5p	GGAGGUAGUUCGUUGUGUGGU	GGAGGUAGUUCGUUGUGUGG	3p	iso_3p_truncated	1	2228	1241.72
fhe-miR-71c-5p	UGAAAGACAUGGGUAAUGAGGU	UGAAAGACAUGGGUAAUGA	3p	iso_3p_truncated	3	2527	1419.13			fhe-miR-190a-5p	AGAUAUGUUUGGGUUACUUGGUG	AGAUAUGUUUGGGUUACUUGGUGUU	3p	iso_3p_extended	2	2333	1334.32			fhe-miR-219-5p	UGAUUGUCCAUUCGCAUUUCUUG	UGAUUGUCCAUUCGCAUUUCUU	3p	iso_3p_truncated	1	2353	1620.91			fhe-miR-190a-5p	AGAUAUGUUUGGGUUACUUGGUG	AGAUAUGUUUGGGUUACUUG	3p	iso_3p_truncated	3	1619	1360.65			fhe-miR-190a-5p	AGAUAUGUUUGGGUUACUUGGUG	AGAUAUGUUUGGGUUACUU	3p	iso_3p_truncated	4	2077	1157.57
fhe-miR-125a-5p	UCCCUGAGACCCUAGAGUUUC	Canonical	miRNA	miRNA		2492	1399.48			fhe-miR-3479a-3p	GUAUUGCACUUUCCUUCGCCUUA	UAUUGCACUUUCCUUCGCCUUA	5p	iso_5p_truncated	1	2333	1334.32			fhe-miR-7a-5p	UGGAAGACUGGUGAUAUGUUGUU	UGGAAGACUGGUGAUAUGUUG	3p	iso_3p_truncated	2	2282	1572			fhe-miR-125b-5p	CCCCUGAGACUGAUAAUUGCUC	CCCCUGAGACUGAUAAUUGCUCC	3p	iso_3p_extended	1	1583	1330.4			fhe-miR-277b-3p	AAAAUGCAUCAUCUACCCGAGA	AAAAUGCAUCAUCUACCCGA	3p	iso_3p_truncated	2	2077	1157.57
fhe-miR-277b-3p	AAAAUGCAUCAUCUACCCGAGA	AAAAUGCAUCAUCUACCCGA	3p	iso_3p_truncated	2	2481	1393.3			fhe-miR-71c-5p	UGAAAGACAUGGGUAAUGAGGU	UGAAAGACAUGGGUAAUGAGGUU	3p	iso_3p_extended	1	2293	1311.45			fhe-miR-281-3p	AUGUCAUGGAGUUGCUCUCUACA	UGUCAUGGAGUUGCUCUCUA	both	iso_both	3	2251	1550.64			fhe-miR-125b-5p	CCCCUGAGACUGAUAAUUGCUC	CCCCUGAGACUGAUAAUUGCUCA	3p	iso_3p_extended	1	1576	1324.52			fhe-miR-281-3p	AUGUCAUGGAGUUGCUCUCUACA	UGUCAUGGAGUUGCUCUCUA	both	iso_both	3	2016	1123.57
fhe-miR-3479a-3p	GUAUUGCACUUUCCUUCGCCUUA	UAUUGCACUUUCCUUCGCCUUA	5p	iso_5p_truncated	1	2480	1392.74			fhe-miR-71a-5p	UGAAAGACGAUGGUAGUGAGAUG	UGAAAGACGAUGGUAGUG	3p	iso_3p_truncated	5	2278	1302.87			fhe-miR-124-3p	UUAAGGCACGCGGUGAAUGUCA	UAAGGCACGCGGUGAAUGUCA	5p	iso_5p_truncated	1	2199	1514.82			fhe-miR-1a-3p	AUGGAAUGUGGCGAAGUAUGGU	UGGAAUGUGGCGAAGUAUGGUCA	both	iso_both	1	1564	1314.43			fhe-miR-125b-5p	CCCCUGAGACUGAUAAUUGCUC	CCCCUGAGACUGAUAAUUGCUCC	3p	iso_3p_extended	1	1992	1110.19
fhe-miR-1a-3p	AUGGAAUGUGGCGAAGUAUGGU	UGGAAUGUGGCGAAGUAUGGUCA	both	iso_both	1	2402	1348.93			fhe-miR-71b-5p	UGAAAGACUUGAGUAGUGAG	Canonical	miRNA	miRNA		2226	1273.13			fhe-miR-87-3p	GGUGAGCAAAGUUUCAGGUGUGA	GUGAGCAAAGUUUCAGGUGUG	both	iso_both	2	2172	1496.22			fhe-miR-277b-3p	AAAAUGCAUCAUCUACCCGAGA	AAAAUGCAUCAUCUACCCGA	3p	iso_3p_truncated	2	1561	1311.91			fhe-let-7c-5p	GAGGUAGUGAGUUGUAUGUCUG	GAGGUAGUGAGUUGUAUGUCU	3p	iso_3p_truncated	1	1826	1017.68
fhe-miR-7a-5p	UGGAAGACUGGUGAUAUGUUGUU	UGGAAGACUGGUGAUAUGUUG	3p	iso_3p_truncated	2	2348	1318.61			fhe-miR-10-5p	AACCCUGUAGACCCGAGUUUGCA	AACCCUGUAGACCCGAGUUUG	3p	iso_3p_truncated	2	2056	1175.9			fhe-miR-1175-3p	UGAGAUUCAACUACUUCAGCUG	UGAGAUUCAACUACUUCAGCU	3p	iso_3p_truncated	1	1970	1357.07			fhe-miR-71c-5p	UGAAAGACAUGGGUAAUGAGGU	UGAAAGACAUGGGUAAUGA	3p	iso_3p_truncated	3	1547	1300.14			fhe-let-7c-5p	GAGGUAGUGAGUUGUAUGUCUG	Canonical	miRNA	miRNA		1795	1000.4
fhe-miR-36a-3p	GUCACCGGGUAGACAUUCAUUCAC	UCACCGGGUAGACAUUCAUU	both	iso_both	4	2345	1316.92			fhe-miR-1b-3p	UGGAAUGUUGUGAAGUAUGUAC	UGGAAUGUUGUGAAGUAUGUACUC	3p	iso_3p_extended	2	1984	1134.72			fhe-miR-71c-5p	UGAAAGACAUGGGUAAUGAGGU	UGAAAGACAUGGGUAAUGAGGUA	3p	iso_3p_extended	1	1965	1353.62			fhe-miR-71b-5p	UGAAAGACUUGAGUAGUGAG	UGAAAGACUUGAGUAGUGAGA	3p	iso_3p_extended	1	1537	1291.74			fhe-bantam-3p	UGAGAUCGCGAUUAAAGCUGGU	UGAGAUCGCGAUUAAAGCUGGUU	3p	iso_3p_extended	1	1753	976.993
fhe-miR-750-3p	ACCAGAUCUGACUCUUCCAGCUCU	CCAGAUCUGACUCUUCCAGCU	both	iso_both	3	2330	1308.5			fhe-miR-125b-5p	CCCCUGAGACUGAUAAUUGCUC	CCCCUGAGACUGAUAAUUGCUCC	3p	iso_3p_extended	1	1916	1095.83			fhe-miR-124-3p	UUAAGGCACGCGGUGAAUGUCA	UAAGGCACGCGGUGAAUGUC	both	iso_both	2	1965	1353.62			fhe-miR-190b-5p	UGAUAUGUAUGGUUUUCGGUUG	UGAUAUGUAUGGUUUUCGGUU	3p	iso_3p_truncated	1	1528	1284.17			fhe-miR-125b-5p	CCCCUGAGACUGAUAAUUGCUC	CCCCUGAGACUGAUAAUUGC	3p	iso_3p_truncated	2	1711	953.585
fhe-miR-36a-3p	GUCACCGGGUAGACAUUCAUUCAC	UCACCGGGUAGACAUUCAUUC	both	iso_both	3	2310	1297.27			fhe-miR-36a-3p	GUCACCGGGUAGACAUUCAUUCAC	UCACCGGGUAGACAUUCAUUC	both	iso_both	3	1859	1063.23			fhe-miR-190a-5p	AGAUAUGUUUGGGUUACUUGGUG	AGAUAUGUUUGGGUUACUUGGUGU	3p	iso_3p_extended	1	1946	1340.54			fhe-miR-71b-5p	UGAAAGACUUGAGUAGUGAG	UGAAAGACUUGAGUAGUGAGACGU	3p	iso_3p_extended	4	1500	1260.64			fhe-miR-1175-3p	UGAGAUUCAACUACUUCAGCUG	Canonical	miRNA	miRNA		1701	948.012
fhe-miR-190b-5p	UGAUAUGUAUGGUUUUCGGUUG	UGAUAUGUAUGGUUUUCGGUUGU	3p	iso_3p_extended	1	2201	1236.05			fhe-miR-219-5p	UGAUUGUCCAUUCGCAUUUCUUG	UGAUUGUCCAUUCGCAUUUCUU	3p	iso_3p_truncated	1	1808	1034.06			fhe-miR-281-3p	AUGUCAUGGAGUUGCUCUCUACA	UGUCAUGGAGUUGCUCUCUAC	both	iso_both	2	1931	1330.2			fhe-miR-750-3p	ACCAGAUCUGACUCUUCCAGCUCU	CCAGAUCUGACUCUUCCAGCUCG	both	iso_both	1	1496	1257.28			fhe-miR-1b-3p	UGGAAUGUUGUGAAGUAUGUAC	UGGAAUGUUGUGAAGUAUG	3p	iso_3p_truncated	3	1662	926.276
fhe-miR-281-3p	AUGUCAUGGAGUUGCUCUCUACA	UGUCAUGGAGUUGCUCUCUA	both	iso_both	3	2194	1232.12			fhe-miR-1b-3p	UGGAAUGUUGUGAAGUAUGUAC	UGGAAUGUUGUGAAGUAUGUACG	3p	iso_3p_extended	1	1808	1034.06			fhe-miR-125a-5p	UCCCUGAGACCCUAGAGUUUC	UCCCUGAGACCCUAGAGUUU	3p	iso_3p_truncated	1	1901	1309.54			fhe-let-7b-5p	GGAGGUAGUUCGUUGUGUGGU	GGAGGUAGUUCGUUGUGUGGUU	3p	iso_3p_extended	1	1489	1251.4			fhe-miR-71b-5p	UGAAAGACUUGAGUAGUGAG	UGAAAGACUUGAGUAGUGAGA	3p	iso_3p_extended	1	1652	920.703
fhe-miR-3479a-3p	GUAUUGCACUUUCCUUCGCCUUA	UAUUGCACUUUCCUUCGCCUU	both	iso_both	2	2135	1198.99			fhe-miR-125a-5p	UCCCUGAGACCCUAGAGUUUC	Canonical	miRNA	miRNA		1741	995.739			fhe-miR-277b-3p	AAAAUGCAUCAUCUACCCGAGA	AAAAUGCAUCAUCUACCCG	3p	iso_3p_truncated	3	1893	1304.03			fhe-miR-1a-3p	AUGGAAUGUGGCGAAGUAUGGU	UGGAAUGUGGCGAAGUAUGGU	5p	iso_5p_truncated	1	1429	1200.97			fhe-miR-1a-3p	AUGGAAUGUGGCGAAGUAUGGU	UGGAAUGUGGCGAAGUAUGGUCA	both	iso_both	1	1600	891.722
fhe-miR-1b-3p	UGGAAUGUUGUGAAGUAUGUAC	UGGAAUGUUGUGAAGUAU	3p	iso_3p_truncated	4	2107	1183.26			fhe-miR-31-5p	UGGCAAGAUUAUGGCGAAGCUGA	UGGCAAGAUUAUGGCGAAGCUG	3p	iso_3p_truncated	1	1717	982.012			fhe-miR-1b-3p	UGGAAUGUUGUGAAGUAUGUAC	UGGAAUGUUGUGAAGUAU	3p	iso_3p_truncated	4	1883	1297.14			fhe-bantam-3p	UGAGAUCGCGAUUAAAGCUGGU	UGAGAUCGCGAUUAAAGCUGGUU	3p	iso_3p_extended	1	1422	1195.09			fhe-bantam-3p	UGAGAUCGCGAUUAAAGCUGGU	UGAGAUCGCGAUUAAAGCUG	3p	iso_3p_truncated	2	1577	878.904
fhe-miR-190a-5p	AGAUAUGUUUGGGUUACUUGGUG	AGAUAUGUUUGGGUUACUUGGUGUU	3p	iso_3p_extended	2	2030	1140.02			fhe-miR-7a-5p	UGGAAGACUGGUGAUAUGUUGUU	UGGAAGACUGGUGAUAUGUUG	3p	iso_3p_truncated	2	1678	959.707			fhe-miR-1a-3p	AUGGAAUGUGGCGAAGUAUGGU	UGGAAUGUGGCGAAGUAUGGUCA	both	iso_both	1	1858	1279.92			fhe-miR-190a-5p	AGAUAUGUUUGGGUUACUUGGUG	AGAUAUGUUUGGGUUACUU	3p	iso_3p_truncated	4	1402	1178.28			fhe-miR-125b-5p	CCCCUGAGACUGAUAAUUGCUC	CCCUGAGACUGAUAAUUGCUC	5p	iso_5p_truncated	1	1570	875.002
fhe-miR-190a-5p	AGAUAUGUUUGGGUUACUUGGUG	AGAUAUGUUUGGGUUACUU	3p	iso_3p_truncated	4	2008	1127.67			fhe-miR-31-5p	UGGCAAGAUUAUGGCGAAGCUGA	UGGCAAGAUUAUGGCGAAGCUGAU	3p	iso_3p_extended	1	1675	957.991			fhe-miR-9-5p	UCUUUGGUUAUCAAGCAGUAUG	UCUUUGGUUAUCAAGCAGUAUGA	3p	iso_3p_extended	1	1787	1231.01			fhe-miR-31-5p	UGGCAAGAUUAUGGCGAAGCUGA	Canonical	miRNA	miRNA		1362	1144.66			fhe-miR-3479a-3p	GUAUUGCACUUUCCUUCGCCUUA	UAUUGCACUUUCCUUCGCCUUA	5p	iso_5p_truncated	1	1561	869.986
fhe-miR-2a-3p	GUCACAGCCAGAAUUGAUGAACG	UCACAGCCAGAAUUGAUGAACGUU	both	iso_both	1	1976	1109.7			fhe-miR-1b-3p	UGGAAUGUUGUGAAGUAUGUAC	UGGAAUGUUGUGAAGUAUGUACAU	3p	iso_3p_extended	2	1615	923.675			fhe-miR-2a-3p	GUCACAGCCAGAAUUGAUGAACG	UCACAGCCAGAAUUGAUGAACGUU	both	iso_both	1	1780	1226.18			fhe-miR-281-3p	AUGUCAUGGAGUUGCUCUCUACA	UGUCAUGGAGUUGCUCUCUA	both	iso_both	3	1285	1079.95			fhe-miR-125b-5p	CCCCUGAGACUGAUAAUUGCUC	CCCCUGAGACUGAUAAUUGCUCA	3p	iso_3p_extended	1	1559	868.872
fhe-bantam-3p	UGAGAUCGCGAUUAAAGCUGGU	UGAGAUCGCGAUUAAAGCUGGUA	3p	iso_3p_extended	1	1967	1104.64			fhe-miR-3479a-3p	GUAUUGCACUUUCCUUCGCCUUA	UAUUGCACUUUCCUUCGCCUU	both	iso_both	2	1580	903.657			fhe-miR-31-5p	UGGCAAGAUUAUGGCGAAGCUGA	UGGCAAGAUUAUGGCGAAGCUG	3p	iso_3p_truncated	1	1775	1222.74			fhe-miR-3479a-3p	GUAUUGCACUUUCCUUCGCCUUA	UAUUGCACUUUCCUUCGCCUU	both	iso_both	2	1225	1029.53			fhe-miR-190a-5p	AGAUAUGUUUGGGUUACUUGGUG	AGAUAUGUUUGGGUUACUUG	3p	iso_3p_truncated	3	1554	866.085
fhe-miR-277b-3p	AAAAUGCAUCAUCUACCCGAGA	AAAAUGCAUCAUCUACCCG	3p	iso_3p_truncated	3	1793	1006.93			fhe-miR-71a-5p	UGAAAGACGAUGGUAGUGAGAUG	UGAAAGACGAUGGUAGUGAGAUGUU	3p	iso_3p_extended	2	1563	893.934			fhe-miR-125b-5p	CCCCUGAGACUGAUAAUUGCUC	CCCCUGAGACUGAUAAUUGCUCA	3p	iso_3p_extended	1	1700	1171.07			fhe-let-7b-5p	GGAGGUAGUUCGUUGUGUGGU	GGAGGUAGUUCGUUGUGUGG	3p	iso_3p_truncated	1	1208	1015.24			fhe-miR-2a-3p	GUCACAGCCAGAAUUGAUGAACG	UCACAGCCAGAAUUGAUGAACGUU	both	iso_both	1	1533	854.381
fhe-bantam-3p	UGAGAUCGCGAUUAAAGCUGGU	UGAGAUCGCGAUUAAAGCUG	3p	iso_3p_truncated	2	1678	942.344			fhe-miR-36a-3p	GUCACCGGGUAGACAUUCAUUCAC	UCACCGGGUAGACAUUCAUU	both	iso_both	4	1554	888.787			fhe-miR-61-3p	AUGACUAGAAAGUGCACUCACUU	UGACUAGAAAGUGCACUCAC	both	iso_both	3	1647	1134.56			fhe-miR-1b-3p	UGGAAUGUUGUGAAGUAUGUAC	UGGAAUGUUGUGAAGUAUG	3p	iso_3p_truncated	3	1200	1008.51			fhe-miR-190a-5p	AGAUAUGUUUGGGUUACUUGGUG	AGAUAUGUUUGGGUUACUUGGUGC	3p	iso_3p_extended	1	1524	849.365
fhe-miR-31-5p	UGGCAAGAUUAUGGCGAAGCUGA	UGGCAAGAUUAUGGCGAAGCUG	3p	iso_3p_truncated	1	1678	942.344			fhe-miR-124-3p	UUAAGGCACGCGGUGAAUGUCA	UAAGGCACGCGGUGAAUGUC	both	iso_both	2	1550	886.499			fhe-miR-3479a-3p	GUAUUGCACUUUCCUUCGCCUUA	UAUUGCACUUUCCUUCGCCUU	both	iso_both	2	1615	1112.52			fhe-miR-71a-5p	UGAAAGACGAUGGUAGUGAGAUG	UGAAAGACGAUGGUAGUGA	3p	iso_3p_truncated	4	1145	962.291			fhe-miR-87-3p	GGUGAGCAAAGUUUCAGGUGUGA	GUGAGCAAAGUUUCAGGUGUGA	5p	iso_5p_truncated	1	1491	830.974
fhe-miR-219-5p	UGAUUGUCCAUUCGCAUUUCUUG	UGAUUGUCCAUUCGCAUUUCUU	3p	iso_3p_truncated	1	1657	930.55			fhe-miR-96-5p	CUUGGCACUUUGGAAUUGUCA	CUUGGCACUUUGGAAUUGUC	3p	iso_3p_truncated	1	1543	882.495			fhe-miR-190b-5p	UGAUAUGUAUGGUUUUCGGUUG	UGAUAUGUAUGGUUUUCGGUUGU	3p	iso_3p_extended	1	1560	1074.63			fhe-miR-125b-5p	CCCCUGAGACUGAUAAUUGCUC	CCCCUGAGACUGAUAAUUGC	3p	iso_3p_truncated	2	1109	932.035			fhe-bantam-3p	UGAGAUCGCGAUUAAAGCUGGU	UGAGAUCGCGAUUAAAGCU	3p	iso_3p_truncated	3	1461	814.254
fhe-miR-87-3p	GGUGAGCAAAGUUUCAGGUGUGA	GUGAGCAAAGUUUCAGGUGUG	both	iso_both	2	1647	924.934			fhe-miR-1a-3p	AUGGAAUGUGGCGAAGUAUGGU	UGGAAUGUGGCGAAGUAUGGUCU	both	iso_both	1	1518	868.197			fhe-miR-281-3p	AUGUCAUGGAGUUGCUCUCUACA	UGUCAUGGAGUUGCUCUCU	both	iso_both	4	1520	1047.08			fhe-miR-87-3p	GGUGAGCAAAGUUUCAGGUGUGA	GUGAGCAAAGUUUCAGGUGUGA	5p	iso_5p_truncated	1	1069	898.418			fhe-miR-125a-5p	UCCCUGAGACCCUAGAGUUUC	UCCCUGAGACCCUAGAGUUU	3p	iso_3p_truncated	1	1447	806.451
fhe-miR-281-3p	AUGUCAUGGAGUUGCUCUCUACA	UGUCAUGGAGUUGCUCUCU	both	iso_both	4	1601	899.101			fhe-miR-87-3p	GGUGAGCAAAGUUUCAGGUGUGA	GUGAGCAAAGUUUCAGGUGUG	both	iso_both	2	1492	853.327			fhe-miR-190a-5p	AGAUAUGUUUGGGUUACUUGGUG	AGAUAUGUUUGGGUUACUU	3p	iso_3p_truncated	4	1495	1029.86			fhe-bantam-3p	UGAGAUCGCGAUUAAAGCUGGU	UGAGAUCGCGAUUAAAGCUG	3p	iso_3p_truncated	2	1040	874.046			fhe-miR-71a-5p	UGAAAGACGAUGGUAGUGAGAUG	UGAAAGACGAUGGUAGUGAGAUGC	3p	iso_3p_extended	1	1446	805.894
fhe-miR-61-3p	AUGACUAGAAAGUGCACUCACUU	UGACUAGAAAGUGCACUCAC	both	iso_both	3	1558	874.953			fhe-miR-1a-3p	AUGGAAUGUGGCGAAGUAUGGU	UGGAAUGUGGCGAAGUAUGGUCUUU	both	iso_both	3	1472	841.888			fhe-miR-36a-3p	GUCACCGGGUAGACAUUCAUUCAC	UCACCGGGUAGACAUUCAUU	both	iso_both	4	1469	1011.95			fhe-miR-190a-5p	AGAUAUGUUUGGGUUACUUGGUG	AGAUAUGUUUGGGUUACUUGGUGC	3p	iso_3p_extended	1	1027	863.12			fhe-miR-71a-5p	UGAAAGACGAUGGUAGUGAGAUG	UGAAAGACGAUGGUAGUGA	3p	iso_3p_truncated	4	1417	789.731
fhe-miR-71a-5p	UGAAAGACGAUGGUAGUGAGAUG	UGAAAGACGAUGGUAGU	3p	iso_3p_truncated	6	1448	813.178			fhe-miR-750-3p	ACCAGAUCUGACUCUUCCAGCUCU	CCAGAUCUGACUCUUCCAGCUCC	both	iso_both	1	1398	799.565			fhe-miR-36a-3p	GUCACCGGGUAGACAUUCAUUCAC	UCACCGGGUAGACAUUCAUUC	both	iso_both	3	1364	939.615			fhe-miR-7a-5p	UGGAAGACUGGUGAUAUGUUGUU	UGGAAGACUGGUGAUAUGUU	3p	iso_3p_truncated	3	1013	851.354			fhe-miR-281-3p	AUGUCAUGGAGUUGCUCUCUACA	UGUCAUGGAGUUGCUCUCU	both	iso_both	4	1397	778.585
fhe-miR-10-5p	AACCCUGUAGACCCGAGUUUGCA	AACCCUGUAGACCCGAGUUU	3p	iso_3p_truncated	3	1407	790.153			fhe-miR-750-3p	ACCAGAUCUGACUCUUCCAGCUCU	CCAGAUCUGACUCUUCCAGCU	both	iso_both	3	1385	792.13			fhe-miR-125b-5p	CCCCUGAGACUGAUAAUUGCUC	CCCCUGAGACUGAUAAUUGCUCC	3p	iso_3p_extended	1	1287	886.572			fhe-miR-219-5p	UGAUUGUCCAUUCGCAUUUCUUG	UGAUUGUCCAUUCGCAUUUCUU	3p	iso_3p_truncated	1	1007	846.312			fhe-miR-31-5p	UGGCAAGAUUAUGGCGAAGCUGA	Canonical	miRNA	miRNA		1374	765.766
fhe-miR-1175-3p	UGAGAUUCAACUACUUCAGCUG	UGAGAUUCAACUACUUCAGCU	3p	iso_3p_truncated	1	1381	775.552			fhe-bantam-3p	UGAGAUCGCGAUUAAAGCUGGU	UGAGAUCGCGAUUAAAGCUG	3p	iso_3p_truncated	2	1344	768.68			fhe-miR-1b-3p	UGGAAUGUUGUGAAGUAUGUAC	UGGAAUGUUGUGAAGUAUGUG	3p	iso_3p_truncated	1	1285	885.195			fhe-miR-2a-3p	GUCACAGCCAGAAUUGAUGAACG	UCACAGCCAGAAUUGAUGAACGUU	both	iso_both	1	999	839.588			fhe-miR-7a-5p	UGGAAGACUGGUGAUAUGUUGUU	UGGAAGACUGGUGAUAUGUU	3p	iso_3p_truncated	3	1356	755.734
fhe-miR-1b-3p	UGGAAUGUUGUGAAGUAUGUAC	UGGAAUGUUGUGAAGUAUGUACUC	3p	iso_3p_extended	2	1370	769.375			fhe-miR-277b-3p	AAAAUGCAUCAUCUACCCGAGA	AAAAUGCAUCAUCUACCCG	3p	iso_3p_truncated	3	1334	762.961			fhe-miR-71c-5p	UGAAAGACAUGGGUAAUGAGGU	UGAAAGACAUGGGUAAUGAGGUU	3p	iso_3p_extended	1	1237	852.129			fhe-miR-281-3p	AUGUCAUGGAGUUGCUCUCUACA	UGUCAUGGAGUUGCUCUCU	both	iso_both	4	949	797.567			fhe-miR-7a-5p	UGGAAGACUGGUGAUAUGUUGUU	UGGAAGACUGGUGAUAUGUUGU	3p	iso_3p_truncated	1	1337	745.145
fhe-miR-750-3p	ACCAGAUCUGACUCUUCCAGCUCU	CCAGAUCUGACUCUUCCAGCUCC	both	iso_both	1	1346	755.897			fhe-miR-190a-5p	AGAUAUGUUUGGGUUACUUGGUG	AGAUAUGUUUGGGUUACUU	3p	iso_3p_truncated	4	1299	742.943			fhe-miR-750-3p	ACCAGAUCUGACUCUUCCAGCUCU	CCAGAUCUGACUCUUCCAGCU	both	iso_both	3	1227	845.24			fhe-miR-190a-5p	AGAUAUGUUUGGGUUACUUGGUG	AGAUAUGUUUGGGUUACUUGGUGA	3p	iso_3p_extended	1	910	764.79			fhe-miR-750-3p	ACCAGAUCUGACUCUUCCAGCUCU	CCAGAUCUGACUCUUCCAGCUCG	both	iso_both	1	1334	743.473
fhe-miR-281-3p	AUGUCAUGGAGUUGCUCUCUACA	UGUCAUGGAGUUGCUCUCUAC	both	iso_both	2	1343	754.212			fhe-miR-190a-5p	AGAUAUGUUUGGGUUACUUGGUG	AGAUAUGUUUGGGUUACUUGGUGUUU	3p	iso_3p_extended	3	1285	734.936			fhe-miR-2e-3p	GUAUCACAGUCCAAGCUUUGG	UAUCACAGUCCAAGCUUUGG	5p	iso_5p_truncated	1	1219	839.729			fhe-miR-125b-5p	CCCCUGAGACUGAUAAUUGCUC	CCCUGAGACUGAUAAUUGCUC	5p	iso_5p_truncated	1	900	756.386			fhe-miR-10-5p	AACCCUGUAGACCCGAGUUUGCA	AACCCUGUAGACCCGAGUU	3p	iso_3p_truncated	4	1295	721.738
fhe-miR-125b-5p	CCCCUGAGACUGAUAAUUGCUC	CCCCUGAGACUGAUAAUUGCUCC	3p	iso_3p_extended	1	1323	742.98			fhe-miR-71a-5p	UGAAAGACGAUGGUAGUGAGAUG	UGAAAGACGAUGGUAGUGAGAUGC	3p	iso_3p_extended	1	1269	725.785			fhe-miR-1b-3p	UGGAAUGUUGUGAAGUAUGUAC	UGGAAUGUUGUGAAGUAUGUACUC	3p	iso_3p_extended	2	1198	825.263			fhe-miR-7a-5p	UGGAAGACUGGUGAUAUGUUGUU	UGGAAGACUGGUGAUAUGUUGU	3p	iso_3p_truncated	1	882	741.258			fhe-miR-190a-5p	AGAUAUGUUUGGGUUACUUGGUG	AGAUAUGUUUGGGUUACUUGGUGA	3p	iso_3p_extended	1	1139	634.795
fhe-miR-1a-3p	AUGGAAUGUGGCGAAGUAUGGU	UGGAAUGUGGCGAAGUAUG	both	iso_both	3	1296	727.817			fhe-miR-281-3p	AUGUCAUGGAGUUGCUCUCUACA	UGUCAUGGAGUUGCUCUCUAC	both	iso_both	2	1198	685.178			fhe-miR-71c-5p	UGAAAGACAUGGGUAAUGAGGU	UGAAAGACAUGGGUAAUG	3p	iso_3p_truncated	4	1167	803.908			fhe-miR-2e-3p	GUAUCACAGUCCAAGCUUUGG	UAUCACAGUCCAAGCUUUGG	5p	iso_5p_truncated	1	844	709.322			fhe-miR-190a-5p	AGAUAUGUUUGGGUUACUUGGUG	AGAUAUGUUUGGGUUACUUGGUGUU	3p	iso_3p_extended	2	1102	614.174
fhe-miR-1a-3p	AUGGAAUGUGGCGAAGUAUGGU	UGGAAUGUGGCGAAGUAU	both	iso_both	4	1229	690.191			fhe-miR-1a-3p	AUGGAAUGUGGCGAAGUAUGGU	UGGAAUGUGGCGAAGUAUGGUCAUC	both	iso_both	3	1182	676.027			fhe-miR-1a-3p	AUGGAAUGUGGCGAAGUAUGGU	UGGAAUGUGGCGAAGUAUG	both	iso_both	3	1121	772.22			fhe-miR-1b-3p	UGGAAUGUUGUGAAGUAUGUAC	UGGAAUGUUGUGAAGUAUGUACG	3p	iso_3p_extended	1	838	704.279			fhe-miR-1b-3p	UGGAAUGUUGUGAAGUAUGUAC	UGGAAUGUUGUGAAGUAUGUACG	3p	iso_3p_extended	1	1086	605.256
fhe-miR-125b-5p	CCCCUGAGACUGAUAAUUGCUC	CCCCUGAGACUGAUAAUUGCUCA	3p	iso_3p_extended	1	1219	684.575			fhe-miR-1175-3p	UGAGAUUCAACUACUUCAGCUG	UGAGAUUCAACUACUUCAGCU	3p	iso_3p_truncated	1	1135	649.146			fhe-miR-71b-5p	UGAAAGACUUGAGUAGUGAG	UGAAAGACUUGAGUAGUGAGACG	3p	iso_3p_extended	3	1100	757.754			fhe-miR-10-5p	AACCCUGUAGACCCGAGUUUGCA	AACCCUGUAGACCCGAGUUU	3p	iso_3p_truncated	3	835	701.758			fhe-miR-3479a-3p	GUAUUGCACUUUCCUUCGCCUUA	UAUUGCACUUUCCUUCGCCUU	both	iso_both	2	1068	595.224
fhe-miR-10-5p	AACCCUGUAGACCCGAGUUUGCA	AACCCUGUAGACCCGAGUU	3p	iso_3p_truncated	4	1195	671.097			fhe-miR-71c-5p	UGAAAGACAUGGGUAAUGAGGU	UGAAAGACAUGGGUAAUGAGGUAU	3p	iso_3p_extended	2	1133	648.002			fhe-miR-71b-5p	UGAAAGACUUGAGUAGUGAG	UGAAAGACUUGAGUAGUGA	3p	iso_3p_truncated	1	1033	711.6			fhe-miR-190a-5p	AGAUAUGUUUGGGUUACUUGGUG	AGAUAUGUUUGGGUUACUUGGUGUU	3p	iso_3p_extended	2	833	700.077			fhe-miR-71a-5p	UGAAAGACGAUGGUAGUGAGAUG	UGAAAGACGAUGGUAGUGAGAUGUU	3p	iso_3p_extended	2	1066	594.11
fhe-miR-190a-5p	AGAUAUGUUUGGGUUACUUGGUG	AGAUAUGUUUGGGUUACUUGGUGUUU	3p	iso_3p_extended	3	1181	663.235			fhe-miR-190a-5p	AGAUAUGUUUGGGUUACUUGGUG	AGAUAUGUUUGGGUUACUUGGUGC	3p	iso_3p_extended	1	1104	631.416			fhe-miR-219-5p	UGAUUGUCCAUUCGCAUUUCUUG	Canonical	miRNA	miRNA		995	685.423			fhe-bantam-3p	UGAGAUCGCGAUUAAAGCUGGU	UGAGAUCGCGAUUAAAGCU	3p	iso_3p_truncated	3	810	680.747			fhe-miR-219-5p	UGAUUGUCCAUUCGCAUUUCUUG	UGAUUGUCCAUUCGCAUUUCUU	3p	iso_3p_truncated	1	1054	587.422
fhe-miR-71c-5p	UGAAAGACAUGGGUAAUGAGGU	UGAAAGACAUGGGUAAUG	3p	iso_3p_truncated	4	1181	663.235			fhe-miR-61-3p	AUGACUAGAAAGUGCACUCACUU	UGACUAGAAAGUGCACUCAC	both	iso_both	3	1098	627.984			fhe-miR-10-5p	AACCCUGUAGACCCGAGUUUGCA	AACCCUGUAGACCCGAGUUU	3p	iso_3p_truncated	3	989	681.29			fhe-miR-71a-5p	UGAAAGACGAUGGUAGUGAGAUG	UGAAAGACGAUGGUAGUGAGAUGC	3p	iso_3p_extended	1	786	660.577			fhe-miR-71b-5p	UGAAAGACUUGAGUAGUGAG	UGAAAGACUUGAGUAGUGAGAC	3p	iso_3p_extended	2	985	548.966
fhe-miR-1a-3p	AUGGAAUGUGGCGAAGUAUGGU	UGGAAUGUGGCGAAGUAUGGUCUUU	both	iso_both	3	1174	659.304			fhe-miR-125b-5p	CCCCUGAGACUGAUAAUUGCUC	CCCCUGAGACUGAUAAUUGCUCUU	3p	iso_3p_extended	2	1080	617.69			fhe-miR-190a-5p	AGAUAUGUUUGGGUUACUUGGUG	AGAUAUGUUUGGGUUACUUGGUGUU	3p	iso_3p_extended	2	969	667.513			fhe-miR-71b-5p	UGAAAGACUUGAGUAGUGAG	UGAAAGACUUGAGUAGUGAGAC	3p	iso_3p_extended	2	766	643.768			fhe-miR-750-3p	ACCAGAUCUGACUCUUCCAGCUCU	CCAGAUCUGACUCUUCC	both	iso_both	7	964	537.263
fhe-miR-2e-3p	GUAUCACAGUCCAAGCUUUGG	UAUCACAGUCCAAGCUUUGG	5p	iso_5p_truncated	1	1106	621.116			fhe-miR-125a-5p	UCCCUGAGACCCUAGAGUUUC	UCCCUGAGACCCUAGAGUUU	3p	iso_3p_truncated	1	1052	601.675			fhe-miR-750-3p	ACCAGAUCUGACUCUUCCAGCUCU	CCAGAUCUGACUCUUCCAGCUCC	both	iso_both	1	961	662.002			fhe-miR-277b-3p	AAAAUGCAUCAUCUACCCGAGA	AAAAUGCAUCAUCUACCCG	3p	iso_3p_truncated	3	738	620.236			fhe-miR-2e-3p	GUAUCACAGUCCAAGCUUUGG	UAUCACAGUCCAAGCUUUGG	5p	iso_5p_truncated	1	954	531.689
fhe-miR-71b-5p	UGAAAGACUUGAGUAGUGAG	UGAAAGACUUGAGUAGUGAGACG	3p	iso_3p_extended	3	1100	617.746			fhe-miR-7a-5p	UGGAAGACUGGUGAUAUGUUGUU	UGGAAGACUGGUGAUAUGUUGUUU	3p	iso_3p_extended	1	1029	588.521			fhe-miR-10-5p	AACCCUGUAGACCCGAGUUUGCA	AACCCUGUAGACCCGAGUU	3p	iso_3p_truncated	4	959	660.624			fhe-miR-71a-5p	UGAAAGACGAUGGUAGUGAGAUG	UGAAAGACGAUGGUAGUGAGAUGUU	3p	iso_3p_extended	2	679	570.651			fhe-miR-277b-3p	AAAAUGCAUCAUCUACCCGAGA	AAAAUGCAUCAUCUACCCG	3p	iso_3p_truncated	3	924	514.97
fhe-miR-71a-5p	UGAAAGACGAUGGUAGUGAGAUG	UGAAAGACGAUGGUAGUGAGAUGUU	3p	iso_3p_extended	2	1067	599.214			fhe-miR-71b-5p	UGAAAGACUUGAGUAGUGAG	UGAAAGACUUGAGUAGUGAGACG	3p	iso_3p_extended	3	1025	586.233			fhe-miR-31-5p	UGGCAAGAUUAUGGCGAAGCUGA	UGGCAAGAUUAUGGCGAAGCUGAU	3p	iso_3p_extended	1	959	660.624			fhe-miR-10-5p	AACCCUGUAGACCCGAGUUUGCA	Canonical	miRNA	miRNA		652	547.959			fhe-miR-10-5p	AACCCUGUAGACCCGAGUUUGCA	AACCCUGUAGACCCGAGUUU	3p	iso_3p_truncated	3	891	496.578
fhe-miR-277a-3p	GUAAAUGCAUUUUCUGGCCCG	UAAAUGCAUUUUCUGGCCCG	5p	iso_5p_truncated	1	1053	591.351			fhe-miR-1a-3p	AUGGAAUGUGGCGAAGUAUGGU	UGGAAUGUGGCGAAGUAUGGUCAU	both	iso_both	2	1021	583.945			fhe-miR-2a-3p	GUCACAGCCAGAAUUGAUGAACG	UCACAGCCAGAAUUGAUGAA	both	iso_both	3	910	626.869			fhe-miR-71c-5p	UGAAAGACAUGGGUAAUGAGGU	UGAAAGACAUGGGUAAUG	3p	iso_3p_truncated	4	647	543.757			fhe-Novel-75-3p	UUCGGAGAUAGUUAAGGAACU	Canonical	miRNA	miRNA		890	496.02
fhe-miR-31-5p	UGGCAAGAUUAUGGCGAAGCUGA	UGGCAAGAUUAUGGCGAAGCUGAU	3p	iso_3p_extended	1	1024	575.065			fhe-miR-71a-5p	UGAAAGACGAUGGUAGUGAGAUG	UGAAAGACGAUGGUAGUGAGAUUU	3p	iso_3p_extended	1	1012	578.798			fhe-miR-1175-3p	UGAGAUUCAACUACUUCAGCUG	Canonical	miRNA	miRNA		890	613.092			fhe-miR-1175-3p	UGAGAUUCAACUACUUCAGCUG	UGAGAUUCAACUACUUCAGCUGU	3p	iso_3p_extended	1	627	526.949			fhe-miR-71a-5p	UGAAAGACGAUGGUAGUGAGAUG	UGAAAGACGAUGGUAGU	3p	iso_3p_truncated	6	886	493.791
fhe-miR-1a-3p	AUGGAAUGUGGCGAAGUAUGGU	UGGAAUGUGGCGAAGUAUGGUCU	both	iso_both	1	1022	573.942			fhe-miR-1b-3p	UGGAAUGUUGUGAAGUAUGUAC	UGGAAUGUUGUGAAGUAU	3p	iso_3p_truncated	4	986	563.928			fhe-miR-1b-3p	UGGAAUGUUGUGAAGUAUGUAC	UGGAAUGUUGUGAAGUAUGUACAU	3p	iso_3p_extended	2	868	597.937			fhe-miR-750-3p	ACCAGAUCUGACUCUUCCAGCUCU	CCAGAUCUGACUCUUCC	both	iso_both	7	616	517.704			fhe-miR-8-3p	CUAAUACUGUUUGGUAAAGAUGCC	UAAUACUGUUUGGUAAAGAUGCC	5p	iso_5p_truncated	1	882	491.562
fhe-miR-1a-3p	AUGGAAUGUGGCGAAGUAUGGU	UGGAAUGUGGCGAAGUAUGGUCAUC	both	iso_both	3	977	548.671			fhe-miR-750-3p	ACCAGAUCUGACUCUUCCAGCUCU	CCAGAUCUGACUCUUCCAGCUCA	both	iso_both	1	965	551.917			fhe-miR-277a-3p	GUAAAUGCAUUUUCUGGCCCG	UAAAUGCAUUUUCUGGCCCG	5p	iso_5p_truncated	1	854	588.293			fhe-miR-219-5p	UGAUUGUCCAUUCGCAUUUCUUG	Canonical	miRNA	miRNA		581	488.289			fhe-miR-750-3p	ACCAGAUCUGACUCUUCCAGCUCU	CCAGAUCUGACUCUUCCAGCU	both	iso_both	3	880	490.447
fhe-miR-1b-3p	UGGAAUGUUGUGAAGUAUGUAC	UGGAAUGUUGUGAAGUAUGUACAU	3p	iso_3p_extended	2	931	522.838			fhe-miR-1b-3p	UGGAAUGUUGUGAAGUAUGUAC	UGGAAUGUUGUGAAGUAUGUG	3p	iso_3p_truncated	1	932	533.043			fhe-miR-125b-5p	CCCCUGAGACUGAUAAUUGCUC	CCCUGAGACUGAUAAUUGCUC	5p	iso_5p_truncated	1	847	583.471			fhe-miR-71c-5p	UGAAAGACAUGGGUAAUGAGGU	UGAAAGACAUGGGUAAUGAGGUC	3p	iso_3p_extended	1	578	485.768			fhe-miR-71c-5p	UGAAAGACAUGGGUAAUGAGGU	UGAAAGACAUGGGUAAUG	3p	iso_3p_truncated	4	868	483.759
fhe-miR-1b-3p	UGGAAUGUUGUGAAGUAUGUAC	UGGAAUGUUGUGAAGUAUGUACG	3p	iso_3p_extended	1	882	495.32			fhe-miR-1a-3p	AUGGAAUGUGGCGAAGUAUGGU	UGGAAUGUGGCGAAGUAUG	both	iso_both	3	888	507.878			fhe-miR-9-5p	UCUUUGGUUAUCAAGCAGUAUG	Canonical	miRNA	miRNA		796	548.339			fhe-miR-750-3p	ACCAGAUCUGACUCUUCCAGCUCU	CCAGAUCUGACUCUUCCAGCU	both	iso_both	3	573	481.566			fhe-miR-71b-5p	UGAAAGACUUGAGUAGUGAG	UGAAAGACUUGAGUAGUGAGACGC	3p	iso_3p_extended	4	830	462.581
fhe-miR-125b-5p	CCCCUGAGACUGAUAAUUGCUC	CCCUGAGACUGAUAAUUGCUC	5p	iso_5p_truncated	1	877	492.512			fhe-miR-281-3p	AUGUCAUGGAGUUGCUCUCUACA	UGUCAUGGAGUUGCUCUCUA	both	iso_both	3	881	503.875			fhe-bantam-3p	UGAGAUCGCGAUUAAAGCUGGU	UGAGAUCGCGAUUAAAGCU	3p	iso_3p_truncated	3	791	544.894			fhe-miR-9-5p	UCUUUGGUUAUCAAGCAGUAUG	UCUUUGGUUAUCAAGCAGUAUGU	3p	iso_3p_extended	1	554	465.597			fhe-Novel-49-3p	UUUGCAUAUCUAAGUCGGACA	UUUGCAUAUCUAAGUCGGACUU	3p	iso_3p_extended	1	779	434.157
fhe-miR-7a-5p	UGGAAGACUGGUGAUAUGUUGUU	UGGAAGACUGGUGAUAUGUUGUUU	3p	iso_3p_extended	1	864	485.211			fhe-miR-219-5p	UGAUUGUCCAUUCGCAUUUCUUG	Canonical	miRNA	miRNA		879	502.731			fhe-miR-1a-3p	AUGGAAUGUGGCGAAGUAUGGU	UGGAAUGUGGCGAAGUAU	both	iso_both	4	758	522.162			fhe-miR-96-5p	CUUGGCACUUUGGAAUUGUCA	CUUGGCACUUUGGAAUUGUCAC	3p	iso_3p_extended	1	553	464.757			fhe-miR-1a-3p	AUGGAAUGUGGCGAAGUAUGGU	UGGAAUGUGGCGAAGUAUGGUCAUC	both	iso_both	3	768	428.027
fhe-miR-1175-3p	UGAGAUUCAACUACUUCAGCUG	UGAGAUUCAACUACUUCAGCUGU	3p	iso_3p_extended	1	860	482.965			fhe-miR-1a-3p	AUGGAAUGUGGCGAAGUAUGGU	UGGAAUGUGGCGAAGUAUGGUCUU	both	iso_both	2	862	493.008			fhe-miR-71a-5p	UGAAAGACGAUGGUAGUGAGAUG	UGAAAGACGAUGGUAGUGAGAUGUU	3p	iso_3p_extended	2	754	519.406			fhe-let-7c-5p	GAGGUAGUGAGUUGUAUGUCUG	GAGGUAGUGAGUUGUAUGUCUGU	3p	iso_3p_extended	1	549	461.395			fhe-miR-71b-5p	UGAAAGACUUGAGUAGUGAG	UGAAAGACUUGAGUAGUGAGACU	3p	iso_3p_extended	3	762	424.683
fhe-miR-125b-5p	CCCCUGAGACUGAUAAUUGCUC	CCCCUGAGACUGAUAAUU	3p	iso_3p_truncated	4	851	477.911			fhe-miR-71c-5p	UGAAAGACAUGGGUAAUGAGGU	UGAAAGACAUGGGUAAUGAGGUAA	3p	iso_3p_extended	2	852	487.288			fhe-miR-125b-5p	CCCCUGAGACUGAUAAUUGCUC	CCCCUGAGACUGAUAAUUGCUCUU	3p	iso_3p_extended	2	731	503.562			fhe-miR-8-3p	CUAAUACUGUUUGGUAAAGAUGCC	UAAUACUGUUUGGUAAAGAUGCC	5p	iso_5p_truncated	1	547	459.714			fhe-miR-71a-5p	UGAAAGACGAUGGUAGUGAGAUG	UGAAAGACGAUGGUAGUGAGAUGA	3p	iso_3p_extended	1	759	423.011
fhe-miR-190a-5p	AGAUAUGUUUGGGUUACUUGGUG	AGAUAUGUUUGGGUUACUUGGUGC	3p	iso_3p_extended	1	830	466.117			fhe-miR-125b-5p	CCCCUGAGACUGAUAAUUGCUC	CCCUGAGACUGAUAAUUGCUC	5p	iso_5p_truncated	1	843	482.141			fhe-miR-71a-5p	UGAAAGACGAUGGUAGUGAGAUG	UGAAAGACGAUGGUAGU	3p	iso_3p_truncated	6	709	488.407			fhe-miR-71b-5p	UGAAAGACUUGAGUAGUGAG	UGAAAGACUUGAGUAGUGAGACU	3p	iso_3p_extended	3	533	447.948			fhe-miR-190b-5p	UGAUAUGUAUGGUUUUCGGUUG	UGAUAUGUAUGGUUUUCGGUUGU	3p	iso_3p_extended	1	740	412.421
fhe-miR-1175-3p	UGAGAUUCAACUACUUCAGCUG	Canonical	miRNA	miRNA		816	458.255			fhe-miR-190a-5p	AGAUAUGUUUGGGUUACUUGGUG	AGAUAUGUUUGGGUUACUUGGUGA	3p	iso_3p_extended	1	825	471.846			fhe-miR-1a-3p	AUGGAAUGUGGCGAAGUAUGGU	UGGAAUGUGGCGAAGUAUGGUCUUU	both	iso_both	3	703	484.274			fhe-miR-71b-5p	UGAAAGACUUGAGUAGUGAG	UGAAAGACUUGAGUAGUGAGACGC	3p	iso_3p_extended	4	522	438.704			fhe-miR-71c-5p	UGAAAGACAUGGGUAAUGAGGU	UGAAAGACAUGGGUAAUGAGGUC	3p	iso_3p_extended	1	736	410.192
fhe-miR-71c-5p	UGAAAGACAUGGGUAAUGAGGU	UGAAAGACAUGGGUAAUGAGGUAU	3p	iso_3p_extended	2	801	449.831			fhe-miR-1b-3p	UGGAAUGUUGUGAAGUAUGUAC	UGGAAUGUUGUGAAGUAUGUACUUUU	3p	iso_3p_extended	4	815	466.127			fhe-miR-7a-5p	UGGAAGACUGGUGAUAUGUUGUU	UGGAAGACUGGUGAUAUGUUGUUU	3p	iso_3p_extended	1	690	475.319			fhe-miR-1a-3p	AUGGAAUGUGGCGAAGUAUGGU	UGGAAUGUGGCGAAGUAUGGUCU	both	iso_both	1	520	437.023			fhe-miR-11584-3p	CCAUUAUAUAAGAUUGAGGCUCU	CAUUAUAUAAGAUUGAGGCUCU	5p	iso_5p_truncated	1	724	403.504
fhe-miR-190b-5p	UGAUAUGUAUGGUUUUCGGUUG	UGAUAUGUAUGGUUUUCGGU	3p	iso_3p_truncated	2	797	447.585			fhe-miR-281-5p	AGGAGGGCAAUUUUAUGACUUU	Canonical	miRNA	miRNA		806	460.979			fhe-miR-125b-5p	CCCCUGAGACUGAUAAUUGCUC	CCCCUGAGACUGAUAAUUGCUCG	3p	iso_3p_extended	1	669	460.852			fhe-miR-1b-3p	UGGAAUGUUGUGAAGUAUGUAC	UGGAAUGUUGUGAAGUAUGUACUC	3p	iso_3p_extended	2	519	436.182			fhe-miR-1a-3p	AUGGAAUGUGGCGAAGUAUGGU	UGGAAUGUGGCGAAGUAUGG	both	iso_both	2	701	390.686
fhe-bantam-3p	UGAGAUCGCGAUUAAAGCUGGU	UGAGAUCGCGAUUAAAGCU	3p	iso_3p_truncated	3	793	445.339			fhe-miR-10-5p	AACCCUGUAGACCCGAGUUUGCA	AACCCUGUAGACCCGAGUUU	3p	iso_3p_truncated	3	781	446.681			fhe-miR-1a-3p	AUGGAAUGUGGCGAAGUAUGGU	UGGAAUGUGGCGAAGUAUGGUCU	both	iso_both	1	639	440.186			fhe-miR-2a-3p	GUCACAGCCAGAAUUGAUGAACG	UCACAGCCAGAAUUGAUGAA	both	iso_both	3	518	435.342			fhe-miR-87-3p	GGUGAGCAAAGUUUCAGGUGUGA	GUGAGCAAAGUUUCAGGUGUG	both	iso_both	2	693	386.227
fhe-miR-8-3p	CUAAUACUGUUUGGUAAAGAUGCC	UAAUACUGUUUGGUAAAGAUGCC	5p	iso_5p_truncated	1	781	438.6			fhe-miR-190b-5p	UGAUAUGUAUGGUUUUCGGUUG	UGAUAUGUAUGGUUUUCGGU	3p	iso_3p_truncated	2	778	444.965			fhe-miR-750-3p	ACCAGAUCUGACUCUUCCAGCUCU	CCAGAUCUGACUCUUCCAGCUCA	both	iso_both	1	612	421.587			fhe-Novel-75-3p	UUCGGAGAUAGUUAAGGAACU	Canonical	miRNA	miRNA		496	416.853			fhe-miR-9-5p	UCUUUGGUUAUCAAGCAGUAUG	UCUUUGGUUAUCAAGCAGUAUGU	3p	iso_3p_extended	1	680	378.982
fhe-miR-71a-5p	UGAAAGACGAUGGUAGUGAGAUG	UGAAAGACGAUGGUAGUGAGAUGC	3p	iso_3p_extended	1	776	435.792			fhe-miR-277a-3p	GUAAAUGCAUUUUCUGGCCCG	UAAAUGCAUUUUCUGGCCCG	5p	iso_5p_truncated	1	774	442.678			fhe-miR-8-3p	CUAAUACUGUUUGGUAAAGAUGCC	UAAUACUGUUUGGUAAAGAUGCC	5p	iso_5p_truncated	1	608	418.831			fhe-miR-11584-3p	CCAUUAUAUAAGAUUGAGGCUCU	CAUUAUAUAAGAUUGAGGCUCU	5p	iso_5p_truncated	1	484	406.767			fhe-Novel-28-5p	UUUUGUCAGUUCCAUGUGCUUU	Canonical	miRNA	miRNA		679	378.425
fhe-miR-1b-3p	UGGAAUGUUGUGAAGUAUGUAC	UGGAAUGUUGUGAAGUA	3p	iso_3p_truncated	5	770	432.422			fhe-miR-2a-3p	GUCACAGCCAGAAUUGAUGAACG	UCACAGCCAGAAUUGAUGAA	both	iso_both	3	761	435.242			fhe-miR-750-3p	ACCAGAUCUGACUCUUCCAGCUCU	CCAGAUCUGACUCUUCCAGCUCG	both	iso_both	1	598	411.943			fhe-miR-71a-5p	UGAAAGACGAUGGUAGUGAGAUG	UGAAAGACGAUGGUAGU	3p	iso_3p_truncated	6	479	402.565			fhe-miR-1b-3p	UGGAAUGUUGUGAAGUAUGUAC	UGGAAUGUUGUGAAGUAUGUG	3p	iso_3p_truncated	1	652	363.377
fhe-miR-1a-3p	AUGGAAUGUGGCGAAGUAUGGU	UGGAAUGUGGCGAAGUAUGGUCUU	both	iso_both	2	760	426.806			fhe-miR-36a-3p	GUCACCGGGUAGACAUUCAUUCAC	UCACCGGGUAGACAUUCAUUCAC	5p	iso_5p_truncated	1	752	430.095			fhe-miR-1b-3p	UGGAAUGUUGUGAAGUAUGUAC	UGGAAUGUUGUGAAGUA	3p	iso_3p_truncated	5	596	410.565			fhe-miR-87-3p	GGUGAGCAAAGUUUCAGGUGUGA	GUGAGCAAAGUUUCAGGUGUG	both	iso_both	2	467	392.48			fhe-miR-1b-3p	UGGAAUGUUGUGAAGUAUGUAC	UGGAAUGUUGUGAAGUAUGUACUC	3p	iso_3p_extended	2	639	356.132
fhe-Novel-78-3p	AAAGUGAACACUGGUGGAUGU	Canonical	miRNA	miRNA		753	422.875			fhe-miR-1175-3p	UGAGAUUCAACUACUUCAGCUG	UGAGAUUCAACUACUUCAGCUGU	3p	iso_3p_extended	1	735	420.372			fhe-miR-96-5p	CUUGGCACUUUGGAAUUGUCA	CUUGGCACUUUGGAAUUGUCACA	3p	iso_3p_extended	2	590	406.432			fhe-miR-2162-3p	GUAUUAUGCAACAUUUCACUCU	UAUUAUGCAACAUUUCACUC	both	iso_both	2	461	387.438			fhe-miR-10-5p	AACCCUGUAGACCCGAGUUUGCA	Canonical	miRNA	miRNA		638	355.574
fhe-miR-9-5p	UCUUUGGUUAUCAAGCAGUAUG	Canonical	miRNA	miRNA		751	421.752			fhe-miR-71a-5p	UGAAAGACGAUGGUAGUGAGAUG	UGAAAGACGAUGGUAGUGAGAUGA	3p	iso_3p_extended	1	709	405.502			fhe-miR-11584-3p	CCAUUAUAUAAGAUUGAGGCUCU	CAUUAUAUAAGAUUGAGGCUCU	5p	iso_5p_truncated	1	584	402.299			fhe-miR-190b-5p	UGAUAUGUAUGGUUUUCGGUUG	UGAUAUGUAUGGUUUUCGGUUGU	3p	iso_3p_extended	1	449	377.352			fhe-miR-1175-3p	UGAGAUUCAACUACUUCAGCUG	UGAGAUUCAACUACUUCAGCUGU	3p	iso_3p_extended	1	635	353.902
fhe-miR-124-3p	UUAAGGCACGCGGUGAAUGUCA	UAAGGCACGCGGUGAAUGU	both	iso_both	3	736	413.328			fhe-miR-8-3p	CUAAUACUGUUUGGUAAAGAUGCC	UAAUACUGUUUGGUAAAGAUGCC	5p	iso_5p_truncated	1	697	398.639			fhe-miR-190a-5p	AGAUAUGUUUGGGUUACUUGGUG	AGAUAUGUUUGGGUUACUUGGUGUUU	3p	iso_3p_extended	3	583	401.61			fhe-miR-96-5p	CUUGGCACUUUGGAAUUGUCA	CUUGGCACUUUGGAAUUGUCACA	3p	iso_3p_extended	2	442	371.469			fhe-miR-1a-3p	AUGGAAUGUGGCGAAGUAUGGU	UGGAAUGUGGCGAAGUAUGGUCU	both	iso_both	1	629	350.558
fhe-miR-2e-3p	GUAUCACAGUCCAAGCUUUGG	UAUCACAGUCCAAGCUUU	both	iso_both	3	736	413.328			fhe-miR-11584-3p	CCAUUAUAUAAGAUUGAGGCUCU	CAUUAUAUAAGAUUGAGGCUCU	5p	iso_5p_truncated	1	697	398.639			fhe-miR-96-5p	CUUGGCACUUUGGAAUUGUCA	CUUGGCACUUUGGAAUUGU	3p	iso_3p_truncated	2	564	388.521			fhe-miR-96-5p	CUUGGCACUUUGGAAUUGUCA	CUUGGCACUUUGGAAUUGUCACU	3p	iso_3p_extended	2	436	366.427			fhe-miR-96-5p	CUUGGCACUUUGGAAUUGUCA	CUUGGCACUUUGGAAUUGUCAC	3p	iso_3p_extended	1	602	335.51
fhe-miR-750-3p	ACCAGAUCUGACUCUUCCAGCUCU	CCAGAUCUGACUCUUCCAGCUCA	both	iso_both	1	726	407.712			fhe-miR-1a-3p	AUGGAAUGUGGCGAAGUAUGGU	UGGAAUGUGGCGAAGUAUGGUCUUUU	both	iso_both	4	681	389.488			fhe-miR-2162-3p	GUAUUAUGCAACAUUUCACUCU	UAUUAUGCAACAUUUCACUC	both	iso_both	2	559	385.077			fhe-Novel-49-3p	UUUGCAUAUCUAAGUCGGACA	UUUGCAUAUCUAAGUCGGACUU	3p	iso_3p_extended	1	421	353.82			fhe-let-7c-5p	GAGGUAGUGAGUUGUAUGUCUG	GAGGUAGUGAGUUGUAUGUCUGU	3p	iso_3p_extended	1	576	321.02
fhe-miR-2a-3p	GUCACAGCCAGAAUUGAUGAACG	UCACAGCCAGAAUUGAUGAA	both	iso_both	3	718	403.22			fhe-Novel-78-3p	AAAGUGAACACUGGUGGAUGU	Canonical	miRNA	miRNA		664	379.765			fhe-miR-61-3p	AUGACUAGAAAGUGCACUCACUU	UGACUAGAAAGUGCACUCA	both	iso_both	4	558	384.388			fhe-Novel-28-5p	UUUUGUCAGUUCCAUGUGCUUU	Canonical	miRNA	miRNA		421	353.82			fhe-miR-1a-3p	AUGGAAUGUGGCGAAGUAUGGU	UGGAAUGUGGCGAAGUAUGGUCUUU	both	iso_both	3	562	313.217
fhe-miR-71b-5p	UGAAAGACUUGAGUAGUGAG	UGAAAGACUUGAGUAGUGA	3p	iso_3p_truncated	1	713	400.412			fhe-miR-1175-3p	UGAGAUUCAACUACUUCAGCUG	Canonical	miRNA	miRNA		663	379.193			fhe-miR-281-3p	AUGUCAUGGAGUUGCUCUCUACA	UGUCAUGGAGUUGCUCUC	both	iso_both	5	553	380.944			fhe-miR-1b-3p	UGGAAUGUUGUGAAGUAUGUAC	UGGAAUGUUGUGAAGUAUGUG	3p	iso_3p_truncated	1	415	348.778			fhe-Novel-28-5p	UUUUGUCAGUUCCAUGUGCUUU	UUUGUCAGUUCCAUGUGCUUU	5p	iso_5p_truncated	1	554	308.759
fhe-miR-125a-5p	UCCCUGAGACCCUAGAGUUUC	UGUCCCUGAGACCCUAGAGUUU	both	iso_both	1	685	384.687			fhe-miR-31-5p	UGGCAAGAUUAUGGCGAAGCUGA	UGGCAAGAUUAUGGCGAAGCUGAUU	3p	iso_3p_extended	2	662	378.621			fhe-miR-96-5p	CUUGGCACUUUGGAAUUGUCA	CUUGGCACUUUGGAAUUGUCACU	3p	iso_3p_extended	2	551	379.566			fhe-miR-1b-3p	UGGAAUGUUGUGAAGUAUGUAC	UGGAAUGUUGUGAAGUAUGUACUUU	3p	iso_3p_extended	3	414	347.937			fhe-miR-96-5p	CUUGGCACUUUGGAAUUGUCA	CUUGGCACUUUGGAAUUGUCACA	3p	iso_3p_extended	2	554	308.759
fhe-miR-1b-3p	UGGAAUGUUGUGAAGUAUGUAC	UGGAAUGUUGUGAAGUAUGUG	3p	iso_3p_truncated	1	674	378.51			fhe-miR-1b-3p	UGGAAUGUUGUGAAGUAUGUAC	UGGAAUGUUGUGAAGUAUGUACUA	3p	iso_3p_extended	2	662	378.621			fhe-Novel-78-3p	AAAGUGAACACUGGUGGAUGU	Canonical	miRNA	miRNA		533	367.166			fhe-miR-1a-3p	AUGGAAUGUGGCGAAGUAUGGU	UGGAAUGUGGCGAAGUAUGGUCAUC	both	iso_both	3	400	336.171			fhe-miR-71b-5p	UGAAAGACUUGAGUAGUGAG	UGAAAGACUUGAGUAGUGAGACGUU	3p	iso_3p_extended	5	544	303.186
fhe-miR-750-3p	ACCAGAUCUGACUCUUCCAGCUCU	CCAGAUCUGACUCUUCCAGC	both	iso_both	4	671	376.825			fhe-miR-36a-3p	GUCACCGGGUAGACAUUCAUUCAC	UCACCGGGUAGACAUUCAUUCA	both	iso_both	2	653	373.473			fhe-miR-1a-3p	AUGGAAUGUGGCGAAGUAUGGU	UGGAAUGUGGCGAAGUAUGGUCAUC	both	iso_both	3	521	358.9			fhe-Novel-28-5p	UUUUGUCAGUUCCAUGUGCUUU	UUUGUCAGUUCCAUGUGCUUU	5p	iso_5p_truncated	1	398	334.491			fhe-miR-96-5p	CUUGGCACUUUGGAAUUGUCA	CUUGGCACUUUGGAAUUGUCACU	3p	iso_3p_extended	2	515	287.023
fhe-miR-1a-3p	AUGGAAUGUGGCGAAGUAUGGU	UGGAAUGUGGCGAAGUAUGGUCAU	both	iso_both	2	663	372.332			fhe-miR-71c-5p	UGAAAGACAUGGGUAAUGAGGU	UGAAAGACAUGGGUAAUGAGGUAAU	3p	iso_3p_extended	3	652	372.901			fhe-miR-125a-5p	UCCCUGAGACCCUAGAGUUUC	UGUCCCUGAGACCCUAGAGUUU	both	iso_both	1	506	348.567			fhe-miR-1989-5p	UCAGCUGUGUUCAUGUCUUCGA	Canonical	miRNA	miRNA		391	328.608			fhe-miR-219-5p	UGAUUGUCCAUUCGCAUUUCUUG	Canonical	miRNA	miRNA		498	277.548
fhe-miR-11584-3p	CCAUUAUAUAAGAUUGAGGCUCU	CAUUAUAUAAGAUUGAGGCUCU	5p	iso_5p_truncated	1	649	364.47			fhe-miR-1a-3p	AUGGAAUGUGGCGAAGUAUGGU	UGGAAUGUGGCGAAGUAU	both	iso_both	4	627	358.603			fhe-miR-71b-5p	UGAAAGACUUGAGUAGUGAG	UGAAAGACUUGAGUAGUG	3p	iso_3p_truncated	2	503	346.5			fhe-miR-71a-5p	UGAAAGACGAUGGUAGUGAGAUG	UGAAAGACGAUGGUAGUGAGAUGA	3p	iso_3p_extended	1	377	316.842			fhe-miR-125b-5p	CCCCUGAGACUGAUAAUUGCUC	CCCCUGAGACUGAUAAUU	3p	iso_3p_truncated	4	488	271.975
fhe-miR-125b-5p	CCCCUGAGACUGAUAAUUGCUC	CCCCUGAGACUGAUAAUUGCUCUU	3p	iso_3p_extended	2	635	356.608			fhe-Novel-11-5p	AAGCUCGUAGUUGGAUCUGGGU	AAGCUCGUAGUUGGAUCUGGGUCGCA	3p	iso_3p_extended	4	613	350.596			fhe-miR-219-5p	UGAUUGUCCAUUCGCAUUUCUUG	UGAUUGUCCAUUCGCAUUUCU	3p	iso_3p_truncated	2	501	345.123			fhe-miR-125b-5p	CCCCUGAGACUGAUAAUUGCUC	CCCCUGAGACUGAUAAUUGCUCG	3p	iso_3p_extended	1	368	309.278			fhe-miR-71b-5p	UGAAAGACUUGAGUAGUGAG	Canonical	miRNA	miRNA		484	269.746
fhe-miR-219-5p	UGAUUGUCCAUUCGCAUUUCUUG	Canonical	miRNA	miRNA		618	347.061			fhe-miR-96-5p	CUUGGCACUUUGGAAUUGUCA	CUUGGCACUUUGGAAUUGUCACA	3p	iso_3p_extended	2	598	342.017			fhe-miR-190b-5p	UGAUAUGUAUGGUUUUCGGUUG	UGAUAUGUAUGGUUUUCGGU	3p	iso_3p_truncated	2	477	328.59			fhe-miR-125b-5p	CCCCUGAGACUGAUAAUUGCUC	CCCCUGAGACUGAUAAUU	3p	iso_3p_truncated	4	353	296.671			fhe-miR-1b-3p	UGGAAUGUUGUGAAGUAUGUAC	UGGAAUGUUGUGAAGUAU	3p	iso_3p_truncated	4	472	263.058
fhe-miR-71a-5p	UGAAAGACGAUGGUAGUGAGAUG	UGAAAGACGAUGGUAGUGAGAUUU	3p	iso_3p_extended	1	601	337.514			fhe-Novel-11-5p	AAGCUCGUAGUUGGAUCUGGGU	AAGCUCGUAGUUGGAUCUGGGUC	3p	iso_3p_extended	1	598	342.017			fhe-bantam-3p	UGAGAUCGCGAUUAAAGCUGGU	UGAGAUCGCGAUUAAAGCUGGUU	3p	iso_3p_extended	1	474	326.523			fhe-miR-71b-5p	UGAAAGACUUGAGUAGUGAG	Canonical	miRNA	miRNA		352	295.831			fhe-miR-1b-3p	UGGAAUGUUGUGAAGUAUGUAC	UGGAAUGUUGUGAAGUAUGUACUUU	3p	iso_3p_extended	3	470	261.943
fhe-let-7a-5p	GAGAGGUAGUGACUCAUAUGACU	AGAGGUAGUGACUCAUAUGAC	both	iso_both	2	585	328.529			fhe-miR-71c-5p	UGAAAGACAUGGGUAAUGAGGU	UGAAAGACAUGGGUAAUG	3p	iso_3p_truncated	4	595	340.301			fhe-miR-1175-3p	UGAGAUUCAACUACUUCAGCUG	UGAGAUUCAACUACUUCAGCUGU	3p	iso_3p_extended	1	473	325.834			fhe-miR-71b-5p	UGAAAGACUUGAGUAGUGAG	UGAAAGACUUGAGUAGUGAGACGUU	3p	iso_3p_extended	5	345	289.948			fhe-miR-2a-3p	GUCACAGCCAGAAUUGAUGAACG	UCACAGCCAGAAUUGAUGAA	both	iso_both	3	462	257.485
fhe-miR-190a-5p	AGAUAUGUUUGGGUUACUUGGUG	AGAUAUGUUUGGGUUACUUGGUGA	3p	iso_3p_extended	1	574	322.351			fhe-miR-71a-5p	UGAAAGACGAUGGUAGUGAGAUG	UGAAAGACGAUGGUAGUGAGAUAU	3p	iso_3p_extended	1	586	335.154			fhe-miR-8-3p	CUAAUACUGUUUGGUAAAGAUGCC	UAAUACUGUUUGGUAAAGAUG	both	iso_both	3	460	316.879			fhe-miR-1989-5p	UCAGCUGUGUUCAUGUCUUCGA	UCAGCUGUGUUCAUGUCUUCG	3p	iso_3p_truncated	1	332	279.022			fhe-miR-2e-3p	GUAUCACAGUCCAAGCUUUGG	UAUCACAGUCCAAGCUUU	both	iso_both	3	459	255.813
fhe-miR-281-5p	AGGAGGGCAAUUUUAUGACUUU	Canonical	miRNA	miRNA		552	309.996			fhe-miR-281-3p	AUGUCAUGGAGUUGCUCUCUACA	UGUCAUGGAGUUGCUCUCU	both	iso_both	4	579	331.15			fhe-miR-87-3p	GGUGAGCAAAGUUUCAGGUGUGA	GUGAGCAAAGUUUCAGGUGU	both	iso_both	3	455	313.435			fhe-miR-9-5p	UCUUUGGUUAUCAAGCAGUAUG	UCUUUGGUUAUCAAGCAGUAUGG	3p	iso_3p_extended	1	322	270.618			fhe-Novel-3-5p	ACUGGACUGACUUUUCCGAGAUU	UUAACUGGACUGACUUUUCC	both	iso_both	3	447	249.125
fhe-miR-1a-3p	AUGGAAUGUGGCGAAGUAUGGU	UGGAAUGUGGCGAAGUAUGGUCUUUU	both	iso_both	4	536	301.011			fhe-miR-9-5p	UCUUUGGUUAUCAAGCAGUAUG	Canonical	miRNA	miRNA		576	329.434			fhe-miR-71a-5p	UGAAAGACGAUGGUAGUGAGAUG	UGAAAGACGAUGGUAGUGAGAUGC	3p	iso_3p_extended	1	440	303.102			fhe-miR-1175-3p	UGAGAUUCAACUACUUCAGCUG	UGAGAUUCAACUACUUCAGC	3p	iso_3p_truncated	2	313	263.054			fhe-bantam-3p	UGAGAUCGCGAUUAAAGCUGGU	UGAGAUCGCGAUUAAAGC	3p	iso_3p_truncated	4	435	242.437
fhe-miR-281-3p	AUGUCAUGGAGUUGCUCUCUACA	UGUCAUGGAGUUGCUCUC	both	iso_both	5	532	298.764			fhe-miR-1b-3p	UGGAAUGUUGUGAAGUAUGUAC	UGGAAUGUUGUGAAGUAUGUACUUC	3p	iso_3p_extended	3	572	327.147			fhe-miR-96-5p	CUUGGCACUUUGGAAUUGUCA	CUUGGCACUUUGGAAUUGUCAC	3p	iso_3p_extended	1	427	294.146			fhe-miR-1a-3p	AUGGAAUGUGGCGAAGUAUGGU	UGGAAUGUGGCGAAGUAUGG	both	iso_both	2	311	261.373			fhe-miR-125b-5p	CCCCUGAGACUGAUAAUUGCUC	CCCCUGAGACUGAUAAUUGCUCG	3p	iso_3p_extended	1	430	239.65
fhe-miR-87-3p	GGUGAGCAAAGUUUCAGGUGUGA	GUGAGCAAAGUUUCAGGUGU	both	iso_both	3	510	286.41			fhe-miR-2e-3p	GUAUCACAGUCCAAGCUUUGG	UAUCACAGUCCAAGCUUUGG	5p	iso_5p_truncated	1	566	323.715			fhe-miR-71a-5p	UGAAAGACGAUGGUAGUGAGAUG	UGAAAGACGAUGGUAGUGAGAUUU	3p	iso_3p_extended	1	426	293.458			fhe-miR-36a-3p	GUCACCGGGUAGACAUUCAUUCAC	UCACCGGGUAGACAUUCAUUCAC	5p	iso_5p_truncated	1	310	260.533			fhe-miR-71b-5p	UGAAAGACUUGAGUAGUGAG	UGAAAGACUUGAGUAGUGAGACGCU	3p	iso_3p_extended	5	422	235.192
fhe-miR-96-5p	CUUGGCACUUUGGAAUUGUCA	CUUGGCACUUUGGAAUUGU	3p	iso_3p_truncated	2	502	281.917			fhe-miR-71b-5p	UGAAAGACUUGAGUAGUGAG	UGAAAGACUUGAGUAGUGAGACA	3p	iso_3p_extended	3	553	316.28			fhe-miR-2e-3p	GUAUCACAGUCCAAGCUUUGG	UAUCACAGUCCAAGCUUU	both	iso_both	3	419	288.635			fhe-miR-124-3p	UUAAGGCACGCGGUGAAUGUCA	UAAGGCACGCGGUGAAUGUCA	5p	iso_5p_truncated	1	309	259.692			fhe-miR-1989-5p	UCAGCUGUGUUCAUGUCUUCGA	Canonical	miRNA	miRNA		410	228.504
fhe-miR-71c-5p	UGAAAGACAUGGGUAAUGAGGU	UGAAAGACAUGGGUAAUGAGGUUU	3p	iso_3p_extended	2	500	280.794			fhe-miR-190b-5p	UGAUAUGUAUGGUUUUCGGUUG	UGAUAUGUAUGGUUUUCGGUUGC	3p	iso_3p_extended	1	553	316.28			fhe-miR-2e-3p	GUAUCACAGUCCAAGCUUUGG	UAUCACAGUCCAAGCUUUG	both	iso_both	2	414	285.191			fhe-miR-10-5p	AACCCUGUAGACCCGAGUUUGCA	AACCCUGUAGACCCGAGU	3p	iso_3p_truncated	5	308	258.852			fhe-miR-61-3p	AUGACUAGAAAGUGCACUCACUU	UGACUAGAAAGUGCACUCACUUCU	both	iso_both	1	405	225.717
fhe-miR-1b-3p	UGGAAUGUUGUGAAGUAUGUAC	UGGAAUGUUGUGAAGUAUGUACUUUU	3p	iso_3p_extended	4	493	276.863			fhe-bantam-3p	UGAGAUCGCGAUUAAAGCUGGU	UGAGAUCGCGAUUAAAGCUGGUU	3p	iso_3p_extended	1	545	311.704			fhe-miR-750-3p	ACCAGAUCUGACUCUUCCAGCUCU	CCAGAUCUGACUCUUCCAGC	both	iso_both	4	410	282.436			fhe-miR-125a-5p	UCCCUGAGACCCUAGAGUUUC	UCCCUGAGACCCUAGAGUUUCCU	3p	iso_3p_extended	2	305	256.331			fhe-miR-750-3p	ACCAGAUCUGACUCUUCCAGCUCU	CCAGAUCUGACUCUUCCAGC	both	iso_both	4	403	224.603
fhe-miR-36a-3p	GUCACCGGGUAGACAUUCAUUCAC	UCACCGGGUAGACAUUCAUUCA	both	iso_both	2	488	274.055			fhe-miR-277a-3p	GUAAAUGCAUUUUCUGGCCCG	UAAAUGCAUUUUCUGGCCCGUAU	both	iso_both	2	540	308.845			fhe-miR-277a-3p	GUAAAUGCAUUUUCUGGCCCG	UAAAUGCAUUUUCUGGCCCGUAA	both	iso_both	2	401	276.236			fhe-bantam-3p	UGAGAUCGCGAUUAAAGCUGGU	UGAGAUCGCGAUUAAAGCUGGUC	3p	iso_3p_extended	1	303	254.65			fhe-miR-1b-3p	UGGAAUGUUGUGAAGUAUGUAC	UGGAAUGUUGUGAAGUAUGUACAU	3p	iso_3p_extended	2	402	224.045
fhe-miR-277a-3p	GUAAAUGCAUUUUCUGGCCCG	UAAAUGCAUUUUCUGGCCCGUAU	both	iso_both	2	487	273.493			fhe-miR-125a-5p	UCCCUGAGACCCUAGAGUUUC	UGUCCCUGAGACCCUAGAGUUU	both	iso_both	1	538	307.701			fhe-miR-1a-3p	AUGGAAUGUGGCGAAGUAUGGU	UGGAAUGUGGCGAAGUAUGGUCAU	both	iso_both	2	398	274.169			fhe-miR-1b-3p	UGGAAUGUUGUGAAGUAUGUAC	UGGAAUGUUGUGAAGUAUGUACAU	3p	iso_3p_extended	2	300	252.129			fhe-miR-2162-3p	GUAUUAUGCAACAUUUCACUCU	UAUUAUGCAACAUUUCACUC	both	iso_both	2	399	222.373
fhe-let-7a-5p	GAGAGGUAGUGACUCAUAUGACU	AGAGGUAGUGACUCAUAUGACUUU	both	iso_both	1	476	267.316			fhe-let-7a-5p	GAGAGGUAGUGACUCAUAUGACU	AGAGGUAGUGACUCAUAUGACUUU	both	iso_both	1	536	306.557			fhe-miR-1b-3p	UGGAAUGUUGUGAAGUAUGUAC	UGGAAUGUUGUGAAGUAUGUACUUUU	3p	iso_3p_extended	4	395	272.103			fhe-miR-125a-5p	UCCCUGAGACCCUAGAGUUUC	UGUCCCUGAGACCCUAGAGUUU	both	iso_both	1	296	248.767			fhe-miR-1a-3p	AUGGAAUGUGGCGAAGUAUGGU	UGGAAUGUGGCGAAGUAUGGUCUU	both	iso_both	2	395	220.144
fhe-miR-36a-3p	GUCACCGGGUAGACAUUCAUUCAC	UCACCGGGUAGACAUUCAUUCAC	5p	iso_5p_truncated	1	476	267.316			fhe-miR-71c-5p	UGAAAGACAUGGGUAAUGAGGU	UGAAAGACAUGGGUAAUGAGGUUU	3p	iso_3p_extended	2	533	304.841			fhe-miR-281-5p	AGGAGGGCAAUUUUAUGACUUU	Canonical	miRNA	miRNA		391	269.347			fhe-miR-9-5p	UCUUUGGUUAUCAAGCAGUAUG	UCUUUGGUUAUCAAGCAGUAU	3p	iso_3p_truncated	1	296	248.767			fhe-miR-8-3p	CUAAUACUGUUUGGUAAAGAUGCC	UAAUACUGUUUGGUAAAGAUGCU	both	iso_both	1	395	220.144
fhe-miR-125a-5p	UCCCUGAGACCCUAGAGUUUC	UCCCUGAGACCCUAGAGU	3p	iso_3p_truncated	3	468	262.823			fhe-Novel-11-5p	AAGCUCGUAGUUGGAUCUGGGU	AAGCUCGUAGUUGGAUCUGGGUCGCAUG	3p	iso_3p_extended	6	522	298.55			fhe-miR-125b-5p	CCCCUGAGACUGAUAAUUGCUC	CCCCUGAGACUGAUAAUU	3p	iso_3p_truncated	4	382	263.147			fhe-miR-1b-3p	UGGAAUGUUGUGAAGUAUGUAC	UGGAAUGUUGUGAAGUAU	3p	iso_3p_truncated	4	290	243.724			fhe-miR-1989-5p	UCAGCUGUGUUCAUGUCUUCGA	UCAGCUGUGUUCAUGUCUUCG	3p	iso_3p_truncated	1	392	218.472
fhe-miR-61-3p	AUGACUAGAAAGUGCACUCACUU	UGACUAGAAAGUGCACUCA	both	iso_both	4	467	262.261			fhe-bantam-3p	UGAGAUCGCGAUUAAAGCUGGU	UGAGAUCGCGAUUAAAGCU	3p	iso_3p_truncated	3	520	297.406			fhe-miR-1992-3p	UCAGCAGUUGCACCAUUGACG	Canonical	miRNA	miRNA		379	261.081			fhe-miR-2e-3p	GUAUCACAGUCCAAGCUUUGG	UAUCACAGUCCAAGCUUU	both	iso_both	3	284	238.682			fhe-bantam-3p	UGAGAUCGCGAUUAAAGCUGGU	UGAGAUCGCGAUUAAAGCUGGUC	3p	iso_3p_extended	1	386	215.128
fhe-miR-96-5p	CUUGGCACUUUGGAAUUGUCA	CUUGGCACUUUGGAAUUGUCACA	3p	iso_3p_extended	2	461	258.892			fhe-miR-96-5p	CUUGGCACUUUGGAAUUGUCA	CUUGGCACUUUGGAAUUGUCACU	3p	iso_3p_extended	2	510	291.687			fhe-miR-31-5p	UGGCAAGAUUAUGGCGAAGCUGA	UGGCAAGAUUAUGGCGAAGCUGAUU	3p	iso_3p_extended	2	374	257.636			fhe-miR-125b-5p	CCCCUGAGACUGAUAAUUGCUC	CCCCUGAGACUGAUAAUUGCUCUU	3p	iso_3p_extended	2	274	230.277			fhe-miR-36a-3p	GUCACCGGGUAGACAUUCAUUCAC	UCACCGGGUAGACAUUCAUUCAC	5p	iso_5p_truncated	1	385	214.571
fhe-miR-2e-3p	GUAUCACAGUCCAAGCUUUGG	UAUCACAGUCCAAGCUUUG	both	iso_both	2	454	254.961			fhe-Novel-11-5p	AAGCUCGUAGUUGGAUCUGGGU	AAGCUCGUAGUUGGAUCUGGGUCGC	3p	iso_3p_extended	3	502	287.111			fhe-let-7a-5p	GAGAGGUAGUGACUCAUAUGACU	AGAGGUAGUGACUCAUAUGA	both	iso_both	3	370	254.881			fhe-bantam-3p	UGAGAUCGCGAUUAAAGCUGGU	UGAGAUCGCGAUUAAAGC	3p	iso_3p_truncated	4	264	221.873			fhe-miR-125b-5p	CCCCUGAGACUGAUAAUUGCUC	CCCCUGAGACUGAUAAUUGCUCUU	3p	iso_3p_extended	2	383	213.456
fhe-miR-2162-3p	GUAUUAUGCAACAUUUCACUCU	UAUUAUGCAACAUUUCACUC	both	iso_both	2	453	254.399			fhe-miR-190b-5p	UGAUAUGUAUGGUUUUCGGUUG	UGAUAUGUAUGGUUUUCGGUUGUU	3p	iso_3p_extended	2	478	273.385			fhe-miR-190a-5p	AGAUAUGUUUGGGUUACUUGGUG	AGAUAUGUUUGGGUUACUUGGUGA	3p	iso_3p_extended	1	361	248.681			fhe-miR-71b-5p	UGAAAGACUUGAGUAGUGAG	UGAAAGACUUGAGUAGUGAGACGCU	3p	iso_3p_extended	5	263	221.033			fhe-miR-190a-5p	AGAUAUGUUUGGGUUACUUGGUG	AGAUAUGUUUGGGUUACUUGGUGG	3p	iso_3p_extended	1	366	203.981
fhe-miR-277a-3p	GUAAAUGCAUUUUCUGGCCCG	UAAAUGCAUUUUCUGGCCCGUAA	both	iso_both	2	444	249.345			fhe-miR-71b-5p	UGAAAGACUUGAGUAGUGAG	UGAAAGACUUGAGUAGUGA	3p	iso_3p_truncated	1	477	272.813			fhe-miR-10-5p	AACCCUGUAGACCCGAGUUUGCA	Canonical	miRNA	miRNA		359	247.303			fhe-let-7a-5p	GAGAGGUAGUGACUCAUAUGACU	AGAGGUAGUGACUCAUAUGAC	both	iso_both	2	263	221.033			fhe-miR-2a-3p	GUCACAGCCAGAAUUGAUGAACG	UCACAGCCAGAAUUGAUGAACGUC	both	iso_both	1	356	198.408
fhe-miR-71b-5p	UGAAAGACUUGAGUAGUGAG	UGAAAGACUUGAGUAGUGAGACA	3p	iso_3p_extended	3	442	248.222			fhe-miR-71a-5p	UGAAAGACGAUGGUAGUGAGAUG	UGAAAGACGAUGGUAGUGAGAUGUUU	3p	iso_3p_extended	3	461	263.662			fhe-miR-1a-3p	AUGGAAUGUGGCGAAGUAUGGU	UGGAAUGUGGCGAAGUAUGGUCUU	both	iso_both	2	356	245.237			fhe-miR-125a-5p	UCCCUGAGACCCUAGAGUUUC	UCCCUGAGACCCUAGAGU	3p	iso_3p_truncated	3	261	219.352			fhe-miR-3479b-5p	GAUUGCACUACUCAUAGCCUUC	Canonical	miRNA	miRNA		342	190.606
fhe-miR-31-5p	UGGCAAGAUUAUGGCGAAGCUGA	UGGCAAGAUUAUGGCGAAGCUGAUU	3p	iso_3p_extended	2	435	244.29			fhe-miR-31-5p	UGGCAAGAUUAUGGCGAAGCUGA	UGGCAAGAUUAUGGCGAAGCUGAA	3p	iso_3p_extended	1	459	262.518			fhe-miR-71c-5p	UGAAAGACAUGGGUAAUGAGGU	UGAAAGACAUGGGUAAUGAGGUAU	3p	iso_3p_extended	2	353	243.17			fhe-miR-1a-3p	AUGGAAUGUGGCGAAGUAUGGU	UGGAAUGUGGCGAAGUAUGGUCUUU	both	iso_both	3	256	215.15			fhe-miR-1a-3p	AUGGAAUGUGGCGAAGUAUGGU	UGGAAUGUGGCGAAGUAUGGUCAU	both	iso_both	2	341	190.048
fhe-miR-71c-5p	UGAAAGACAUGGGUAAUGAGGU	UGAAAGACAUGGGUAAUGAGGUC	3p	iso_3p_extended	1	418	234.743			fhe-miR-277a-3p	GUAAAUGCAUUUUCUGGCCCG	UAAAUGCAUUUUCUGGCCCGUAA	both	iso_both	2	442	252.795			fhe-miR-124-3p	UUAAGGCACGCGGUGAAUGUCA	UAAGGCACGCGGUGAAUGU	both	iso_both	3	347	239.037			fhe-miR-3479b-5p	GAUUGCACUACUCAUAGCCUUC	GAUUGCACUACUCAUAGCCUU	3p	iso_3p_truncated	1	247	207.586			fhe-miR-190a-5p	AGAUAUGUUUGGGUUACUUGGUG	AGAUAUGUUUGGGUUACUUGGUGUUU	3p	iso_3p_extended	3	330	183.918
fhe-bantam-3p	UGAGAUCGCGAUUAAAGCUGGU	UGAGAUCGCGAUUAAAGCUGGUU	3p	iso_3p_extended	1	405	227.443			fhe-miR-1a-3p	AUGGAAUGUGGCGAAGUAUGGU	UGGAAUGUGGCGAAGUAUGGUCAUUU	both	iso_both	4	436	249.364			fhe-miR-61-3p	AUGACUAGAAAGUGCACUCACUU	UGACUAGAAAGUGCACUC	both	iso_both	5	341	234.904			fhe-let-7b-5p	GGAGGUAGUUCGUUGUGUGGU	GGAGGUAGUUCGUUGUGUGGUUU	3p	iso_3p_extended	2	241	202.543			fhe-miR-1a-3p	AUGGAAUGUGGCGAAGUAUGGU	UGGAAUGUGGCGAAGUAUGGUCAUA	both	iso_both	3	322	179.459
fhe-miR-96-5p	CUUGGCACUUUGGAAUUGUCA	CUUGGCACUUUGGAAUUGUCACU	3p	iso_3p_extended	2	403	226.32			fhe-miR-2a-3p	GUCACAGCCAGAAUUGAUGAACG	UCACAGCCAGAAUUGAUGAACGUC	both	iso_both	1	426	243.644			fhe-miR-190a-5p	AGAUAUGUUUGGGUUACUUGGUG	AGAUAUGUUUGGGUUACUUGGUGC	3p	iso_3p_extended	1	336	231.459			fhe-miR-61-3p	AUGACUAGAAAGUGCACUCACUU	UGACUAGAAAGUGCACUCACUUCU	both	iso_both	1	241	202.543			fhe-miR-9-5p	UCUUUGGUUAUCAAGCAGUAUG	UCUUUGGUUAUCAAGCAGUAUGG	3p	iso_3p_extended	1	318	177.23
fhe-miR-71c-5p	UGAAAGACAUGGGUAAUGAGGU	UGAAAGACAUGGGUAAUGAGGUAAU	3p	iso_3p_extended	3	396	222.389			fhe-Novel-11-5p	AAGCUCGUAGUUGGAUCUGGGU	Canonical	miRNA	miRNA		422	241.356			fhe-miR-36a-3p	GUCACCGGGUAGACAUUCAUUCAC	UCACCGGGUAGACAUUCAUUCA	both	iso_both	2	334	230.082			fhe-miR-124-3p	UUAAGGCACGCGGUGAAUGUCA	UAAGGCACGCGGUGAAUGUC	both	iso_both	2	238	200.022			fhe-let-7b-5p	GGAGGUAGUUCGUUGUGUGGU	GGAGGUAGUUCGUUGUGUGGUUU	3p	iso_3p_extended	2	316	176.115
fhe-miR-190b-5p	UGAUAUGUAUGGUUUUCGGUUG	UGAUAUGUAUGGUUUUCGGUUGUU	3p	iso_3p_extended	2	386	216.773			fhe-miR-190a-5p	AGAUAUGUUUGGGUUACUUGGUG	AGAUAUGUUUGGGUUACUUGGUGUC	3p	iso_3p_extended	2	414	236.781			fhe-let-7a-5p	GAGAGGUAGUGACUCAUAUGACU	AGAGGUAGUGACUCAUAUGAC	both	iso_both	2	334	230.082			fhe-miR-96-5p	CUUGGCACUUUGGAAUUGUCA	CUUGGCACUUUGGAAUUGU	3p	iso_3p_truncated	2	238	200.022			fhe-miR-125a-5p	UCCCUGAGACCCUAGAGUUUC	UCCCUGAGACCCUAGAGUUUCCU	3p	iso_3p_extended	2	309	172.214
fhe-miR-7a-5p	UGGAAGACUGGUGAUAUGUUGUU	UGGAAGACUGGUGAUAUGU	3p	iso_3p_truncated	4	383	215.088			fhe-miR-71a-5p	UGAAAGACGAUGGUAGUGAGAUG	UGAAAGACGAUGGUAGUGAGAUUUU	3p	iso_3p_extended	2	407	232.777			fhe-miR-281-3p	AUGUCAUGGAGUUGCUCUCUACA	UGUCAUGGAGUUGCUCU	both	iso_both	6	333	229.393			fhe-miR-125a-5p	UCCCUGAGACCCUAGAGUUUC	UCCCUGAGACCCUAGAGUU	3p	iso_3p_truncated	2	234	196.66			fhe-miR-71b-5p	UGAAAGACUUGAGUAGUGAG	UGAAAGACUUGAGUAGUGAGACGCUUU	3p	iso_3p_extended	7	306	170.542
fhe-miR-9-5p	UCUUUGGUUAUCAAGCAGUAUG	UCUUUGGUUAUCAAGCAGUAUGU	3p	iso_3p_extended	1	382	214.526			fhe-miR-10-5p	AACCCUGUAGACCCGAGUUUGCA	AACCCUGUAGACCCGAGUU	3p	iso_3p_truncated	4	396	226.486			fhe-miR-1b-3p	UGGAAUGUUGUGAAGUAUGUAC	UGGAAUGUUGUGAAGUAUGUACUA	3p	iso_3p_extended	2	324	223.193			fhe-miR-190a-5p	AGAUAUGUUUGGGUUACUUGGUG	AGAUAUGUUUGGGUUACUUGGUGG	3p	iso_3p_extended	1	234	196.66			fhe-let-7a-5p	GAGAGGUAGUGACUCAUAUGACU	AGAGGUAGUGACUCAUAUGAC	both	iso_both	2	304	169.427
fhe-miR-71b-5p	UGAAAGACUUGAGUAGUGAG	UGAAAGACUUGAGUAGUG	3p	iso_3p_truncated	2	368	206.664			fhe-miR-10-5p	AACCCUGUAGACCCGAGUUUGCA	Canonical	miRNA	miRNA		385	220.195			fhe-miR-277a-3p	GUAAAUGCAUUUUCUGGCCCG	UAAAUGCAUUUUCUGGCCCGUAU	both	iso_both	2	309	212.86			fhe-bantam-3p	UGAGAUCGCGAUUAAAGCUGGU	UGAGAUCGCGAUUAAAGCUGGUG	3p	iso_3p_extended	1	229	192.458			fhe-miR-281-3p	AUGUCAUGGAGUUGCUCUCUACA	UGUCAUGGAGUUGCUCUCUACAUU	both	iso_both	1	302	168.313
fhe-miR-2e-5p	UACCAACUUAGACUGCGUUAU	Canonical	miRNA	miRNA		365	204.979			fhe-miR-71c-5p	UGAAAGACAUGGGUAAUGAGGU	UGAAAGACAUGGGUAAUGAGGUC	3p	iso_3p_extended	1	375	214.476			fhe-miR-1a-3p	AUGGAAUGUGGCGAAGUAUGGU	UGGAAUGUGGCGAAGUAUGGUCUUUU	both	iso_both	4	307	211.482			fhe-miR-190a-5p	AGAUAUGUUUGGGUUACUUGGUG	AGAUAUGUUUGGGUUACUUGGUGUUU	3p	iso_3p_extended	3	225	189.096			fhe-miR-1b-3p	UGGAAUGUUGUGAAGUAUGUAC	UGGAAUGUUGUGAAGUA	3p	iso_3p_truncated	5	294	163.854
fhe-miR-125b-5p	CCCCUGAGACUGAUAAUUGCUC	CCCUGAGACUGAUAAUUGCU	both	iso_both	2	360	202.171			fhe-let-7a-5p	GAGAGGUAGUGACUCAUAUGACU	AGAGGUAGUGACUCAUAUGACUUUU	both	iso_both	2	358	204.753			fhe-miR-1b-3p	UGGAAUGUUGUGAAGUAUGUAC	UGGAAUGUUGUGAAGUAUGUACUG	3p	iso_3p_extended	2	307	211.482			fhe-miR-190a-5p	AGAUAUGUUUGGGUUACUUGGUG	AGAUAUGUUUGGGUUACUUGGUGUC	3p	iso_3p_extended	2	225	189.096			fhe-miR-71b-5p	UGAAAGACUUGAGUAGUGAG	UGAAAGACUUGAGUAGUGAGACC	3p	iso_3p_extended	3	294	163.854
fhe-miR-190b-5p	UGAUAUGUAUGGUUUUCGGUUG	UGAUAUGUAUGGUUUUCGGUUGC	3p	iso_3p_extended	1	360	202.171			fhe-miR-9-5p	UCUUUGGUUAUCAAGCAGUAUG	UCUUUGGUUAUCAAGCAGUAUGU	3p	iso_3p_extended	1	351	200.749			fhe-miR-71b-5p	UGAAAGACUUGAGUAGUGAG	UGAAAGACUUGAGUAGUGAGACA	3p	iso_3p_extended	3	305	210.105			fhe-Novel-3-5p	ACUGGACUGACUUUUCCGAGAUU	UUAACUGGACUGACUUUUCC	both	iso_both	3	224	188.256			fhe-miR-8-3p	CUAAUACUGUUUGGUAAAGAUGCC	UAAUACUGUUUGGUAAAGAUG	both	iso_both	3	294	163.854
fhe-miR-190a-5p	AGAUAUGUUUGGGUUACUUGGUG	AGAUAUGUUUGGGUUACU	3p	iso_3p_truncated	5	349	195.994			fhe-miR-8-3p	CUAAUACUGUUUGGUAAAGAUGCC	UAAUACUGUUUGGUAAAGAUGCU	both	iso_both	1	348	199.033			fhe-let-7a-5p	GAGAGGUAGUGACUCAUAUGACU	AGAGGUAGUGACUCAUAUGACUUU	both	iso_both	1	301	207.349			fhe-miR-2162-3p	GUAUUAUGCAACAUUUCACUCU	UAUUAUGCAACAUUUCACU	both	iso_both	3	218	183.213			fhe-miR-3479b-5p	GAUUGCACUACUCAUAGCCUUC	GAUUGCACUACUCAUAGCCUU	3p	iso_3p_truncated	1	292	162.739
fhe-miR-8-3p	CUAAUACUGUUUGGUAAAGAUGCC	UAAUACUGUUUGGUAAAGAUG	both	iso_both	3	344	193.186			fhe-miR-2162-3p	GUAUUAUGCAACAUUUCACUCU	UAUUAUGCAACAUUUCACUC	both	iso_both	2	347	198.461			fhe-miR-9-5p	UCUUUGGUUAUCAAGCAGUAUG	UCUUUGGUUAUCAAGCAGUAUGU	3p	iso_3p_extended	1	295	203.216			fhe-miR-1b-3p	UGGAAUGUUGUGAAGUAUGUAC	UGGAAUGUUGUGAAGUA	3p	iso_3p_truncated	5	215	180.692			fhe-miR-1175-3p	UGAGAUUCAACUACUUCAGCUG	UGAGAUUCAACUACUUCAGC	3p	iso_3p_truncated	2	291	162.182
fhe-miR-71a-5p	UGAAAGACGAUGGUAGUGAGAUG	UGAAAGACGAUGGUAGUGAGAUGA	3p	iso_3p_extended	1	342	192.063			fhe-miR-190a-5p	AGAUAUGUUUGGGUUACUUGGUG	AGAUAUGUUUGGGUUACUUGGUGAU	3p	iso_3p_extended	2	345	197.318			fhe-miR-36a-3p	GUCACCGGGUAGACAUUCAUUCAC	UCACCGGGUAGACAUUCAUUCAC	5p	iso_5p_truncated	1	294	202.527			fhe-miR-2a-3p	GUCACAGCCAGAAUUGAUGAACG	UCACAGCCAGAAUUGAUGAACGUC	both	iso_both	1	211	177.33			fhe-miR-9-5p	UCUUUGGUUAUCAAGCAGUAUG	UCUUUGGUUAUCAAGCAGUAU	3p	iso_3p_truncated	1	284	158.281
fhe-miR-61-3p	AUGACUAGAAAGUGCACUCACUU	UGACUAGAAAGUGCACUC	both	iso_both	5	340	190.94			fhe-miR-750-3p	ACCAGAUCUGACUCUUCCAGCUCU	CCAGAUCUGACUCUUCCAGC	both	iso_both	4	341	195.03			fhe-miR-71a-5p	UGAAAGACGAUGGUAGUGAGAUG	UGAAAGACGAUGGUAGUGAGAUGA	3p	iso_3p_extended	1	291	200.46			fhe-miR-1a-3p	AUGGAAUGUGGCGAAGUAUGGU	UGGAAUGUGGCGAAGUAUGGUCAU	both	iso_both	2	198	166.405			fhe-let-7b-5p	GGAGGUAGUUCGUUGUGUGGU	GGAGGUAGUUCGUUGUGU	3p	iso_3p_truncated	3	282	157.166
fhe-miR-750-3p	ACCAGAUCUGACUCUUCCAGCUCU	CCAGAUCUGACUCUUCC	both	iso_both	7	337	189.255			fhe-miR-125b-5p	CCCCUGAGACUGAUAAUUGCUC	CCCCUGAGACUGAUAAUUGCUCG	3p	iso_3p_extended	1	339	193.886			fhe-miR-190b-5p	UGAUAUGUAUGGUUUUCGGUUG	UGAUAUGUAUGGUUUUCGGUUGUU	3p	iso_3p_extended	2	281	193.572			fhe-miR-1a-3p	AUGGAAUGUGGCGAAGUAUGGU	UGGAAUGUGGCGAAGUAUGGUCUU	both	iso_both	2	196	164.724			fhe-miR-11587-3p	AUUCCGGCAGCUUAGUACAGCU	UUCCGGCAGCUUAGUACAGCU	5p	iso_5p_truncated	1	281	156.609
fhe-miR-1992-3p	UCAGCAGUUGCACCAUUGACG	Canonical	miRNA	miRNA		333	187.009			fhe-miR-36a-3p	GUCACCGGGUAGACAUUCAUUCAC	UCACCGGGUAGACAUUCAUUCAU	both	iso_both	1	331	189.31			fhe-miR-61-3p	AUGACUAGAAAGUGCACUCACUU	UGACUAGAAAGUGCACUCACUUCU	both	iso_both	1	280	192.883			fhe-miR-219-5p	UGAUUGUCCAUUCGCAUUUCUUG	UGAUUGUCCAUUCGCAUUUCU	3p	iso_3p_truncated	2	193	162.203			fhe-miR-71b-5p	UGAAAGACUUGAGUAGUGAG	UGAAAGACUUGAGUAGUGAGACGCA	3p	iso_3p_extended	5	274	152.707
fhe-miR-219-5p	UGAUUGUCCAUUCGCAUUUCUUG	UGAUUGUCCAUUCGCAUUUCU	3p	iso_3p_truncated	2	332	186.447			fhe-miR-71b-5p	UGAAAGACUUGAGUAGUGAG	UGAAAGACUUGAGUAGUGAGACGU	3p	iso_3p_extended	4	330	188.738			fhe-miR-1a-3p	AUGGAAUGUGGCGAAGUAUGGU	UGGAAUGUGGCGAAGUAUGGUCAUUU	both	iso_both	4	272	187.372			fhe-Novel-3-5p	ACUGGACUGACUUUUCCGAGAUU	ACUGGACUGACUUUUCCGAGU	3p	iso_3p_truncated	2	193	162.203			fhe-let-7b-5p	GGAGGUAGUUCGUUGUGUGGU	GGGAGGUAGUUCGUUGUGUGGUU	both	iso_both	2	273	152.15
fhe-miR-96-5p	CUUGGCACUUUGGAAUUGUCA	CUUGGCACUUUGGAAUUGUCAC	3p	iso_3p_extended	1	328	184.201			fhe-miR-219-5p	UGAUUGUCCAUUCGCAUUUCUUG	UGAUUGUCCAUUCGCAUUUCU	3p	iso_3p_truncated	2	321	183.591			fhe-miR-3479b-5p	GAUUGCACUACUCAUAGCCUUC	GAUUGCACUACUCAUAGCCUU	3p	iso_3p_truncated	1	269	185.305			fhe-miR-71b-5p	UGAAAGACUUGAGUAGUGAG	UGAAAGACUUGAGUAGUGAGACC	3p	iso_3p_extended	3	191	160.522			fhe-miR-190a-5p	AGAUAUGUUUGGGUUACUUGGUG	AGAUAUGUUUGGGUUACUUGGUGUC	3p	iso_3p_extended	2	261	145.462
fhe-miR-3479b-5p	GAUUGCACUACUCAUAGCCUUC	GAUUGCACUACUCAUAGCCUU	3p	iso_3p_truncated	1	323	181.393			fhe-miR-87-3p	GGUGAGCAAAGUUUCAGGUGUGA	GUGAGCAAAGUUUCAGGUGU	both	iso_both	3	320	183.019			fhe-miR-1b-3p	UGGAAUGUUGUGAAGUAUGUAC	UGGAAUGUUGUGAAGUAUGUACUUC	3p	iso_3p_extended	3	256	176.35			fhe-Novel-78-3p	AAAGUGAACACUGGUGGAUGU	Canonical	miRNA	miRNA		190	159.681			fhe-miR-71a-5p	UGAAAGACGAUGGUAGUGAGAUG	UGAAAGACGAUGGUAGUGAGAUGG	3p	iso_3p_extended	1	260	144.905
fhe-miR-190a-5p	AGAUAUGUUUGGGUUACUUGGUG	AGAUAUGUUUGGGUUACUUGGUGUC	3p	iso_3p_extended	2	322	180.831			fhe-miR-36a-3p	GUCACCGGGUAGACAUUCAUUCAC	UCACCGGGUAGACAUUCAUUCAUUU	both	iso_both	1	319	182.447			fhe-miR-125b-5p	CCCCUGAGACUGAUAAUUGCUC	CCCUGAGACUGAUAAUUGCU	both	iso_both	2	256	176.35			fhe-miR-71c-5p	UGAAAGACAUGGGUAAUGAGGU	UGAAAGACAUGGGUAAUGAGGUUU	3p	iso_3p_extended	2	187	157.16			fhe-miR-96-5p	CUUGGCACUUUGGAAUUGUCA	CUUGGCACUUUGGAAUUGU	3p	iso_3p_truncated	2	259	144.348
fhe-miR-1b-3p	UGGAAUGUUGUGAAGUAUGUAC	UGGAAUGUUGUGAAGUAUGUACUUC	3p	iso_3p_extended	3	322	180.831			fhe-miR-124-3p	UUAAGGCACGCGGUGAAUGUCA	UAAGGCACGCGGUGAAUGU	both	iso_both	3	308	176.156			fhe-Novel-75-3p	UUCGGAGAUAGUUAAGGAACU	Canonical	miRNA	miRNA		254	174.972			fhe-miR-190a-5p	AGAUAUGUUUGGGUUACUUGGUG	AGAUAUGUUUGGGUUACU	3p	iso_3p_truncated	5	185	155.479			fhe-let-7b-5p	GGAGGUAGUUCGUUGUGUGGU	GGGAGGUAGUUCGUUGUGU	both	iso_both	2	251	139.889
fhe-miR-71c-5p	UGAAAGACAUGGGUAAUGAGGU	UGAAAGACAUGGGUAAUGAGGUAA	3p	iso_3p_extended	2	321	180.27			fhe-miR-71a-5p	UGAAAGACGAUGGUAGUGAGAUG	UGAAAGACGAUGGUAGU	3p	iso_3p_truncated	6	308	176.156			fhe-miR-1a-3p	AUGGAAUGUGGCGAAGUAUGGU	UGGAAUGUGGCGAAGUAUGGUCG	both	iso_both	1	253	174.283			fhe-miR-8-3p	CUAAUACUGUUUGGUAAAGAUGCC	UAAUACUGUUUGGUAAAGAUGCU	both	iso_both	1	181	152.118			fhe-miR-71a-5p	UGAAAGACGAUGGUAGUGAGAUG	UGAAAGACGAUGGUAGUGAGAUGUUU	3p	iso_3p_extended	3	250	139.332
fhe-miR-8-3p	CUAAUACUGUUUGGUAAAGAUGCC	UAAUACUGUUUGGUAAAGAUGCU	both	iso_both	1	319	179.146			fhe-miR-96-5p	CUUGGCACUUUGGAAUUGUCA	CUUGGCACUUUGGAAUUGUCAC	3p	iso_3p_extended	1	307	175.584			fhe-miR-2a-3p	GUCACAGCCAGAAUUGAUGAACG	UCACAGCCAGAAUUGAUGAACGUC	both	iso_both	1	250	172.217			fhe-miR-750-3p	ACCAGAUCUGACUCUUCCAGCUCU	CCAGAUCUGACUCUUCCAGC	both	iso_both	4	180	151.277			fhe-miR-125a-5p	UCCCUGAGACCCUAGAGUUUC	UGUCCCUGAGACCCUAGAGUUU	both	iso_both	1	245	136.545
fhe-Novel-1-3p	UUUUCGAGCGGUUUCCGAGUGG	Canonical	miRNA	miRNA		318	178.585			fhe-miR-1b-3p	UGGAAUGUUGUGAAGUAUGUAC	UGGAAUGUUGUGAAGUAUGUACAUU	3p	iso_3p_extended	3	301	172.152			fhe-Novel-28-5p	UUUUGUCAGUUCCAUGUGCUUU	UUUUUGUCGGUUCCAUGUUCU	both	iso_both	1	245	168.773			fhe-miR-8-3p	CUAAUACUGUUUGGUAAAGAUGCC	UAAUACUGUUUGGUAAAGAUG	both	iso_both	3	179	150.437			fhe-miR-71c-5p	UGAAAGACAUGGGUAAUGAGGU	UGAAAGACAUGGGUAAUGAGGUUU	3p	iso_3p_extended	2	243	135.43
fhe-miR-10-5p	AACCCUGUAGACCCGAGUUUGCA	Canonical	miRNA	miRNA		316	177.462			fhe-let-7a-5p	GAGAGGUAGUGACUCAUAUGACU	AGAGGUAGUGACUCAUAUGAC	both	iso_both	2	301	172.152			fhe-miR-8-3p	CUAAUACUGUUUGGUAAAGAUGCC	UAAUACUGUUUGGUAAAGAUGC	both	iso_both	2	245	168.773			fhe-let-7a-5p	GAGAGGUAGUGACUCAUAUGACU	AGAGGUAGUGACUCAUAUGA	both	iso_both	3	179	150.437			fhe-Novel-3-5p	ACUGGACUGACUUUUCCGAGAUU	UAACUGGACUGACUUUUCCGU	both	iso_both	2	243	135.43
fhe-miR-1b-3p	UGGAAUGUUGUGAAGUAUGUAC	UGGAAUGUUGUGAAGUAUGUACUA	3p	iso_3p_extended	2	307	172.407			fhe-miR-1a-3p	AUGGAAUGUGGCGAAGUAUGGU	UGGAAUGUGGCGAAGUAUGGUCAUA	both	iso_both	3	299	171.009			fhe-miR-190b-5p	UGAUAUGUAUGGUUUUCGGUUG	UGAUAUGUAUGGUUUUCGGUUGC	3p	iso_3p_extended	1	244	168.084			fhe-let-7b-5p	GGAGGUAGUUCGUUGUGUGGU	GGGAGGUAGUUCGUUGUGUGGUA	both	iso_both	2	176	147.915			fhe-miR-10-5p	AACCCUGUAGACCCGAGUUUGCA	AACCCUGUAGACCCGAGU	3p	iso_3p_truncated	5	242	134.873
fhe-miR-8-3p	CUAAUACUGUUUGGUAAAGAUGCC	UAAUACUGUUUGGUAAAGAUGC	both	iso_both	2	305	171.284			fhe-miR-281-5p	AGGAGGGCAAUUUUAUGACUUU	AGGAGGGCAAUUUUAUGACUU	3p	iso_3p_truncated	1	297	169.865			fhe-miR-750-3p	ACCAGAUCUGACUCUUCCAGCUCU	CCAGAUCUGACUCUUCC	both	iso_both	7	237	163.262			fhe-Novel-75-3p	UUCGGAGAUAGUUAAGGAACU	AUUCGGAGAUAGUUAAGGAAUU	5p	iso_5p_extended	1	174	146.235			fhe-miR-125a-5p	UCCCUGAGACCCUAGAGUUUC	UCCCUGAGACCCUAGAGU	3p	iso_3p_truncated	3	240	133.758
fhe-let-7a-5p	GAGAGGUAGUGACUCAUAUGACU	AGAGGUAGUGACUCAUAUGACUUUU	both	iso_both	2	302	169.599			fhe-miR-2a-3p	GUCACAGCCAGAAUUGAUGAACG	UCACAGCCAGAAUUGAUGAACGUA	both	iso_both	1	293	167.577			fhe-miR-71c-5p	UGAAAGACAUGGGUAAUGAGGU	UGAAAGACAUGGGUAAUGAGGUUU	3p	iso_3p_extended	2	231	159.128			fhe-miR-277a-3p	GUAAAUGCAUUUUCUGGCCCG	UAAAUGCAUUUUCUGGCCCGUAA	both	iso_both	2	172	144.554			fhe-miR-10-5p	AACCCUGUAGACCCGAGUUUGCA	ACCCUGUAGACCCGAGUUUGC	both	iso_both	2	239	133.201
fhe-miR-10-5p	AACCCUGUAGACCCGAGUUUGCA	AACCCUGUAGACCCGAGU	3p	iso_3p_truncated	5	302	169.599			fhe-miR-2e-5p	UACCAACUUAGACUGCGUUAU	Canonical	miRNA	miRNA		290	165.861			fhe-miR-1175-3p	UGAGAUUCAACUACUUCAGCUG	UGAGAUUCAACUACUUCAGC	3p	iso_3p_truncated	2	230	158.44			fhe-miR-190b-5p	UGAUAUGUAUGGUUUUCGGUUG	UGAUAUGUAUGGUUUUCGGU	3p	iso_3p_truncated	2	172	144.554			fhe-let-7a-5p	GAGAGGUAGUGACUCAUAUGACU	AGAGGUAGUGACUCAUAUGA	both	iso_both	3	239	133.201
fhe-miR-2a-3p	GUCACAGCCAGAAUUGAUGAACG	UCACAGCCAGAAUUGAUGAACGUC	both	iso_both	1	301	169.038			fhe-Novel-1-3p	UUUUCGAGCGGUUUCCGAGUGG	Canonical	miRNA	miRNA		288	164.717			fhe-miR-71c-5p	UGAAAGACAUGGGUAAUGAGGU	UGAAAGACAUGGGUAAUGAGGUAAU	3p	iso_3p_extended	3	223	153.617			fhe-miR-31-5p	UGGCAAGAUUAUGGCGAAGCUGA	UGGCAAGAUUAUGGCGAAGCUG	3p	iso_3p_truncated	1	171	143.713			fhe-bantam-3p	UGAGAUCGCGAUUAAAGCUGGU	UGAGAUCGCGAUUAAAGCUGGUUU	3p	iso_3p_extended	2	238	132.644
fhe-miR-125a-5p	UCCCUGAGACCCUAGAGUUUC	UCCCUGAGACCCUAGAGUU	3p	iso_3p_truncated	2	296	166.23			fhe-miR-190a-5p	AGAUAUGUUUGGGUUACUUGGUG	AGAUAUGUUUGGGUUACUUGGUUU	3p	iso_3p_extended	1	284	162.429			fhe-miR-750-3p	ACCAGAUCUGACUCUUCCAGCUCU	CCAGAUCUGACUCUUCCAGCUCUUU	both	iso_both	1	217	149.484			fhe-miR-2e-3p	GUAUCACAGUCCAAGCUUUGG	UAUCACAGUCCAAGCUUUG	both	iso_both	2	170	142.873			fhe-miR-124-3p	UUAAGGCACGCGGUGAAUGUCA	UAAGGCACGCGGUGAAUGUC	both	iso_both	2	235	130.972
fhe-miR-71b-5p	UGAAAGACUUGAGUAGUGAG	UGAAAGACUUGAGUAGUGAGACGU	3p	iso_3p_extended	4	296	166.23			fhe-miR-61-3p	AUGACUAGAAAGUGCACUCACUU	UGACUAGAAAGUGCACUCACUUCU	both	iso_both	1	284	162.429			fhe-miR-125b-5p	CCCCUGAGACUGAUAAUUGCUC	CCCCUGAGACUGAUAAUUG	3p	iso_3p_truncated	3	215	148.107			fhe-miR-71a-5p	UGAAAGACGAUGGUAGUGAGAUG	UGAAAGACGAUGGUAGUGAGAUGUUU	3p	iso_3p_extended	3	168	141.192			fhe-Novel-3-5p	ACUGGACUGACUUUUCCGAGAUU	UACUGGACUGACUUUUCCGAU	both	iso_both	2	233	129.857
fhe-Novel-18-5p	CGGGCUGGCUCUCAACGGUUUGU	CGGGCUGGCUCUCAACGGUUUU	3p	iso_3p_truncated	1	295	165.668			fhe-miR-71b-5p	UGAAAGACUUGAGUAGUGAG	UGAAAGACUUGAGUAGUGAGACGUU	3p	iso_3p_extended	5	282	161.286			fhe-miR-87-3p	GGUGAGCAAAGUUUCAGGUGUGA	GUGAGCAAAGUUUCAGGUG	both	iso_both	4	215	148.107			fhe-miR-281-3p	AUGUCAUGGAGUUGCUCUCUACA	UGUCAUGGAGUUGCUCUCUACAUU	both	iso_both	1	164	137.83			fhe-miR-71a-5p	UGAAAGACGAUGGUAGUGAGAUG	UGAAAGACGAUGGUAGUGAGAUGUC	3p	iso_3p_extended	2	232	129.3
fhe-miR-125b-5p	CCCCUGAGACUGAUAAUUGCUC	CCCCUGAGACUGAUAAU	3p	iso_3p_truncated	5	294	165.107			fhe-miR-750-3p	ACCAGAUCUGACUCUUCCAGCUCU	CCAGAUCUGACUCUUCCAGCUCG	both	iso_both	1	281	160.714			fhe-Novel-1-3p	UUUUCGAGCGGUUUCCGAGUGG	Canonical	miRNA	miRNA		215	148.107			fhe-miR-71a-5p	UGAAAGACGAUGGUAGUGAGAUG	UGAAAGACGAUGGUAGUGAGAUGG	3p	iso_3p_extended	1	162	136.149			fhe-Novel-75-3p	UUCGGAGAUAGUUAAGGAACU	AUUCGGAGAUAGUUAAGGAAUU	5p	iso_5p_extended	1	229	127.628
fhe-miR-71a-5p	UGAAAGACGAUGGUAGUGAGAUG	UGAAAGACGAUGGUAGUGAGAUGUUU	3p	iso_3p_extended	3	294	165.107			fhe-miR-1a-3p	AUGGAAUGUGGCGAAGUAUGGU	UGGAAUGUGGCGAAGUAUGGUCC	both	iso_both	1	276	157.854			fhe-miR-71a-5p	UGAAAGACGAUGGUAGUGAGAUG	UGAAAGACGAUGGUAGUGAGAUAU	3p	iso_3p_extended	1	214	147.418			fhe-miR-71c-5p	UGAAAGACAUGGGUAAUGAGGU	UGAAAGACAUGGGUAAUGAGGUG	3p	iso_3p_extended	1	157	131.947			fhe-miR-71a-5p	UGAAAGACGAUGGUAGUGAGAUG	UGAAAGACGAUGGUAGUGAGAUUU	3p	iso_3p_extended	1	226	125.956
fhe-Novel-75-3p	UUCGGAGAUAGUUAAGGAACU	Canonical	miRNA	miRNA		283	158.929			fhe-miR-190a-5p	AGAUAUGUUUGGGUUACUUGGUG	AGAUAUGUUUGGGUUACUUGGUAU	3p	iso_3p_extended	1	276	157.854			fhe-miR-1b-3p	UGGAAUGUUGUGAAGUAUGUAC	UGGAAUGUUGUGAAGUAUGUACAUU	3p	iso_3p_extended	3	213	146.729			fhe-miR-11587-3p	AUUCCGGCAGCUUAGUACAGCU	UUCCGGCAGCUUAGUACAGCU	5p	iso_5p_truncated	1	154	129.426			fhe-bantam-3p	UGAGAUCGCGAUUAAAGCUGGU	UGAGAUCGCGAUUAAAGCUGGUG	3p	iso_3p_extended	1	225	125.398
fhe-miR-1a-3p	AUGGAAUGUGGCGAAGUAUGGU	UGGAAUGUGGCGAAGUAUGGUCAUUU	both	iso_both	4	282	158.368			fhe-miR-125b-5p	CCCCUGAGACUGAUAAUUGCUC	CCCCUGAGACUGAUAAUU	3p	iso_3p_truncated	4	270	154.422			fhe-miR-31-5p	UGGCAAGAUUAUGGCGAAGCUGA	UGGCAAGAUUAUGGCGAAGCUGAA	3p	iso_3p_extended	1	212	146.04			fhe-miR-71b-5p	UGAAAGACUUGAGUAGUGAG	UGAAAGACUUGAGUAGUGAGACGCUUU	3p	iso_3p_extended	7	152	127.745			fhe-let-7b-5p	GGAGGUAGUUCGUUGUGUGGU	GGGAGGUAGUUCGUUGUGUGGUA	both	iso_both	2	224	124.841
fhe-miR-87-3p	GGUGAGCAAAGUUUCAGGUGUGA	GUGAGCAAAGUUUCAGGUG	both	iso_both	4	275	154.437			fhe-miR-277a-3p	GUAAAUGCAUUUUCUGGCCCG	UAAAUGCAUUUUCUGGCCCGUAAU	both	iso_both	3	270	154.422			fhe-miR-2e-5p	UACCAACUUAGACUGCGUUAU	Canonical	miRNA	miRNA		212	146.04			fhe-let-7b-5p	GGAGGUAGUUCGUUGUGUGGU	GGGAGGUAGUUCGUUGUGUG	both	iso_both	1	152	127.745			fhe-miR-124-3p	UUAAGGCACGCGGUGAAUGUCA	UAAGGCACGCGGUGAAUGUCA	5p	iso_5p_truncated	1	222	123.726
fhe-miR-36a-3p	GUCACCGGGUAGACAUUCAUUCAC	UCACCGGGUAGACAUUCAUUCAUUU	both	iso_both	1	274	153.875			fhe-miR-750-3p	ACCAGAUCUGACUCUUCCAGCUCU	CCAGAUCUGACUCUUCCAGCUCUUU	both	iso_both	1	264	150.991			fhe-Novel-49-3p	UUUGCAUAUCUAAGUCGGACA	UUUGCAUAUCUAAGUCGGACUU	3p	iso_3p_extended	1	210	144.662			fhe-miR-750-3p	ACCAGAUCUGACUCUUCCAGCUCU	CCAGAUCUGACUCUUCCAGCUCUUU	both	iso_both	1	152	127.745			fhe-Novel-3-5p	ACUGGACUGACUUUUCCGAGAUU	ACUGGACUGACUUUUCCGAGU	3p	iso_3p_truncated	2	220	122.612
fhe-Novel-28-5p	UUUUGUCAGUUCCAUGUGCUUU	UUUUUGUCGGUUCCAUGUUCU	both	iso_both	1	272	152.752			fhe-miR-61-3p	AUGACUAGAAAGUGCACUCACUU	UGACUAGAAAGUGCACUCA	both	iso_both	4	262	149.847			fhe-Novel-28-5p	UUUUGUCAGUUCCAUGUGCUUU	Canonical	miRNA	miRNA		210	144.662			fhe-miR-8-3p	CUAAUACUGUUUGGUAAAGAUGCC	UAAUACUGUUUGGUAAAGAUGC	both	iso_both	2	150	126.064			fhe-miR-2e-3p	GUAUCACAGUCCAAGCUUUGG	UAUCACAGUCCAAGCUUUG	both	iso_both	2	220	122.612
fhe-miR-61-3p	AUGACUAGAAAGUGCACUCACUU	UGACUAGAAAGUGCACUCACUUCU	both	iso_both	1	270	151.629			fhe-miR-8-3p	CUAAUACUGUUUGGUAAAGAUGCC	UAAUACUGUUUGGUAAAGAUG	both	iso_both	3	259	148.131			fhe-miR-71c-5p	UGAAAGACAUGGGUAAUGAGGU	UGAAAGACAUGGGUAAUGAGGUAA	3p	iso_3p_extended	2	207	142.596			fhe-miR-71b-5p	UGAAAGACUUGAGUAGUGAG	UGAAAGACUUGAGUAGUGAGACGA	3p	iso_3p_extended	4	150	126.064			fhe-let-7b-5p	GGAGGUAGUUCGUUGUGUGGU	GGGAGGUAGUUCGUUGUGUG	both	iso_both	1	219	122.054
fhe-miR-61-3p	AUGACUAGAAAGUGCACUCACUU	UGACUAGAAAGUGCACU	both	iso_both	6	267	149.944			fhe-Novel-18-5p	CGGGCUGGCUCUCAACGGUUUGU	CGGGCUGGCUCUCAACGGUUUUUU	3p	iso_3p_extended	1	257	146.987			fhe-miR-3479a-3p	GUAUUGCACUUUCCUUCGCCUUA	UAUUGCACUUUCCUUCGCCU	both	iso_both	3	205	141.218			fhe-bantam-3p	UGAGAUCGCGAUUAAAGCUGGU	UGAGAUCGCGAUUAAAGCUGGUUU	3p	iso_3p_extended	2	149	125.224			fhe-miR-71b-5p	UGAAAGACUUGAGUAGUGAG	UGAAAGACUUGAGUAGUGAGACGA	3p	iso_3p_extended	4	218	121.497
fhe-miR-190a-5p	AGAUAUGUUUGGGUUACUUGGUG	AGAUAUGUUUGGGUUACUUGGUGAU	3p	iso_3p_extended	2	265	148.821			fhe-miR-7a-5p	UGGAAGACUGGUGAUAUGUUGUU	UGGAAGACUGGUGAUAUGUUGUUA	3p	iso_3p_extended	1	254	145.271			fhe-miR-7a-5p	UGGAAGACUGGUGAUAUGUUGUU	UGGAAGACUGGUGAUAUGU	3p	iso_3p_truncated	4	204	140.529			fhe-let-7b-5p	GGAGGUAGUUCGUUGUGUGGU	GGAGGUAGUUCGUUGUGU	3p	iso_3p_truncated	3	149	125.224			fhe-miR-277a-3p	GUAAAUGCAUUUUCUGGCCCG	UAAAUGCAUUUUCUGGCCCGUAA	both	iso_both	2	213	118.711
fhe-miR-190a-5p	AGAUAUGUUUGGGUUACUUGGUG	AGAUAUGUUUGGGUUACUUGGUUU	3p	iso_3p_extended	1	265	148.821			fhe-miR-1b-3p	UGGAAUGUUGUGAAGUAUGUAC	UGGAAUGUUGUGAAGUAUGUACAC	3p	iso_3p_extended	2	248	141.84			fhe-miR-2162-3p	GUAUUAUGCAACAUUUCACUCU	UAUUAUGCAACAUUUCACU	both	iso_both	3	202	139.151			fhe-miR-1175-3p	UGAGAUUCAACUACUUCAGCUG	UGAGAUUCAACUACUUCAGCUGC	3p	iso_3p_extended	1	148	124.383			fhe-Novel-3-5p	ACUGGACUGACUUUUCCGAGAUU	ACUGGACUGACUUUUCCGAGUU	3p	iso_3p_truncated	1	213	118.711
fhe-miR-36a-3p	GUCACCGGGUAGACAUUCAUUCAC	UCACCGGGUAGACAUUCAUUCAU	both	iso_both	1	260	146.013			fhe-miR-125b-5p	CCCCUGAGACUGAUAAUUGCUC	CCCUGAGACUGAUAAUUGCU	both	iso_both	2	243	138.98			fhe-let-7a-5p	GAGAGGUAGUGACUCAUAUGACU	AGAGGUAGUGACUCAUAUGACUUUU	both	iso_both	2	199	137.085			fhe-miR-9-5p	UCUUUGGUUAUCAAGCAGUAUG	UCUUUGGUUAUCAAGCAGUAUGC	3p	iso_3p_extended	1	147	123.543			fhe-miR-190b-5p	UGAUAUGUAUGGUUUUCGGUUG	UGAUAUGUAUGGUUUUCGGU	3p	iso_3p_truncated	2	207	115.367
fhe-miR-277a-3p	GUAAAUGCAUUUUCUGGCCCG	UAAAUGCAUUUUCUGGCCCGUAAU	both	iso_both	3	255	143.205			fhe-miR-31-5p	UGGCAAGAUUAUGGCGAAGCUGA	UGGCAAGAUUAUGGCGAAGCUGAC	3p	iso_3p_extended	1	238	136.12			fhe-miR-61-3p	AUGACUAGAAAGUGCACUCACUU	UGACUAGAAAGUGCACU	both	iso_both	6	199	137.085			fhe-miR-7a-5p	UGGAAGACUGGUGAUAUGUUGUU	UGGAAGACUGGUGAUAUGUUG	3p	iso_3p_truncated	2	147	123.543			fhe-miR-219-5p	UGAUUGUCCAUUCGCAUUUCUUG	UGAUUGUCCAUUCGCAUUUCU	3p	iso_3p_truncated	2	206	114.809
fhe-miR-281-3p	AUGUCAUGGAGUUGCUCUCUACA	UGUCAUGGAGUUGCUCU	both	iso_both	6	254	142.643			fhe-miR-190b-5p	UGAUAUGUAUGGUUUUCGGUUG	UGAUAUGUAUGGUUUUCGGUUGA	3p	iso_3p_extended	1	233	133.261			fhe-miR-71a-5p	UGAAAGACGAUGGUAGUGAGAUG	UGAAAGACGAUGGUAGUGAGAUUUU	3p	iso_3p_extended	2	197	135.707			fhe-miR-71a-5p	UGAAAGACGAUGGUAGUGAGAUG	UGAAAGACGAUGGUAGUGAGAUGUC	3p	iso_3p_extended	2	147	123.543			fhe-Novel-78-3p	AAAGUGAACACUGGUGGAUGU	Canonical	miRNA	miRNA		202	112.58
fhe-miR-3479a-3p	GUAUUGCACUUUCCUUCGCCUUA	UAUUGCACUUUCCUUCGCCU	both	iso_both	3	252	141.52			fhe-miR-1b-3p	UGGAAUGUUGUGAAGUAUGUAC	UGGAAUGUUGUGAAGUAUGUACUG	3p	iso_3p_extended	2	231	132.117			fhe-miR-71b-5p	UGAAAGACUUGAGUAGUGAG	UGAAAGACUUGAGUAGUGAGACGU	3p	iso_3p_extended	4	196	135.018			fhe-let-7b-5p	GGAGGUAGUUCGUUGUGUGGU	GGGAGGUAGUUCGUUGUGUGGUU	both	iso_both	2	147	123.543			fhe-miR-190b-5p	UGAUAUGUAUGGUUUUCGGUUG	UGAUAUGUAUGGUUUUCGGUUGC	3p	iso_3p_extended	1	194	108.121
fhe-bantam-3p	UGAGAUCGCGAUUAAAGCUGGU	UGAGAUCGCGAUUAAAGC	3p	iso_3p_truncated	4	236	132.535			fhe-miR-71a-5p	UGAAAGACGAUGGUAGUGAGAUG	UGAAAGACGAUGGUAGUGAGAUGUC	3p	iso_3p_extended	2	229	130.973			fhe-miR-71b-5p	UGAAAGACUUGAGUAGUGAG	UGAAAGACUUGAGUAGUGAGACGUU	3p	iso_3p_extended	5	194	133.64			fhe-miR-71b-5p	UGAAAGACUUGAGUAGUGAG	UGAAAGACUUGAGUAGUGAGACGCA	3p	iso_3p_extended	5	147	123.543			fhe-miR-750-3p	ACCAGAUCUGACUCUUCCAGCUCU	CCAGAUCUGACUCUUCCAGCUCUUU	both	iso_both	1	192	107.007
fhe-miR-71a-5p	UGAAAGACGAUGGUAGUGAGAUG	UGAAAGACGAUGGUAGUGAGAUAU	3p	iso_3p_extended	1	235	131.973			fhe-miR-190a-5p	AGAUAUGUUUGGGUUACUUGGUG	AGAUAUGUUUGGGUUACUUGGUGUA	3p	iso_3p_extended	2	227	129.829			fhe-bantam-3p	UGAGAUCGCGAUUAAAGCUGGU	UGAGAUCGCGAUUAAAGC	3p	iso_3p_truncated	4	192	132.263			fhe-miR-3479b-5p	GAUUGCACUACUCAUAGCCUUC	Canonical	miRNA	miRNA		144	121.022			fhe-Novel-3-5p	ACUGGACUGACUUUUCCGAGAUU	AACUGGACUGACUUUUCCGAU	both	iso_both	2	191	106.449
fhe-let-7a-5p	GAGAGGUAGUGACUCAUAUGACU	AGAGGUAGUGACUCAUAUGA	both	iso_both	3	234	131.411			fhe-miR-3479b-5p	GAUUGCACUACUCAUAGCCUUC	GAUUGCACUACUCAUAGCCUU	3p	iso_3p_truncated	1	227	129.829			fhe-miR-7a-5p	UGGAAGACUGGUGAUAUGUUGUU	UGGAAGACUGGUGAUAUGUUGUUA	3p	iso_3p_extended	1	187	128.818			fhe-miR-281-3p	AUGUCAUGGAGUUGCUCUCUACA	UGUCAUGGAGUUGCUCUC	both	iso_both	5	142	119.341			fhe-miR-71c-5p	UGAAAGACAUGGGUAAUGAGGU	UGAAAGACAUGGGUAAUGAGGUG	3p	iso_3p_extended	1	191	106.449
fhe-miR-125b-5p	CCCCUGAGACUGAUAAUUGCUC	CCCCUGAGACUGAUAAUUG	3p	iso_3p_truncated	3	232	130.288			fhe-miR-96-5p	CUUGGCACUUUGGAAUUGUCA	CUUGGCACUUUGGAAUUGU	3p	iso_3p_truncated	2	226	129.257			fhe-miR-71a-5p	UGAAAGACGAUGGUAGUGAGAUG	UGAAAGACGAUGGUAGUGAGAUGUUU	3p	iso_3p_extended	3	184	126.752			fhe-Novel-3-5p	ACUGGACUGACUUUUCCGAGAUU	UACUGGACUGACUUUUCCGAU	both	iso_both	2	142	119.341			fhe-miR-277a-3p	GUAAAUGCAUUUUCUGGCCCG	UAAAUGCAUUUUCUGGCCCGUAU	both	iso_both	2	189	105.335
fhe-Novel-49-3p	UUUGCAUAUCUAAGUCGGACA	UUUGCAUAUCUAAGUCGGACUU	3p	iso_3p_extended	1	227	127.48			fhe-miR-71b-5p	UGAAAGACUUGAGUAGUGAG	UGAAAGACUUGAGUAGUGAGACU	3p	iso_3p_extended	3	222	126.97			fhe-miR-71c-5p	UGAAAGACAUGGGUAAUGAGGU	UGAAAGACAUGGGUAAUGAGGUC	3p	iso_3p_extended	1	182	125.374			fhe-miR-1a-3p	AUGGAAUGUGGCGAAGUAUGGU	UGGAAUGUGGCGAAGUAUGGUCC	both	iso_both	1	139	116.82			fhe-Novel-28-5p	UUUUGUCAGUUCCAUGUGCUUU	UUUUUGUCGGUUCCAUGUUCU	both	iso_both	1	184	102.548
fhe-miR-281-5p	AGGAGGGCAAUUUUAUGACUUU	AGGAGGGCAAUUUUAUGACUU	3p	iso_3p_truncated	1	226	126.919			fhe-miR-8-3p	CUAAUACUGUUUGGUAAAGAUGCC	UAAUACUGUUUGGUAAAGAUGC	both	iso_both	2	221	126.398			fhe-pUbNovel-1-5p	UAGUCACUGGGCUACGAACACG	Canonical	miRNA	miRNA		180	123.996			fhe-let-7c-5p	GAGGUAGUGAGUUGUAUGUCUG	GAGGUAGUGAGUUGUAUGUCUGC	3p	iso_3p_extended	1	138	115.979			fhe-miR-2162-3p	GUAUUAUGCAACAUUUCACUCU	UAUUAUGCAACAUUUCACU	both	iso_both	3	184	102.548
fhe-miR-71c-5p	UGAAAGACAUGGGUAAUGAGGU	UGAAAGACAUGGGUAAU	3p	iso_3p_truncated	5	214	120.18			fhe-miR-1b-3p	UGGAAUGUUGUGAAGUAUGUAC	UGGAAUGUUGUGAAGUAUGUACGU	3p	iso_3p_extended	2	219	125.254			fhe-miR-190a-5p	AGAUAUGUUUGGGUUACUUGGUG	AGAUAUGUUUGGGUUACU	3p	iso_3p_truncated	5	178	122.618			fhe-Novel-28-5p	UUUUGUCAGUUCCAUGUGCUUU	UUUUUGUCGGUUCCAUGUUCU	both	iso_both	1	138	115.979			fhe-miR-125a-5p	UCCCUGAGACCCUAGAGUUUC	UCCCUGAGACCCUAGAGUU	3p	iso_3p_truncated	2	184	102.548
fhe-miR-3479b-5p	GAUUGCACUACUCAUAGCCUUC	Canonical	miRNA	miRNA		214	120.18			fhe-miR-71b-5p	UGAAAGACUUGAGUAGUGAG	UGAAAGACUUGAGUAGUG	3p	iso_3p_truncated	2	217	124.11			fhe-miR-31-5p	UGGCAAGAUUAUGGCGAAGCUGA	UGGCAAGAUUAUGGCGAAGCU	3p	iso_3p_truncated	2	176	121.241			fhe-miR-1a-3p	AUGGAAUGUGGCGAAGUAUGGU	UGGAAUGUGGCGAAGUAUGGUCAUA	both	iso_both	3	137	115.139			fhe-miR-281-3p	AUGUCAUGGAGUUGCUCUCUACA	UGUCAUGGAGUUGCUCUC	both	iso_both	5	182	101.433
fhe-miR-277a-3p	GUAAAUGCAUUUUCUGGCCCG	UAAAUGCAUUUUCUGGCC	both	iso_both	3	211	118.495			fhe-miR-190a-5p	AGAUAUGUUUGGGUUACUUGGUG	AGAUAUGUUUGGGUUACUUGGUGUUC	3p	iso_3p_extended	3	213	121.822			fhe-miR-125a-5p	UCCCUGAGACCCUAGAGUUUC	UCCCUGAGACCCUAGAGU	3p	iso_3p_truncated	3	176	121.241			fhe-Novel-3-5p	ACUGGACUGACUUUUCCGAGAUU	AACUGGACUGACUUUUCCGAU	both	iso_both	2	137	115.139			fhe-Novel-11-5p	AAGCUCGUAGUUGGAUCUGGGU	AAGCUCGUAGUUGGAUCUGGGUC	3p	iso_3p_extended	1	182	101.433
fhe-miR-1a-3p	AUGGAAUGUGGCGAAGUAUGGU	UGGAAUGUGGCGAAGUAUGGUCAUA	both	iso_both	3	210	117.933			fhe-Novel-11-5p	AAGCUCGUAGUUGGAUCUGGGU	AAGCUCGUAGUUGGAUCUGGGUCGU	3p	iso_3p_extended	3	213	121.822			fhe-miR-2a-3p	GUCACAGCCAGAAUUGAUGAACG	UCACAGCCAGAAUUGAUGAACGUA	both	iso_both	1	176	121.241			fhe-miR-71b-5p	UGAAAGACUUGAGUAGUGAG	UGAAAGACUUGAGUAGUG	3p	iso_3p_truncated	2	136	114.298			fhe-miR-125b-5p	CCCCUGAGACUGAUAAUUGCUC	CCCUGAGACUGAUAAUUGCU	both	iso_both	2	179	99.7614
fhe-miR-71b-5p	UGAAAGACUUGAGUAGUGAG	UGAAAGACUUGAGUAGUGAGACGUU	3p	iso_3p_extended	5	207	116.249			fhe-miR-8-3p	CUAAUACUGUUUGGUAAAGAUGCC	UAAUACUGUUUGGUAAAGAUGCA	both	iso_both	1	212	121.25			fhe-miR-71a-5p	UGAAAGACGAUGGUAGUGAGAUG	UGAAAGACGAUGGUAGUGAGAUGG	3p	iso_3p_extended	1	168	115.73			fhe-miR-277a-3p	GUAAAUGCAUUUUCUGGCCCG	UAAAUGCAUUUUCUGGCCCGUAU	both	iso_both	2	133	111.777			fhe-miR-71b-5p	UGAAAGACUUGAGUAGUGAG	UGAAAGACUUGAGUAGUG	3p	iso_3p_truncated	2	178	99.2041
fhe-miR-71a-5p	UGAAAGACGAUGGUAGUGAGAUG	UGAAAGACGAUGGUAGUGAGAUUUU	3p	iso_3p_extended	2	206	115.687			fhe-Novel-28-5p	UUUUGUCAGUUCCAUGUGCUUU	UUUUUGUCGGUUCCAUGUUCU	both	iso_both	1	212	121.25			fhe-miR-125b-5p	CCCCUGAGACUGAUAAUUGCUC	CCCCUGAGACUGAUAAUUGCUCUUU	3p	iso_3p_extended	3	164	112.974			fhe-let-7b-5p	GGAGGUAGUUCGUUGUGUGGU	GGGAGGUAGUUCGUUGUGU	both	iso_both	2	133	111.777			fhe-miR-7a-5p	UGGAAGACUGGUGAUAUGUUGUU	UGGAAGACUGGUGAUAUGUUG	3p	iso_3p_truncated	2	178	99.2041
fhe-miR-71b-5p	UGAAAGACUUGAGUAGUGAG	UGAAAGACUUGAGUAGUGAGACU	3p	iso_3p_extended	3	205	115.125			fhe-Novel-75-3p	UUCGGAGAUAGUUAAGGAACU	Canonical	miRNA	miRNA		211	120.678			fhe-miR-1a-3p	AUGGAAUGUGGCGAAGUAUGGU	UGGAAUGUGGCGAAGUAUGGUCAUA	both	iso_both	3	162	111.597			fhe-miR-125b-5p	CCCCUGAGACUGAUAAUUGCUC	CCCUGAGACUGAUAAUUGCU	both	iso_both	2	132	110.937			fhe-Novel-3-5p	ACUGGACUGACUUUUCCGAGAUU	UUUACUGGACUGACUUUUCC	both	iso_both	3	176	98.0894
fhe-miR-36a-3p	GUCACCGGGUAGACAUUCAUUCAC	UCACCGGGUAGACAUUCAU	both	iso_both	5	204	114.564			fhe-miR-1a-3p	AUGGAAUGUGGCGAAGUAUGGU	UGGAAUGUGGCGAAGUAUGGUCUUC	both	iso_both	3	209	119.534			fhe-miR-31-5p	UGGCAAGAUUAUGGCGAAGCUGA	UUGGCAAGAUUAUGGCGAAGCU	both	iso_both	1	159	109.53			fhe-miR-96-5p	CUUGGCACUUUGGAAUUGUCA	CUUGGCACUUUGGAAUUGUCACC	3p	iso_3p_extended	2	132	110.937			fhe-miR-11584-3p	CCAUUAUAUAAGAUUGAGGCUCU	CAUUAUAUAAGAUUGAGGCUCC	both	iso_both	1	176	98.0894
fhe-miR-31-5p	UGGCAAGAUUAUGGCGAAGCUGA	UGGCAAGAUUAUGGCGAAGCU	3p	iso_3p_truncated	2	200	112.317			fhe-miR-1b-3p	UGGAAUGUUGUGAAGUAUGUAC	UGGAAUGUUGUGAAGUA	3p	iso_3p_truncated	5	209	119.534			fhe-miR-277b-3p	AAAAUGCAUCAUCUACCCGAGA	AAAAUGCAUCAUCUACCCGAGAU	3p	iso_3p_extended	1	157	108.152			fhe-Novel-3-5p	ACUGGACUGACUUUUCCGAGAUU	UAACUGGACUGACUUUUCCGU	both	iso_both	2	130	109.256			fhe-miR-9-5p	UCUUUGGUUAUCAAGCAGUAUG	UCUUUGGUUAUCAAGCAGUAUGC	3p	iso_3p_extended	1	175	97.5321
fhe-Novel-28-5p	UUUUGUCAGUUCCAUGUGCUUU	Canonical	miRNA	miRNA		199	111.756			fhe-Novel-49-3p	UUUGCAUAUCUAAGUCGGACA	UUUGCAUAUCUAAGUCGGACUU	3p	iso_3p_extended	1	208	118.962			fhe-miR-9-5p	UCUUUGGUUAUCAAGCAGUAUG	UCUUUGGUUAUCAAGCAGUAU	3p	iso_3p_truncated	1	157	108.152			fhe-miR-1a-3p	AUGGAAUGUGGCGAAGUAUGGU	UGGAAUGUGGCGAAGUAUGGUCG	both	iso_both	1	128	107.575			fhe-miR-8-3p	CUAAUACUGUUUGGUAAAGAUGCC	UAAUACUGUUUGGUAAAGAUGCA	both	iso_both	1	166	92.5162
fhe-miR-750-3p	ACCAGAUCUGACUCUUCCAGCUCU	CCAGAUCUGACUCUUCCAGCUCUUU	both	iso_both	1	194	108.948			fhe-miR-1b-3p	UGGAAUGUUGUGAAGUAUGUAC	UGGAAUGUUGUGAAGUAUGUACCU	3p	iso_3p_extended	2	208	118.962			fhe-miR-125a-5p	UCCCUGAGACCCUAGAGUUUC	UCCCUGAGACCCUAGAGUU	3p	iso_3p_truncated	2	157	108.152			fhe-miR-11584-3p	CCAUUAUAUAAGAUUGAGGCUCU	CAUUAUAUAAGAUUGAGGCUCC	both	iso_both	1	126	105.894			fhe-miR-8-3p	CUAAUACUGUUUGGUAAAGAUGCC	UAAUACUGUUUGGUAAAGAUGC	both	iso_both	2	166	92.5162
fhe-miR-1b-3p	UGGAAUGUUGUGAAGUAUGUAC	UGGAAUGUUGUGAAGUAUGUACAUU	3p	iso_3p_extended	3	189	106.14			fhe-Novel-78-3p	AAAGUGAACACUGGUGGAUGU	GAAAGUGAACACUGGUGGAUUUU	both	iso_both	2	207	118.391			fhe-miR-190a-5p	AGAUAUGUUUGGGUUACUUGGUG	AGAUAUGUUUGGGUUACUUGGUGG	3p	iso_3p_extended	1	154	106.086			fhe-Novel-11-5p	AAGCUCGUAGUUGGAUCUGGGU	AAGCUCGUAGUUGGAUCUGGGUC	3p	iso_3p_extended	1	124	104.213			fhe-miR-1175-3p	UGAGAUUCAACUACUUCAGCUG	UGAGAUUCAACUACUUCAGCUGC	3p	iso_3p_extended	1	166	92.5162
fhe-miR-190a-5p	AGAUAUGUUUGGGUUACUUGGUG	AGAUAUGUUUGGGUUACUUGGUAU	3p	iso_3p_extended	1	183	102.77			fhe-Novel-18-5p	CGGGCUGGCUCUCAACGGUUUGU	CGGGCUGGCUCUCAACGGUUUU	3p	iso_3p_truncated	1	205	117.247			fhe-miR-281-5p	AGGAGGGCAAUUUUAUGACUUU	AGGAGGGCAAUUUUAUGACUU	3p	iso_3p_truncated	1	145	99.8858			fhe-Novel-49-3p	UUUGCAUAUCUAAGUCGGACA	Canonical	miRNA	miRNA		122	102.532			fhe-Novel-18-5p	CGGGCUGGCUCUCAACGGUUUGU	CGGGCUGGCUCUCAACGGUUUU	3p	iso_3p_truncated	1	165	91.9588
fhe-miR-1175-3p	UGAGAUUCAACUACUUCAGCUG	UGAGAUUCAACUACUUCAGC	3p	iso_3p_truncated	2	178	99.9625			fhe-miR-190a-5p	AGAUAUGUUUGGGUUACUUGGUG	AGAUAUGUUUGGGUUACUUGGUGG	3p	iso_3p_extended	1	201	114.959			fhe-miR-96-5p	CUUGGCACUUUGGAAUUGUCA	CUUGGCACUUUGGAAUUGUCACUU	3p	iso_3p_extended	3	144	99.1969			fhe-miR-190b-5p	UGAUAUGUAUGGUUUUCGGUUG	UGAUAUGUAUGGUUUUCGGUUGC	3p	iso_3p_extended	1	121	101.692			fhe-miR-1a-3p	AUGGAAUGUGGCGAAGUAUGGU	UGGAAUGUGGCGAAGUAUGGUCC	both	iso_both	1	164	91.4015
fhe-miR-750-3p	ACCAGAUCUGACUCUUCCAGCUCU	CCAGAUCUGACUCUUCCAGCUCG	both	iso_both	1	178	99.9625			fhe-miR-1992-3p	UCAGCAGUUGCACCAUUGACG	Canonical	miRNA	miRNA		199	113.815			fhe-miR-8-3p	CUAAUACUGUUUGGUAAAGAUGCC	UAAUACUGUUUGGUAAAGAUGCU	both	iso_both	1	140	96.4414			fhe-miR-71b-5p	UGAAAGACUUGAGUAGUGAG	UGAAAGACUUGAGUAGUGA	3p	iso_3p_truncated	1	120	100.851			fhe-let-7b-5p	GGAGGUAGUUCGUUGUGUGGU	GGAGGUAGUUCGUUGUGUG	3p	iso_3p_truncated	2	163	90.8442
fhe-miR-2162-3p	GUAUUAUGCAACAUUUCACUCU	UAUUAUGCAACAUUUCACU	both	iso_both	3	172	96.593			fhe-miR-71c-5p	UGAAAGACAUGGGUAAUGAGGU	UGAAAGACAUGGGUAAUGAGGUAC	3p	iso_3p_extended	2	195	111.527			fhe-miR-71b-5p	UGAAAGACUUGAGUAGUGAG	UGAAAGACUUGAGUAGUGAGAC	3p	iso_3p_extended	2	139	95.7526			fhe-miR-2a-3p	GUCACAGCCAGAAUUGAUGAACG	UCACAGCCAGAAUUGAUGAACGUA	both	iso_both	1	120	100.851			fhe-miR-31-5p	UGGCAAGAUUAUGGCGAAGCUGA	UGGCAAGAUUAUGGCGAAGCUG	3p	iso_3p_truncated	1	162	90.2869
fhe-miR-190a-5p	AGAUAUGUUUGGGUUACUUGGUG	AGAUAUGUUUGGGUUACUUGGUGUUC	3p	iso_3p_extended	3	171	96.0314			fhe-miR-3479b-5p	GAUUGCACUACUCAUAGCCUUC	Canonical	miRNA	miRNA		195	111.527			fhe-miR-10-5p	AACCCUGUAGACCCGAGUUUGCA	AACCCUGUAGACCCGAGU	3p	iso_3p_truncated	5	138	95.0637			fhe-Novel-3-5p	ACUGGACUGACUUUUCCGAGAUU	ACUGGACUGACUUUUCCGAGUU	3p	iso_3p_truncated	1	120	100.851			fhe-miR-277a-3p	GUAAAUGCAUUUUCUGGCCCG	UAAAUGCAUUUUCUGGCCCG	5p	iso_5p_truncated	1	162	90.2869
fhe-miR-1a-3p	AUGGAAUGUGGCGAAGUAUGGU	UGGAAUGUGGCGAAGUAUGGUCC	both	iso_both	1	171	96.0314			fhe-Novel-11-5p	AAGCUCGUAGUUGGAUCUGGGU	AAGCUCGUAGUUGGAUCUGGGUCG	3p	iso_3p_extended	2	192	109.811			fhe-miR-36a-3p	GUCACCGGGUAGACAUUCAUUCAC	UCACCGGGUAGACAUUCAUUCAUUU	both	iso_both	1	138	95.0637			fhe-miR-10-5p	AACCCUGUAGACCCGAGUUUGCA	ACCCUGUAGACCCGAGUUUGC	both	iso_both	2	114	95.8089			fhe-miR-1a-3p	AUGGAAUGUGGCGAAGUAUGGU	UGGAAUGUGGCGAAGUAUGGUCUUUU	both	iso_both	4	159	88.6149
fhe-miR-125b-5p	CCCCUGAGACUGAUAAUUGCUC	CCCCUGAGACUGAUAAUUGCUCG	3p	iso_3p_extended	1	167	93.7851			fhe-miR-125b-5p	CCCCUGAGACUGAUAAUUGCUC	CCCCUGAGACUGAUAAUUGCUCUUU	3p	iso_3p_extended	3	186	106.38			fhe-miR-277a-3p	GUAAAUGCAUUUUCUGGCCCG	UAAAUGCAUUUUCUGGCC	both	iso_both	3	138	95.0637			fhe-Novel-3-5p	ACUGGACUGACUUUUCCGAGAUU	UUUACUGGACUGACUUUUCC	both	iso_both	3	111	93.2876			fhe-let-7c-5p	GAGGUAGUGAGUUGUAUGUCUG	GAGGUAGUGAGUUGUAUGUCUGC	3p	iso_3p_extended	1	156	86.9429
fhe-miR-71a-5p	UGAAAGACGAUGGUAGUGAGAUG	UGAAAGACGAUGGUAGUGAGAUAUU	3p	iso_3p_extended	2	164	92.1003			fhe-let-7a-5p	GAGAGGUAGUGACUCAUAUGACU	AGAGGUAGUGACUCAUAUGA	both	iso_both	3	184	105.236			fhe-miR-277a-3p	GUAAAUGCAUUUUCUGGCCCG	UAAAUGCAUUUUCUGGCCCGUAAU	both	iso_both	3	138	95.0637			fhe-miR-71a-5p	UGAAAGACGAUGGUAGUGAGAUG	UGAAAGACGAUGGUAGUGAGAUUU	3p	iso_3p_extended	1	111	93.2876			fhe-miR-71b-5p	UGAAAGACUUGAGUAGUGAG	UGAAAGACUUGAGUAGUGAGACGG	3p	iso_3p_extended	4	155	86.3856
fhe-miR-31-5p	UGGCAAGAUUAUGGCGAAGCUGA	UUGGCAAGAUUAUGGCGAAGCU	both	iso_both	1	163	91.5387			fhe-miR-31-5p	UGGCAAGAUUAUGGCGAAGCUGA	UUGGCAAGAUUAUGGCGAAGCU	both	iso_both	1	183	104.664			fhe-Novel-3-5p	ACUGGACUGACUUUUCCGAGAUU	UUAACUGGACUGACUUUUCC	both	iso_both	3	136	93.686			fhe-Novel-20-5p	UAUCUAAGUCGGACUUGGUU	Canonical	miRNA	miRNA		111	93.2876			fhe-miR-1a-3p	AUGGAAUGUGGCGAAGUAUGGU	UGGAAUGUGGCGAAGUAU	both	iso_both	4	154	85.8283
fhe-miR-8-3p	CUAAUACUGUUUGGUAAAGAUGCC	UAAUACUGUUUGGUAAAGAUGCA	both	iso_both	1	163	91.5387			fhe-miR-71a-5p	UGAAAGACGAUGGUAGUGAGAUG	UGAAAGACGAUGGUAGUGAGAUAUU	3p	iso_3p_extended	2	180	102.948			fhe-miR-3479b-5p	GAUUGCACUACUCAUAGCCUUC	Canonical	miRNA	miRNA		136	93.686			fhe-miR-3479a-3p	GUAUUGCACUUUCCUUCGCCUUA	UAUUGCACUUUCCUUCGCCU	both	iso_both	3	110	92.4472			fhe-miR-71c-5p	UGAAAGACAUGGGUAAUGAGGU	UGAAAGACAUGGGUAAUGAGGUAU	3p	iso_3p_extended	2	154	85.8283
fhe-miR-71b-5p	UGAAAGACUUGAGUAGUGAG	UGAAAGACUUGAGUAGUGAGAC	3p	iso_3p_extended	2	162	90.9771			fhe-Novel-28-5p	UUUUGUCAGUUCCAUGUGCUUU	Canonical	miRNA	miRNA		180	102.948			fhe-miR-307-3p	AUCACAACCUACUUGAUUGAGGGG	UCACAACCUACUUGAUUGAG	both	iso_both	4	133	91.6194			fhe-Novel-75-3p	UUCGGAGAUAGUUAAGGAACU	UUCGGAGAUAGUUAAGGAACUU	3p	iso_3p_extended	1	110	92.4472			fhe-miR-87-3p	GGUGAGCAAAGUUUCAGGUGUGA	GUGAGCAAAGUUUCAGGUGU	both	iso_both	3	153	85.2709
fhe-miR-9-5p	UCUUUGGUUAUCAAGCAGUAUG	UCUUUGGUUAUCAAGCAGUAU	3p	iso_3p_truncated	1	162	90.9771			fhe-miR-2e-3p	GUAUCACAGUCCAAGCUUUGG	UAUCACAGUCCAAGCUUU	both	iso_both	3	178	101.804			fhe-miR-190a-5p	AGAUAUGUUUGGGUUACUUGGUG	AGAUAUGUUUGGGUUACUUGGUUU	3p	iso_3p_extended	1	132	90.9305			fhe-miR-1b-3p	UGGAAUGUUGUGAAGUAUGUAC	UGGAAUGUUGUGAAGUAUGUACUA	3p	iso_3p_extended	2	108	90.7663			fhe-Novel-49-3p	UUUGCAUAUCUAAGUCGGACA	Canonical	miRNA	miRNA		149	83.0416
fhe-miR-7a-5p	UGGAAGACUGGUGAUAUGUUGUU	UGGAAGACUGGUGAUAUGUUGUUA	3p	iso_3p_extended	1	159	89.2924			fhe-miR-190a-5p	AGAUAUGUUUGGGUUACUUGGUG	AGAUAUGUUUGGGUUACUUGGUAAU	3p	iso_3p_extended	2	176	100.661			fhe-miR-190b-5p	UGAUAUGUAUGGUUUUCGGUUG	UGAUAUGUAUGGUUUUCGGUUGA	3p	iso_3p_extended	1	132	90.9305			fhe-miR-71c-5p	UGAAAGACAUGGGUAAUGAGGU	UGAAAGACAUGGGUAAUGAGGUAA	3p	iso_3p_extended	2	106	89.0854			fhe-miR-190a-5p	AGAUAUGUUUGGGUUACUUGGUG	AGAUAUGUUUGGGUUACU	3p	iso_3p_truncated	5	147	81.927
fhe-miR-277b-3p	AAAAUGCAUCAUCUACCCGAGA	AAAAUGCAUCAUCUACC	3p	iso_3p_truncated	5	157	88.1692			fhe-miR-71b-5p	UGAAAGACUUGAGUAGUGAG	UGAAAGACUUGAGUAGUGAGAC	3p	iso_3p_extended	2	174	99.5167			fhe-Novel-18-5p	CGGGCUGGCUCUCAACGGUUUGU	CGGGCUGGCUCUCAACGGUUUU	3p	iso_3p_truncated	1	131	90.2416			fhe-bantam-3p	UGAGAUCGCGAUUAAAGCUGGU	UGAGAUCGCGAUUAAAGCUGGUAU	3p	iso_3p_extended	2	105	88.245			fhe-bantam-3p	UGAGAUCGCGAUUAAAGCUGGU	UGAGAUCGCGAUUAAAGCUGGUAU	3p	iso_3p_extended	2	146	81.3696
fhe-Novel-78-3p	AAAGUGAACACUGGUGGAUGU	UGAAAGUGAACACUGGUGGAUU	both	iso_both	1	156	87.6076			fhe-miR-31-5p	UGGCAAGAUUAUGGCGAAGCUGA	UGGCAAGAUUAUGGCGAAGCUGAAA	3p	iso_3p_extended	2	173	98.9447			fhe-let-7a-5p	GAGAGGUAGUGACUCAUAUGACU	AGAGGUAGUGACUCAUAUG	both	iso_both	4	131	90.2416			fhe-miR-87-3p	GGUGAGCAAAGUUUCAGGUGUGA	GUGAGCAAAGUUUCAGGUGU	both	iso_both	3	105	88.245			fhe-Novel-3-5p	ACUGGACUGACUUUUCCGAGAUU	UUACUGGACUGACUUUUCCGU	both	iso_both	2	144	80.255
fhe-miR-1b-3p	UGGAAUGUUGUGAAGUAUGUAC	UGGAAUGUUGUGAAGUAUGUACGGC	3p	iso_3p_extended	3	155	87.046			fhe-miR-1a-3p	AUGGAAUGUGGCGAAGUAUGGU	UGGAAUGUGGCGAAGUAUGGUCG	both	iso_both	1	172	98.3728			fhe-miR-1b-3p	UGGAAUGUUGUGAAGUAUGUAC	UGGAAUGUUGUGAAGUAUGUACCU	3p	iso_3p_extended	2	131	90.2416			fhe-miR-277a-3p	GUAAAUGCAUUUUCUGGCCCG	UAAAUGCAUUUUCUGGCCCG	5p	iso_5p_truncated	1	105	88.245			fhe-Novel-75-3p	UUCGGAGAUAGUUAAGGAACU	UCGGAGAUAGUUAAGGAACU	5p	iso_5p_truncated	1	144	80.255
fhe-miR-1b-3p	UGGAAUGUUGUGAAGUAUGUAC	UGGAAUGUUGUGAAGUAUGUACAC	3p	iso_3p_extended	2	155	87.046			fhe-miR-71a-5p	UGAAAGACGAUGGUAGUGAGAUG	UGAAAGACGAUGGUAGUGAGAUGG	3p	iso_3p_extended	1	172	98.3728			fhe-miR-190a-5p	AGAUAUGUUUGGGUUACUUGGUG	AGAUAUGUUUGGGUUACUUGGUGAU	3p	iso_3p_extended	2	129	88.8639			fhe-miR-71c-5p	UGAAAGACAUGGGUAAUGAGGU	UGAAAGACAUGGGUAAUGAGGUAU	3p	iso_3p_extended	2	104	87.4046			fhe-miR-277b-3p	AAAAUGCAUCAUCUACCCGAGA	AAAAUGCAUCAUCUACCCGAGAU	3p	iso_3p_extended	1	144	80.255
fhe-miR-2a-3p	GUCACAGCCAGAAUUGAUGAACG	UCACAGCCAGAAUUGAUGAACGUA	both	iso_both	1	151	84.7997			fhe-miR-71c-5p	UGAAAGACAUGGGUAAUGAGGU	UGAAAGACAUGGGUAAUGAGGUAUU	3p	iso_3p_extended	3	171	97.8009			fhe-miR-71b-5p	UGAAAGACUUGAGUAGUGAG	UGAAAGACUUGAGUAGUGAGACU	3p	iso_3p_extended	3	126	86.7973			fhe-miR-1b-3p	UGGAAUGUUGUGAAGUAUGUAC	UGGAAUGUUGUGAAGUAUGUACUUC	3p	iso_3p_extended	3	101	84.8833			fhe-miR-190a-5p	AGAUAUGUUUGGGUUACUUGGUG	AGAUAUGUUUGGGUUACUUGGUGAU	3p	iso_3p_extended	2	140	78.0257
fhe-miR-1b-3p	UGGAAUGUUGUGAAGUAUGUAC	UGGAAUGUUGUGAAGUAUGUACGUU	3p	iso_3p_extended	3	150	84.2381			fhe-miR-1a-3p	AUGGAAUGUGGCGAAGUAUGGU	UGGAAUGUGGCGAAGUAUGGUCAAU	both	iso_both	3	169	96.657			fhe-Novel-28-5p	UUUUGUCAGUUCCAUGUGCUUU	UUUGUCAGUUCCAUGUGCUUU	5p	iso_5p_truncated	1	125	86.1084			fhe-Novel-100-5p	AACACAGCGUAGUCGAAAUC	Canonical	miRNA	miRNA		101	84.8833			fhe-miR-125b-5p	CCCCUGAGACUGAUAAUUGCUC	CCCCUGAGACUGAUAAU	3p	iso_3p_truncated	5	136	75.7964
fhe-Novel-18-5p	CGGGCUGGCUCUCAACGGUUUGU	CGGGCUGGCUCUCAACGGUUUUUU	3p	iso_3p_extended	1	149	83.6765			fhe-miR-277b-3p	AAAAUGCAUCAUCUACCCGAGA	AAAAUGCAUCAUCUACCCGAGAU	3p	iso_3p_extended	1	167	95.5131			fhe-miR-8-3p	CUAAUACUGUUUGGUAAAGAUGCC	UAAUACUGUUUGGUAAAGAUGCA	both	iso_both	1	122	84.0418			fhe-Novel-75-3p	UUCGGAGAUAGUUAAGGAACU	UCGGAGAUAGUUAAGGAACU	5p	iso_5p_truncated	1	96	80.6812			fhe-miR-1a-3p	AUGGAAUGUGGCGAAGUAUGGU	UGGAAUGUGGCGAAGUAUGGUCG	both	iso_both	1	136	75.7964
fhe-miR-190b-5p	UGAUAUGUAUGGUUUUCGGUUG	UGAUAUGUAUGGUUUUCGGUUGA	3p	iso_3p_extended	1	148	83.1149			fhe-miR-31-5p	UGGCAAGAUUAUGGCGAAGCUGA	UGGCAAGAUUAUGGCGAAGCU	3p	iso_3p_truncated	2	163	93.2254			fhe-Novel-78-3p	AAAGUGAACACUGGUGGAUGU	GAAAGUGAACACUGGUGGAUUUU	both	iso_both	2	121	83.353			fhe-miR-125a-5p	UCCCUGAGACCCUAGAGUUUC	UCCCUGAGACCCUAGAGUUUCCA	3p	iso_3p_extended	2	96	80.6812			fhe-miR-71c-5p	UGAAAGACAUGGGUAAUGAGGU	UGAAAGACAUGGGUAAUGAGGUAA	3p	iso_3p_extended	2	135	75.2391
fhe-miR-31-5p	UGGCAAGAUUAUGGCGAAGCUGA	UGGCAAGAUUAUGGCGAAGCUGAA	3p	iso_3p_extended	1	147	82.5533			fhe-miR-61-3p	AUGACUAGAAAGUGCACUCACUU	UGACUAGAAAGUGCACUC	both	iso_both	5	157	89.7938			fhe-miR-190a-5p	AGAUAUGUUUGGGUUACUUGGUG	AGAUAUGUUUGGGUUACUUGGUAU	3p	iso_3p_extended	1	118	81.2864			fhe-Novel-78-3p	AAAGUGAACACUGGUGGAUGU	UGAAAGUGAACACUGGUGGAUUUU	both	iso_both	3	93	78.1599			fhe-miR-1b-3p	UGGAAUGUUGUGAAGUAUGUAC	UGGAAUGUUGUGAAGUAUGUACCU	3p	iso_3p_extended	2	134	74.6817
fhe-Novel-78-3p	AAAGUGAACACUGGUGGAUGU	GAAAGUGAACACUGGUGGAUUUU	both	iso_both	2	146	81.9917			fhe-miR-2a-3p	GUCACAGCCAGAAUUGAUGAACG	UCACAGCCAGAAUUGAUGAACGUUU	both	iso_both	2	156	89.2218			fhe-miR-125a-5p	UCCCUGAGACCCUAGAGUUUC	UCCCUGAGACCCUAGAGUUUCCU	3p	iso_3p_extended	2	117	80.5975			fhe-Novel-31-5p	UCACGGAACUGGUACCUCAAUU	GUUCACGGAACUAGUACCUCC	both	iso_both	1	92	77.3194			fhe-miR-2e-3p	GUAUCACAGUCCAAGCUUUGG	UAUCACAGUCCAAGCUUUGGUA	both	iso_both	1	131	73.0097
fhe-miR-71a-5p	UGAAAGACGAUGGUAGUGAGAUG	UGAAAGACGAUGGUAGUGAGAUGUC	3p	iso_3p_extended	2	145	81.4302			fhe-miR-190a-5p	AGAUAUGUUUGGGUUACUUGGUG	AGAUAUGUUUGGGUUACUUGGUGAUU	3p	iso_3p_extended	3	152	86.9341			fhe-miR-190a-5p	AGAUAUGUUUGGGUUACUUGGUG	AGAUAUGUUUGGGUUACUUGGUGUC	3p	iso_3p_extended	2	117	80.5975			fhe-miR-8-3p	CUAAUACUGUUUGGUAAAGAUGCC	UAAUACUGUUUGGUAAAGAUGCA	both	iso_both	1	91	76.479			fhe-miR-71b-5p	UGAAAGACUUGAGUAGUGAG	UGAAAGACUUGAGUAGUGAGACGUC	3p	iso_3p_extended	5	129	71.8951
fhe-miR-71c-5p	UGAAAGACAUGGGUAAUGAGGU	UGAAAGACAUGGGUAAUGAGGUAUU	3p	iso_3p_extended	3	144	80.8686			fhe-Novel-11-5p	AAGCUCGUAGUUGGAUCUGGGU	AAAAAGCUCGUAGUUGGAUCUGGGUC	both	iso_both	4	152	86.9341			fhe-miR-71c-5p	UGAAAGACAUGGGUAAUGAGGU	UGAAAGACAUGGGUAAUGAGGUG	3p	iso_3p_extended	1	116	79.9086			fhe-miR-9-5p	UCUUUGGUUAUCAAGCAGUAUG	UCUUUGGUUAUCAAGCAGU	3p	iso_3p_truncated	3	91	76.479			fhe-Novel-11-5p	AAGCUCGUAGUUGGAUCUGGGU	AAGCUCGUAGUUGGAUCU	3p	iso_3p_truncated	4	128	71.3378
fhe-miR-31-5p	UGGCAAGAUUAUGGCGAAGCUGA	UGGCAAGAUUAUGGCGAAGCUGAC	3p	iso_3p_extended	1	142	79.7454			fhe-pUbNovel-1-5p	UAGUCACUGGGCUACGAACACG	Canonical	miRNA	miRNA		151	86.3622			fhe-miR-2e-5p	UACCAACUUAGACUGCGUUAU	UACCAACUUAGACUGCGUUAUA	3p	iso_3p_extended	1	116	79.9086			fhe-miR-2e-3p	GUAUCACAGUCCAAGCUUUGG	UAUCACAGUCCAAGCUUUGGUA	both	iso_both	1	90	75.6386			fhe-Novel-20-5p	UAUCUAAGUCGGACUUGGUU	Canonical	miRNA	miRNA		128	71.3378
fhe-miR-125a-5p	UCCCUGAGACCCUAGAGUUUC	UCCCUGAGACCCUAGAGUUUCCU	3p	iso_3p_extended	2	139	78.0606			fhe-miR-281-3p	AUGUCAUGGAGUUGCUCUCUACA	UGUCAUGGAGUUGCUCUC	both	iso_both	5	148	84.6464			fhe-bantam-3p	UGAGAUCGCGAUUAAAGCUGGU	UGAGAUCGCGAUUAAAGCUGGUG	3p	iso_3p_extended	1	114	78.5309			fhe-miR-12-5p	UGAGUAUUUCAUCAAGUAGUGA	UGAGUAUUUCAUCAAGUAGUG	3p	iso_3p_truncated	1	90	75.6386			fhe-miR-2a-3p	GUCACAGCCAGAAUUGAUGAACG	UCACAGCCAGAAUUGAUGAACGUA	both	iso_both	1	124	69.1085
fhe-miR-277a-3p	GUAAAUGCAUUUUCUGGCCCG	UAAAUGCAUUUUCUGGC	both	iso_both	4	138	77.499			fhe-miR-2e-3p	GUAUCACAGUCCAAGCUUUGG	UAUCACAGUCCAAGCUUUG	both	iso_both	2	148	84.6464			fhe-miR-71a-5p	UGAAAGACGAUGGUAGUGAGAUG	UGAAAGACGAUGGUAGUGAGAUGUC	3p	iso_3p_extended	2	114	78.5309			fhe-Novel-28-5p	UUUUGUCAGUUCCAUGUGCUUU	UUUUGUCAGUUCCAUGUGCUUUU	3p	iso_3p_extended	1	90	75.6386			fhe-Novel-38-3p	GUAAGAUCUACGGUUCUGAAU	AGUAAGAUCUACAGUUCUGU	both	iso_both	1	123	68.5511
fhe-miR-277b-3p	AAAAUGCAUCAUCUACCCGAGA	AAAAUGCAUCAUCUACCC	3p	iso_3p_truncated	4	136	76.3759			fhe-miR-3479a-3p	GUAUUGCACUUUCCUUCGCCUUA	UAUUGCACUUUCCUUCGCCU	both	iso_both	3	147	84.0744			fhe-miR-36a-3p	GUCACCGGGUAGACAUUCAUUCAC	UCACCGGGUAGACAUUCAUUCAU	both	iso_both	1	113	77.842			fhe-miR-190a-5p	AGAUAUGUUUGGGUUACUUGGUG	AGAUAUGUUUGGGUUACUUGGUGUA	3p	iso_3p_extended	2	89	74.7982			fhe-miR-1b-3p	UGGAAUGUUGUGAAGUAUGUAC	UGGAAUGUUGUGAAGUAUGUACUA	3p	iso_3p_extended	2	121	67.4365
fhe-miR-277b-3p	AAAAUGCAUCAUCUACCCGAGA	AAAAUGCAUCAUCUACCCGAGAU	3p	iso_3p_extended	1	134	75.2527			fhe-miR-1b-3p	UGGAAUGUUGUGAAGUAUGUAC	UGGAAUGUUGUGAAGUAUGUACGUU	3p	iso_3p_extended	3	145	82.9305			fhe-miR-125b-5p	CCCCUGAGACUGAUAAUUGCUC	CCCCUGAGACUGAUAAU	3p	iso_3p_truncated	5	113	77.842			fhe-let-7b-5p	GGAGGUAGUUCGUUGUGUGGU	GGAGGUAGUUCGUUGUGUG	3p	iso_3p_truncated	2	88	73.9577			fhe-miR-96-5p	CUUGGCACUUUGGAAUUGUCA	CUUGGCACUUUGGAAUUGUCACC	3p	iso_3p_extended	2	118	65.7645
fhe-miR-2e-5p	UACCAACUUAGACUGCGUUAU	UACCAACUUAGACUGCGUUAUA	3p	iso_3p_extended	1	134	75.2527			fhe-Novel-11-5p	AAGCUCGUAGUUGGAUCUGGGU	AAAAAGCUCGUAGUUGGAUCUGGGU	5p	iso_5p_extended	3	144	82.3586			fhe-miR-277a-3p	GUAAAUGCAUUUUCUGGCCCG	UAAAUGCAUUUUCUGGC	both	iso_both	4	112	77.1532			fhe-miR-190a-5p	AGAUAUGUUUGGGUUACUUGGUG	AGAUAUGUUUGGGUUACUUGGUGAU	3p	iso_3p_extended	2	88	73.9577			fhe-miR-9-5p	UCUUUGGUUAUCAAGCAGUAUG	UCUUUGGUUAUCAAGCAGU	3p	iso_3p_truncated	3	118	65.7645
fhe-miR-1175-3p	UGAGAUUCAACUACUUCAGCUG	UGAGAUUCAACUACUUCAGCUGC	3p	iso_3p_extended	1	133	74.6911			fhe-miR-7a-5p	UGGAAGACUGGUGAUAUGUUGUU	UGGAAGACUGGUGAUAUGUUGUUC	3p	iso_3p_extended	1	141	80.6428			fhe-Novel-18-5p	CGGGCUGGCUCUCAACGGUUUGU	CGGGCUGGCUCUCAACGGUUUUUU	3p	iso_3p_extended	1	112	77.1532			fhe-miR-71b-5p	UGAAAGACUUGAGUAGUGAG	UGAAAGACUUGAGUAGUGAGACGUC	3p	iso_3p_extended	5	87	73.1173			fhe-let-7b-5p	GGAGGUAGUUCGUUGUGUGGU	GAGGUAGUUCGUUGUGUGGU	5p	iso_5p_truncated	1	118	65.7645
fhe-miR-7a-5p	UGGAAGACUGGUGAUAUGUUGUU	UGGAAGACUGGUGAUAUGUUGUUC	3p	iso_3p_extended	1	131	73.5679			fhe-Novel-75-3p	UUCGGAGAUAGUUAAGGAACU	AUUCGGAGAUAGUUAAGGAAUU	5p	iso_5p_extended	1	141	80.6428			fhe-miR-1a-3p	AUGGAAUGUGGCGAAGUAUGGU	UGGAAUGUGGCGAAGUAUGGUCC	both	iso_both	1	110	75.7754			fhe-miR-1b-3p	UGGAAUGUUGUGAAGUAUGUAC	UGGAAUGUUGUGAAGUAUGUACCU	3p	iso_3p_extended	2	86	72.2769			fhe-miR-190a-5p	AGAUAUGUUUGGGUUACUUGGUG	AGAUAUGUUUGGGUUACUUGGUGUA	3p	iso_3p_extended	2	117	65.2072
fhe-miR-1b-3p	UGGAAUGUUGUGAAGUAUGUAC	UGGAAUGUUGUGAAGUAUGUACCU	3p	iso_3p_extended	2	129	72.4448			fhe-miR-1b-3p	UGGAAUGUUGUGAAGUAUGUAC	UGGAAUGUUGUGAAGUAUGUACUUA	3p	iso_3p_extended	3	141	80.6428			fhe-miR-36a-3p	GUCACCGGGUAGACAUUCAUUCAC	UCACCGGGUAGACAUUCAU	both	iso_both	5	109	75.0866			fhe-miR-277b-3p	AAAAUGCAUCAUCUACCCGAGA	AAAAUGCAUCAUCUACCCGAGAU	3p	iso_3p_extended	1	86	72.2769			fhe-miR-12-5p	UGAGUAUUUCAUCAAGUAGUGA	UGAGUAUUUCAUCAAGUAGUG	3p	iso_3p_truncated	1	117	65.2072
fhe-miR-190a-5p	AGAUAUGUUUGGGUUACUUGGUG	AGAUAUGUUUGGGUUACUUGGUGAUU	3p	iso_3p_extended	3	128	71.8832			fhe-miR-7a-5p	UGGAAGACUGGUGAUAUGUUGUU	UGGAAGACUGGUGAUAUGU	3p	iso_3p_truncated	4	141	80.6428			fhe-miR-1b-3p	UGGAAUGUUGUGAAGUAUGUAC	UGGAAUGUUGUGAAGUAUGUACAC	3p	iso_3p_extended	2	109	75.0866			fhe-Novel-31-5p	UCACGGAACUGGUACCUCAAUU	AGUUCACGGAACUAGUACCU	both	iso_both	2	84	70.596			fhe-Novel-28-5p	UUUUGUCAGUUCCAUGUGCUUU	UUUGUCAGUUCCAUGUGCUUC	both	iso_both	1	115	64.0925
fhe-Novel-75-3p	UUCGGAGAUAGUUAAGGAACU	AUUCGGAGAUAGUUAAGGAAUU	5p	iso_5p_extended	1	128	71.8832			fhe-miR-31-5p	UGGCAAGAUUAUGGCGAAGCUGA	UGGCAAGAUUAUGGCGAAGCUGAAU	3p	iso_3p_extended	2	137	78.3551			fhe-miR-307-3p	AUCACAACCUACUUGAUUGAGGGG	UCACAACCUACUUGAUUGAGGGG	5p	iso_5p_truncated	1	108	74.3977			fhe-miR-1b-3p	UGGAAUGUUGUGAAGUAUGUAC	UGGAAUGUUGUGAAGUAUGUACAC	3p	iso_3p_extended	2	83	69.7556			fhe-miR-3479a-3p	GUAUUGCACUUUCCUUCGCCUUA	UAUUGCACUUUCCUUCGCCU	both	iso_both	3	114	63.5352
fhe-Novel-28-5p	UUUUGUCAGUUCCAUGUGCUUU	UUUGUCAGUUCCAUGUGCUUU	5p	iso_5p_truncated	1	127	71.3216			fhe-Novel-11-5p	AAGCUCGUAGUUGGAUCUGGGU	AAGCUCGUAGUUGGAUCUGGGUCGCAU	3p	iso_3p_extended	5	136	77.7831			fhe-miR-277b-3p	AAAAUGCAUCAUCUACCCGAGA	AAAAUGCAUCAUCUACC	3p	iso_3p_truncated	5	106	73.02			fhe-bantam-3p	UGAGAUCGCGAUUAAAGCUGGU	UGAGAUCGCGAUUAAAGCUGGUAA	3p	iso_3p_extended	2	82	68.9151			fhe-pUbNovel-6-5p	AGGCUGUGUGUAGAGCAAGUUG	AGGCUGUGUGUAGAGCAAGUUGU	3p	iso_3p_extended	1	113	62.9779
fhe-miR-10-5p	AACCCUGUAGACCCGAGUUUGCA	ACCCUGUAGACCCGAGUUUGC	both	iso_both	2	125	70.1984			fhe-miR-1a-3p	AUGGAAUGUGGCGAAGUAUGGU	UGGAAUGUGGCGAAGUAUGGUCAC	both	iso_both	2	136	77.7831			fhe-miR-71a-5p	UGAAAGACGAUGGUAGUGAGAUG	UGAAAGACGAUGGUAGUGAGAUAUU	3p	iso_3p_extended	2	105	72.3311			fhe-Novel-78-3p	AAAGUGAACACUGGUGGAUGU	UGAAAGUGAACACUGGUGGAUU	both	iso_both	1	82	68.9151			fhe-Novel-78-3p	AAAGUGAACACUGGUGGAUGU	UGAAAGUGAACACUGGUGGAUU	both	iso_both	1	111	61.8632
fhe-miR-190a-5p	AGAUAUGUUUGGGUUACUUGGUG	AGAUAUGUUUGGGUUACUUGGUGUA	3p	iso_3p_extended	2	124	69.6368			fhe-miR-71c-5p	UGAAAGACAUGGGUAAUGAGGU	UGAAAGACAUGGGUAAUGAGGUUA	3p	iso_3p_extended	2	134	76.6393			fhe-miR-190b-5p	UGAUAUGUAUGGUUUUCGGUUG	UGAUAUGUAUGGUUUUCGG	3p	iso_3p_truncated	3	103	70.9534			fhe-miR-9-5p	UCUUUGGUUAUCAAGCAGUAUG	UCUUUGGUUAUCAAGCAGUA	3p	iso_3p_truncated	2	81	68.0747			fhe-miR-125a-5p	UCCCUGAGACCCUAGAGUUUC	UCCCUGAGACCCUAGAGUUUCCA	3p	iso_3p_extended	2	110	61.3059
fhe-miR-1a-3p	AUGGAAUGUGGCGAAGUAUGGU	UGGAAUGUGGCGAAGUAUGGUCUUC	both	iso_both	3	124	69.6368			fhe-miR-31-5p	UGGCAAGAUUAUGGCGAAGCUGA	UGGCAAGAUUAUGGCGAAGCUGUU	3p	iso_3p_extended	1	131	74.9235			fhe-Novel-11-5p	AAGCUCGUAGUUGGAUCUGGGU	AAGCUCGUAGUUGGAUC	3p	iso_3p_truncated	5	102	70.2645			fhe-miR-2d-3p	GUAUCACAGUCCUGCUUAGGUG	UAUCACAGUCCUGCUUAGGUGACG	both	iso_both	2	81	68.0747			fhe-Novel-78-3p	AAAGUGAACACUGGUGGAUGU	UGAAAGUGAACACUGGUGGAUUUU	both	iso_both	3	107	59.6339
fhe-miR-2a-3p	GUCACAGCCAGAAUUGAUGAACG	UCACAGCCAGAAUUGAUGAACGUGU	both	iso_both	2	124	69.6368			fhe-miR-190a-5p	AGAUAUGUUUGGGUUACUUGGUG	AGAUAUGUUUGGGUUACUUGGUGUUUU	3p	iso_3p_extended	4	131	74.9235			fhe-Novel-11-5p	AAGCUCGUAGUUGGAUCUGGGU	Canonical	miRNA	miRNA		101	69.5756			fhe-miR-71b-5p	UGAAAGACUUGAGUAGUGAG	UGAAAGACUUGAGUAGUGAGACGUUU	3p	iso_3p_extended	6	79	66.3939			fhe-miR-71a-5p	UGAAAGACGAUGGUAGUGAGAUG	UGAAAGACGAUGGUAGUGAGAUGAU	3p	iso_3p_extended	2	105	58.5193
fhe-Novel-78-3p	AAAGUGAACACUGGUGGAUGU	GAAAGUGAACACUGGUGGAUUU	5p	iso_5p_extended	1	122	68.5137			fhe-miR-277a-3p	GUAAAUGCAUUUUCUGGCCCG	UAAAUGCAUUUUCUGGCCC	both	iso_both	2	129	73.7796			fhe-miR-277b-3p	AAAAUGCAUCAUCUACCCGAGA	AAAAUGCAUCAUCUACCCGAGAA	3p	iso_3p_extended	1	100	68.8867			fhe-Novel-100-5p	AACACAGCGUAGUCGAAAUC	AACACAGCGUAGUCGAGAUCU	3p	iso_3p_extended	1	79	66.3939			fhe-Novel-75-3p	UUCGGAGAUAGUUAAGGAACU	UUCGGAGAUAGUUAAGGAACUU	3p	iso_3p_extended	1	105	58.5193
fhe-miR-277a-3p	GUAAAUGCAUUUUCUGGCCCG	UAAAUGCAUUUUCUGGCCC	both	iso_both	2	119	66.8289			fhe-miR-190a-5p	AGAUAUGUUUGGGUUACUUGGUG	AGAUAUGUUUGGGUUACU	3p	iso_3p_truncated	5	128	73.2077			fhe-miR-1b-3p	UGGAAUGUUGUGAAGUAUGUAC	UGGAAUGUUGUGAAGUAUGUACGU	3p	iso_3p_extended	2	98	67.509			fhe-miR-71b-5p	UGAAAGACUUGAGUAGUGAG	UGAAAGACUUGAGUAGUGAGACGCC	3p	iso_3p_extended	5	78	65.5534			fhe-miR-61-3p	AUGACUAGAAAGUGCACUCACUU	UGACUAGAAAGUGCACUC	both	iso_both	5	105	58.5193
fhe-miR-71b-5p	UGAAAGACUUGAGUAGUGAG	UGAAAGACUUGAGUAGUGAGACGC	3p	iso_3p_extended	4	119	66.8289			fhe-Novel-11-5p	AAGCUCGUAGUUGGAUCUGGGU	AAGCUCGUAGUUGGAUCUGGGUU	3p	iso_3p_extended	1	127	72.6357			fhe-miR-31-5p	UGGCAAGAUUAUGGCGAAGCUGA	UGGCAAGAUUAUGGCGAAGCUGUU	3p	iso_3p_extended	1	97	66.8201			fhe-miR-31-5p	UGGCAAGAUUAUGGCGAAGCUGA	UGGCAAGAUUAUGGCGAAGCUGAU	3p	iso_3p_extended	1	78	65.5534			fhe-miR-1a-3p	AUGGAAUGUGGCGAAGUAUGGU	UGGAAUGUGGCGAAGUAUG	both	iso_both	3	105	58.5193
fhe-miR-71c-5p	UGAAAGACAUGGGUAAUGAGGU	UGAAAGACAUGGGUAAUGAGGUAC	3p	iso_3p_extended	2	119	66.8289			fhe-miR-125a-5p	UCCCUGAGACCCUAGAGUUUC	UCCCUGAGACCCUAGAGUUUCCU	3p	iso_3p_extended	2	126	72.0638			fhe-miR-190b-5p	UGAUAUGUAUGGUUUUCGGUUG	UGAUAUGUAUGGUUUUCGGUUGG	3p	iso_3p_extended	1	97	66.8201			fhe-Novel-11-5p	AAGCUCGUAGUUGGAUCUGGGU	AAGCUCGUAGUUGGAUCU	3p	iso_3p_truncated	4	77	64.713			fhe-Novel-100-5p	AACACAGCGUAGUCGAAAUC	Canonical	miRNA	miRNA		103	57.4046
fhe-miR-1b-3p	UGGAAUGUUGUGAAGUAUGUAC	UGGAAUGUUGUGAAGUAUGUACGU	3p	iso_3p_extended	2	118	66.2673			fhe-Novel-18-5p	CGGGCUGGCUCUCAACGGUUUGU	UCCGGGCUGGCUCUCAACGGUUUU	both	iso_both	1	126	72.0638			fhe-Novel-78-3p	AAAGUGAACACUGGUGGAUGU	UGAAAGUGAACACUGGUGGAUU	both	iso_both	1	96	66.1313			fhe-miR-2a-3p	GUCACAGCCAGAAUUGAUGAACG	UCACAGCCAGAAUUGAUGAACGUG	both	iso_both	1	77	64.713			fhe-Novel-49-3p	UUUGCAUAUCUAAGUCGGACA	UUUGCAUAUCUAAGUCGUACUU	3p	iso_3p_extended	1	101	56.29
fhe-miR-190a-5p	AGAUAUGUUUGGGUUACUUGGUG	AGAUAUGUUUGGGUUACUUGGUGG	3p	iso_3p_extended	1	115	64.5825			fhe-miR-71a-5p	UGAAAGACGAUGGUAGUGAGAUG	UGAAAGACGAUGGUAGUGAGAUAAU	3p	iso_3p_extended	2	126	72.0638			fhe-miR-7a-5p	UGGAAGACUGGUGAUAUGUUGUU	UGGAAGACUGGUGAUAUGUUGUUC	3p	iso_3p_extended	1	95	65.4424			fhe-miR-125a-5p	UCCCUGAGACCCUAGAGUUUC	UCCCUGAGACCCUAGAGUUUCCC	3p	iso_3p_extended	2	76	63.8726			fhe-Novel-18-5p	CGGGCUGGCUCUCAACGGUUUGU	CGGGCUGGCUCUCAACGGUUUUUU	3p	iso_3p_extended	1	101	56.29
fhe-miR-2e-5p	UACCAACUUAGACUGCGUUAU	UACCAACUUAGACUGCGUU	3p	iso_3p_truncated	2	113	63.4594			fhe-miR-11584-3p	CCAUUAUAUAAGAUUGAGGCUCU	CAUUAUAUAAGAUUGAGGCUCC	both	iso_both	1	126	72.0638			fhe-miR-190a-5p	AGAUAUGUUUGGGUUACUUGGUG	AGAUAUGUUUGGGUUACUUGGUAAU	3p	iso_3p_extended	2	91	62.6869			fhe-miR-277a-3p	GUAAAUGCAUUUUCUGGCCCG	UAAAUGCAUUUUCUGGC	both	iso_both	4	76	63.8726			fhe-Novel-28-5p	UUUUGUCAGUUCCAUGUGCUUU	UUUUGUCGGUUCCAUGUUCUU	3p	iso_3p_truncated	1	99	55.1753
fhe-miR-1a-3p	AUGGAAUGUGGCGAAGUAUGGU	UGGAAUGUGGCGAAGUA	both	iso_both	5	112	62.8978			fhe-miR-9-5p	UCUUUGGUUAUCAAGCAGUAUG	UCUUUGGUUAUCAAGCAGUAU	3p	iso_3p_truncated	1	124	70.9199			fhe-miR-31-5p	UGGCAAGAUUAUGGCGAAGCUGA	UGGCAAGAUUAUGGCGAAGCUGAC	3p	iso_3p_extended	1	90	61.9981			fhe-Novel-18-5p	CGGGCUGGCUCUCAACGGUUUGU	CGGGCUGGCUCUCAACGGUUUU	3p	iso_3p_truncated	1	75	63.0321			fhe-miR-281-3p	AUGUCAUGGAGUUGCUCUCUACA	UGUCAUGGAGUUGCUCU	both	iso_both	6	99	55.1753
fhe-pUbNovel-1-5p	UAGUCACUGGGCUACGAACACG	Canonical	miRNA	miRNA		112	62.8978			fhe-miR-1175-3p	UGAGAUUCAACUACUUCAGCUG	UGAGAUUCAACUACUUCAGCUGC	3p	iso_3p_extended	1	123	70.348			fhe-miR-31-5p	UGGCAAGAUUAUGGCGAAGCUGA	UGGCAAGAUUAUGGCGAAGCUGAAU	3p	iso_3p_extended	2	90	61.9981			fhe-miR-281-3p	AUGUCAUGGAGUUGCUCUCUACA	UGUCAUGGAGUUGCUCU	both	iso_both	6	75	63.0321			fhe-miR-1a-3p	AUGGAAUGUGGCGAAGUAUGGU	UGGAAUGUGGCGAAGUAUGGUCAUUU	both	iso_both	4	97	54.0607
fhe-miR-190a-5p	AGAUAUGUUUGGGUUACUUGGUG	AGAUAUGUUUGGGUUACUUGGUUUU	3p	iso_3p_extended	2	111	62.3362			fhe-miR-1a-3p	AUGGAAUGUGGCGAAGUAUGGU	UGGAAUGUGGCGAAGUAUGGUCUUUUU	both	iso_both	5	122	69.776			fhe-Novel-75-3p	UUCGGAGAUAGUUAAGGAACU	AUUCGGAGAUAGUUAAGGAAUU	5p	iso_5p_extended	1	89	61.3092			fhe-miR-61-3p	AUGACUAGAAAGUGCACUCACUU	UGACUAGAAAGUGCACUC	both	iso_both	5	75	63.0321			fhe-miR-281-3p	AUGUCAUGGAGUUGCUCUCUACA	UGUCAUGGAGUUGCUCUCUACAUUU	both	iso_both	2	97	54.0607
fhe-miR-31-5p	UGGCAAGAUUAUGGCGAAGCUGA	UGGCAAGAUUAUGGCGAAGCUGUU	3p	iso_3p_extended	1	109	61.213			fhe-miR-190b-5p	UGAUAUGUAUGGUUUUCGGUUG	UGAUAUGUAUGGUUUUCGGUUGUUU	3p	iso_3p_extended	3	122	69.776			fhe-miR-31-5p	UGGCAAGAUUAUGGCGAAGCUGA	UGGCAAGAUUAUGGCGAAGCUGAUUU	3p	iso_3p_extended	3	89	61.3092			fhe-Novel-28-5p	UUUUGUCAGUUCCAUGUGCUUU	UUUUGUCGGUUCCAUGUUCUU	3p	iso_3p_truncated	1	73	61.3513			fhe-miR-1b-3p	UGGAAUGUUGUGAAGUAUGUAC	UGGAAUGUUGUGAAGUAUGUACUUC	3p	iso_3p_extended	3	97	54.0607
fhe-miR-190b-5p	UGAUAUGUAUGGUUUUCGGUUG	UGAUAUGUAUGGUUUUCGG	3p	iso_3p_truncated	3	108	60.6514			fhe-miR-190a-5p	AGAUAUGUUUGGGUUACUUGGUG	AGAUAUGUUUGGGUUACUUGGUAA	3p	iso_3p_extended	1	122	69.776			fhe-miR-277a-3p	GUAAAUGCAUUUUCUGGCCCG	UAAAUGCAUUUUCUGGCCC	both	iso_both	2	87	59.9315			fhe-miR-745a-3p	AUGCUGCCUUAUAAGAGCUGUG	UGCUGCCUUAUAAGAGCUGUGAU	both	iso_both	1	71	59.6704			fhe-miR-61-3p	AUGACUAGAAAGUGCACUCACUU	UGACUAGAAAGUGCACUCACUUCC	both	iso_both	1	95	52.946
fhe-miR-190a-5p	AGAUAUGUUUGGGUUACUUGGUG	AGAUAUGUUUGGGUUACUUGGUGUUUU	3p	iso_3p_extended	4	107	60.0898			fhe-miR-281-3p	AUGUCAUGGAGUUGCUCUCUACA	UGUCAUGGAGUUGCUCUCUACAUU	both	iso_both	1	122	69.776			fhe-Novel-28-5p	UUUUGUCAGUUCCAUGUGCUUU	UUUUGUCAGUUCCAUGUGCUUUU	3p	iso_3p_extended	1	86	59.2426			fhe-miR-7a-5p	UGGAAGACUGGUGAUAUGUUGUU	UGGAAGACUGGUGAUAUGUUGUUU	3p	iso_3p_extended	1	71	59.6704			fhe-Novel-31-5p	UCACGGAACUGGUACCUCAAUU	GUUCACGGAACUAGUACCUCC	both	iso_both	1	95	52.946
fhe-miR-2a-3p	GUCACAGCCAGAAUUGAUGAACG	UCACAGCCAGAAUUGAUGAACGUUU	both	iso_both	2	107	60.0898			fhe-Novel-28-5p	UUUUGUCAGUUCCAUGUGCUUU	UUUUGUCAGUUCCAUGUGCUUUU	3p	iso_3p_extended	1	120	68.6322			fhe-miR-1a-3p	AUGGAAUGUGGCGAAGUAUGGU	UGGAAUGUGGCGAAGUAUGGUCAUG	both	iso_both	3	84	57.8649			fhe-let-7a-5p	GAGAGGUAGUGACUCAUAUGACU	AGAGGUAGUGACUCAUAUG	both	iso_both	4	69	57.9896			fhe-miR-71b-5p	UGAAAGACUUGAGUAGUGAG	UGAAAGACUUGAGUAGUGAGACGCC	3p	iso_3p_extended	5	94	52.3887
fhe-Novel-18-5p	CGGGCUGGCUCUCAACGGUUUGU	CGGGCUGGCUCUCAACGGUUAU	3p	iso_3p_truncated	1	106	59.5283			fhe-miR-36a-3p	GUCACCGGGUAGACAUUCAUUCAC	UGGUCACCGGGUAGACAUUCAUU	both	iso_both	1	119	68.0602			fhe-miR-11584-3p	CCAUUAUAUAAGAUUGAGGCUCU	CAUUAUAUAAGAUUGAGGCUCC	both	iso_both	1	84	57.8649			fhe-miR-125b-5p	CCCCUGAGACUGAUAAUUGCUC	CCCCUGAGACUGAUAAUUGCUCUC	3p	iso_3p_extended	2	69	57.9896			fhe-miR-1a-3p	AUGGAAUGUGGCGAAGUAUGGU	UGGAAUGUGGCGAAGUAUGGUCUUC	both	iso_both	3	92	51.274
fhe-miR-87-3p	GGUGAGCAAAGUUUCAGGUGUGA	GUGAGCAAAGUUUCAGGU	both	iso_both	5	105	58.9667			fhe-miR-125b-5p	CCCCUGAGACUGAUAAUUGCUC	CCCCUGAGACUGAUAAUUGCUCUC	3p	iso_3p_extended	2	119	68.0602			fhe-Novel-25-5p	UAGACACUGUGGAACACAACU	Canonical	miRNA	miRNA		84	57.8649			fhe-miR-2e-5p	UACCAACUUAGACUGCGUUAU	Canonical	miRNA	miRNA		69	57.9896			fhe-miR-71b-5p	UGAAAGACUUGAGUAGUGAG	UGAAAGACUUGAGUAGUGA	3p	iso_3p_truncated	1	91	50.7167
fhe-miR-2a-3p	GUCACAGCCAGAAUUGAUGAACG	UCACAGCCAGAAUUGAUGAACGUGUU	both	iso_both	3	104	58.4051			fhe-miR-71a-5p	UGAAAGACGAUGGUAGUGAGAUG	UGAAAGACGAUGGUAGUGAGAUGAU	3p	iso_3p_extended	2	118	67.4883			fhe-bantam-3p	UGAGAUCGCGAUUAAAGCUGGU	UGAGAUCGCGAUUAAAGCUGGUUU	3p	iso_3p_extended	2	83	57.176			fhe-miR-71b-5p	UGAAAGACUUGAGUAGUGAG	UGAAAGACUUGAGUAGUGAGACGG	3p	iso_3p_extended	4	68	57.1491			fhe-miR-61-3p	AUGACUAGAAAGUGCACUCACUU	UGACUAGAAAGUGCACUCAC	both	iso_both	3	91	50.7167
fhe-miR-2e-3p	GUAUCACAGUCCAAGCUUUGG	UAUCACAGUCCAAGCUUUGGUA	both	iso_both	1	104	58.4051			fhe-miR-71a-5p	UGAAAGACGAUGGUAGUGAGAUG	UGAAAGACGAUGGUAGUGAGAUUC	3p	iso_3p_extended	1	118	67.4883			fhe-miR-7b-5p	UGGAAGACUUGUGAUUAAGUUGUU	UGGAAGACUUGUGAUUAAGUUG	3p	iso_3p_truncated	2	83	57.176			fhe-miR-190a-5p	AGAUAUGUUUGGGUUACUUGGUG	AGAUAUGUUUGGGUUACUUGGUGUUC	3p	iso_3p_extended	3	68	57.1491			fhe-miR-71b-5p	UGAAAGACUUGAGUAGUGAG	UGAAAGACUUGAGUAGUGAGACGUUU	3p	iso_3p_extended	6	87	48.4874
fhe-miR-7a-5p	UGGAAGACUGGUGAUAUGUUGUU	UGGAAGACUGGUGAUAUG	3p	iso_3p_truncated	5	104	58.4051			fhe-Novel-78-3p	AAAGUGAACACUGGUGGAUGU	UGAAAGUGAACACUGGUGGAUUU	5p	iso_5p_extended	2	117	66.9164			fhe-miR-281-3p	AUGUCAUGGAGUUGCUCUCUACA	UGUCAUGGAGUUGCUCUCUACAUU	both	iso_both	1	83	57.176			fhe-miR-1a-3p	AUGGAAUGUGGCGAAGUAUGGU	UGGAAUGUGGCGAAGUAU	both	iso_both	4	68	57.1491			fhe-miR-96-5p	CUUGGCACUUUGGAAUUGUCA	CUUGGCACUUUGGAAUUGUCACUU	3p	iso_3p_extended	3	86	47.9301
fhe-miR-11584-3p	CCAUUAUAUAAGAUUGAGGCUCU	CAUUAUAUAAGAUUGAGGCUCC	both	iso_both	1	103	57.8435			fhe-Novel-78-3p	AAAGUGAACACUGGUGGAUGU	GAAAGUGAACACUGGUGGAUUU	5p	iso_5p_extended	1	116	66.3444			fhe-miR-277a-3p	GUAAAUGCAUUUUCUGGCCCG	UAAAUGCAUUUUCUGGCCCGUAUU	both	iso_both	3	83	57.176			fhe-Novel-75-3p	UUCGGAGAUAGUUAAGGAACU	AUUCGGAGAUAGUUAAGGAAUUU	both	iso_both	2	66	55.4683			fhe-miR-71b-5p	UGAAAGACUUGAGUAGUGAG	UGAAAGACUUGAGUAGUGAGACGUA	3p	iso_3p_extended	5	86	47.9301
fhe-miR-1a-3p	AUGGAAUGUGGCGAAGUAUGGU	UGGAAUGUGGCGAAGUAUGGUCUC	both	iso_both	2	103	57.8435			fhe-miR-190a-5p	AGAUAUGUUUGGGUUACUUGGUG	AGAUAUGUUUGGGUUACUUGGUUUU	3p	iso_3p_extended	2	116	66.3444			fhe-Novel-3-5p	ACUGGACUGACUUUUCCGAGAUU	UAACUGGACUGACUUUUCCGU	both	iso_both	2	83	57.176			fhe-miR-2a-3p	GUCACAGCCAGAAUUGAUGAACG	UCACAGCCAGAAUUGAUGAACGCU	both	iso_both	1	66	55.4683			fhe-miR-2a-3p	GUCACAGCCAGAAUUGAUGAACG	UCACAGCCAGAAUUGAUGAACGCU	both	iso_both	1	86	47.9301
fhe-miR-1a-3p	AUGGAAUGUGGCGAAGUAUGGU	UGGAAUGUGGCGAAGUAUGGUCAC	both	iso_both	2	102	57.2819			fhe-miR-1b-3p	UGGAAUGUUGUGAAGUAUGUAC	UGGAAUGUUGUGAAGUAUGUACGGC	3p	iso_3p_extended	3	115	65.7725			fhe-miR-61-3p	AUGACUAGAAAGUGCACUCACUU	UGACUAGAAAGUGCACUCACUUCUU	both	iso_both	2	82	56.4871			fhe-Novel-28-5p	UUUUGUCAGUUCCAUGUGCUUU	UUUGUCAGUUCCAUGUGCUUC	both	iso_both	1	66	55.4683			fhe-let-7a-5p	GAGAGGUAGUGACUCAUAUGACU	AGAGGUAGUGACUCAUAUGACUUU	both	iso_both	1	85	47.3727
fhe-miR-1992-3p	UCAGCAGUUGCACCAUUGACG	UCAGCAGUUGCACCAUUGACGC	3p	iso_3p_extended	1	101	56.7203			fhe-miR-1a-3p	AUGGAAUGUGGCGAAGUAUGGU	UGGAAUGUGGCGAAGUAUGGUCUC	both	iso_both	2	115	65.7725			fhe-Novel-28-5p	UUUUGUCAGUUCCAUGUGCUUU	UUUUGUCGGUUCCAUGUUCUU	3p	iso_3p_truncated	1	81	55.7983			fhe-miR-61-3p	AUGACUAGAAAGUGCACUCACUU	UGACUAGAAAGUGCACUCAC	both	iso_both	3	64	53.7874			fhe-miR-1989-5p	UCAGCUGUGUUCAUGUCUUCGA	UCAGCUGUGUUCAUGUCUUC	3p	iso_3p_truncated	2	85	47.3727
fhe-miR-277a-3p	GUAAAUGCAUUUUCUGGCCCG	UAAAUGCAUUUUCUGGCCCGUAUU	both	iso_both	3	101	56.7203			fhe-miR-277a-3p	GUAAAUGCAUUUUCUGGCCCG	UAAAUGCAUUUUCUGGCCCGUAC	both	iso_both	2	112	64.0567			fhe-miR-36b-3p	ACCACCGGGUAGACAUUCAUC	CCACCGGGUAGACAUUCAUC	5p	iso_5p_truncated	1	81	55.7983			fhe-miR-96-5p	CUUGGCACUUUGGAAUUGUCA	CUUGGCACUUUGGAAUUGUCACUU	3p	iso_3p_extended	3	63	52.947			fhe-miR-1b-3p	UGGAAUGUUGUGAAGUAUGUAC	UGGAAUGUUGUGAAGUAUGUACUG	3p	iso_3p_extended	2	85	47.3727
fhe-miR-31-5p	UGGCAAGAUUAUGGCGAAGCUGA	UGGCAAGAUUAUGGCGAAGCUGAUUU	3p	iso_3p_extended	3	101	56.7203			fhe-miR-96-5p	CUUGGCACUUUGGAAUUGUCA	CUUGGCACUUUGGAAUUGUCACUU	3p	iso_3p_extended	3	112	64.0567			fhe-Novel-78-3p	AAAGUGAACACUGGUGGAUGU	GAAAGUGAACACUGGUGGAUUU	5p	iso_5p_extended	1	80	55.1094			fhe-miR-71c-5p	UGAAAGACAUGGGUAAUGAGGU	UGAAAGACAUGGGUAAUGAGGUUC	3p	iso_3p_extended	2	62	52.1066			fhe-miR-71a-5p	UGAAAGACGAUGGUAGUGAGAUG	UGAAAGACGAUGGUAGUGAGAUAU	3p	iso_3p_extended	1	85	47.3727
fhe-miR-125b-5p	CCCCUGAGACUGAUAAUUGCUC	CCCCUGAGACUGAUAAUUGCUCUUU	3p	iso_3p_extended	3	98	55.0356			fhe-miR-31-5p	UGGCAAGAUUAUGGCGAAGCUGA	UGGCAAGAUUAUGGCGAAGCUGAUUU	3p	iso_3p_extended	3	112	64.0567			fhe-miR-2e-3p	GUAUCACAGUCCAAGCUUUGG	UAUCACAGUCCAAGCUUUGGUA	both	iso_both	1	79	54.4205			fhe-miR-2a-3p	GUCACAGCCAGAAUUGAUGAACG	UCACAGCCAGAAUUGAUGAACGGU	both	iso_both	1	62	52.1066			fhe-miR-277b-3p	AAAAUGCAUCAUCUACCCGAGA	AAAAUGCAUCAUCUACCC	3p	iso_3p_truncated	4	85	47.3727
fhe-miR-1a-3p	AUGGAAUGUGGCGAAGUAUGGU	UGGAAUGUGGCGAAGUAUGGUCAAU	both	iso_both	3	98	55.0356			fhe-miR-71a-5p	UGAAAGACGAUGGUAGUGAGAUG	UGAAAGACGAUGGUAGUGAGAUGUA	3p	iso_3p_extended	2	111	63.4848			fhe-miR-9-5p	UCUUUGGUUAUCAAGCAGUAUG	UCUUUGGUUAUCAAGCAGUAUGG	3p	iso_3p_extended	1	79	54.4205			fhe-miR-1b-3p	UGGAAUGUUGUGAAGUAUGUAC	UGGAAUGUUGUGAAGUAUGUACUG	3p	iso_3p_extended	2	62	52.1066			fhe-miR-7a-5p	UGGAAGACUGGUGAUAUGUUGUU	UGGAAGACUGGUGAUAUGUUGUUU	3p	iso_3p_extended	1	85	47.3727
fhe-miR-190a-5p	AGAUAUGUUUGGGUUACUUGGUG	AGAUAUGUUUGGGUUACUUGGUAAU	3p	iso_3p_extended	2	96	53.9124			fhe-miR-125b-5p	CCCCUGAGACUGAUAAUUGCUC	CCCCUGAGACUGAUAAUUG	3p	iso_3p_truncated	3	111	63.4848			fhe-miR-96-5p	CUUGGCACUUUGGAAUUGUCA	CUUGGCACUUUGGAAUUGUCACG	3p	iso_3p_extended	2	78	53.7317			fhe-miR-277b-3p	AAAAUGCAUCAUCUACCCGAGA	AAAAUGCAUCAUCUACCCGAGAA	3p	iso_3p_extended	1	62	52.1066			fhe-Novel-49-3p	UUUGCAUAUCUAAGUCGGACA	UUUGCAUAUCUAAGUCGGACAUU	3p	iso_3p_extended	2	85	47.3727
fhe-Novel-78-3p	AAAGUGAACACUGGUGGAUGU	AAGUGAACACUGGUGGAUGU	5p	iso_5p_truncated	1	96	53.9124			fhe-miR-71c-5p	UGAAAGACAUGGGUAAUGAGGU	UGAAAGACAUGGGUAAUGAGGUG	3p	iso_3p_extended	1	110	62.9128			fhe-miR-2a-3p	GUCACAGCCAGAAUUGAUGAACG	UCACAGCCAGAAUUGAUG	both	iso_both	5	78	53.7317			fhe-miR-1a-3p	AUGGAAUGUGGCGAAGUAUGGU	UGGAAUGUGGCGAAGUAUG	both	iso_both	3	61	51.2661			fhe-miR-190a-5p	AGAUAUGUUUGGGUUACUUGGUG	AGAUAUGUUUGGGUUACUUGGUGUUC	3p	iso_3p_extended	3	83	46.2581
fhe-Novel-28-5p	UUUUGUCAGUUCCAUGUGCUUU	UUUUGUCAGUUCCAUGUGCUUUU	3p	iso_3p_extended	1	94	52.7892			fhe-Novel-78-3p	AAAGUGAACACUGGUGGAUGU	UGAAAGUGAACACUGGUGGAUUUU	both	iso_both	3	110	62.9128			fhe-miR-277b-3p	AAAAUGCAUCAUCUACCCGAGA	AAAAUGCAUCAUCUACCCGAGAUU	3p	iso_3p_extended	2	78	53.7317			fhe-miR-277b-3p	AAAAUGCAUCAUCUACCCGAGA	AAAAUGCAUCAUCUACCC	3p	iso_3p_truncated	4	61	51.2661			fhe-miR-11586-3p	UGUAAGACGAUCGUAGUUGACG	GUAAGACGAUCGUAGUUGAC	both	iso_both	2	82	45.7008
fhe-Novel-18-5p	CGGGCUGGCUCUCAACGGUUUGU	UCCGGGCUGGCUCUCAACGGUUUU	both	iso_both	1	93	52.2276			fhe-miR-2162-3p	GUAUUAUGCAACAUUUCACUCU	UAUUAUGCAACAUUUCACU	both	iso_both	3	110	62.9128			fhe-Novel-18-5p	CGGGCUGGCUCUCAACGGUUUGU	CGGGCUGGCUCUCAACGGUUAU	3p	iso_3p_truncated	1	77	53.0428			fhe-miR-1175-3p	UGAGAUUCAACUACUUCAGCUG	UGAGAUUCAACUACUUCAGCUGUU	3p	iso_3p_extended	2	60	50.4257			fhe-bantam-3p	UGAGAUCGCGAUUAAAGCUGGU	UGAGAUCGCGAUUAAAGCUGGUAA	3p	iso_3p_extended	2	82	45.7008
fhe-miR-71c-5p	UGAAAGACAUGGGUAAUGAGGU	UGAAAGACAUGGGUAAUGAGGUG	3p	iso_3p_extended	1	91	51.1044			fhe-Novel-28-5p	UUUUGUCAGUUCCAUGUGCUUU	UUUGUCAGUUCCAUGUGCUUU	5p	iso_5p_truncated	1	107	61.197			fhe-miR-71c-5p	UGAAAGACAUGGGUAAUGAGGU	UGAAAGACAUGGGUAAU	3p	iso_3p_truncated	5	77	53.0428			fhe-let-7b-5p	GGAGGUAGUUCGUUGUGUGGU	GGAGGUAGUUCGUUGUGUGGUUC	3p	iso_3p_extended	2	60	50.4257			fhe-pUbNovel-4-3p	AGACACUCAGAGGACGAUCAGU	Canonical	miRNA	miRNA		82	45.7008
fhe-miR-71a-5p	UGAAAGACGAUGGUAGUGAGAUG	UGAAAGACGAUGGUAGUGAGAUGG	3p	iso_3p_extended	1	90	50.5429			fhe-miR-190b-5p	UGAUAUGUAUGGUUUUCGGUUG	UGAUAUGUAUGGUUUUCGGUUGUC	3p	iso_3p_extended	2	107	61.197			fhe-miR-1992-3p	UCAGCAGUUGCACCAUUGACG	UCAGCAGUUGCACCAUUGACGC	3p	iso_3p_extended	1	77	53.0428			fhe-Novel-49-3p	UUUGCAUAUCUAAGUCGGACA	UUUGCAUAUCUAAGUCGGACAUU	3p	iso_3p_extended	2	60	50.4257			fhe-miR-61-3p	AUGACUAGAAAGUGCACUCACUU	UGACUAGAAAGUGCACU	both	iso_both	6	81	45.1434
fhe-miR-1b-3p	UGGAAUGUUGUGAAGUAUGUAC	UGGAAUGUUGUGAAGUAUGUACUG	3p	iso_3p_extended	2	89	49.9813			fhe-miR-1b-3p	UGGAAUGUUGUGAAGUAUGUAC	UGGAAUGUUGUGAAGUAUGUACAA	3p	iso_3p_extended	2	107	61.197			fhe-miR-277b-3p	AAAAUGCAUCAUCUACCCGAGA	AAAAUGCAUCAUCUACCC	3p	iso_3p_truncated	4	77	53.0428			fhe-let-7a-5p	GAGAGGUAGUGACUCAUAUGACU	AGAGGUAGUGACUCAUAUGACUUU	both	iso_both	1	60	50.4257			fhe-miR-1a-3p	AUGGAAUGUGGCGAAGUAUGGU	UGGAAUGUGGCGAAGUAUGGUCAC	both	iso_both	2	80	44.5861
fhe-miR-2e-5p	UACCAACUUAGACUGCGUUAU	UACCAACUUAGACUGCGUUA	3p	iso_3p_truncated	1	89	49.9813			fhe-miR-2a-3p	GUCACAGCCAGAAUUGAUGAACG	UCACAGCCAGAAUUGAUGAACGUGU	both	iso_both	2	107	61.197			fhe-pUbNovel-1-5p	UAGUCACUGGGCUACGAACACG	UAGUCACUGGGCUACGAACACGU	3p	iso_3p_extended	1	75	51.6651			fhe-miR-1989-5p	UCAGCUGUGUUCAUGUCUUCGA	UCAGCUGUGUUCAUGUCUUC	3p	iso_3p_truncated	2	60	50.4257			fhe-Novel-100-5p	AACACAGCGUAGUCGAAAUC	AACACAGCGUAGUCGAGAUCU	3p	iso_3p_extended	1	79	44.0288
fhe-miR-96-5p	CUUGGCACUUUGGAAUUGUCA	CUUGGCACUUUGGAAUUGUCACUU	3p	iso_3p_extended	3	89	49.9813			fhe-Novel-11-5p	AAGCUCGUAGUUGGAUCUGGGU	AAGCUCGUAGUUGGAUCUGGGUCA	3p	iso_3p_extended	2	105	60.0532			fhe-miR-1a-3p	AUGGAAUGUGGCGAAGUAUGGU	UGGAAUGUGGCGAAGUAUGGUCUUC	both	iso_both	3	75	51.6651			fhe-miR-71c-5p	UGAAAGACAUGGGUAAUGAGGU	UGAAAGACAUGGGUAAUGAGGUUA	3p	iso_3p_extended	2	60	50.4257			fhe-miR-9-5p	UCUUUGGUUAUCAAGCAGUAUG	UCUUUGGUUAUCAAGCAGUA	3p	iso_3p_truncated	2	79	44.0288
fhe-bantam-3p	UGAGAUCGCGAUUAAAGCUGGU	UGAGAUCGCGAUUAAAGCUGGUUU	3p	iso_3p_extended	2	88	49.4197			fhe-miR-277a-3p	GUAAAUGCAUUUUCUGGCCCG	UAAAUGCAUUUUCUGGCC	both	iso_both	3	105	60.0532			fhe-miR-745a-3p	AUGCUGCCUUAUAAGAGCUGUG	UGCUGCCUUAUAAGAGCUGUG	5p	iso_5p_truncated	1	75	51.6651			fhe-let-7b-5p	GGAGGUAGUUCGUUGUGUGGU	GGAGGUAGUUCGUUGUGUGGUUCU	3p	iso_3p_extended	3	59	49.5853			fhe-miR-2d-3p	GUAUCACAGUCCUGCUUAGGUG	UAUCACAGUCCUGCUUAGGUGACG	both	iso_both	2	78	43.4715
fhe-miR-124-3p	UUAAGGCACGCGGUGAAUGUCA	UAAGGCACGCGGUGAAUG	both	iso_both	4	88	49.4197			fhe-miR-7b-5p	UGGAAGACUUGUGAUUAAGUUGUU	Canonical	miRNA	miRNA		103	58.9093			fhe-miR-71b-5p	UGAAAGACUUGAGUAGUGAG	UGAAAGACUUGAGUAGUGAGACGC	3p	iso_3p_extended	4	75	51.6651			fhe-Novel-38-3p	GUAAGAUCUACGGUUCUGAAU	AGUAAGAUCUACAGUUCUGU	both	iso_both	1	59	49.5853			fhe-miR-745a-3p	AUGCUGCCUUAUAAGAGCUGUG	UGCUGCCUUAUAAGAGCUGUGAU	both	iso_both	1	78	43.4715
fhe-miR-307-3p	AUCACAACCUACUUGAUUGAGGGG	UCACAACCUACUUGAUUGAGGGG	5p	iso_5p_truncated	1	88	49.4197			fhe-miR-7b-5p	UGGAAGACUUGUGAUUAAGUUGUU	UGGAAGACUUGUGAUUAAGUUGU	3p	iso_3p_truncated	1	102	58.3374			fhe-miR-7b-5p	UGGAAGACUUGUGAUUAAGUUGUU	UGGAAGACUUGUGAUUAAGUUGU	3p	iso_3p_truncated	1	74	50.9762			fhe-miR-61-3p	AUGACUAGAAAGUGCACUCACUU	UGACUAGAAAGUGCACU	both	iso_both	6	59	49.5853			fhe-miR-1b-3p	UGGAAUGUUGUGAAGUAUGUAC	UGGAAUGUUGUGAAGUAUGUACGU	3p	iso_3p_extended	2	77	42.9141
fhe-miR-124-3p	UUAAGGCACGCGGUGAAUGUCA	UAAGGCACGCGGUGAAU	both	iso_both	5	87	48.8581			fhe-Novel-11-5p	AAGCUCGUAGUUGGAUCUGGGU	AAGCUCGUAGUUGGAUCUGGGUCGCAUA	3p	iso_3p_extended	6	101	57.7654			fhe-miR-1b-3p	UGGAAUGUUGUGAAGUAUGUAC	AUGGAAUGUUGUGAAGUAUGU	both	iso_both	1	73	50.2873			fhe-Novel-28-5p	UUUUGUCAGUUCCAUGUGCUUU	UUUUGUCAGUUCCAUGUGCUU	3p	iso_3p_truncated	1	59	49.5853			fhe-Novel-49-3p	UUUGCAUAUCUAAGUCGGACA	UUUGCAUAUCUAAGUCGGACUUU	3p	iso_3p_extended	2	77	42.9141
fhe-miR-36a-3p	GUCACCGGGUAGACAUUCAUUCAC	UGGUCACCGGGUAGACAUUCAUU	both	iso_both	1	87	48.8581			fhe-miR-1b-3p	UGGAAUGUUGUGAAGUAUGUAC	UGGAAUGUUGUGAAGUAUGUACUUUC	3p	iso_3p_extended	4	101	57.7654			fhe-Novel-4-5p	AACAUUUCUCAAGACUGGCUUU	Canonical	miRNA	miRNA		73	50.2873			fhe-let-7c-5p	GAGGUAGUGAGUUGUAUGUCUG	GAGGUAGUGAGUUGUAUGUCUGA	3p	iso_3p_extended	1	58	48.7449			fhe-miR-71a-5p	UGAAAGACGAUGGUAGUGAGAUG	UGAAAGACGAUGGUAGUGAGAUGUA	3p	iso_3p_extended	2	76	42.3568
fhe-miR-190b-5p	UGAUAUGUAUGGUUUUCGGUUG	UGAUAUGUAUGGUUUUCGGUUGUUU	3p	iso_3p_extended	3	86	48.2965			fhe-miR-2a-3p	GUCACAGCCAGAAUUGAUGAACG	UCACAGCCAGAAUUGAUGAACGUG	both	iso_both	1	101	57.7654			fhe-miR-2a-3p	GUCACAGCCAGAAUUGAUGAACG	UCACAGCCAGAAUUGAUGAACGUG	both	iso_both	1	72	49.5985			fhe-Novel-25-5p	UAGACACUGUGGAACACAACU	Canonical	miRNA	miRNA		58	48.7449			fhe-Novel-20-5p	UAUCUAAGUCGGACUUGGUU	CAUAUCUAAGUCGGACUUGGUU	5p	iso_5p_extended	2	76	42.3568
fhe-miR-745a-3p	AUGCUGCCUUAUAAGAGCUGUG	UGCUGCCUUAUAAGAGCUGUG	5p	iso_5p_truncated	1	86	48.2965			fhe-Novel-78-3p	AAAGUGAACACUGGUGGAUGU	UGAAAGUGAACACUGGUGGAUU	both	iso_both	1	100	57.1935			fhe-miR-10-5p	AACCCUGUAGACCCGAGUUUGCA	ACCCUGUAGACCCGAGUUUGC	both	iso_both	2	72	49.5985			fhe-miR-61-3p	AUGACUAGAAAGUGCACUCACUU	UGACUAGAAAGUGCACUCA	both	iso_both	4	57	47.9044			fhe-miR-31-5p	UGGCAAGAUUAUGGCGAAGCUGA	UGGCAAGAUUAUGGCGAAGCUGAU	3p	iso_3p_extended	1	76	42.3568
fhe-Novel-28-5p	UUUUGUCAGUUCCAUGUGCUUU	UUUUGUCGGUUCCAUGUUCUU	3p	iso_3p_truncated	1	85	47.7349			fhe-miR-96-5p	CUUGGCACUUUGGAAUUGUCA	CUUGGCACUUUGGAAUUGUCACC	3p	iso_3p_extended	2	97	55.4777			fhe-miR-2a-3p	GUCACAGCCAGAAUUGAUGAACG	UCACAGCCAGAAUUGAUGAACGUUU	both	iso_both	2	72	49.5985			fhe-Novel-78-3p	AAAGUGAACACUGGUGGAUGU	AAGUGAACACUGGUGGAUGU	5p	iso_5p_truncated	1	57	47.9044			fhe-let-7b-5p	GGAGGUAGUUCGUUGUGUGGU	GGAGGUAGUUCGUUGUGUGGUUA	3p	iso_3p_extended	2	76	42.3568
fhe-Novel-25-5p	UAGACACUGUGGAACACAACU	Canonical	miRNA	miRNA		85	47.7349			fhe-Novel-75-3p	UUCGGAGAUAGUUAAGGAACU	AUUCGGAGAUAGUUAAGGAAUUU	both	iso_both	2	97	55.4777			fhe-miR-71c-5p	UGAAAGACAUGGGUAAUGAGGU	UGAAAGACAUGGGUAAUGAGGUAUU	3p	iso_3p_extended	3	72	49.5985			fhe-miR-277a-3p	GUAAAUGCAUUUUCUGGCCCG	UAAAUGCAUUUUCUGGCC	both	iso_both	3	56	47.064			fhe-Novel-100-5p	AACACAGCGUAGUCGAAAUC	AACACAGCGUAGUCGAAAUCU	3p	iso_3p_extended	1	75	41.7995
fhe-miR-71c-5p	UGAAAGACAUGGGUAAUGAGGU	UGAAAGACAUGGGUAAUGAGGUUA	3p	iso_3p_extended	2	84	47.1733			fhe-Novel-11-5p	AAGCUCGUAGUUGGAUCUGGGU	AAAAAGCUCGUAGUUGGAUC	both	iso_both	2	96	54.9057			fhe-miR-190a-5p	AGAUAUGUUUGGGUUACUUGGUG	AGAUAUGUUUGGGUUACUUGGUGUUC	3p	iso_3p_extended	3	72	49.5985			fhe-miR-281-3p	AUGUCAUGGAGUUGCUCUCUACA	UGUCAUGGAGUUGCUCUCUACAUUU	both	iso_both	2	56	47.064			fhe-miR-1b-3p	UGGAAUGUUGUGAAGUAUGUAC	UGGAAUGUUGUGAAGUAUGUACAC	3p	iso_3p_extended	2	74	41.2421
fhe-let-7a-5p	GAGAGGUAGUGACUCAUAUGACU	AGAGGUAGUGACUCAUAUG	both	iso_both	4	83	46.6117			fhe-miR-1b-3p	UGGAAUGUUGUGAAGUAUGUAC	UGGAAUGUUGUGAAGUAUGUACUCU	3p	iso_3p_extended	3	95	54.3338			fhe-miR-2a-3p	GUCACAGCCAGAAUUGAUGAACG	UCACAGCCAGAAUUGAUGA	both	iso_both	4	72	49.5985			fhe-Novel-49-3p	UUUGCAUAUCUAAGUCGGACA	UUUGCAUAUCUAAGUCGUAC	3p	iso_3p_truncated	1	56	47.064			fhe-Novel-31-5p	UCACGGAACUGGUACCUCAAUU	AGUUCACGGAACUAGUACCU	both	iso_both	2	73	40.6848
fhe-miR-1a-3p	AUGGAAUGUGGCGAAGUAUGGU	UGGAAUGUGGCGAAGUAUGGUCUUUUU	both	iso_both	5	83	46.6117			fhe-miR-7a-5p	UGGAAGACUGGUGAUAUGUUGUU	UGGAAGACUGGUGAUAUGUUGUUUU	3p	iso_3p_extended	2	94	53.7619			fhe-Novel-78-3p	AAAGUGAACACUGGUGGAUGU	UGAAAGUGAACACUGGUGGAUUU	5p	iso_5p_extended	2	71	48.9096			fhe-miR-71b-5p	UGAAAGACUUGAGUAGUGAG	UGAAAGACUUGAGUAGUGAGACGUA	3p	iso_3p_extended	5	56	47.064			fhe-Novel-75-3p	UUCGGAGAUAGUUAAGGAACU	AUUCGGAGAUAGUUAAGGAAUUU	both	iso_both	2	72	40.1275
fhe-Novel-18-5p	CGGGCUGGCUCUCAACGGUUUGU	UCCGGGCUGGCUCUCAACGGUUUUU	5p	iso_5p_extended	2	83	46.6117			fhe-miR-1992-3p	UCAGCAGUUGCACCAUUGACG	UCAGCAGUUGCACCAUUGACGC	3p	iso_3p_extended	1	94	53.7619			fhe-miR-1b-3p	UGGAAUGUUGUGAAGUAUGUAC	UGGAAUGUUGUGAAGUAUGUACGUU	3p	iso_3p_extended	3	71	48.9096			fhe-miR-125b-5p	CCCCUGAGACUGAUAAUUGCUC	CCCCUGAGACUGAUAAU	3p	iso_3p_truncated	5	55	46.2236			fhe-Novel-69-3p	GUGGAUGAUGCACACCAAAAACC	GUGGAUGAUGCACACCAAAAACCACC	3p	iso_3p_extended	3	72	40.1275
fhe-Novel-78-3p	AAAGUGAACACUGGUGGAUGU	UGAAAGUGAACACUGGUGGAUUU	5p	iso_5p_extended	2	83	46.6117			fhe-miR-31-5p	UGGCAAGAUUAUGGCGAAGCUGA	UGGCAAGAUUAUGGCGAAGCUGAUA	3p	iso_3p_extended	2	94	53.7619			fhe-miR-1a-3p	AUGGAAUGUGGCGAAGUAUGGU	UGGAAUGUGGCGAAGUAUGGUCUUUUU	both	iso_both	5	70	48.2207			fhe-pUbNovel-6-5p	AGGCUGUGUGUAGAGCAAGUUG	AGGCUGUGUGUAGAGCAAGUUGU	3p	iso_3p_extended	1	55	46.2236			fhe-miR-2a-3p	GUCACAGCCAGAAUUGAUGAACG	UCACAGCCAGAAUUGAUGA	both	iso_both	4	72	40.1275
fhe-novel-62-3p	CUUUCCACUGUGGGCGCAAU	CUUUCCACUGUGGGCGCAAUU	3p	iso_3p_extended	1	80	44.927			fhe-miR-750-3p	ACCAGAUCUGACUCUUCCAGCUCU	CCAGAUCUGACUCUUCC	both	iso_both	7	93	53.1899			fhe-miR-307-5p	CCUCAACAAGAAGGCUGUUGGAUG	Canonical	miRNA	miRNA		70	48.2207			fhe-miR-87-3p	GGUGAGCAAAGUUUCAGGUGUGA	GUGAGCAAAGUUUCAGGUG	both	iso_both	4	54	45.3831			fhe-miR-71c-5p	UGAAAGACAUGGGUAAUGAGGU	UGAAAGACAUGGGUAAUGAGGUUA	3p	iso_3p_extended	2	71	39.5702
fhe-pUbNovel-1-5p	UAGUCACUGGGCUACGAACACG	UAGUCACUGGGCUACGAACACGU	3p	iso_3p_extended	1	80	44.927			fhe-miR-190a-5p	AGAUAUGUUUGGGUUACUUGGUG	AGAUAUGUUUGGGUUACUUGGUGUUA	3p	iso_3p_extended	3	93	53.1899			fhe-Novel-78-3p	AAAGUGAACACUGGUGGAUGU	UGAAAGUGAACACUGGUGGAUUUU	both	iso_both	3	68	46.843			fhe-miR-277b-3p	AAAAUGCAUCAUCUACCCGAGA	AAAAUGCAUCAUCUACC	3p	iso_3p_truncated	5	54	45.3831			fhe-miR-1b-3p	UGGAAUGUUGUGAAGUAUGUAC	UGGAAUGUUGUGAAGUAUGUACGUU	3p	iso_3p_extended	3	71	39.5702
fhe-miR-8457-3p	UCACCGGGUGUUUUUCACCCUC	UCACCGGGUGUUUUUCAC	3p	iso_3p_truncated	4	78	43.8038			fhe-Novel-18-5p	CGGGCUGGCUCUCAACGGUUUGU	UCCGGGCUGGCUCUCAACGGUUUUU	5p	iso_5p_extended	2	93	53.1899			fhe-miR-96-5p	CUUGGCACUUUGGAAUUGUCA	CUUGGCACUUUGGAAUUGUCACC	3p	iso_3p_extended	2	68	46.843			fhe-miR-190a-5p	AGAUAUGUUUGGGUUACUUGGUG	AGAUAUGUUUGGGUUACUUGGUGCU	3p	iso_3p_extended	2	54	45.3831			fhe-miR-125b-5p	CCCCUGAGACUGAUAAUUGCUC	CCCCUGAGACUGAUAAUUGCUCUC	3p	iso_3p_extended	2	71	39.5702
fhe-miR-277a-3p	GUAAAUGCAUUUUCUGGCCCG	UAAAUGCAUUUUCUGGCCCGUAC	both	iso_both	2	77	43.2422			fhe-miR-61-3p	AUGACUAGAAAGUGCACUCACUU	UGACUAGAAAGUGCACUCACUUCA	both	iso_both	1	92	52.618			fhe-miR-190a-5p	AGAUAUGUUUGGGUUACUUGGUG	AGAUAUGUUUGGGUUACUUGGUAA	3p	iso_3p_extended	1	68	46.843			fhe-Novel-3-5p	ACUGGACUGACUUUUCCGAGAUU	UUACUGGACUGACUUUUCCGU	both	iso_both	2	53	44.5427			fhe-Novel-79-3p	CAUCGUGGGAUUAGCUUAAU	AAUCAUCGUGGGAUUAGCUUU	both	iso_both	1	71	39.5702
fhe-miR-277b-3p	AAAAUGCAUCAUCUACCCGAGA	AAAAUGCAUCAUCUACCCGAGAA	3p	iso_3p_extended	1	77	43.2422			fhe-miR-87-3p	GGUGAGCAAAGUUUCAGGUGUGA	GUGAGCAAAGUUUCAGGUG	both	iso_both	4	92	52.618			fhe-Novel-78-3p	AAAGUGAACACUGGUGGAUGU	AAGUGAACACUGGUGGAUGU	5p	iso_5p_truncated	1	67	46.1541			fhe-pUbNovel-4-3p	AGACACUCAGAGGACGAUCAGU	Canonical	miRNA	miRNA		53	44.5427			fhe-let-7a-5p	GAGAGGUAGUGACUCAUAUGACU	AGAGGUAGUGACUCAUAUG	both	iso_both	4	70	39.0128
fhe-miR-2a-3p	GUCACAGCCAGAAUUGAUGAACG	UCACAGCCAGAAUUGAUGAACGUG	both	iso_both	1	77	43.2422			fhe-miR-277b-3p	AAAAUGCAUCAUCUACCCGAGA	AAAAUGCAUCAUCUACCCGAGAA	3p	iso_3p_extended	1	92	52.618			fhe-miR-36a-3p	GUCACCGGGUAGACAUUCAUUCAC	UGGUCACCGGGUAGACAUUCAUU	both	iso_both	1	67	46.1541			fhe-miR-1992-3p	UCAGCAGUUGCACCAUUGACG	Canonical	miRNA	miRNA		53	44.5427			fhe-miR-71b-5p	UGAAAGACUUGAGUAGUGAG	UGAAAGACUUGAGUAGUGAGACUUU	3p	iso_3p_extended	5	69	38.4555
fhe-miR-3479a-3p	GUAUUGCACUUUCCUUCGCCUUA	UAUUGCACUUUCCUUCGCC	both	iso_both	4	77	43.2422			fhe-miR-277a-3p	GUAAAUGCAUUUUCUGGCCCG	UAAAUGCAUUUUCUGGCCCGUAUU	both	iso_both	3	90	51.4741			fhe-miR-190a-5p	AGAUAUGUUUGGGUUACUUGGUG	AGAUAUGUUUGGGUUACUUGGUUUU	3p	iso_3p_extended	2	66	45.4653			fhe-miR-71a-5p	UGAAAGACGAUGGUAGUGAGAUG	UGAAAGACGAUGGUAGUGAGAUGAU	3p	iso_3p_extended	2	52	43.7023			fhe-miR-61-3p	AUGACUAGAAAGUGCACUCACUU	UGACUAGAAAGUGCACUCA	both	iso_both	4	69	38.4555
fhe-miR-61-3p	AUGACUAGAAAGUGCACUCACUU	UGACUAGAAAGUGCACUCACUUCA	both	iso_both	1	77	43.2422			fhe-miR-31-5p	UGGCAAGAUUAUGGCGAAGCUGA	UGGCAAGAUUAUGGCGAAGCUGAUC	3p	iso_3p_extended	2	90	51.4741			fhe-miR-2e-5p	UACCAACUUAGACUGCGUUAU	UACCAACUUAGACUGCGUU	3p	iso_3p_truncated	2	66	45.4653			fhe-miR-1b-3p	UGGAAUGUUGUGAAGUAUGUAC	UGGAAUGUUGUGAAGUAUGUACAUU	3p	iso_3p_extended	3	52	43.7023			fhe-miR-745a-3p	AUGCUGCCUUAUAAGAGCUGUG	UGCUGCCUUAUAAGAGCUGUG	5p	iso_5p_truncated	1	69	38.4555
fhe-miR-11587-3p	AUUCCGGCAGCUUAGUACAGCU	UUCCGGCAGCUUAGUACAGCU	5p	iso_5p_truncated	1	75	42.119			fhe-bantam-3p	UGAGAUCGCGAUUAAAGCUGGU	UGAGAUCGCGAUUAAAGCUGGUUU	3p	iso_3p_extended	2	88	50.3303			fhe-Novel-49-3p	UUUGCAUAUCUAAGUCGGACA	UUUGCAUAUCUAAGUCGGACUUU	3p	iso_3p_extended	2	65	44.7764			fhe-Novel-31-5p	UCACGGAACUGGUACCUCAAUU	GUUCACGGAACUAGUACCUCA	both	iso_both	1	52	43.7023			fhe-miR-61-3p	AUGACUAGAAAGUGCACUCACUU	UGACUAGAAAGUGCACUCACUUCA	both	iso_both	1	68	37.8982
fhe-miR-125b-5p	CCCCUGAGACUGAUAAUUGCUC	CCCCUGAGACUGAUAAUUGCUCUC	3p	iso_3p_extended	2	75	42.119			fhe-miR-9-5p	UCUUUGGUUAUCAAGCAGUAUG	UCUUUGGUUAUCAAGCAGUAUGC	3p	iso_3p_extended	1	88	50.3303			fhe-miR-125b-5p	CCCCUGAGACUGAUAAUUGCUC	CCCCUGAGACUGAUAAUUGCUCUC	3p	iso_3p_extended	2	65	44.7764			fhe-Novel-78-3p	AAAGUGAACACUGGUGGAUGU	UGAAAGUGAACACUGGUGGAUUU	5p	iso_5p_extended	2	52	43.7023			fhe-Novel-79-3p	CAUCGUGGGAUUAGCUUAAU	CAUCGUGGGAUUAGCUUAAUU	3p	iso_3p_extended	1	68	37.8982
fhe-miR-71a-5p	UGAAAGACGAUGGUAGUGAGAUG	UGAAAGACGAUGGUAGUGAGAUUC	3p	iso_3p_extended	1	75	42.119			fhe-miR-1175-3p	UGAGAUUCAACUACUUCAGCUG	UGAGAUUCAACUACUUCAGC	3p	iso_3p_truncated	2	87	49.7583			fhe-miR-31-5p	UGGCAAGAUUAUGGCGAAGCUGA	UUGGCAAGAUUAUGGCGAAGC	both	iso_both	2	65	44.7764			fhe-Novel-75-3p	UUCGGAGAUAGUUAAGGAACU	UUCGGAGAUAGUUAAGGAACUUU	3p	iso_3p_extended	2	52	43.7023			fhe-miR-1175-3p	UGAGAUUCAACUACUUCAGCUG	UGAGAUUCAACUACUUCAGCUGUU	3p	iso_3p_extended	2	68	37.8982
fhe-miR-1b-3p	UGGAAUGUUGUGAAGUAUGUAC	UGGAAUGUUGUGAAGUAUGUACUCU	3p	iso_3p_extended	3	74	41.5575			fhe-Novel-11-5p	AAGCUCGUAGUUGGAUCUGGGU	AAAAAGCUCGUAGUUGGAUCUGGGUCGC	both	iso_both	6	87	49.7583			fhe-miR-1b-3p	UGGAAUGUUGUGAAGUAUGUAC	UGGAAUGUUGUGAAGUAUGUACGGC	3p	iso_3p_extended	3	64	44.0875			fhe-miR-71a-5p	UGAAAGACGAUGGUAGUGAGAUG	GAAAGACGAUGGUAGUGAGAU	both	iso_both	2	52	43.7023			fhe-miR-2e-5p	UACCAACUUAGACUGCGUUAU	Canonical	miRNA	miRNA		68	37.8982
fhe-miR-1b-3p	UGGAAUGUUGUGAAGUAUGUAC	AUGGAAUGUUGUGAAGUAUGU	both	iso_both	1	74	41.5575			fhe-miR-71b-5p	UGAAAGACUUGAGUAGUGAG	UGAAAGACUUGAGUAGUGAGACGC	3p	iso_3p_extended	4	86	49.1864			fhe-miR-9-5p	UCUUUGGUUAUCAAGCAGUAUG	UCUUUGGUUAUCAAGCAGU	3p	iso_3p_truncated	3	62	42.7098			fhe-miR-307-3p	AUCACAACCUACUUGAUUGAGGGG	UCACAACCUACUUGAUUGAGGGG	5p	iso_5p_truncated	1	51	42.8619			fhe-miR-2a-3p	GUCACAGCCAGAAUUGAUGAACG	UCACAGCCAGAAUUGAUGAACGUG	both	iso_both	1	67	37.3409
fhe-miR-277b-3p	AAAAUGCAUCAUCUACCCGAGA	AAAAUGCAUCAUCUACCCGAGAUU	3p	iso_3p_extended	2	74	41.5575			fhe-miR-190b-5p	UGAUAUGUAUGGUUUUCGGUUG	UGAUAUGUAUGGUUUUCGG	3p	iso_3p_truncated	3	86	49.1864			fhe-bantam-3p	UGAGAUCGCGAUUAAAGCUGGU	UGAGAUCGCGAUUAAAGCUGGUAU	3p	iso_3p_extended	2	62	42.7098			fhe-Novel-49-3p	UUUGCAUAUCUAAGUCGGACA	UUUGCAUAUCUAAGUCGGACUUU	3p	iso_3p_extended	2	51	42.8619			fhe-miR-71c-5p	UGAAAGACAUGGGUAAUGAGGU	UGAAAGACAUGGGUAAUGAGGUUC	3p	iso_3p_extended	2	67	37.3409
fhe-Novel-4-5p	AACAUUUCUCAAGACUGGCUUU	Canonical	miRNA	miRNA		74	41.5575			fhe-Novel-49-3p	UUUGCAUAUCUAAGUCGGACA	UUUGCAUAUCUAAGUCGGACUUU	3p	iso_3p_extended	2	86	49.1864			fhe-miR-219-5p	UGAUUGUCCAUUCGCAUUUCUUG	UGAUUGUCCAUUCGCAUUUC	3p	iso_3p_truncated	3	62	42.7098			fhe-miR-61-3p	AUGACUAGAAAGUGCACUCACUU	UGACUAGAAAGUGCACUCACUUCA	both	iso_both	1	51	42.8619			fhe-miR-71a-5p	UGAAAGACGAUGGUAGUGAGAUG	UGAAAGACGAUGGUAGUGAGAUGCU	3p	iso_3p_extended	2	67	37.3409
fhe-miR-71b-5p	UGAAAGACUUGAGUAGUGAG	UGAAAGACUUGAGUAGUGAGACGUUU	3p	iso_3p_extended	6	72	40.4343			fhe-miR-190b-5p	UGAUAUGUAUGGUUUUCGGUUG	UGAUAUGUAUGGUUUUCGGUUGG	3p	iso_3p_extended	1	86	49.1864			fhe-miR-190a-5p	AGAUAUGUUUGGGUUACUUGGUG	AGAUAUGUUUGGGUUACUUGGUGAUU	3p	iso_3p_extended	3	62	42.7098			fhe-miR-1b-3p	UGGAAUGUUGUGAAGUAUGUAC	UGGAAUGUUGUGAAGUAUGUACGU	3p	iso_3p_extended	2	51	42.8619			fhe-miR-2e-5p	UACCAACUUAGACUGCGUUAU	UACCAACUUAGACUGCGUUAUA	3p	iso_3p_extended	1	66	36.7835
fhe-miR-7b-5p	UGGAAGACUUGUGAUUAAGUUGUU	Canonical	miRNA	miRNA		71	39.8727			fhe-miR-281-3p	AUGUCAUGGAGUUGCUCUCUACA	UGUCAUGGAGUUGCUCU	both	iso_both	6	85	48.6145			fhe-miR-190a-5p	AGAUAUGUUUGGGUUACUUGGUG	AGAUAUGUUUGGGUUACUUGGUGUA	3p	iso_3p_extended	2	62	42.7098			fhe-miR-71c-5p	UGAAAGACAUGGGUAAUGAGGU	UGAAAGACAUGGGUAAU	3p	iso_3p_truncated	5	51	42.8619			fhe-miR-125a-5p	UCCCUGAGACCCUAGAGUUUC	UCCCUGAGACCCUAGAGUUUCCC	3p	iso_3p_extended	2	66	36.7835
fhe-miR-31-5p	UGGCAAGAUUAUGGCGAAGCUGA	UUGGCAAGAUUAUGGCGAAGC	both	iso_both	2	70	39.3111			fhe-miR-125b-5p	CCCCUGAGACUGAUAAUUGCUC	CCCCUGAGACUGAUAAUUGCUCUA	3p	iso_3p_extended	2	85	48.6145			fhe-miR-96-5p	CUUGGCACUUUGGAAUUGUCA	CUUGGCACUUUGGAAUUG	3p	iso_3p_truncated	3	62	42.7098			fhe-let-7b-5p	GGAGGUAGUUCGUUGUGUGGU	GGAGGUAGUUCGUUGUGUGGUUA	3p	iso_3p_extended	2	51	42.8619			fhe-let-7c-5p	GAGGUAGUGAGUUGUAUGUCUG	GAGGUAGUGAGUUGUAUGUCUGA	3p	iso_3p_extended	1	66	36.7835
fhe-miR-71a-5p	UGAAAGACGAUGGUAGUGAGAUG	UGAAAGACGAUGGUAGUGAGAUGUA	3p	iso_3p_extended	2	70	39.3111			fhe-miR-36a-3p	GUCACCGGGUAGACAUUCAUUCAC	UCACCGGGUAGACAUUCAU	both	iso_both	5	84	48.0425			fhe-miR-1a-3p	AUGGAAUGUGGCGAAGUAUGGU	UGGAAUGUGGCGAAGUA	both	iso_both	5	62	42.7098			fhe-miR-71b-5p	UGAAAGACUUGAGUAGUGAG	UGAAAGACUUGAGUAGUGAGACGCUU	3p	iso_3p_extended	6	50	42.0214			fhe-miR-36a-3p	GUCACCGGGUAGACAUUCAUUCAC	UCACCGGGUAGACAUUCAUUCAU	both	iso_both	1	65	36.2262
fhe-miR-7b-5p	UGGAAGACUUGUGAUUAAGUUGUU	UGGAAGACUUGUGAUUAAGUUGU	3p	iso_3p_truncated	1	70	39.3111			fhe-miR-71a-5p	UGAAAGACGAUGGUAGUGAGAUG	UGAAAGACGAUGGUAGUGAGAUAC	3p	iso_3p_extended	1	84	48.0425			fhe-Novel-11-5p	AAGCUCGUAGUUGGAUCUGGGU	AAGCUCGUAGUUGGAUCUGGGUC	3p	iso_3p_extended	1	61	42.0209			fhe-miR-1b-3p	UGGAAUGUUGUGAAGUAUGUAC	UGGAAUGUUGUGAAGUAUGUACGUU	3p	iso_3p_extended	3	49	41.181			fhe-miR-1a-3p	AUGGAAUGUGGCGAAGUAUGGU	UGGAAUGUGGCGAAGUAUGGUCACU	both	iso_both	3	65	36.2262
fhe-miR-9-5p	UCUUUGGUUAUCAAGCAGUAUG	UCUUUGGUUAUCAAGCAGU	3p	iso_3p_truncated	3	68	38.1879			fhe-bantam-3p	UGAGAUCGCGAUUAAAGCUGGU	UGAGAUCGCGAUUAAAGCUGGUC	3p	iso_3p_extended	1	83	47.4706			fhe-miR-7a-5p	UGGAAGACUGGUGAUAUGUUGUU	UGGAAGACUGGUGAUAUGUUGUUUU	3p	iso_3p_extended	2	61	42.0209			fhe-miR-11586-3p	UGUAAGACGAUCGUAGUUGACG	GUAAGACGAUCGUAGUUGAC	both	iso_both	2	49	41.181			fhe-miR-1b-3p	UGGAAUGUUGUGAAGUAUGUAC	UGGAAUGUUGUGAAGUAUGUACAUU	3p	iso_3p_extended	3	65	36.2262
fhe-miR-1a-3p	AUGGAAUGUGGCGAAGUAUGGU	UGGAAUGUGGCGAAGUAUGGUCG	both	iso_both	1	67	37.6264			fhe-Novel-11-5p	AAGCUCGUAGUUGGAUCUGGGU	AAGCUCGUAGUUGGAUCUGGGUCGA	3p	iso_3p_extended	3	83	47.4706			fhe-Novel-75-3p	UUCGGAGAUAGUUAAGGAACU	AUUCGGAGAUAGUUAAGGAAUUU	both	iso_both	2	61	42.0209			fhe-Novel-3-5p	ACUGGACUGACUUUUCCGAGAUU	ACUGGACUGACUUUUCCGAGC	3p	iso_3p_truncated	2	49	41.181			fhe-miR-12-5p	UGAGUAUUUCAUCAAGUAGUGA	Canonical	miRNA	miRNA		65	36.2262
fhe-miR-307-3p	AUCACAACCUACUUGAUUGAGGGG	UCACAACCUACUUGAUUGAG	both	iso_both	4	66	37.0648			fhe-miR-71a-5p	UGAAAGACGAUGGUAGUGAGAUG	UGAAAGACGAUGGUAGUGAGAUGUAU	3p	iso_3p_extended	3	83	47.4706			fhe-miR-9-5p	UCUUUGGUUAUCAAGCAGUAUG	UCUUUGGUUAUCAAGCAGUA	3p	iso_3p_truncated	2	60	41.332			fhe-miR-125b-5p	CCCCUGAGACUGAUAAUUGCUC	CCCCUGAGACUGAUAAUUG	3p	iso_3p_truncated	3	49	41.181			fhe-miR-71a-5p	UGAAAGACGAUGGUAGUGAGAUG	UGAAAGACGAUGGUAGUGAGAUGUUC	3p	iso_3p_extended	3	64	35.6689
fhe-Novel-49-3p	UUUGCAUAUCUAAGUCGGACA	UUUGCAUAUCUAAGUCGGACUUU	3p	iso_3p_extended	2	66	37.0648			fhe-miR-277b-3p	AAAAUGCAUCAUCUACCCGAGA	AAAAUGCAUCAUCUACCCGAGAUU	3p	iso_3p_extended	2	83	47.4706			fhe-miR-2e-5p	UACCAACUUAGACUGCGUUAU	UACCAACUUAGACUGCGUUA	3p	iso_3p_truncated	1	60	41.332			fhe-Novel-78-3p	AAAGUGAACACUGGUGGAUGU	GAAAGUGAACACUGGUGGAUUUU	both	iso_both	2	48	40.3406			fhe-let-7b-5p	GGAGGUAGUUCGUUGUGUGGU	GAGGUAGUUCGUUGUGUGGUUUUU	both	iso_both	3	64	35.6689
fhe-miR-7b-5p	UGGAAGACUUGUGAUUAAGUUGUU	UGGAAGACUUGUGAUUAAGUUG	3p	iso_3p_truncated	2	65	36.5032			fhe-miR-1a-3p	AUGGAAUGUGGCGAAGUAUGGU	UGGAAUGUGGCGAAGUAUGGUCAGU	both	iso_both	3	82	46.8987			fhe-Novel-3-5p	ACUGGACUGACUUUUCCGAGAUU	AACUGGACUGACUUUUCCGAU	both	iso_both	2	60	41.332			fhe-let-7b-5p	GGAGGUAGUUCGUUGUGUGGU	GGAGGUAGUUCGUUGUGUGGUUUU	3p	iso_3p_extended	3	48	40.3406			fhe-miR-96-5p	CUUGGCACUUUGGAAUUGUCA	UUGGCACUUUGGAAUUGUCA	5p	iso_5p_truncated	1	64	35.6689
fhe-miR-9-5p	UCUUUGGUUAUCAAGCAGUAUG	UCUUUGGUUAUCAAGCAGUA	3p	iso_3p_truncated	2	65	36.5032			fhe-miR-1a-3p	AUGGAAUGUGGCGAAGUAUGGU	UGGAAUGUGGCGAAGUAUGGUCAUUUU	both	iso_both	5	81	46.3267			fhe-miR-11587-3p	AUUCCGGCAGCUUAGUACAGCU	UUCCGGCAGCUUAGUACAGCU	5p	iso_5p_truncated	1	59	40.6432			fhe-miR-278-3p	UCGGUGGGAGUAUCAUUCGUGC	Canonical	miRNA	miRNA		48	40.3406			fhe-Novel-11-5p	AAGCUCGUAGUUGGAUCUGGGU	Canonical	miRNA	miRNA		64	35.6689
fhe-miR-1a-3p	AUGGAAUGUGGCGAAGUAUGGU	UGGAAUGUGGCGAAGUAUGGUCUUAU	both	iso_both	4	64	35.9416			fhe-let-7a-5p	GAGAGGUAGUGACUCAUAUGACU	AGAGGUAGUGACUCAUAUGACUUC	both	iso_both	1	80	45.7548			fhe-miR-61-3p	AUGACUAGAAAGUGCACUCACUU	UGACUAGAAAGUGCACUCACUUCA	both	iso_both	1	59	40.6432			fhe-miR-96-5p	CUUGGCACUUUGGAAUUGUCA	CUUGGCACUUUGGAAUUGUCACG	3p	iso_3p_extended	2	47	39.5001			fhe-miR-2a-3p	GUCACAGCCAGAAUUGAUGAACG	UCACAGCCAGAAUUGAUGAACGGU	both	iso_both	1	63	35.1116
fhe-miR-1b-3p	UGGAAUGUUGUGAAGUAUGUAC	UGGAAUGUUGUGAAGUAUGUGGC	3p	iso_3p_extended	1	64	35.9416			fhe-miR-61-3p	AUGACUAGAAAGUGCACUCACUU	UGACUAGAAAGUGCACU	both	iso_both	6	80	45.7548			fhe-miR-1a-3p	AUGGAAUGUGGCGAAGUAUGGU	UGGAAUGUGGCGAAGUAUGGUCAAU	both	iso_both	3	59	40.6432			fhe-let-7b-5p	GGAGGUAGUUCGUUGUGUGGU	GAGGUAGUUCGUUGUGUGGU	5p	iso_5p_truncated	1	47	39.5001			fhe-miR-71a-5p	UGAAAGACGAUGGUAGUGAGAUG	GAAAGACGAUGGUAGUGAGAU	both	iso_both	2	63	35.1116
fhe-miR-61-3p	AUGACUAGAAAGUGCACUCACUU	UGACUAGAAAGUGCACUCACUUCUU	both	iso_both	2	64	35.9416			fhe-miR-125a-5p	UCCCUGAGACCCUAGAGUUUC	UCCCUGAGACCCUAGAGU	3p	iso_3p_truncated	3	80	45.7548			fhe-miR-71c-5p	UGAAAGACAUGGGUAAUGAGGU	UGAAAGACAUGGGUAAUGAGGUAC	3p	iso_3p_extended	2	58	39.9543			fhe-miR-36a-3p	GUCACCGGGUAGACAUUCAUUCAC	UCACCGGGUAGACAUUCAUUC	both	iso_both	3	46	38.6597			fhe-Novel-3-5p	ACUGGACUGACUUUUCCGAGAUU	UUUACUGGACUGACUUUUCCU	both	iso_both	2	63	35.1116
fhe-miR-71c-5p	UGAAAGACAUGGGUAAUGAGGU	UGAAAGACAUGGGUAAUGAGGUAAUU	3p	iso_3p_extended	4	64	35.9416			fhe-miR-2a-3p	GUCACAGCCAGAAUUGAUGAACG	UCACAGCCAGAAUUGAUGAACGUGUU	both	iso_both	3	80	45.7548			fhe-miR-96-5p	CUUGGCACUUUGGAAUUGUCA	CCUUGGCACUUUGGAAUUGUCA	5p	iso_5p_extended	1	58	39.9543			fhe-Novel-100-5p	AACACAGCGUAGUCGAAAUC	AACACAGCGUAGUCGAAAUCU	3p	iso_3p_extended	1	46	38.6597			fhe-Novel-66-3p	AGAUGUUGGCUUUAGUAUACU	Canonical	miRNA	miRNA		63	35.1116
fhe-Novel-3-5p	ACUGGACUGACUUUUCCGAGAUU	AACUGGACUGACUUUUCCGAU	both	iso_both	2	64	35.9416			fhe-miR-1b-3p	UGGAAUGUUGUGAAGUAUGUAC	UGGAAUGUUGUGAAGUAUGUACUUUUU	3p	iso_3p_extended	5	78	44.6109			fhe-bantam-3p	UGAGAUCGCGAUUAAAGCUGGU	UGAGAUCGCGAUUAAAGCUGGUC	3p	iso_3p_extended	1	58	39.9543			fhe-miR-1a-3p	AUGGAAUGUGGCGAAGUAUGGU	UGGAAUGUGGCGAAGUAUGGUCUUUU	both	iso_both	4	46	38.6597			fhe-Novel-28-5p	UUUUGUCAGUUCCAUGUGCUUU	UUUUGUCAGUUCCAUGUGCUU	3p	iso_3p_truncated	1	62	34.5542
fhe-Novel-78-3p	AAAGUGAACACUGGUGGAUGU	AAAGUGAACACUGGUGGAUG	3p	iso_3p_truncated	1	64	35.9416			fhe-bantam-3p	UGAGAUCGCGAUUAAAGCUGGU	UGAGAUCGCGAUUAAAGCUGGUAU	3p	iso_3p_extended	2	78	44.6109			fhe-Novel-11-5p	AAGCUCGUAGUUGGAUCUGGGU	AAGCUCGUAGUUGGAUCUGGGUCGCA	3p	iso_3p_extended	4	58	39.9543			fhe-Novel-31-5p	UCACGGAACUGGUACCUCAAUU	UUCACGGAACUAGUACCUCA	both	iso_both	2	46	38.6597			fhe-miR-277b-3p	AAAAUGCAUCAUCUACCCGAGA	AAAAUGCAUCAUCUACC	3p	iso_3p_truncated	5	62	34.5542
fhe-let-7a-5p	GAGAGGUAGUGACUCAUAUGACU	AGAGGUAGUGACUCAUAUGACUUC	both	iso_both	1	63	35.38			fhe-miR-1a-3p	AUGGAAUGUGGCGAAGUAUGGU	UGGAAUGUGGCGAAGUAUGGUCAA	both	iso_both	2	77	44.039			fhe-Novel-18-5p	CGGGCUGGCUCUCAACGGUUUGU	UCCGGGCUGGCUCUCAACGGUUUU	both	iso_both	1	58	39.9543			fhe-Novel-20-5p	UAUCUAAGUCGGACUUGGUU	AUAUCUAAGUCGGACUUGGUU	5p	iso_5p_extended	1	46	38.6597			fhe-Novel-28-5p	UUUUGUCAGUUCCAUGUGCUUU	UUUUGUCAGUUCCAUGUGCUUUU	3p	iso_3p_extended	1	61	33.9969
fhe-miR-125a-5p	UCCCUGAGACCCUAGAGUUUC	UGUCCCUGAGACCCUAGAGU	both	iso_both	1	63	35.38			fhe-Novel-18-5p	CGGGCUGGCUCUCAACGGUUUGU	CGGGCUGGCUCUCAACGGUUAUUU	3p	iso_3p_extended	1	77	44.039			fhe-miR-7b-5p	UGGAAGACUUGUGAUUAAGUUGUU	Canonical	miRNA	miRNA		58	39.9543			fhe-bantam-3p	UGAGAUCGCGAUUAAAGCUGGU	UGAGAUCGCGAUUAAAGCUGGUUA	3p	iso_3p_extended	2	45	37.8193			fhe-miR-71a-5p	UGAAAGACGAUGGUAGUGAGAUG	UGAAAGACGAUGGUAGUGAGAUUUU	3p	iso_3p_extended	2	61	33.9969
fhe-miR-190a-5p	AGAUAUGUUUGGGUUACUUGGUG	AGAUAUGUUUGGGUUACUUGGUAA	3p	iso_3p_extended	1	63	35.38			fhe-bantam-3p	UGAGAUCGCGAUUAAAGCUGGU	UGAGAUCGCGAUUAAAGCUGGUG	3p	iso_3p_extended	1	77	44.039			fhe-miR-1b-3p	UGGAAUGUUGUGAAGUAUGUAC	UGGAAUGUUGUGAAGUAUGUACUUA	3p	iso_3p_extended	3	57	39.2654			fhe-Novel-3-5p	ACUGGACUGACUUUUCCGAGAUU	UUUACUGGACUGACUUUUCCU	both	iso_both	2	45	37.8193			fhe-miR-190b-5p	UGAUAUGUAUGGUUUUCGGUUG	UGAUAUGUAUGGUUUUCGGUUGUU	3p	iso_3p_extended	2	60	33.4396
fhe-miR-71c-5p	UGAAAGACAUGGGUAAUGAGGU	UGAAAGACAUGGGUAAUGAGGUUC	3p	iso_3p_extended	2	63	35.38			fhe-miR-2e-3p	GUAUCACAGUCCAAGCUUUGG	UAUCACAGUCCAAGCUUUGGUA	both	iso_both	1	76	43.467			fhe-miR-1175-3p	UGAGAUUCAACUACUUCAGCUG	UGAGAUUCAACUACUUCAGCUGC	3p	iso_3p_extended	1	57	39.2654			fhe-miR-190a-5p	AGAUAUGUUUGGGUUACUUGGUG	AGAUAUGUUUGGGUUACUUGGUGAC	3p	iso_3p_extended	2	45	37.8193			fhe-miR-307-3p	AUCACAACCUACUUGAUUGAGGGG	UCACAACCUACUUGAUUGAGGGG	5p	iso_5p_truncated	1	59	32.8823
fhe-miR-9-5p	UCUUUGGUUAUCAAGCAGUAUG	UCUUUGGUUAUCAAGCAGUAUGC	3p	iso_3p_extended	1	63	35.38			fhe-miR-1b-3p	UGGAAUGUUGUGAAGUAUGUAC	AUGGAAUGUUGUGAAGUAUGU	both	iso_both	1	75	42.8951			fhe-miR-219-5p	UGAUUGUCCAUUCGCAUUUCUUG	UGAUUGUCCAUUCGCAUUUCUUGU	3p	iso_3p_extended	1	56	38.5766			fhe-Novel-78-3p	AAAGUGAACACUGGUGGAUGU	GAAAGUGAACACUGGUGGAUUU	5p	iso_5p_extended	1	44	36.9789			fhe-Novel-78-3p	AAAGUGAACACUGGUGGAUGU	AAGUGAACACUGGUGGAUGU	5p	iso_5p_truncated	1	59	32.8823
fhe-miR-277a-3p	GUAAAUGCAUUUUCUGGCCCG	UAAAUGCAUUUUCUGGCCCGUAAUU	both	iso_both	4	62	34.8184			fhe-miR-1a-3p	AUGGAAUGUGGCGAAGUAUGGU	UGGAAUGUGGCGAAGUAUGGUCAUG	both	iso_both	3	74	42.3232			fhe-miR-745a-3p	AUGCUGCCUUAUAAGAGCUGUG	UGCUGCCUUAUAAGAGCUGUGAU	both	iso_both	1	56	38.5766			fhe-miR-745a-3p	AUGCUGCCUUAUAAGAGCUGUG	UGCUGCCUUAUAAGAGCUGUG	5p	iso_5p_truncated	1	44	36.9789			fhe-miR-71b-5p	UGAAAGACUUGAGUAGUGAG	UGAAAGACUUGAGUAGUGAGACGCUUA	3p	iso_3p_extended	7	59	32.8823
fhe-Novel-3-5p	ACUGGACUGACUUUUCCGAGAUU	UUAACUGGACUGACUUUUCC	both	iso_both	3	61	34.2568			fhe-miR-307-3p	AUCACAACCUACUUGAUUGAGGGG	UCACAACCUACUUGAUUGAGGGG	5p	iso_5p_truncated	1	74	42.3232			fhe-miR-3479b-5p	GAUUGCACUACUCAUAGCCUUC	GAUUGCACUACUCAUAGCCU	3p	iso_3p_truncated	2	56	38.5766			fhe-bantam-3p	UGAGAUCGCGAUUAAAGCUGGU	UGAGAUCGCGAUUAAAGCUGGUUC	3p	iso_3p_extended	2	44	36.9789			fhe-let-7b-5p	GGAGGUAGUUCGUUGUGUGGU	GGGAGGUAGUUCGUUGUGUGGUC	both	iso_both	2	59	32.8823
fhe-miR-8457-5p	GGGUGGAUACAGUCGGUUAUG	Canonical	miRNA	miRNA		61	34.2568			fhe-pUbNovel-1-5p	UAGUCACUGGGCUACGAACACG	UAGUCACUGGGCUACGAACACGU	3p	iso_3p_extended	1	74	42.3232			fhe-miR-7a-5p	UGGAAGACUGGUGAUAUGUUGUU	UGGAAGACUGGUGAUAUG	3p	iso_3p_truncated	5	55	37.8877			fhe-Novel-100-5p	AACACAGCGUAGUCGAAAUC	AACACAGCGUAGUCGAGAUCUUU	3p	iso_3p_extended	3	44	36.9789			fhe-Novel-18-5p	CGGGCUGGCUCUCAACGGUUUGU	CGGGCUGGCUCUCAACGGUUAU	3p	iso_3p_truncated	1	59	32.8823
fhe-miR-219-5p	UGAUUGUCCAUUCGCAUUUCUUG	UGAUUGUCCAUUCGCAUU	3p	iso_3p_truncated	5	60	33.6952			fhe-miR-125a-5p	UCCCUGAGACCCUAGAGUUUC	UCCCUGAGACCCUAGAGUU	3p	iso_3p_truncated	2	74	42.3232			fhe-miR-190b-5p	UGAUAUGUAUGGUUUUCGGUUG	UGAUAUGUAUGGUUUUCGGUUGUUU	3p	iso_3p_extended	3	55	37.8877			fhe-miR-1175-3p	UGAGAUUCAACUACUUCAGCUG	UGAGAUUCAACUACUUCAGCUGA	3p	iso_3p_extended	1	44	36.9789			fhe-miR-11586-3p	UGUAAGACGAUCGUAGUUGACG	GUAAGACGAUCGUAGUUGACA	both	iso_both	1	59	32.8823
fhe-miR-36b-3p	ACCACCGGGUAGACAUUCAUC	CCACCGGGUAGACAUUCAUC	5p	iso_5p_truncated	1	60	33.6952			fhe-miR-71c-5p	UGAAAGACAUGGGUAAUGAGGU	UGAAAGACAUGGGUAAUGAGGUUC	3p	iso_3p_extended	2	73	41.7512			fhe-bantam-3p	UGAGAUCGCGAUUAAAGCUGGU	UGAGAUCGCGAUUAAAGCUGGUAA	3p	iso_3p_extended	2	55	37.8877			fhe-miR-12-5p	UGAGUAUUUCAUCAAGUAGUGA	Canonical	miRNA	miRNA		44	36.9789			fhe-miR-190a-5p	AGAUAUGUUUGGGUUACUUGGUG	AGAUAUGUUUGGGUUACUUGGUAU	3p	iso_3p_extended	1	58	32.3249
fhe-miR-1a-3p	AUGGAAUGUGGCGAAGUAUGGU	UGGAAUGUGGCGAAGUAUGGUCUUUC	both	iso_both	4	59	33.1337			fhe-miR-1a-3p	AUGGAAUGUGGCGAAGUAUGGU	UGGAAUGUGGCGAAGUAUGGUCUUAU	both	iso_both	4	73	41.7512			fhe-Novel-18-5p	CGGGCUGGCUCUCAACGGUUUGU	UCCGGGCUGGCUCUCAACGGUUUUU	5p	iso_5p_extended	2	54	37.1988			fhe-miR-71a-5p	UGAAAGACGAUGGUAGUGAGAUG	UGAAAGACGAUGGUAGUGAGAUGUA	3p	iso_3p_extended	2	43	36.1384			fhe-let-7b-5p	GGAGGUAGUUCGUUGUGUGGU	GGAGGUAGUUCGUUGUGUGGUUUU	3p	iso_3p_extended	3	58	32.3249
fhe-miR-31-5p	UGGCAAGAUUAUGGCGAAGCUGA	UGGCAAGAUUAUGGCGAAGCUGAAU	3p	iso_3p_extended	2	59	33.1337			fhe-miR-281-3p	AUGUCAUGGAGUUGCUCUCUACA	UGUCAUGGAGUUGCUCUCUACAUUU	both	iso_both	2	73	41.7512			fhe-miR-11584-3p	CCAUUAUAUAAGAUUGAGGCUCU	CAUUAUAUAAGAUUGAGGCUC	both	iso_both	2	54	37.1988			fhe-Novel-3-5p	ACUGGACUGACUUUUCCGAGAUU	UAACUGGACUGACUUUUCCGC	both	iso_both	2	43	36.1384			fhe-let-7b-5p	GGAGGUAGUUCGUUGUGUGGU	GGAGGUAGUUCGUUGUGUGGUUCU	3p	iso_3p_extended	3	58	32.3249
fhe-Novel-18-5p	CGGGCUGGCUCUCAACGGUUUGU	CGGGCUGGCUCUCAACGGUUAUUU	3p	iso_3p_extended	1	59	33.1337			fhe-miR-277b-3p	AAAAUGCAUCAUCUACCCGAGA	AAAAUGCAUCAUCUACCC	3p	iso_3p_truncated	4	73	41.7512			fhe-miR-190a-5p	AGAUAUGUUUGGGUUACUUGGUG	AGAUAUGUUUGGGUUACUUGGUGUUUU	3p	iso_3p_extended	4	54	37.1988			fhe-miR-11586-3p	UGUAAGACGAUCGUAGUUGACG	GUAAGACGAUCGUAGUUGACA	both	iso_both	1	42	35.298			fhe-miR-190a-5p	AGAUAUGUUUGGGUUACUUGGUG	AGAUAUGUUUGGGUUACUUGGUUU	3p	iso_3p_extended	1	58	32.3249
fhe-miR-281-3p	AUGUCAUGGAGUUGCUCUCUACA	UGUCAUGGAGUUGCUCUCUACAUU	both	iso_both	1	58	32.5721			fhe-Novel-78-3p	AAAGUGAACACUGGUGGAUGU	AAGUGAACACUGGUGGAUGU	5p	iso_5p_truncated	1	72	41.1793			fhe-Novel-38-3p	GUAAGAUCUACGGUUCUGAAU	AGUAAGAUCUACAGUUCUGU	both	iso_both	1	54	37.1988			fhe-miR-1a-3p	AUGGAAUGUGGCGAAGUAUGGU	UGGAAUGUGGCGAAGUAUGGUCUUC	both	iso_both	3	42	35.298			fhe-miR-2a-3p	GUCACAGCCAGAAUUGAUGAACG	UCACAGCCAGAAUUGAUGAACGUGU	both	iso_both	2	58	32.3249
fhe-miR-96-5p	CUUGGCACUUUGGAAUUGUCA	CUUGGCACUUUGGAAUUGUCACC	3p	iso_3p_extended	2	58	32.5721			fhe-miR-190b-5p	UGAUAUGUAUGGUUUUCGGUUG	UGAUAUGUAUGGUUUUCGGUUGUA	3p	iso_3p_extended	2	72	41.1793			fhe-miR-71a-5p	UGAAAGACGAUGGUAGUGAGAUG	UGAAAGACGAUGGUAGUGAGAUGUA	3p	iso_3p_extended	2	53	36.51			fhe-miR-1a-3p	AUGGAAUGUGGCGAAGUAUGGU	UGGAAUGUGGCGAAGUAUGGUCAC	both	iso_both	2	42	35.298			fhe-miR-277a-3p	GUAAAUGCAUUUUCUGGCCCG	UAAAUGCAUUUUCUGGCCCGUAAU	both	iso_both	3	56	31.2103
fhe-Novel-3-5p	ACUGGACUGACUUUUCCGAGAUU	UAACUGGACUGACUUUUCCGU	both	iso_both	2	58	32.5721			fhe-miR-71b-5p	UGAAAGACUUGAGUAGUGAG	UGAAAGACUUGAGUAGUGAGACGUUU	3p	iso_3p_extended	6	72	41.1793			fhe-miR-71a-5p	UGAAAGACGAUGGUAGUGAGAUG	UGAAAGACGAUGGUAGUGAGAUAAU	3p	iso_3p_extended	2	52	35.8211			fhe-Novel-18-5p	CGGGCUGGCUCUCAACGGUUUGU	CGGGCUGGCUCUCAACGGUUUUUU	3p	iso_3p_extended	1	42	35.298			fhe-miR-1a-3p	AUGGAAUGUGGCGAAGUAUGGU	UGGAAUGUGGCGAAGUAUGGUCAUG	both	iso_both	3	56	31.2103
fhe-bantam-3p	UGAGAUCGCGAUUAAAGCUGGU	UGAGAUCGCGAUUAAAGCUGGUC	3p	iso_3p_extended	1	57	32.0105			fhe-miR-71a-5p	UGAAAGACGAUGGUAGUGAGAUG	UGAAAGACGAUGGUAGUGAGAUGCU	3p	iso_3p_extended	2	71	40.6074			fhe-miR-9-5p	UCUUUGGUUAUCAAGCAGUAUG	UCUUUGGUUAUCAAGCAGUAUGC	3p	iso_3p_extended	1	52	35.8211			fhe-miR-190a-5p	AGAUAUGUUUGGGUUACUUGGUG	AGAUAUGUUUGGGUUACUUGGUUU	3p	iso_3p_extended	1	41	34.4576			fhe-let-7b-5p	GGAGGUAGUUCGUUGUGUGGU	GGAGGUAGUUCGUUGUGUGGUUUUU	3p	iso_3p_extended	4	56	31.2103
fhe-miR-190a-5p	AGAUAUGUUUGGGUUACUUGGUG	AGAUAUGUUUGGGUUACUUGGUUC	3p	iso_3p_extended	1	57	32.0105			fhe-miR-71c-5p	UGAAAGACAUGGGUAAUGAGGU	UGAAAGACAUGGGUAAUGAGGUAAC	3p	iso_3p_extended	3	70	40.0354			fhe-miR-8457-3p	UCACCGGGUGUUUUUCACCCUC	UCACCGGGUGUUUUUCAC	3p	iso_3p_truncated	4	52	35.8211			fhe-miR-190b-5p	UGAUAUGUAUGGUUUUCGGUUG	UGAUAUGUAUGGUUUUCGGUUGA	3p	iso_3p_extended	1	41	34.4576			fhe-miR-190b-5p	UGAUAUGUAUGGUUUUCGGUUG	UGAUAUGUAUGGUUUUCGGUUGA	3p	iso_3p_extended	1	55	30.6529
fhe-miR-190a-5p	AGAUAUGUUUGGGUUACUUGGUG	AGAUAUGUUUGGGUUACUUGGUGCU	3p	iso_3p_extended	2	57	32.0105			fhe-miR-2a-3p	GUCACAGCCAGAAUUGAUGAACG	UCACAGCCAGAAUUGAUGAACGCU	both	iso_both	1	70	40.0354			fhe-miR-8457-5p	GGGUGGAUACAGUCGGUUAUG	Canonical	miRNA	miRNA		52	35.8211			fhe-Novel-78-5p	AUUUAUCGGAGUUCAAUAAAUG	UUUAUCGGAGUUCAAUAAAC	both	iso_both	2	41	34.4576			fhe-miR-1b-3p	UGGAAUGUUGUGAAGUAUGUAC	UGGAAUGUUGUGAAGUAUGUACUUUU	3p	iso_3p_extended	4	55	30.6529
fhe-miR-2a-3p	GUCACAGCCAGAAUUGAUGAACG	UCACAGCCAGAAUUGAUGA	both	iso_both	4	57	32.0105			fhe-miR-10-5p	AACCCUGUAGACCCGAGUUUGCA	ACCCUGUAGACCCGAGUUUGC	both	iso_both	2	70	40.0354			fhe-miR-7b-5p	UGGAAGACUUGUGAUUAAGUUGUU	UGGAAGACUUGUGAUUAAG	3p	iso_3p_truncated	5	51	35.1322			fhe-miR-1a-3p	AUGGAAUGUGGCGAAGUAUGGU	UGGAAUGUGGCGAAGUAUGGUCACU	both	iso_both	3	41	34.4576			fhe-Novel-28-5p	UUUUGUCAGUUCCAUGUGCUUU	UUUUUGUCGGUUCCAUGUUC	both	iso_both	2	55	30.6529
fhe-miR-71a-5p	UGAAAGACGAUGGUAGUGAGAUG	GUGAAAGACGAUGGUAGUGAGA	both	iso_both	1	57	32.0105			fhe-miR-2a-3p	GUCACAGCCAGAAUUGAUGAACG	UCACAGCCAGAAUUGAUGAACGGU	both	iso_both	1	70	40.0354			fhe-miR-96-5p	CUUGGCACUUUGGAAUUGUCA	CUUGGCACUUUGGAAUU	3p	iso_3p_truncated	4	51	35.1322			fhe-pUbNovel-6-5p	AGGCUGUGUGUAGAGCAAGUUG	AGGCUGUGUGUAGAGCAAGUUGUU	3p	iso_3p_extended	2	41	34.4576			fhe-miR-1175-3p	UGAGAUUCAACUACUUCAGCUG	UGAGAUUCAACUACUUCAGCUGA	3p	iso_3p_extended	1	55	30.6529
fhe-miR-7a-5p	UGGAAGACUGGUGAUAUGUUGUU	UGGAAGACUGGUGAUAUGUUGUUUU	3p	iso_3p_extended	2	56	31.4489			fhe-miR-1a-3p	AUGGAAUGUGGCGAAGUAUGGU	UGGAAUGUGGCGAAGUAUGGUCUUA	both	iso_both	3	70	40.0354			fhe-Novel-3-5p	ACUGGACUGACUUUUCCGAGAUU	UUUACUGGACUGACUUUUCC	both	iso_both	3	51	35.1322			fhe-miR-61-3p	AUGACUAGAAAGUGCACUCACUU	UGACUAGAAAGUGCACUCACUUCC	both	iso_both	1	41	34.4576			fhe-Novel-3-5p	ACUGGACUGACUUUUCCGAGAUU	AACUGGACUGACUUUUCCGA	both	iso_both	3	54	30.0956
fhe-miR-7b-5p	UGGAAGACUUGUGAUUAAGUUGUU	UGGAAGACUUGUGAUUAAGU	3p	iso_3p_truncated	4	56	31.4489			fhe-Novel-3-5p	ACUGGACUGACUUUUCCGAGAUU	UAACUGGACUGACUUUUCCGU	both	iso_both	2	69	39.4635			fhe-miR-277a-3p	GUAAAUGCAUUUUCUGGCCCG	UAAAUGCAUUUUCUGGCCCGUAC	both	iso_both	2	51	35.1322			fhe-miR-1a-3p	AUGGAAUGUGGCGAAGUAUGGU	UGGAAUGUGGCGAAGUAUGGUCAUUU	both	iso_both	4	41	34.4576			fhe-miR-277b-3p	AAAAUGCAUCAUCUACCCGAGA	AAAAUGCAUCAUCUACCCGAGAA	3p	iso_3p_extended	1	54	30.0956
fhe-miR-278-3p	UCGGUGGGAGUAUCAUUCGUGC	Canonical	miRNA	miRNA		56	31.4489			fhe-miR-125b-5p	CCCCUGAGACUGAUAAUUGCUC	CCCCUGAGACUGAUAAU	3p	iso_3p_truncated	5	69	39.4635			fhe-miR-281-3p	AUGUCAUGGAGUUGCUCUCUACA	UGUCAUGGAGUUGCUCUCUACAUUU	both	iso_both	2	50	34.4434			fhe-Novel-80-5p	UUCUAUAUAUCGUGGUACCG	UUCUAUAUAUCGUGGUACCGU	3p	iso_3p_extended	1	40	33.6171			fhe-miR-1a-3p	AUGGAAUGUGGCGAAGUAUGGU	UGGAAUGUGGCGAAGUAUGGUCAAU	both	iso_both	3	54	30.0956
fhe-miR-1b-3p	UGGAAUGUUGUGAAGUAUGUAC	UGGAAUGUUGUGAAGUAUGUACUUA	3p	iso_3p_extended	3	55	30.8873			fhe-Novel-25-5p	UAGACACUGUGGAACACAACU	Canonical	miRNA	miRNA		69	39.4635			fhe-miR-71a-5p	UGAAAGACGAUGGUAGUGAGAUG	UGAAAGACGAUGGUAGUGAGAUGAU	3p	iso_3p_extended	2	49	33.7545			fhe-miR-2a-3p	GUCACAGCCAGAAUUGAUGAACG	UCACAGCCAGAAUUGAUGA	both	iso_both	4	40	33.6171			fhe-miR-1a-3p	AUGGAAUGUGGCGAAGUAUGGU	UGGAAUGUGGCGAAGUAUGGUCUC	both	iso_both	2	54	30.0956
fhe-Novel-64-5p	UCCCCGAUCAAAGAUGCAAGC	CCCCGAUCAAAGAUGCAAGCUUU	both	iso_both	2	55	30.8873			fhe-miR-71a-5p	UGAAAGACGAUGGUAGUGAGAUG	UGAAAGACGAUGGUAGUGAGAUUAU	3p	iso_3p_extended	2	68	38.8916			fhe-miR-87-3p	GGUGAGCAAAGUUUCAGGUGUGA	GUGAGCAAAGUUUCAGGU	both	iso_both	5	49	33.7545			fhe-miR-745a-5p	UCAGUUCUCAUUAGGCAUGACAUG	UCAGUUCUCAUUAGGCAUGACAU	3p	iso_3p_truncated	1	40	33.6171			fhe-miR-87-3p	GGUGAGCAAAGUUUCAGGUGUGA	GUGAGCAAAGUUUCAGGUG	both	iso_both	4	54	30.0956
fhe-Novel-100-5p	AACACAGCGUAGUCGAAAUC	Canonical	miRNA	miRNA		55	30.8873			fhe-Novel-11-5p	AAGCUCGUAGUUGGAUCUGGGU	AGCUCGUAGUUGGAUCUGGGUCGCAUG	both	iso_both	5	68	38.8916			fhe-miR-71c-5p	UGAAAGACAUGGGUAAUGAGGU	UGAAAGACAUGGGUAAUGAGGUUA	3p	iso_3p_extended	2	49	33.7545			fhe-Novel-18-5p	CGGGCUGGCUCUCAACGGUUUGU	UCCGGGCUGGCUCUCAACGGUUUU	both	iso_both	1	39	32.7767			fhe-Novel-20-5p	UAUCUAAGUCGGACUUGGUU	AUAUCUAAGUCGGACUUGGUU	5p	iso_5p_extended	1	53	29.5383
fhe-miR-190b-5p	UGAUAUGUAUGGUUUUCGGUUG	UGAUAUGUAUGGUUUUCGGUUGUC	3p	iso_3p_extended	2	54	30.3257			fhe-Novel-4-5p	AACAUUUCUCAAGACUGGCUUU	Canonical	miRNA	miRNA		68	38.8916			fhe-miR-190a-5p	AGAUAUGUUUGGGUUACUUGGUG	AGAUAUGUUUGGGUUACUUGGUGUG	3p	iso_3p_extended	2	48	33.0656			fhe-miR-190a-5p	AGAUAUGUUUGGGUUACUUGGUG	AGAUAUGUUUGGGUUACUUGGUAU	3p	iso_3p_extended	1	39	32.7767			fhe-pUbNovel-6-5p	AGGCUGUGUGUAGAGCAAGUUG	AGGCUGUGUGUAGAGCAAGUUGUU	3p	iso_3p_extended	2	53	29.5383
fhe-miR-1a-3p	AUGGAAUGUGGCGAAGUAUGGU	UGGAAUGUGGCGAAGUAUGGUCAUUUU	both	iso_both	5	54	30.3257			fhe-miR-71c-5p	UGAAAGACAUGGGUAAUGAGGU	UGAAAGACAUGGGUAAUGAGGUUAU	3p	iso_3p_extended	3	67	38.3196			fhe-miR-1b-3p	UGGAAUGUUGUGAAGUAUGUAC	UGGAAUGUUGUGAAGUAUGUACUCU	3p	iso_3p_extended	3	48	33.0656			fhe-miR-71b-5p	UGAAAGACUUGAGUAGUGAG	UGAAAGACUUGAGUAGUGAGACUUU	3p	iso_3p_extended	5	39	32.7767			fhe-miR-190a-5p	AGAUAUGUUUGGGUUACUUGGUG	AGAUAUGUUUGGGUUACUUGGUGAUU	3p	iso_3p_extended	3	53	29.5383
fhe-miR-7a-5p	UGGAAGACUGGUGAUAUGUUGUU	UGGAAGACUGGUGAUAU	3p	iso_3p_truncated	6	54	30.3257			fhe-Novel-18-5p	CGGGCUGGCUCUCAACGGUUUGU	CGGGCUGGCUCUCAACGGUUAU	3p	iso_3p_truncated	1	67	38.3196			fhe-pUbNovel-1-5p	UAGUCACUGGGCUACGAACACG	UAGUCACUGGGCUACGAACAC	3p	iso_3p_truncated	1	47	32.3768			fhe-miR-71a-5p	UGAAAGACGAUGGUAGUGAGAUG	UGAAAGACGAUGGUAGUGAGAUGCU	3p	iso_3p_extended	2	39	32.7767			fhe-miR-277a-3p	GUAAAUGCAUUUUCUGGCCCG	UAAAUGCAUUUUCUGGCC	both	iso_both	3	53	29.5383
fhe-Novel-100-5p	AACACAGCGUAGUCGAAAUC	AACACAGCGUAGUCGAGAUCUUU	3p	iso_3p_extended	3	54	30.3257			fhe-miR-61-3p	AUGACUAGAAAGUGCACUCACUU	UGACUAGAAAGUGCACUCACUUCUU	both	iso_both	2	67	38.3196			fhe-miR-1a-3p	AUGGAAUGUGGCGAAGUAUGGU	UGGAAUGUGGCGAAGUAUGGUCAC	both	iso_both	2	47	32.3768			fhe-miR-1175-3p	UGAGAUUCAACUACUUCAGCUG	UGAGAUUCAACUACUUCAGCUGUC	3p	iso_3p_extended	2	38	31.9363			fhe-miR-745a-5p	UCAGUUCUCAUUAGGCAUGACAUG	UCAGUUCUCAUUAGGCAUGACAU	3p	iso_3p_truncated	1	52	28.981
fhe-Novel-75-3p	UUCGGAGAUAGUUAAGGAACU	UUCGGAGAUAGUUAAGGAACUU	3p	iso_3p_extended	1	54	30.3257			fhe-Novel-1-3p	UUUUCGAGCGGUUUCCGAGUGG	UUUUCGAGCGGUUUCUGAGUG	3p	iso_3p_truncated	1	66	37.7477			fhe-miR-96-5p	CUUGGCACUUUGGAAUUGUCA	UUGGCACUUUGGAAUUGUCA	5p	iso_5p_truncated	1	47	32.3768			fhe-Novel-28-5p	UUUUGUCAGUUCCAUGUGCUUU	UUUUUGUCGGUUCCAUGUUC	both	iso_both	2	37	31.0959			fhe-let-7b-5p	GGAGGUAGUUCGUUGUGUGGU	GGAGGUAGUUCGUUGUGUGGUUC	3p	iso_3p_extended	2	52	28.981
fhe-miR-190a-5p	AGAUAUGUUUGGGUUACUUGGUG	AGAUAUGUUUGGGUUACUUGGUGUAU	3p	iso_3p_extended	3	53	29.7641			fhe-miR-71a-5p	UGAAAGACGAUGGUAGUGAGAUG	UGAAAGACGAUGGUAGUGAGAUAA	3p	iso_3p_extended	1	66	37.7477			fhe-Novel-100-5p	AACACAGCGUAGUCGAAAUC	Canonical	miRNA	miRNA		46	31.6879			fhe-miR-71a-5p	UGAAAGACGAUGGUAGUGAGAUG	UGAAAGACGAUGGUAGUGAGAUUUU	3p	iso_3p_extended	2	36	30.2554			fhe-miR-36a-3p	GUCACCGGGUAGACAUUCAUUCAC	UCACCGGGUAGACAUUCAUUC	both	iso_both	3	51	28.4236
fhe-miR-190a-5p	AGAUAUGUUUGGGUUACUUGGUG	AGAUAUGUUUGGGUUACUUGGUUUUU	3p	iso_3p_extended	3	53	29.7641			fhe-miR-190a-5p	AGAUAUGUUUGGGUUACUUGGUG	AGAUAUGUUUGGGUUACUUGGUGUAU	3p	iso_3p_extended	3	65	37.1758			fhe-miR-31-5p	UGGCAAGAUUAUGGCGAAGCUGA	UGGCAAGAUUAUGGCGAAGCUGAUC	3p	iso_3p_extended	2	45	30.999			fhe-miR-3479b-5p	GAUUGCACUACUCAUAGCCUUC	GAUUGCACUACUCAUAGCCU	3p	iso_3p_truncated	2	36	30.2554			fhe-Novel-3-5p	ACUGGACUGACUUUUCCGAGAUU	ACUGGACUGACUUUUCCGAGC	3p	iso_3p_truncated	2	51	28.4236
fhe-miR-36a-3p	GUCACCGGGUAGACAUUCAUUCAC	UCACCGGGUAGACAUUC	both	iso_both	7	53	29.7641			fhe-miR-9-5p	UCUUUGGUUAUCAAGCAGUAUG	UCUUUGGUUAUCAAGCAGUAUGG	3p	iso_3p_extended	1	65	37.1758			fhe-Novel-75-3p	UUCGGAGAUAGUUAAGGAACU	UUCGGAGAUAGUUAAGGAACUU	3p	iso_3p_extended	1	45	30.999			fhe-Novel-49-3p	UUUGCAUAUCUAAGUCGGACA	UUUGCAUAUCUAAGUCGUACUU	3p	iso_3p_extended	1	36	30.2554			fhe-miR-2a-3p	GUCACAGCCAGAAUUGAUGAACG	UCACAGCCAGAAUUGAUGAACGUUU	both	iso_both	2	51	28.4236
fhe-miR-71a-5p	UGAAAGACGAUGGUAGUGAGAUG	UGAAAGACGAUGGUAGUGAGAUUAU	3p	iso_3p_extended	2	53	29.7641			fhe-bantam-3p	UGAGAUCGCGAUUAAAGCUGGU	UGAGAUCGCGAUUAAAGC	3p	iso_3p_truncated	4	64	36.6038			fhe-miR-125b-5p	CCCCUGAGACUGAUAAUUGCUC	CCCCUGAGACUGAUAAUUGCUCUA	3p	iso_3p_extended	2	45	30.999			fhe-miR-277a-3p	GUAAAUGCAUUUUCUGGCCCG	UAAAUGCAUUUUCUGGCCCGUAAU	both	iso_both	3	35	29.415			fhe-miR-71b-5p	UGAAAGACUUGAGUAGUGAG	UGAAAGACUUGAGUAGUGAGACGCUU	3p	iso_3p_extended	6	51	28.4236
fhe-miR-71a-5p	UGAAAGACGAUGGUAGUGAGAUG	UGAAAGACGAUGGUAGUGAGAUGCU	3p	iso_3p_extended	2	52	29.2025			fhe-miR-277a-3p	GUAAAUGCAUUUUCUGGCCCG	UAAAUGCAUUUUCUGGCCCGUAAUU	both	iso_both	4	63	36.0319			fhe-miR-2a-3p	GUCACAGCCAGAAUUGAUGAACG	UCACAGCCAGAAUUGAUGAACGUGU	both	iso_both	2	45	30.999			fhe-let-7b-5p	GGAGGUAGUUCGUUGUGUGGU	GAGGUAGUUCGUUGUGUGGUUUUU	both	iso_both	3	35	29.415			fhe-Novel-3-5p	ACUGGACUGACUUUUCCGAGAUU	UAACUGGACUGACUUUUCCGC	both	iso_both	2	51	28.4236
fhe-miR-307-5p	CCUCAACAAGAAGGCUGUUGGAUG	Canonical	miRNA	miRNA		52	29.2025			fhe-Novel-64-5p	UCCCCGAUCAAAGAUGCAAGC	CCCCGAUCAAAGAUGCAAGCUUU	both	iso_both	2	63	36.0319			fhe-miR-1a-3p	AUGGAAUGUGGCGAAGUAUGGU	UGGAAUGUGGCGAAGUAUGGUCAAUU	both	iso_both	4	45	30.999			fhe-miR-96-5p	CUUGGCACUUUGGAAUUGUCA	UUGGCACUUUGGAAUUGUCA	5p	iso_5p_truncated	1	35	29.415			fhe-miR-71c-5p	UGAAAGACAUGGGUAAUGAGGU	UGAAAGACAUGGGUAAUGAGGUAC	3p	iso_3p_extended	2	50	27.8663
fhe-miR-190b-5p	UGAUAUGUAUGGUUUUCGGUUG	UGAUAUGUAUGGUUUUCGGUUGUA	3p	iso_3p_extended	2	51	28.641			fhe-Novel-75-3p	UUCGGAGAUAGUUAAGGAACU	UUCGGAGAUAGUUAAGGAACUU	3p	iso_3p_extended	1	61	34.888			fhe-miR-190b-5p	UGAUAUGUAUGGUUUUCGGUUG	UGAUAUGUAUGGUUUUCGGUUGUA	3p	iso_3p_extended	2	44	30.3102			fhe-miR-71a-5p	UGAAAGACGAUGGUAGUGAGAUG	UGAAAGACGAUGGUAGUGAGAUCU	3p	iso_3p_extended	1	35	29.415			fhe-Novel-75-3p	UUCGGAGAUAGUUAAGGAACU	UUCGGAGAUAGUUAAGGAACUUU	3p	iso_3p_extended	2	49	27.309
fhe-miR-96-5p	CUUGGCACUUUGGAAUUGUCA	CUUGGCACUUUGGAAUU	3p	iso_3p_truncated	4	51	28.641			fhe-Novel-11-5p	AAGCUCGUAGUUGGAUCUGGGU	AGCUCGUAGUUGGAUCUGGGUCGCA	both	iso_both	3	61	34.888			fhe-Novel-1-3p	UUUUCGAGCGGUUUCCGAGUGG	UUUUCGAGCGGUUUCUGAGUG	3p	iso_3p_truncated	1	44	30.3102			fhe-miR-2a-3p	GUCACAGCCAGAAUUGAUGAACG	UCACAGCCAGAAUUGAUGAACGUGU	both	iso_both	2	35	29.415			fhe-Novel-25-5p	UAGACACUGUGGAACACAACU	Canonical	miRNA	miRNA		49	27.309
fhe-Novel-38-3p	GUAAGAUCUACGGUUCUGAAU	AGUAAGAUCUACAGUUCUGU	both	iso_both	1	51	28.641			fhe-miR-1a-3p	AUGGAAUGUGGCGAAGUAUGGU	UGGAAUGUGGCGAAGUAUGGUCAAUU	both	iso_both	4	60	34.3161			fhe-Novel-11-5p	AAGCUCGUAGUUGGAUCUGGGU	AAGCUCGUAGUUGGAUCUGGGUCGCAUG	3p	iso_3p_extended	6	44	30.3102			fhe-Novel-79-3p	CAUCGUGGGAUUAGCUUAAU	AAUCAUCGUGGGAUUAGCUUU	both	iso_both	1	34	28.5746			fhe-Novel-31-5p	UCACGGAACUGGUACCUCAAUU	GUUCACGGAACUAGUACCUCA	both	iso_both	1	48	26.7517
fhe-miR-71c-5p	UGAAAGACAUGGGUAAUGAGGU	UGAAAGACAUGGGUAAUGAGGUAAC	3p	iso_3p_extended	3	50	28.0794			fhe-miR-190a-5p	AGAUAUGUUUGGGUUACUUGGUG	AGAUAUGUUUGGGUUACUUGGUUUUU	3p	iso_3p_extended	3	60	34.3161			fhe-Novel-3-5p	ACUGGACUGACUUUUCCGAGAUU	UACUGGACUGACUUUUCCGAU	both	iso_both	2	44	30.3102			fhe-miR-190a-5p	AGAUAUGUUUGGGUUACUUGGUG	AGAUAUGUUUGGGUUACUUGGUGCC	3p	iso_3p_extended	2	34	28.5746			fhe-miR-71c-5p	UGAAAGACAUGGGUAAUGAGGU	UGAAAGACAUGGGUAAU	3p	iso_3p_truncated	5	48	26.7517
fhe-Novel-18-5p	CGGGCUGGCUCUCAACGGUUUGU	CCGGGCUGGCUCUCAACGGUUUUU	5p	iso_5p_extended	1	50	28.0794			fhe-miR-190a-5p	AGAUAUGUUUGGGUUACUUGGUG	AGAUAUGUUUGGGUUACUUGGUGUG	3p	iso_3p_extended	2	59	33.7442			fhe-miR-2a-3p	GUCACAGCCAGAAUUGAUGAACG	UCACAGCCAGAAUUGAUGAACGCU	both	iso_both	1	44	30.3102			fhe-Novel-3-5p	ACUGGACUGACUUUUCCGAGAUU	UACUGGACUGACUUUUCCGAC	both	iso_both	2	33	27.7341			fhe-Novel-78-3p	AAAGUGAACACUGGUGGAUGU	UGAAAGUGAACACUGGUGGAUUU	5p	iso_5p_extended	2	48	26.7517
fhe-Novel-28-5p	UUUUGUCAGUUCCAUGUGCUUU	UUUUGUCAGUUCCAUGUGCUU	3p	iso_3p_truncated	1	50	28.0794			fhe-miR-10-5p	AACCCUGUAGACCCGAGUUUGCA	AACCCUGUAGACCCGAGU	3p	iso_3p_truncated	5	59	33.7442			fhe-miR-278-3p	UCGGUGGGAGUAUCAUUCGUGC	Canonical	miRNA	miRNA		44	30.3102			fhe-miR-36a-3p	GUCACCGGGUAGACAUUCAUUCAC	UCACCGGGUAGACAUUCAUUCAU	both	iso_both	1	33	27.7341			fhe-miR-71b-5p	UGAAAGACUUGAGUAGUGAG	UGAAAGACUUGAGUAGUGAGACGCUUC	3p	iso_3p_extended	7	48	26.7517
fhe-miR-31-5p	UGGCAAGAUUAUGGCGAAGCUGA	UGGCAAGAUUAUGGCGAAGC	3p	iso_3p_truncated	3	49	27.5178			fhe-miR-190a-5p	AGAUAUGUUUGGGUUACUUGGUG	AGAUAUGUUUGGGUUACUUGGUGCU	3p	iso_3p_extended	2	59	33.7442			fhe-miR-1a-3p	AUGGAAUGUGGCGAAGUAUGGU	UGGAAUGUGGCGAAGUAUGGUCAUUUU	both	iso_both	5	43	29.6213			fhe-miR-277a-3p	GUAAAUGCAUUUUCUGGCCCG	UAAAUGCAUUUUCUGGCCC	both	iso_both	2	33	27.7341			fhe-miR-96-5p	CUUGGCACUUUGGAAUUGUCA	CUUGGCACUUUGGAAUUGUCACG	3p	iso_3p_extended	2	47	26.1943
fhe-miR-3479b-5p	GAUUGCACUACUCAUAGCCUUC	GAUUGCACUACUCAUAGCCU	3p	iso_3p_truncated	2	49	27.5178			fhe-miR-71c-5p	UGAAAGACAUGGGUAAUGAGGU	UGAAAGACAUGGGUAAUGAGGUAAUU	3p	iso_3p_extended	4	59	33.7442			fhe-miR-219-5p	UGAUUGUCCAUUCGCAUUUCUUG	UGAUUGUCCAUUCGCAUU	3p	iso_3p_truncated	5	43	29.6213			fhe-let-7c-5p	GAGGUAGUGAGUUGUAUGUCUG	GAGGUAGUGAGUUGUAUGUC	3p	iso_3p_truncated	2	33	27.7341			fhe-miR-61-3p	AUGACUAGAAAGUGCACUCACUU	UGACUAGAAAGUGCACUCACUUCUU	both	iso_both	2	47	26.1943
fhe-miR-61-3p	AUGACUAGAAAGUGCACUCACUU	UGACUAGAAAGUGCACUCACUUCC	both	iso_both	1	49	27.5178			fhe-bantam-3p	UGAGAUCGCGAUUAAAGCUGGU	UGAGAUCGCGAUUAAAGCUGGUAA	3p	iso_3p_extended	2	58	33.1722			fhe-miR-3479a-3p	GUAUUGCACUUUCCUUCGCCUUA	UAUUGCACUUUCCUUCGCC	both	iso_both	4	43	29.6213			fhe-miR-1992-3p	UCAGCAGUUGCACCAUUGACG	UCAGCAGUUGCACCAUUGACGC	3p	iso_3p_extended	1	32	26.8937			fhe-miR-281-3p	AUGUCAUGGAGUUGCUCUCUACA	UGUCAUGGAGUUGCUCUCUACAUC	both	iso_both	1	47	26.1943
fhe-Novel-78-3p	AAAGUGAACACUGGUGGAUGU	UGAAAGUGAACACUGGUGGAUUUU	both	iso_both	3	49	27.5178			fhe-miR-190a-5p	AGAUAUGUUUGGGUUACUUGGUG	AGAUAUGUUUGGGUUACUUGGUUC	3p	iso_3p_extended	1	58	33.1722			fhe-pUbNovel-1-5p	UAGUCACUGGGCUACGAACACG	UAGUCACUGGGCUACGAACA	3p	iso_3p_truncated	2	42	28.9324			fhe-miR-190a-5p	AGAUAUGUUUGGGUUACUUGGUG	AGAUAUGUUUGGGUUACUUGGUUC	3p	iso_3p_extended	1	32	26.8937			fhe-Novel-64-5p	UCCCCGAUCAAAGAUGCAAGC	CCCCGAUCAAAGAUGCAAGCUUU	both	iso_both	2	47	26.1943
fhe-Novel-31-5p	UCACGGAACUGGUACCUCAAUU	GUUCACGGAACUAGUACCUCC	both	iso_both	1	48	26.9562			fhe-miR-307-3p	AUCACAACCUACUUGAUUGAGGGG	UCACAACCUACUUGAUUGAG	both	iso_both	4	57	32.6003			fhe-miR-1b-3p	UGGAAUGUUGUGAAGUAUGUAC	UGGAAUGUUGUGAAGUAUGUACAG	3p	iso_3p_extended	2	42	28.9324			fhe-miR-2e-5p	UACCAACUUAGACUGCGUUAU	UACCAACUUAGACUGCGUUAUA	3p	iso_3p_extended	1	32	26.8937			fhe-miR-1a-3p	AUGGAAUGUGGCGAAGUAUGGU	UGGAAUGUGGCGAAGUAUGGUCUUA	both	iso_both	3	47	26.1943
fhe-let-7c-5p	GAGGUAGUGAGUUGUAUGUCUG	GAGGUAGUGAGUUGUAUGUCU	3p	iso_3p_truncated	1	47	26.3946			fhe-Novel-78-3p	AAAGUGAACACUGGUGGAUGU	GUGAAAGUGAACACUGGUGGUU	both	iso_both	1	57	32.6003			fhe-miR-61-3p	AUGACUAGAAAGUGCACUCACUU	UGACUAGAAAGUGCACUCACUUCC	both	iso_both	1	42	28.9324			fhe-let-7c-5p	GAGGUAGUGAGUUGUAUGUCUG	GAGGUAGUGAGUUGUAUGUCUGG	3p	iso_3p_extended	1	32	26.8937			fhe-miR-190a-5p	AGAUAUGUUUGGGUUACUUGGUG	AGAUAUGUUUGGGUUACUUGGUGCU	3p	iso_3p_extended	2	47	26.1943
fhe-miR-11584-3p	CCAUUAUAUAAGAUUGAGGCUCU	CAUUAUAUAAGAUUGAGGCUC	both	iso_both	2	47	26.3946			fhe-miR-71c-5p	UGAAAGACAUGGGUAAUGAGGU	UGAAAGACAUGGGUAAU	3p	iso_3p_truncated	5	57	32.6003			fhe-miR-7b-5p	UGGAAGACUUGUGAUUAAGUUGUU	UGGAAGACUUGUGAUUAAGUU	3p	iso_3p_truncated	3	41	28.2436			fhe-miR-750-3p	ACCAGAUCUGACUCUUCCAGCUCU	CCAGAUCUGACUCUUCCAGCUCUUC	both	iso_both	1	32	26.8937			fhe-miR-190a-5p	AGAUAUGUUUGGGUUACUUGGUG	AGAUAUGUUUGGGUUACUUGGUGAC	3p	iso_3p_extended	2	46	25.637
fhe-miR-1b-3p	UGGAAUGUUGUGAAGUAUGUAC	UGGAAUGUUGUGAAGUAUGUACUUUC	3p	iso_3p_extended	4	47	26.3946			fhe-miR-71a-5p	UGAAAGACGAUGGUAGUGAGAUG	UGAAAGACGAUGGUAGUGAGAUGUUC	3p	iso_3p_extended	3	57	32.6003			fhe-miR-31-5p	UGGCAAGAUUAUGGCGAAGCUGA	UGGCAAGAUUAUGGCGAAGCUGAUA	3p	iso_3p_extended	2	40	27.5547			fhe-miR-1a-3p	AUGGAAUGUGGCGAAGUAUGGU	UGGAAUGUGGCGAAGUAUGGUCUC	both	iso_both	2	32	26.8937			fhe-Novel-54-3p	AUGAGACGGUGAGUGAUGAAUU	Canonical	miRNA	miRNA		46	25.637
fhe-miR-277b-3p	AAAAUGCAUCAUCUACCCGAGA	AAAAUGCAUCAUCUACCCGAGAAU	3p	iso_3p_extended	2	47	26.3946			fhe-miR-190a-5p	AGAUAUGUUUGGGUUACUUGGUG	AGAUAUGUUUGGGUUACUUGGUGAC	3p	iso_3p_extended	2	57	32.6003			fhe-miR-277a-3p	GUAAAUGCAUUUUCUGGCCCG	UAAAUGCAUUUUCUGGCCCGUAAUU	both	iso_both	4	40	27.5547			fhe-miR-71a-5p	UGAAAGACGAUGGUAGUGAGAUG	UGAAAGACGAUGGUAGUGAGAUAU	3p	iso_3p_extended	1	32	26.8937			fhe-Novel-18-5p	CGGGCUGGCUCUCAACGGUUUGU	UCCGGGCUGGCUCUCAACGGUUUU	both	iso_both	1	44	24.5224
fhe-miR-71a-5p	UGAAAGACGAUGGUAGUGAGAUG	UGAAAGACGAUGGUAGUGAGAUAAU	3p	iso_3p_extended	2	47	26.3946			fhe-miR-1b-3p	UGGAAUGUUGUGAAGUAUGUAC	UGGAAUGUUGUGAAGUAUGUACGC	3p	iso_3p_extended	2	57	32.6003			fhe-Novel-18-5p	CGGGCUGGCUCUCAACGGUUUGU	CGGGCUGGCUCUCAACGGUUAUUU	3p	iso_3p_extended	1	40	27.5547			fhe-Novel-66-3p	AGAUGUUGGCUUUAGUAUACU	Canonical	miRNA	miRNA		32	26.8937			fhe-bantam-3p	UGAGAUCGCGAUUAAAGCUGGU	UGAGAUCGCGAUUAAAGCUGGUUA	3p	iso_3p_extended	2	44	24.5224
fhe-miR-96-5p	CUUGGCACUUUGGAAUUGUCA	UUGGCACUUUGGAAUUGUCA	5p	iso_5p_truncated	1	47	26.3946			fhe-miR-219-5p	UGAUUGUCCAUUCGCAUUUCUUG	UGAUUGUCCAUUCGCAUUUCUUGU	3p	iso_3p_extended	1	56	32.0283			fhe-let-7a-5p	GAGAGGUAGUGACUCAUAUGACU	AGAGGUAGUGACUCAUA	both	iso_both	6	39	26.8658			fhe-miR-71c-5p	UGAAAGACAUGGGUAAUGAGGU	UGAAAGACAUGGGUAAUGAGGUAC	3p	iso_3p_extended	2	31	26.0533			fhe-miR-11586-3p	UGUAAGACGAUCGUAGUUGACG	AAUUGUAAGACGAUCGUAGUU	both	iso_both	1	44	24.5224
fhe-Novel-78-3p	AAAGUGAACACUGGUGGAUGU	GUGAAAGUGAACACUGGUGGUU	both	iso_both	1	47	26.3946			fhe-Novel-11-5p	AAGCUCGUAGUUGGAUCUGGGU	AAGCUCGUAGUUGGAUCUGGGUA	3p	iso_3p_extended	1	56	32.0283			fhe-miR-1b-3p	UGGAAUGUUGUGAAGUAUGUAC	UGGAAUGUUGUGAAGUAUGUACAA	3p	iso_3p_extended	2	39	26.8658			fhe-Novel-78-5p	AUUUAUCGGAGUUCAAUAAAUG	CGGAUUUAUCGGAGUUCAAU	both	iso_both	2	31	26.0533			fhe-bantam-3p	UGAGAUCGCGAUUAAAGCUGGU	UGAGAUCGCGAUUAAAGCUGGUUC	3p	iso_3p_extended	2	44	24.5224
fhe-miR-31-5p	UGGCAAGAUUAUGGCGAAGCUGA	UGGCAAGAUUAUGGCGAAGCUGAUA	3p	iso_3p_extended	2	46	25.833			fhe-miR-281-5p	AGGAGGGCAAUUUUAUGACUUU	AGGAGGGCAAUUUUAUGACU	3p	iso_3p_truncated	2	56	32.0283			fhe-miR-190a-5p	AGAUAUGUUUGGGUUACUUGGUG	AGAUAUGUUUGGGUUACUUGGUGUUA	3p	iso_3p_extended	3	39	26.8658			fhe-let-7b-5p	GGAGGUAGUUCGUUGUGUGGU	GGAGGUAGUUCGUUGUGUGGUUUUU	3p	iso_3p_extended	4	31	26.0533			fhe-Novel-34-5p	CGCAAGAACAACGAAUGAUU	ACGCAAGAACAACGAAUGAUU	5p	iso_5p_extended	1	44	24.5224
fhe-miR-190a-5p	AGAUAUGUUUGGGUUACUUGGUG	AGAUAUGUUUGGGUUACUUGGUGAC	3p	iso_3p_extended	2	45	25.2714			fhe-Novel-11-5p	AAGCUCGUAGUUGGAUCUGGGU	AGCUCGUAGUUGGAUCUGGGUCGC	both	iso_both	2	56	32.0283			fhe-Novel-78-3p	AAAGUGAACACUGGUGGAUGU	GUGAAAGUGAACACUGGUGGUU	both	iso_both	1	39	26.8658			fhe-Novel-78-3p	AAAGUGAACACUGGUGGAUGU	AAAGUGAACACUGGUGGAUGUU	3p	iso_3p_extended	1	31	26.0533			fhe-miR-277a-3p	GUAAAUGCAUUUUCUGGCCCG	UAAAUGCAUUUUCUGGCCCGUAC	both	iso_both	2	44	24.5224
fhe-miR-1a-3p	AUGGAAUGUGGCGAAGUAUGGU	UGGAAUGUGGCGAAGUAUGGUCAUG	both	iso_both	3	45	25.2714			fhe-miR-190a-5p	AGAUAUGUUUGGGUUACUUGGUG	AGAUAUGUUUGGGUUACUUGGUAC	3p	iso_3p_extended	1	56	32.0283			fhe-Novel-78-3p	AAAGUGAACACUGGUGGAUGU	AAAGUGAACACUGGUGGAUG	3p	iso_3p_truncated	1	38	26.177			fhe-miR-11586-3p	UGUAAGACGAUCGUAGUUGACG	AAUUGUAAGACGAUCGUAGUU	both	iso_both	1	31	26.0533			fhe-Novel-49-3p	UUUGCAUAUCUAAGUCGGACA	UUUGCAUAUCUAAGUCGUAC	3p	iso_3p_truncated	1	44	24.5224
fhe-miR-277a-3p	GUAAAUGCAUUUUCUGGCCCG	UAAAUGCAUUUUCUGGCCCGUAAC	both	iso_both	3	45	25.2714			fhe-miR-1a-3p	AUGGAAUGUGGCGAAGUAUGGU	UGGAAUGUGGCGAAGUAUGGUCUUUC	both	iso_both	4	55	31.4564			fhe-miR-1b-3p	UGGAAUGUUGUGAAGUAUGUAC	UGGAAUGUUGUGAAGUAUGUACUUUUU	3p	iso_3p_extended	5	38	26.177			fhe-Novel-20-5p	UAUCUAAGUCGGACUUGGUU	CAUAUCUAAGUCGGACUUGGUU	5p	iso_5p_extended	2	31	26.0533			fhe-Novel-11-5p	AAGCUCGUAGUUGGAUCUGGGU	AAGCUCGUAGUUGGAUC	3p	iso_3p_truncated	5	44	24.5224
fhe-miR-281-5p	AGGAGGGCAAUUUUAUGACUUU	AGGAGGGCAAUUUUAUGACU	3p	iso_3p_truncated	2	45	25.2714			fhe-miR-1a-3p	AUGGAAUGUGGCGAAGUAUGGU	UGGAAUGUGGCGAAGUAUGGUCUUUUUU	both	iso_both	6	54	30.8845			fhe-miR-7b-5p	UGGAAGACUUGUGAUUAAGUUGUU	UGGAAGACUUGUGAUUAAGU	3p	iso_3p_truncated	4	38	26.177			fhe-miR-10-5p	AACCCUGUAGACCCGAGUUUGCA	AACCCUGUAGACCCGAG	3p	iso_3p_truncated	6	31	26.0533			fhe-Novel-80-5p	UUCUAUAUAUCGUGGUACCG	UUCUAUAUAUCGUGGUACCGU	3p	iso_3p_extended	1	44	24.5224
fhe-miR-71a-5p	UGAAAGACGAUGGUAGUGAGAUG	UGAAAGACGAUGGUAGUGAGAUGGC	3p	iso_3p_extended	2	45	25.2714			fhe-miR-1a-3p	AUGGAAUGUGGCGAAGUAUGGU	UGGAAUGUGGCGAAGUAUGGUCUA	both	iso_both	2	54	30.8845			fhe-miR-1175-3p	UGAGAUUCAACUACUUCAGCUG	UGAGAUUCAACUACUUCAGCUGG	3p	iso_3p_extended	1	38	26.177			fhe-miR-36a-3p	GUCACCGGGUAGACAUUCAUUCAC	UCACCGGGUAGACAUUCAUU	both	iso_both	4	31	26.0533			fhe-Novel-11-5p	AAGCUCGUAGUUGGAUCUGGGU	AGCUCGUAGUUGGAUCU	both	iso_both	5	44	24.5224
fhe-miR-71b-5p	UGAAAGACUUGAGUAGUGAG	UGAAAGACUUGAGUAGU	3p	iso_3p_truncated	3	45	25.2714			fhe-miR-277b-3p	AAAAUGCAUCAUCUACCCGAGA	AAAAUGCAUCAUCUACC	3p	iso_3p_truncated	5	54	30.8845			fhe-miR-125a-5p	UCCCUGAGACCCUAGAGUUUC	UGUCCCUGAGACCCUAGAGU	both	iso_both	1	38	26.177			fhe-Novel-11-5p	AAGCUCGUAGUUGGAUCUGGGU	AGCUCGUAGUUGGAUCU	both	iso_both	5	31	26.0533			fhe-Novel-78-3p	AAAGUGAACACUGGUGGAUGU	GAAAGUGAACACUGGUGGAU	both	iso_both	1	44	24.5224
fhe-Novel-100-5p	AACACAGCGUAGUCGAAAUC	AACACAGCGUAGUCGAGAUCU	3p	iso_3p_extended	1	45	25.2714			fhe-miR-1a-3p	AUGGAAUGUGGCGAAGUAUGGU	UGGAAUGUGGCGAAGUAUGGUCACU	both	iso_both	3	54	30.8845			fhe-miR-1b-3p	UGGAAUGUUGUGAAGUAUGUAC	UGGAAUGUUGUGAAGUAUGUACUUUC	3p	iso_3p_extended	4	38	26.177			fhe-miR-1a-3p	AUGGAAUGUGGCGAAGUAUGGU	UGGAAUGUGGCGAAGUAUGGUCAAU	both	iso_both	3	30	25.2129			fhe-miR-1a-3p	AUGGAAUGUGGCGAAGUAUGGU	UGGAAUGUGGCGAAGUAUGGUCAGU	both	iso_both	3	44	24.5224
fhe-miR-190a-5p	AGAUAUGUUUGGGUUACUUGGUG	AGAUAUGUUUGGGUUACUUGGUGUUA	3p	iso_3p_extended	3	44	24.7098			fhe-miR-31-5p	UGGCAAGAUUAUGGCGAAGCUGA	UUGGCAAGAUUAUGGCGAAGC	both	iso_both	2	53	30.3125			fhe-miR-307-3p	AUCACAACCUACUUGAUUGAGGGG	UCACAACCUACUUGAUUGAGG	both	iso_both	3	38	26.177			fhe-miR-277a-3p	GUAAAUGCAUUUUCUGGCCCG	UAAAUGCAUUUUCUGGCCCGUAC	both	iso_both	2	30	25.2129			fhe-miR-3479b-5p	GAUUGCACUACUCAUAGCCUUC	GAUUGCACUACUCAUAGCCU	3p	iso_3p_truncated	2	43	23.965
fhe-miR-1a-3p	AUGGAAUGUGGCGAAGUAUGGU	UGGAAUGUGGCGAAGUAUGGUCAGU	both	iso_both	3	44	24.7098			fhe-miR-71a-5p	UGAAAGACGAUGGUAGUGAGAUG	UGAAAGACGAUGGUAGUGAGAUCU	3p	iso_3p_extended	1	53	30.3125			fhe-miR-1a-3p	AUGGAAUGUGGCGAAGUAUGGU	UGGAAUGUGGCGAAGUAUGGUCACU	both	iso_both	3	38	26.177			fhe-Novel-78-5p	AUUUAUCGGAGUUCAAUAAAUG	AUUUAUCGGAGUUCAAUAA	3p	iso_3p_truncated	3	30	25.2129			fhe-Novel-31-5p	UCACGGAACUGGUACCUCAAUU	UCACGGAACUAGUACCUCAAUUCU	3p	iso_3p_extended	2	43	23.965
fhe-miR-1a-3p	AUGGAAUGUGGCGAAGUAUGGU	UGGAAUGUGGCGAAGUAUGGUCGUU	both	iso_both	3	44	24.7098			fhe-Novel-11-5p	AAGCUCGUAGUUGGAUCUGGGU	AAAAAGCUCGUAGUUGGAUCU	both	iso_both	1	52	29.7406			fhe-miR-1989-5p	UCAGCUGUGUUCAUGUCUUCGA	UCAGCUGUGUUCAUGUCUUCG	3p	iso_3p_truncated	1	37	25.4881			fhe-miR-61-3p	AUGACUAGAAAGUGCACUCACUU	UGACUAGAAAGUGCACUCACUUCUU	both	iso_both	2	30	25.2129			fhe-Novel-30-3p	UUUGGGACUAUUUUAACAAU	Canonical	miRNA	miRNA		43	23.965
fhe-miR-1b-3p	UGGAAUGUUGUGAAGUAUGUAC	UGGAAUGUUGUGAAGUAUGUACGCU	3p	iso_3p_extended	3	44	24.7098			fhe-novel-62-3p	CUUUCCACUGUGGGCGCAAU	CUUUCCACUGUGGGCGCAAUU	3p	iso_3p_extended	1	51	29.1687			fhe-miR-71b-5p	UGAAAGACUUGAGUAGUGAG	UGAAAGACUUGAGUAGUGAGACGUUU	3p	iso_3p_extended	6	37	25.4881			fhe-let-7b-5p	GGAGGUAGUUCGUUGUGUGGU	GGGAGGUAGUUCGUUGUGUGGUC	both	iso_both	2	29	24.3724			fhe-Novel-31-5p	UCACGGAACUGGUACCUCAAUU	UUCACGGAACUAGUACCUCA	both	iso_both	2	42	23.4077
fhe-miR-1b-3p	UGGAAUGUUGUGAAGUAUGUAC	UGGAAUGUUGUGAAGUAUGUACAA	3p	iso_3p_extended	2	44	24.7098			fhe-miR-71a-5p	UGAAAGACGAUGGUAGUGAGAUG	GUGAAAGACGAUGGUAGUGAGA	both	iso_both	1	51	29.1687			fhe-miR-71a-5p	UGAAAGACGAUGGUAGUGAGAUG	GUGAAAGACGAUGGUAGUGAGA	both	iso_both	1	37	25.4881			fhe-miR-190a-5p	AGAUAUGUUUGGGUUACUUGGUG	AGAUAUGUUUGGGUUACUUGGUGAUU	3p	iso_3p_extended	3	29	24.3724			fhe-miR-190a-5p	AGAUAUGUUUGGGUUACUUGGUG	AGAUAUGUUUGGGUUACUUGGUCU	3p	iso_3p_extended	1	42	23.4077
fhe-miR-281-3p	AUGUCAUGGAGUUGCUCUCUACA	UGUCAUGGAGUUGCUCUCUACAUUU	both	iso_both	2	44	24.7098			fhe-miR-71a-5p	UGAAAGACGAUGGUAGUGAGAUG	UGAAAGACGAUGGUAGUGAGAUUA	3p	iso_3p_extended	1	51	29.1687			fhe-miR-190a-5p	AGAUAUGUUUGGGUUACUUGGUG	AGAUAUGUUUGGGUUACUUGGUGUAU	3p	iso_3p_extended	3	36	24.7992			fhe-miR-281-5p	AGGAGGGCAAUUUUAUGACUUU	Canonical	miRNA	miRNA		29	24.3724			fhe-miR-190b-5p	UGAUAUGUAUGGUUUUCGGUUG	UGAUAUGUAUGGUUUUCGGUUGG	3p	iso_3p_extended	1	42	23.4077
fhe-miR-2a-3p	GUCACAGCCAGAAUUGAUGAACG	UCACAGCCAGAAUUGAUG	both	iso_both	5	44	24.7098			fhe-miR-1a-3p	AUGGAAUGUGGCGAAGUAUGGU	UGGAAUGUGGCGAAGUAUGGUCGUU	both	iso_both	3	51	29.1687			fhe-Novel-3-5p	ACUGGACUGACUUUUCCGAGAUU	ACUGGACUGACUUUUCCGAGUU	3p	iso_3p_truncated	1	36	24.7992			fhe-miR-71b-5p	UGAAAGACUUGAGUAGUGAG	UGAAAGACUUGAGUAGUGAGACGCUUA	3p	iso_3p_extended	7	28	23.532			fhe-miR-71a-5p	UGAAAGACGAUGGUAGUGAGAUG	UGAAAGACGAUGGUAGUGAGAUGAUU	3p	iso_3p_extended	3	42	23.4077
fhe-miR-9-5p	UCUUUGGUUAUCAAGCAGUAUG	UCUUUGGUUAUCAAGCAGUAUGG	3p	iso_3p_extended	1	44	24.7098			fhe-miR-1b-3p	UGGAAUGUUGUGAAGUAUGUAC	UGGAAUGUUGUGAAGUAUGUACGGCU	3p	iso_3p_extended	4	51	29.1687			fhe-Novel-28-5p	UUUUGUCAGUUCCAUGUGCUUU	UUUUGUCAGUUCCAUGUGCUU	3p	iso_3p_truncated	1	35	24.1104			fhe-miR-2d-3p	GUAUCACAGUCCUGCUUAGGUG	UAUCACAGUCCUGCUUAGGUGACA	both	iso_both	2	28	23.532			fhe-miR-1992-3p	UCAGCAGUUGCACCAUUGACG	Canonical	miRNA	miRNA		42	23.4077
fhe-miR-125b-5p	CCCCUGAGACUGAUAAUUGCUC	CCCCUGAGACUGAUAAUUGCUCUA	3p	iso_3p_extended	2	43	24.1483			fhe-miR-71b-5p	UGAAAGACUUGAGUAGUGAG	UGAAAGACUUGAGUAGUGAGACC	3p	iso_3p_extended	3	51	29.1687			fhe-miR-31-5p	UGGCAAGAUUAUGGCGAAGCUGA	UGGCAAGAUUAUGGCGAAGCUGAAA	3p	iso_3p_extended	2	35	24.1104			fhe-miR-2a-3p	GUCACAGCCAGAAUUGAUGAACG	UCACAGCCAGAAUUGAUG	both	iso_both	5	28	23.532			fhe-Novel-100-5p	AACACAGCGUAGUCGAAAUC	AACACAGCGUAGUCGAGAUCUUU	3p	iso_3p_extended	3	41	22.8504
fhe-miR-219-5p	UGAUUGUCCAUUCGCAUUUCUUG	UGAUUGUCCAUUCGCAUUUCUUGU	3p	iso_3p_extended	1	43	24.1483			fhe-miR-190a-5p	AGAUAUGUUUGGGUUACUUGGUG	AGAUAUGUUUGGGUUACUUGGUGGU	3p	iso_3p_extended	2	50	28.5967			fhe-miR-71b-5p	UGAAAGACUUGAGUAGUGAG	UGAAAGACUUGAGUAGUGAGACUUU	3p	iso_3p_extended	5	35	24.1104			fhe-miR-2a-3p	GUCACAGCCAGAAUUGAUGAACG	UCACAGCCAGAAUUGAUGAACGUUU	both	iso_both	2	27	22.6916			fhe-miR-125b-5p	CCCCUGAGACUGAUAAUUGCUC	CCCCUGAGACUGAUAAUUGCUCCU	3p	iso_3p_extended	2	41	22.8504
fhe-miR-71b-5p	UGAAAGACUUGAGUAGUGAG	UGAAAGACUUGAGUAGUGAGACGCU	3p	iso_3p_extended	5	43	24.1483			fhe-miR-277a-3p	GUAAAUGCAUUUUCUGGCCCG	UAAAUGCAUUUUCUGGC	both	iso_both	4	50	28.5967			fhe-miR-71a-5p	UGAAAGACGAUGGUAGUGAGAUG	UGAAAGACGAUGGUAGUGAGAUUA	3p	iso_3p_extended	1	35	24.1104			fhe-miR-219-5p	UGAUUGUCCAUUCGCAUUUCUUG	UGAUUGUCCAUUCGCAUUUCUUGU	3p	iso_3p_extended	1	27	22.6916			fhe-Novel-18-5p	CGGGCUGGCUCUCAACGGUUUGU	CGGGCUGGCUCUCAACGGUUAUUU	3p	iso_3p_extended	1	40	22.2931
fhe-Novel-3-5p	ACUGGACUGACUUUUCCGAGAUU	UUUACUGGACUGACUUUUCC	both	iso_both	3	43	24.1483			fhe-miR-1b-3p	UGGAAUGUUGUGAAGUAUGUAC	UGGAAUGUUGUGAAGUAUGUGGC	3p	iso_3p_extended	1	50	28.5967			fhe-miR-61-5p	UGUGAGUCUCUUUCUUGUCCAUG	Canonical	miRNA	miRNA		35	24.1104			fhe-Novel-79-3p	CAUCGUGGGAUUAGCUUAAU	CAUCGUGGGAUUAGCUUAAUU	3p	iso_3p_extended	1	27	22.6916			fhe-miR-61-3p	AUGACUAGAAAGUGCACUCACUU	AUGACUAGAAAGUGCACUCACU	3p	iso_3p_truncated	1	40	22.2931
fhe-Novel-75-3p	UUCGGAGAUAGUUAAGGAACU	UCGGAGAUAGUUAAGGAACU	5p	iso_5p_truncated	1	43	24.1483			fhe-miR-96-5p	CUUGGCACUUUGGAAUUGUCA	CCUUGGCACUUUGGAAUUGUCA	5p	iso_5p_extended	1	50	28.5967			fhe-miR-124-3p	UUAAGGCACGCGGUGAAUGUCA	UAAGGCACGCGGUGAAUG	both	iso_both	4	34	23.4215			fhe-miR-71c-5p	UGAAAGACAUGGGUAAUGAGGU	UGAAAGACAUGGGUAAUGAGGUAAU	3p	iso_3p_extended	3	27	22.6916			fhe-miR-190a-5p	AGAUAUGUUUGGGUUACUUGGUG	AGAUAUGUUUGGGUUACUUGGUGUG	3p	iso_3p_extended	2	40	22.2931
fhe-bantam-3p	UGAGAUCGCGAUUAAAGCUGGU	UGAGAUCGCGAUUAAAGCUGGUAU	3p	iso_3p_extended	2	42	23.5867			fhe-Novel-3-5p	ACUGGACUGACUUUUCCGAGAUU	UUAACUGGACUGACUUUUCC	both	iso_both	3	50	28.5967			fhe-Novel-49-3p	UUUGCAUAUCUAAGUCGGACA	UUUGCAUAUCUAAGUCGGACAUU	3p	iso_3p_extended	2	34	23.4215			fhe-Novel-78-3p	AAAGUGAACACUGGUGGAUGU	GAAAGUGAACACUGGUGGAU	both	iso_both	1	27	22.6916			fhe-miR-125b-5p	CCCCUGAGACUGAUAAUUGCUC	CCCCUGAGACUGAUAAUUG	3p	iso_3p_truncated	3	40	22.2931
fhe-miR-71a-5p	UGAAAGACGAUGGUAGUGAGAUG	UGAAAGACGAUGGUAGUGAGAUGAU	3p	iso_3p_extended	2	42	23.5867			fhe-Novel-11-5p	AAGCUCGUAGUUGGAUCUGGGU	AAGCUCGUAGUUGGAUC	3p	iso_3p_truncated	5	50	28.5967			fhe-miR-71a-5p	UGAAAGACGAUGGUAGUGAGAUG	UGAAAGACGAUGGUAGUGAGAUUAU	3p	iso_3p_extended	2	34	23.4215			fhe-Novel-28-5p	UUUUGUCAGUUCCAUGUGCUUU	UUUUGUCAGUUCCAUGUGCU	3p	iso_3p_truncated	2	27	22.6916			fhe-miR-190a-5p	AGAUAUGUUUGGGUUACUUGGUG	AGAUAUGUUUGGGUUACUUGGUGCC	3p	iso_3p_extended	2	40	22.2931
fhe-miR-96-5p	CUUGGCACUUUGGAAUUGUCA	CUUGGCACUUUGGAAUUG	3p	iso_3p_truncated	3	42	23.5867			fhe-Novel-3-5p	ACUGGACUGACUUUUCCGAGAUU	AACUGGACUGACUUUUCCGAU	both	iso_both	2	50	28.5967			fhe-miR-1b-3p	UGGAAUGUUGUGAAGUAUGUAC	UGGAAUGUUGUGAAGUAUGUACUUG	3p	iso_3p_extended	3	34	23.4215			fhe-miR-281-3p	AUGUCAUGGAGUUGCUCUCUACA	UGUCAUGGAGUUGCUCUCUACAUC	both	iso_both	1	27	22.6916			fhe-let-7c-5p	GAGGUAGUGAGUUGUAUGUCUG	GAGGUAGUGAGUUGUAUGUC	3p	iso_3p_truncated	2	40	22.2931
fhe-Novel-11-5p	AAGCUCGUAGUUGGAUCUGGGU	Canonical	miRNA	miRNA		42	23.5867			fhe-Novel-3-5p	ACUGGACUGACUUUUCCGAGAUU	ACUGGACUGACUUUUCCGAGUU	3p	iso_3p_truncated	1	49	28.0248			fhe-miR-133-3p	UUGGUCCCUAUCAACCAGCUAU	UUGGUCCCUAUCAACCAGCU	3p	iso_3p_truncated	2	34	23.4215			fhe-miR-1a-3p	AUGGAAUGUGGCGAAGUAUGGU	UGGAAUGUGGCGAAGUAUGGUCAUG	both	iso_both	3	27	22.6916			fhe-Novel-1-3p	UUUUCGAGCGGUUUCCGAGUGG	Canonical	miRNA	miRNA		40	22.2931
fhe-miR-1175-3p	UGAGAUUCAACUACUUCAGCUG	UGAGAUUCAACUACUUCAGCUGA	3p	iso_3p_extended	1	41	23.0251			fhe-miR-7b-5p	UGGAAGACUUGUGAUUAAGUUGUU	UGGAAGACUUGUGAUUAAGUUG	3p	iso_3p_truncated	2	48	27.4529			fhe-miR-31-5p	UGGCAAGAUUAUGGCGAAGCUGA	UGGCAAGAUUAUGGCGAAGC	3p	iso_3p_truncated	3	34	23.4215			fhe-Novel-1-3p	UUUUCGAGCGGUUUCCGAGUGG	Canonical	miRNA	miRNA		27	22.6916			fhe-Novel-3-5p	ACUGGACUGACUUUUCCGAGAUU	UACUGGACUGACUUUUCCGAC	both	iso_both	2	39	21.7357
fhe-miR-1a-3p	AUGGAAUGUGGCGAAGUAUGGU	UGGAAUGUGGCGAAGUAUGGUCAAUU	both	iso_both	4	41	23.0251			fhe-Novel-18-5p	CGGGCUGGCUCUCAACGGUUUGU	CCGGGCUGGCUCUCAACGGUUUUU	5p	iso_5p_extended	1	48	27.4529			fhe-miR-124-3p	UUAAGGCACGCGGUGAAUGUCA	UAAGGCACGCGGUGAAU	both	iso_both	5	33	22.7326			fhe-miR-3479a-3p	GUAUUGCACUUUCCUUCGCCUUA	UAUUGCACUUUCCUUCGCC	both	iso_both	4	26	21.8511			fhe-Novel-2-3p	AUUACAGUCCGGACGUGGUUU	GAUUACAGUCUGGACGUGGUUU	5p	iso_5p_extended	1	39	21.7357
fhe-miR-1b-3p	UGGAAUGUUGUGAAGUAUGUAC	UGGAAUGUUGUGAAGUAUGUACGGCU	3p	iso_3p_extended	4	41	23.0251			fhe-miR-745a-3p	AUGCUGCCUUAUAAGAGCUGUG	UGCUGCCUUAUAAGAGCUGUG	5p	iso_5p_truncated	1	48	27.4529			fhe-miR-277b-3p	AAAAUGCAUCAUCUACCCGAGA	AAAAUGCAUCAUCUACCCGAGAAU	3p	iso_3p_extended	2	33	22.7326			fhe-miR-1175-3p	UGAGAUUCAACUACUUCAGCUG	UGAGAUUCAACUACUUCAGCUGG	3p	iso_3p_extended	1	26	21.8511			fhe-Novel-78-3p	AAAGUGAACACUGGUGGAUGU	GAAAGUGAACACUGGUGGAUUUU	both	iso_both	2	39	21.7357
fhe-miR-71b-5p	UGAAAGACUUGAGUAGUGAG	UGAAAGACUUGAGUAGUGAGACUUU	3p	iso_3p_extended	5	41	23.0251			fhe-miR-1b-3p	UGGAAUGUUGUGAAGUAUGUAC	UGGAAUGUUGUGAAGUAUGUACGGU	3p	iso_3p_extended	3	48	27.4529			fhe-miR-71a-5p	UGAAAGACGAUGGUAGUGAGAUG	UGAAAGACGAUGGUAGUGAGAUAC	3p	iso_3p_extended	1	33	22.7326			fhe-miR-2a-3p	GUCACAGCCAGAAUUGAUGAACG	UCACAGCCAGAAUUGAUGAACGUGUU	both	iso_both	3	26	21.8511			fhe-let-7a-5p	GAGAGGUAGUGACUCAUAUGACU	AGAGGUAGUGACUCAUAUGACUUUU	both	iso_both	2	39	21.7357
fhe-miR-71c-5p	UGAAAGACAUGGGUAAUGAGGU	UGAAAGACAUGGGUAAUGAGGUUAU	3p	iso_3p_extended	3	41	23.0251			fhe-Novel-1-3p	UUUUCGAGCGGUUUCCGAGUGG	UUUUCGAGCGGUUUCUGAGU	3p	iso_3p_truncated	2	48	27.4529			fhe-miR-1a-3p	AUGGAAUGUGGCGAAGUAUGGU	UGGAAUGUGGCGAAGUAUGGUCUUA	both	iso_both	3	33	22.7326			fhe-miR-190a-5p	AGAUAUGUUUGGGUUACUUGGUG	AGAUAUGUUUGGGUUACUUGGUAA	3p	iso_3p_extended	1	26	21.8511			fhe-miR-71a-5p	UGAAAGACGAUGGUAGUGAGAUG	UGAAAGACGAUGGUAGUGAGAUCU	3p	iso_3p_extended	1	39	21.7357
fhe-miR-96-5p	CUUGGCACUUUGGAAUUGUCA	CCUUGGCACUUUGGAAUUGUCA	5p	iso_5p_extended	1	41	23.0251			fhe-Novel-78-3p	AAAGUGAACACUGGUGGAUGU	GUGAAAGUGAACACUGGUGGUUU	both	iso_both	2	48	27.4529			fhe-miR-745a-5p	UCAGUUCUCAUUAGGCAUGACAUG	UCAGUUCUCAUUAGGCAUGACA	3p	iso_3p_truncated	2	33	22.7326			fhe-Novel-34-5p	CGCAAGAACAACGAAUGAUU	ACGCAAGAACAACGAAUGAUU	5p	iso_5p_extended	1	26	21.8511			fhe-miR-36a-3p	GUCACCGGGUAGACAUUCAUUCAC	UCACCGGGUAGACAUUCAUUCA	both	iso_both	2	39	21.7357
fhe-miR-190a-5p	AGAUAUGUUUGGGUUACUUGGUG	AGAUAUGUUUGGGUUACUUGGUAC	3p	iso_3p_extended	1	40	22.4635			fhe-miR-1175-3p	UGAGAUUCAACUACUUCAGCUG	UGAGAUUCAACUACUUCAGCUGUU	3p	iso_3p_extended	2	47	26.8809			fhe-miR-1175-3p	UGAGAUUCAACUACUUCAGCUG	UGAGAUUCAACUACUUCAGCUGUU	3p	iso_3p_extended	2	33	22.7326			fhe-Novel-28-5p	UUUUGUCAGUUCCAUGUGCUUU	UUUUGUCGGUUCCAUGUUCU	3p	iso_3p_truncated	2	26	21.8511			fhe-miR-36a-3p	GUCACCGGGUAGACAUUCAUUCAC	UCACCGGGUAGACAUUCAUU	both	iso_both	4	39	21.7357
fhe-miR-1b-3p	UGGAAUGUUGUGAAGUAUGUAC	UGGAAUGUUGUGAAGUAUGUACGGU	3p	iso_3p_extended	3	40	22.4635			fhe-miR-8457-3p	UCACCGGGUGUUUUUCACCCUC	UCACCGGGUGUUUUUCAC	3p	iso_3p_truncated	4	47	26.8809			fhe-miR-190a-5p	AGAUAUGUUUGGGUUACUUGGUG	AGAUAUGUUUGGGUUACUUGGUUUUU	3p	iso_3p_extended	3	33	22.7326			fhe-miR-125b-5p	CCCCUGAGACUGAUAAUUGCUC	CCCCUGAGACUGAUAAUUGCUCUA	3p	iso_3p_extended	2	26	21.8511			fhe-miR-71a-5p	UGAAAGACGAUGGUAGUGAGAUG	UGAAAGACGAUGGUAGUGAGAUUC	3p	iso_3p_extended	1	38	21.1784
fhe-miR-31-5p	UGGCAAGAUUAUGGCGAAGCUGA	UGGCAAGAUUAUGGCGAAGCUGAUC	3p	iso_3p_extended	2	40	22.4635			fhe-miR-190a-5p	AGAUAUGUUUGGGUUACUUGGUG	AGAUAUGUUUGGGUUACUUGGUGUUAU	3p	iso_3p_extended	4	46	26.309			fhe-pUbNovel-3-5p	UCAGCACCGGCCGAAACGACA	UCAGCACCGGCCGAAACGACACU	3p	iso_3p_extended	2	32	22.0438			fhe-miR-190a-5p	AGAUAUGUUUGGGUUACUUGGUG	AGAUAUGUUUGGGUUACUUGGUGUG	3p	iso_3p_extended	2	26	21.8511			fhe-miR-750-3p	ACCAGAUCUGACUCUUCCAGCUCU	CCAGAUCUGACUCUUCCAGCUCUUC	both	iso_both	1	38	21.1784
fhe-miR-71a-5p	UGAAAGACGAUGGUAGUGAGAUG	UGAAAGACGAUGGUAGUGAGAUGUUC	3p	iso_3p_extended	3	40	22.4635			fhe-miR-71c-5p	UGAAAGACAUGGGUAAUGAGGU	UGAAAGACAUGGGUAAUGAGGUUUU	3p	iso_3p_extended	3	46	26.309			fhe-Novel-79-3p	CAUCGUGGGAUUAGCUUAAU	AAUCAUCGUGGGAUUAGCUUU	both	iso_both	1	32	22.0438			fhe-Novel-49-3p	UUUGCAUAUCUAAGUCGGACA	UUUGCAUAUCUAAGUCGGACAU	3p	iso_3p_extended	1	25	21.0107			fhe-miR-277a-3p	GUAAAUGCAUUUUCUGGCCCG	UAAAUGCAUUUUCUGGC	both	iso_both	4	38	21.1784
fhe-pUbNovel-1-5p	UAGUCACUGGGCUACGAACACG	UAGUCACUGGGCUACGAACAC	3p	iso_3p_truncated	1	40	22.4635			fhe-miR-71b-5p	UGAAAGACUUGAGUAGUGAG	UGAAAGACUUGAGUAGUGAGACGUC	3p	iso_3p_extended	5	46	26.309			fhe-miR-1a-3p	AUGGAAUGUGGCGAAGUAUGGU	UGGAAUGUGGCGAAGUAUGGUCGUU	both	iso_both	3	32	22.0438			fhe-Novel-47-5p	UCCCCGUAAUCGAACUGUUG	CUUUCCCCGUAAUCAAACUGU	both	iso_both	1	25	21.0107			fhe-Novel-3-5p	ACUGGACUGACUUUUCCGAGAUU	AACUGGACUGACUUUUCCGAC	both	iso_both	2	38	21.1784
fhe-miR-125b-5p	CCCCUGAGACUGAUAAUUGCUC	CCCCUGAGACUGAUAAUUGCUCCU	3p	iso_3p_extended	2	39	21.9019			fhe-miR-1a-3p	AUGGAAUGUGGCGAAGUAUGGU	UGGAAUGUGGCGAAGUAUGGUCAUUC	both	iso_both	4	46	26.309			fhe-miR-31-5p	UGGCAAGAUUAUGGCGAAGCUGA	UUGGCAAGAUUAUGGCGAAG	both	iso_both	3	32	22.0438			fhe-miR-1a-3p	AUGGAAUGUGGCGAAGUAUGGU	UGGAAUGUGGCGAAGUAUGGUCUUA	both	iso_both	3	25	21.0107			fhe-miR-277a-3p	GUAAAUGCAUUUUCUGGCCCG	UAAAUGCAUUUUCUGGCCCGUAUU	both	iso_both	3	38	21.1784
fhe-miR-1a-3p	AUGGAAUGUGGCGAAGUAUGGU	UGGAAUGUGGCGAAGUAUGGUCACU	both	iso_both	3	39	21.9019			fhe-miR-190a-5p	AGAUAUGUUUGGGUUACUUGGUG	AGAUAUGUUUGGGUUACUUGGUGCC	3p	iso_3p_extended	2	45	25.7371			fhe-Novel-48-5p	GUGGCCUCGUAGCUCAGCUGGUAG	GUGGCCUCGUAGCUCAGCUGGUA	3p	iso_3p_truncated	1	32	22.0438			fhe-miR-11586-3p	UGUAAGACGAUCGUAGUUGACG	UGUAAGACGAUCGUAGUUGA	3p	iso_3p_truncated	2	25	21.0107			fhe-miR-61-3p	AUGACUAGAAAGUGCACUCACUU	UGACUAGAAAGUGCACUCACUUUU	both	iso_both	1	38	21.1784
fhe-miR-277b-3p	AAAAUGCAUCAUCUACCCGAGA	AAAAUGCAUCAUCUACCCGAGACU	3p	iso_3p_extended	2	39	21.9019			fhe-miR-1b-3p	UGGAAUGUUGUGAAGUAUGUAC	UGGAAUGUUGUGAAGUAUGUACGCU	3p	iso_3p_extended	3	45	25.7371			fhe-miR-219-5p	UGAUUGUCCAUUCGCAUUUCUUG	UGAUUGUCCAUUCGCAUUU	3p	iso_3p_truncated	4	32	22.0438			fhe-miR-190a-5p	AGAUAUGUUUGGGUUACUUGGUG	AGAUAUGUUUGGGUUACUUGGUCU	3p	iso_3p_extended	1	25	21.0107			fhe-miR-11586-3p	UGUAAGACGAUCGUAGUUGACG	AAUUGUAAGACGAUCGUAGU	both	iso_both	2	38	21.1784
fhe-miR-2a-3p	GUCACAGCCAGAAUUGAUGAACG	UCACAGCCAGAAUUGAUGAACGCU	both	iso_both	1	39	21.9019			fhe-miR-125a-5p	UCCCUGAGACCCUAGAGUUUC	UCCCUGAGACCCUAGAGUUUCCA	3p	iso_3p_extended	2	45	25.7371			fhe-miR-125b-5p	CCCCUGAGACUGAUAAUUGCUC	CCCCUGAGACUGAUAAUUGCUCCU	3p	iso_3p_extended	2	31	21.3549			fhe-miR-125a-5p	UCCCUGAGACCCUAGAGUUUC	UCCCUGAGACCCUAGAGUUUCCG	3p	iso_3p_extended	2	25	21.0107			fhe-miR-278-3p	UCGGUGGGAGUAUCAUUCGUGC	Canonical	miRNA	miRNA		38	21.1784
fhe-miR-71a-5p	UGAAAGACGAUGGUAGUGAGAUG	UGAAAGACGAUGGUAGUGAGAUAC	3p	iso_3p_extended	1	39	21.9019			fhe-miR-36b-3p	ACCACCGGGUAGACAUUCAUC	CCACCGGGUAGACAUUCAUC	5p	iso_5p_truncated	1	45	25.7371			fhe-miR-31-5p	UGGCAAGAUUAUGGCGAAGCUGA	UGGCAAGAUUAUGGCGAAGCUGAG	3p	iso_3p_extended	1	31	21.3549			fhe-miR-71b-5p	UGAAAGACUUGAGUAGUGAG	UGAAAGACUUGAGUAGUGAGACGCUUC	3p	iso_3p_extended	7	25	21.0107			fhe-miR-71b-5p	UGAAAGACUUGAGUAGUGAG	UGAAAGACUUGAGUAGUGAGACGCG	3p	iso_3p_extended	5	37	20.6211
fhe-miR-8457-5p	GGGUGGAUACAGUCGGUUAUG	AGGGUGGAUACAGUCGGUUAUG	5p	iso_5p_extended	1	39	21.9019			fhe-Novel-11-5p	AAGCUCGUAGUUGGAUCUGGGU	AAAAAGCUCGUAGUUGGAUCUGGGUCG	both	iso_both	5	44	25.1651			fhe-Novel-2-3p	AUUACAGUCCGGACGUGGUUU	GAUUACAGUCUGGACGUGGUUU	5p	iso_5p_extended	1	31	21.3549			fhe-bantam-3p	UGAGAUCGCGAUUAAAGCUGGU	UGAGAUCGCGAUUAAAGCUGGUGU	3p	iso_3p_extended	2	25	21.0107			fhe-Novel-79-3p	CAUCGUGGGAUUAGCUUAAU	CAUCGUGGGAUUAGCUUAAUUU	3p	iso_3p_extended	2	37	20.6211
fhe-Novel-1-3p	UUUUCGAGCGGUUUCCGAGUGG	UUUUCGAGCGGUUUCUGAGUG	3p	iso_3p_truncated	1	39	21.9019			fhe-miR-125b-5p	CCCCUGAGACUGAUAAUUGCUC	CCCCUGAGACUGAUAAUUGCUCCU	3p	iso_3p_extended	2	44	25.1651			fhe-Novel-4-5p	AACAUUUCUCAAGACUGGCUUU	AACAUUUCUCAAGACUGGCUUUU	3p	iso_3p_extended	1	31	21.3549			fhe-miR-190a-5p	AGAUAUGUUUGGGUUACUUGGUG	AGAUAUGUUUGGGUUACUUGGUGGU	3p	iso_3p_extended	2	25	21.0107			fhe-miR-281-5p	AGGAGGGCAAUUUUAUGACUUU	Canonical	miRNA	miRNA		37	20.6211
fhe-miR-190b-5p	UGAUAUGUAUGGUUUUCGGUUG	UGAUAUGUAUGGUUUUCGGUUGG	3p	iso_3p_extended	1	38	21.3403			fhe-miR-71c-5p	UGAAAGACAUGGGUAAUGAGGU	UGAAAGACAUGGGUAAUGAGGUAUUU	3p	iso_3p_extended	4	44	25.1651			fhe-Novel-75-3p	UUCGGAGAUAGUUAAGGAACU	UCGGAGAUAGUUAAGGAACU	5p	iso_5p_truncated	1	31	21.3549			fhe-miR-1b-3p	UGGAAUGUUGUGAAGUAUGUAC	UGGAAUGUUGUGAAGUAUGUACGGC	3p	iso_3p_extended	3	25	21.0107			fhe-miR-11586-3p	UGUAAGACGAUCGUAGUUGACG	UGUAAGACGAUCGUAGUUGA	3p	iso_3p_truncated	2	36	20.0637
fhe-miR-1a-3p	AUGGAAUGUGGCGAAGUAUGGU	UGGAAUGUGGCGAAGUAUGGUCUA	both	iso_both	2	38	21.3403			fhe-let-7a-5p	GAGAGGUAGUGACUCAUAUGACU	AGAGGUAGUGACUCAUAUGACUAU	both	iso_both	1	43	24.5932			fhe-miR-1b-3p	UGGAAUGUUGUGAAGUAUGUAC	UGGAAUGUUGUGAAGUAUGUACGC	3p	iso_3p_extended	2	31	21.3549			fhe-let-7c-5p	GAGGUAGUGAGUUGUAUGUCUG	GAGGUAGUGAGUUGUAUGUCUGUU	3p	iso_3p_extended	2	24	20.1703			fhe-Novel-11-5p	AAGCUCGUAGUUGGAUCUGGGU	AAGCUCGUAGUUGGAUCUGGGUU	3p	iso_3p_extended	1	36	20.0637
fhe-Novel-1-3p	UUUUCGAGCGGUUUCCGAGUGG	UUUUCGAGCGGUUUCCGAGUGGU	3p	iso_3p_extended	1	38	21.3403			fhe-miR-745a-3p	AUGCUGCCUUAUAAGAGCUGUG	UGCUGCCUUAUAAGAGCUGUGAU	both	iso_both	1	43	24.5932			fhe-miR-71a-5p	UGAAAGACGAUGGUAGUGAGAUG	UGAAAGACGAUGGUAGUGAGAUUC	3p	iso_3p_extended	1	31	21.3549			fhe-Novel-17-5p	GCUUCAUCGUUAGCCUGGAAUG	GCUUCAUCGUUAGCCUGGAAU	3p	iso_3p_truncated	1	24	20.1703			fhe-miR-125b-5p	CCCCUGAGACUGAUAAUUGCUC	CCCCUGAGACUGAUAAUUGCUCUUU	3p	iso_3p_extended	3	36	20.0637
fhe-Novel-3-5p	ACUGGACUGACUUUUCCGAGAUU	ACUGGACUGACUUUUCCGAGUU	3p	iso_3p_truncated	1	38	21.3403			fhe-miR-1a-3p	AUGGAAUGUGGCGAAGUAUGGU	UGGAAUGUGGCGAAGUAUGGUCUAU	both	iso_both	3	43	24.5932			fhe-let-7c-5p	GAGGUAGUGAGUUGUAUGUCUG	GAGGUAGUGAGUUGUAUGUCU	3p	iso_3p_truncated	1	31	21.3549			fhe-miR-1a-3p	AUGGAAUGUGGCGAAGUAUGGU	UGGAAUGUGGCGAAGUAUGGUCAGU	both	iso_both	3	24	20.1703			fhe-miR-71c-5p	UGAAAGACAUGGGUAAUGAGGU	UGAAAGACAUGGGUAAUGAGGUAAU	3p	iso_3p_extended	3	36	20.0637
fhe-Novel-49-3p	UUUGCAUAUCUAAGUCGGACA	Canonical	miRNA	miRNA		38	21.3403			fhe-let-7c-5p	GAGGUAGUGAGUUGUAUGUCUG	GAGGUAGUGAGUUGUAUGUCU	3p	iso_3p_truncated	1	43	24.5932			fhe-Novel-3-5p	ACUGGACUGACUUUUCCGAGAUU	UUACUGGACUGACUUUUCCGU	both	iso_both	2	31	21.3549			fhe-miR-71a-5p	UGAAAGACGAUGGUAGUGAGAUG	UGAAAGACGAUGGUAGUGAGAUUC	3p	iso_3p_extended	1	24	20.1703			fhe-miR-71a-5p	UGAAAGACGAUGGUAGUGAGAUG	UGAAAGACGAUGGUAGUGAGAUGUG	3p	iso_3p_extended	2	36	20.0637
fhe-bantam-3p	UGAGAUCGCGAUUAAAGCUGGU	UGAGAUCGCGAUUAAAGCUGGUG	3p	iso_3p_extended	1	37	20.7787			fhe-Novel-4-5p	AACAUUUCUCAAGACUGGCUUU	AACAUUUCUCAAGACUGGCUUUU	3p	iso_3p_extended	1	43	24.5932			fhe-miR-1989-5p	UCAGCUGUGUUCAUGUCUUCGA	Canonical	miRNA	miRNA		31	21.3549			fhe-Novel-18-5p	CGGGCUGGCUCUCAACGGUUUGU	CGGGCUGGCUCUCAACGGUUAU	3p	iso_3p_truncated	1	24	20.1703			fhe-miR-11587-3p	AUUCCGGCAGCUUAGUACAGCU	UUCCGGCAGCUUAGUACAGC	both	iso_both	2	36	20.0637
fhe-miR-190a-5p	AGAUAUGUUUGGGUUACUUGGUG	AGAUAUGUUUGGGUUACUUGGUGCC	3p	iso_3p_extended	2	37	20.7787			fhe-miR-1b-3p	UGGAAUGUUGUGAAGUAUGUAC	UGGAAUGUUGUGAAGUAUGUACUAU	3p	iso_3p_extended	3	42	24.0213			fhe-miR-31-5p	UGGCAAGAUUAUGGCGAAGCUGA	UGGCAAGAUUAUGGCGAAGCUGUA	3p	iso_3p_extended	1	30	20.666			fhe-miR-2d-3p	GUAUCACAGUCCUGCUUAGGUG	UAUCACAGUCCUGCUUAGGUG	5p	iso_5p_truncated	1	24	20.1703			fhe-miR-1a-3p	AUGGAAUGUGGCGAAGUAUGGU	UGGAAUGUGGCGAAGUAUGGUCGUU	both	iso_both	3	35	19.5064
fhe-miR-1a-3p	AUGGAAUGUGGCGAAGUAUGGU	UGGAAUGUGGCGAAGUAUGGUCUUUUUU	both	iso_both	6	37	20.7787			fhe-miR-2a-3p	GUCACAGCCAGAAUUGAUGAACG	UCACAGCCAGAAUUGAUGA	both	iso_both	4	42	24.0213			fhe-miR-1b-3p	UGGAAUGUUGUGAAGUAUGUAC	UGGAAUGUUGUGAAGUAUGUGGC	3p	iso_3p_extended	1	30	20.666			fhe-Novel-11-5p	AAGCUCGUAGUUGGAUCUGGGU	AAGCUCGUAGUUGGAUC	3p	iso_3p_truncated	5	24	20.1703			fhe-miR-278-3p	UCGGUGGGAGUAUCAUUCGUGC	UCGGUGGGAGUAUCAUUCGUG	3p	iso_3p_truncated	1	35	19.5064
fhe-miR-1a-3p	AUGGAAUGUGGCGAAGUAUGGU	UGGAAUGUGGCGAAGUAUGGUCUUA	both	iso_both	3	37	20.7787			fhe-Novel-48-5p	GUGGCCUCGUAGCUCAGCUGGUAG	GUGGCCUCGUAGCUCAGCUGGUA	3p	iso_3p_truncated	1	42	24.0213			fhe-Novel-31-5p	UCACGGAACUGGUACCUCAAUU	AGUUCACGGAACUAGUACCU	both	iso_both	2	30	20.666			fhe-miR-190b-5p	UGAUAUGUAUGGUUUUCGGUUG	UGAUAUGUAUGGUUUUCGGUUGUU	3p	iso_3p_extended	2	24	20.1703			fhe-miR-71b-5p	UGAAAGACUUGAGUAGUGAG	UGAAAGACUUGAGUAGUGAGACGCAUU	3p	iso_3p_extended	7	35	19.5064
fhe-miR-1b-3p	UGGAAUGUUGUGAAGUAUGUAC	UGGAAUGUUGUGAAGUAUGUACGCC	3p	iso_3p_extended	3	37	20.7787			fhe-miR-1b-3p	UGGAAUGUUGUGAAGUAUGUAC	UGGAAUGUUGUGAAGUAUGUACCC	3p	iso_3p_extended	2	41	23.4493			fhe-miR-1a-3p	AUGGAAUGUGGCGAAGUAUGGU	UGGAAUGUGGCGAAGUAUGGUCAGU	both	iso_both	3	30	20.666			fhe-Novel-79-3p	CAUCGUGGGAUUAGCUUAAU	CAUCGUGGGAUUAGCUUAAUUU	3p	iso_3p_extended	2	23	19.3299			fhe-miR-71a-5p	UGAAAGACGAUGGUAGUGAGAUG	UGAAAGACGAUGGUAGUGAGAUAUU	3p	iso_3p_extended	2	35	19.5064
fhe-Novel-4-5p	AACAUUUCUCAAGACUGGCUUU	AACAUUUCUCAAGACUGGCUUUU	3p	iso_3p_extended	1	37	20.7787			fhe-miR-11584-3p	CCAUUAUAUAAGAUUGAGGCUCU	CAUUAUAUAAGAUUGAGGCUC	both	iso_both	2	41	23.4493			fhe-miR-1a-3p	AUGGAAUGUGGCGAAGUAUGGU	UGGAAUGUGGCGAAGUAUGGUCUC	both	iso_both	2	30	20.666			fhe-miR-2a-3p	GUCACAGCCAGAAUUGAUGAACG	UCACAGCCAGAAUUGAUGAACGUGC	both	iso_both	2	23	19.3299			fhe-Novel-32-3p	CUGAAGGAACUACUGUUAAGA	ACUCUGAAGGAACUACUUUU	both	iso_both	1	35	19.5064
fhe-pUbNovel-3-5p	UCAGCACCGGCCGAAACGACA	UCAGCACCGGCCGAAACGACACU	3p	iso_3p_extended	2	37	20.7787			fhe-miR-750-3p	ACCAGAUCUGACUCUUCCAGCUCU	CCAGAUCUGACUCUUCCAGCUCUUC	both	iso_both	1	41	23.4493			fhe-Novel-100-5p	AACACAGCGUAGUCGAAAUC	AACACAGCGUAGUCGAAAUCU	3p	iso_3p_extended	1	30	20.666			fhe-miR-71b-5p	UGAAAGACUUGAGUAGUGAG	UGAAAGACUUGAGUAGUGAGACGCG	3p	iso_3p_extended	5	23	19.3299			fhe-miR-1b-3p	UGGAAUGUUGUGAAGUAUGUAC	UGGAAUGUUGUGAAGUAUGUACCC	3p	iso_3p_extended	2	35	19.5064
fhe-Novel-10-3p	ACCGGUCUUGAGAAGGGUUACU	Canonical	miRNA	miRNA		37	20.7787			fhe-miR-71a-5p	UGAAAGACGAUGGUAGUGAGAUG	UGAAAGACGAUGGUAGUGAGAUUUC	3p	iso_3p_extended	2	41	23.4493			fhe-Novel-75-3p	UUCGGAGAUAGUUAAGGAACU	UUCGGAGAUAGUUAAGGAACUUU	3p	iso_3p_extended	2	30	20.666			fhe-miR-278-3p	UCGGUGGGAGUAUCAUUCGUGC	UCGGUGGGAGUAUCAUUCGUG	3p	iso_3p_truncated	1	23	19.3299			fhe-Novel-75-3p	UUCGGAGAUAGUUAAGGAACU	AUUCGGAGAUAGUUAAGGAACU	5p	iso_5p_extended	1	34	18.9491
fhe-miR-10-5p	AACCCUGUAGACCCGAGUUUGCA	AACCCUGUAGACCCGAGUUUGCUU	3p	iso_3p_extended	1	36	20.2171			fhe-miR-36a-3p	GUCACCGGGUAGACAUUCAUUCAC	UCACCGGGUAGACAUUCAUUCACUU	both	iso_both	1	41	23.4493			fhe-miR-2a-3p	GUCACAGCCAGAAUUGAUGAACG	UCACAGCCAGAAUUGAUGAACGGU	both	iso_both	1	30	20.666			fhe-miR-9-5p	UCUUUGGUUAUCAAGCAGUAUG	UCUUUGGUUAUCAAGCAGUAUGACA	3p	iso_3p_extended	3	23	19.3299			fhe-Novel-75-3p	UUCGGAGAUAGUUAAGGAACU	UCGGAGAUAGUUAAGGAACC	both	iso_both	1	34	18.9491
fhe-miR-2a-3p	GUCACAGCCAGAAUUGAUGAACG	UCACAGCCAGAAUUGAUGAACGUGC	both	iso_both	2	36	20.2171			fhe-miR-3479b-5p	GAUUGCACUACUCAUAGCCUUC	GAUUGCACUACUCAUAGCCU	3p	iso_3p_truncated	2	41	23.4493			fhe-miR-8457-3p	UCACCGGGUGUUUUUCACCCUC	UCACCGGGUGUUUUUCA	3p	iso_3p_truncated	5	30	20.666			fhe-Novel-31-5p	UCACGGAACUGGUACCUCAAUU	GUUCACGGAACUAGUACCUCG	both	iso_both	1	23	19.3299			fhe-miR-125b-5p	CCCCUGAGACUGAUAAUUGCUC	CCCCUGAGACUGAUAAUUGCUCAG	3p	iso_3p_extended	2	34	18.9491
fhe-miR-71a-5p	UGAAAGACGAUGGUAGUGAGAUG	UGAAAGACGAUGGUAGUGAGAUCU	3p	iso_3p_extended	1	36	20.2171			fhe-Novel-2-3p	AUUACAGUCCGGACGUGGUUU	GAUUACAGUCUGGACGUGGUUU	5p	iso_5p_extended	1	40	22.8774			fhe-miR-1a-3p	AUGGAAUGUGGCGAAGUAUGGU	UGGAAUGUGGCGAAGUAUGGUCUUUUUU	both	iso_both	6	30	20.666			fhe-Novel-80-5p	UUCUAUAUAUCGUGGUACCG	UAUUCUAUAUAUCGUGGUACU	both	iso_both	1	23	19.3299			fhe-let-7b-5p	GGAGGUAGUUCGUUGUGUGGU	GAGGUAGUUCGUUGUGUGGUUU	both	iso_both	1	33	18.3918
fhe-miR-745a-3p	AUGCUGCCUUAUAAGAGCUGUG	UGCUGCCUUAUAAGAGCUGUGAU	both	iso_both	1	36	20.2171			fhe-miR-2e-5p	UACCAACUUAGACUGCGUUAU	UACCAACUUAGACUGCGUUA	3p	iso_3p_truncated	1	40	22.8774			fhe-Novel-49-3p	UUUGCAUAUCUAAGUCGGACA	Canonical	miRNA	miRNA		30	20.666			fhe-miR-219-5p	UGAUUGUCCAUUCGCAUUUCUUG	UGAUUGUCCAUUCGCAUUUC	3p	iso_3p_truncated	3	23	19.3299			fhe-Novel-28-5p	UUUUGUCAGUUCCAUGUGCUUU	UUUUUGUCGGUUCCAUGUUCA	both	iso_both	1	33	18.3918
fhe-Novel-1-3p	UUUUCGAGCGGUUUCCGAGUGG	UUUUCGAGCGGUUUCUGAGU	3p	iso_3p_truncated	2	36	20.2171			fhe-miR-36a-3p	GUCACCGGGUAGACAUUCAUUCAC	UCACCGGGUAGACAUUCAUUCAA	both	iso_both	1	40	22.8774			fhe-miR-2335-3p	GAUAAUGAUGAAUUCCUAACUGAAU	Canonical	miRNA	miRNA		30	20.666			fhe-Novel-64-5p	UCCCCGAUCAAAGAUGCAAGC	CCCCGAUCAAAGAUGCAAGCUUU	both	iso_both	2	23	19.3299			fhe-Novel-28-5p	UUUUGUCAGUUCCAUGUGCUUU	UUUUGUCGGUUCCAUGUUCU	3p	iso_3p_truncated	2	33	18.3918
fhe-Novel-64-5p	UCCCCGAUCAAAGAUGCAAGC	CCCCGAUCAAAGAUGCAAGCUUUU	both	iso_both	3	36	20.2171			fhe-Novel-78-3p	AAAGUGAACACUGGUGGAUGU	GUGAAAGUGAACACUGGUGGUUUUU	both	iso_both	4	40	22.8774			fhe-miR-71b-5p	UGAAAGACUUGAGUAGUGAG	UGAAAGACUUGAGUAGUGAGACGCU	3p	iso_3p_extended	5	29	19.9772			fhe-pUbNovel-6-5p	AGGCUGUGUGUAGAGCAAGUUG	Canonical	miRNA	miRNA		23	19.3299			fhe-miR-71a-5p	UGAAAGACGAUGGUAGUGAGAUG	GAAAGACGAUGGUAGUGAGAUG	5p	iso_5p_truncated	1	33	18.3918
fhe-Novel-78-3p	AAAGUGAACACUGGUGGAUGU	AAAGUGAACACUGGUGGAUGUU	3p	iso_3p_extended	1	36	20.2171			fhe-Novel-1-3p	UUUUCGAGCGGUUUCCGAGUGG	UUUUCGAGCGGUUUCCGAGUGGU	3p	iso_3p_extended	1	39	22.3055			fhe-miR-1a-3p	AUGGAAUGUGGCGAAGUAUGGU	UGGAAUGUGGCGAAGUAUGGUCUUUC	both	iso_both	4	29	19.9772			fhe-pUbNovel-1-5p	UAGUCACUGGGCUACGAACACG	Canonical	miRNA	miRNA		23	19.3299			fhe-Novel-3-5p	ACUGGACUGACUUUUCCGAGAUU	ACUGGACUGACUUUUCCGAG	3p	iso_3p_truncated	3	32	17.8344
fhe-Novel-79-3p	CAUCGUGGGAUUAGCUUAAU	AAUCAUCGUGGGAUUAGCUUU	both	iso_both	1	36	20.2171			fhe-miR-2a-3p	GUCACAGCCAGAAUUGAUGAACG	UCACAGCCAGAAUUGAUGAACGUGC	both	iso_both	2	39	22.3055			fhe-miR-281-5p	AGGAGGGCAAUUUUAUGACUUU	AGGAGGGCAAUUUUAUGACU	3p	iso_3p_truncated	2	29	19.9772			fhe-Novel-11-5p	AAGCUCGUAGUUGGAUCUGGGU	AAGCUCGUAGUUGGAUCUG	3p	iso_3p_truncated	3	22	18.4894			fhe-miR-1992-3p	UCAGCAGUUGCACCAUUGACG	UCAGCAGUUGCACCAUUGACGC	3p	iso_3p_extended	1	32	17.8344
fhe-Novel-79-3p	CAUCGUGGGAUUAGCUUAAU	CAUCGUGGGAUUAGCUUAAUU	3p	iso_3p_extended	1	36	20.2171			fhe-miR-1b-3p	UGGAAUGUUGUGAAGUAUGUAC	UGGAAUGUUGUGAAGUAUGUACAUC	3p	iso_3p_extended	3	39	22.3055			fhe-Novel-103-5p	UGACCGUACCACUGAGUGACCC	UGACCGUACCACUGAGUGACC	3p	iso_3p_truncated	1	29	19.9772			fhe-Novel-2-3p	AUUACAGUCCGGACGUGGUUU	GAUUACAGUCUGGACGUGGUUU	5p	iso_5p_extended	1	22	18.4894			fhe-let-7c-5p	GAGGUAGUGAGUUGUAUGUCUG	GAGGUAGUGAGUUGUAUGUCUGUU	3p	iso_3p_extended	2	32	17.8344
fhe-Novel-15-3p	UUAUUUUGGGUGUGAUAGAUU	Canonical	miRNA	miRNA		36	20.2171			fhe-miR-1b-3p	UGGAAUGUUGUGAAGUAUGUAC	UGGAAUGUUGUGAAGUAUGUACCA	3p	iso_3p_extended	2	39	22.3055			fhe-miR-1175-3p	UGAGAUUCAACUACUUCAGCUG	UGAGAUUCAACUACUUCAGCUGA	3p	iso_3p_extended	1	29	19.9772			fhe-let-7a-5p	GAGAGGUAGUGACUCAUAUGACU	AGAGGUAGUGACUCAUAUGACUUUU	both	iso_both	2	22	18.4894			fhe-Novel-49-3p	UUUGCAUAUCUAAGUCGGACA	UUUGCAUAUCUAAGUCGGAC	3p	iso_3p_truncated	1	32	17.8344
fhe-miR-1175-3p	UGAGAUUCAACUACUUCAGCUG	UGAGAUUCAACUACUUCAGCUGUU	3p	iso_3p_extended	2	35	19.6556			fhe-Novel-11-5p	AAGCUCGUAGUUGGAUCUGGGU	AGCUCGUAGUUGGAUCUGGGUCGU	both	iso_both	2	39	22.3055			fhe-miR-2a-3p	GUCACAGCCAGAAUUGAUGAACG	UCACAGCCAGAAUUGAUGAACGUGUU	both	iso_both	3	29	19.9772			fhe-miR-277a-3p	GUAAAUGCAUUUUCUGGCCCG	UAAAUGCAUUUUCUGGCCCGUAUU	both	iso_both	3	22	18.4894			fhe-miR-277b-3p	AAAAUGCAUCAUCUACCCGAGA	AAAAUGCAUCAUCUACCCGAGAUU	3p	iso_3p_extended	2	32	17.8344
fhe-miR-277a-3p	GUAAAUGCAUUUUCUGGCCCG	UAAAUGCAUUUUCUGGCCCGUAG	both	iso_both	2	35	19.6556			fhe-let-7a-5p	GAGAGGUAGUGACUCAUAUGACU	AGAGGUAGUGACUCAUAUGACUUUC	both	iso_both	2	39	22.3055			fhe-miR-71c-5p	UGAAAGACAUGGGUAAUGAGGU	UGAAAGACAUGGGUAAUGAGGUAAUU	3p	iso_3p_extended	4	29	19.9772			fhe-miR-277b-3p	AAAAUGCAUCAUCUACCCGAGA	AAAAUGCAUCAUCUACCCGAGAC	3p	iso_3p_extended	1	22	18.4894			fhe-Novel-80-5p	UUCUAUAUAUCGUGGUACCG	UAUUCUAUAUAUCGUGGUACU	both	iso_both	1	32	17.8344
fhe-miR-36a-3p	GUCACCGGGUAGACAUUCAUUCAC	UCACCGGGUAGACAUUCAUUCAUUUU	both	iso_both	2	35	19.6556			fhe-miR-750-3p	ACCAGAUCUGACUCUUCCAGCUCU	CCAGAUCUGACUCUUCCAGCUCUUUU	both	iso_both	2	39	22.3055			fhe-miR-71a-5p	UGAAAGACGAUGGUAGUGAGAUG	GAAAGACGAUGGUAGUGAGAU	both	iso_both	2	28	19.2883			fhe-Novel-79-3p	CAUCGUGGGAUUAGCUUAAU	AUCAUCGUGGGAUUAGCUUAU	both	iso_both	1	22	18.4894			fhe-miR-190a-5p	AGAUAUGUUUGGGUUACUUGGUG	AGAUAUGUUUGGGUUACUUGGUGUUA	3p	iso_3p_extended	3	31	17.2771
fhe-miR-71a-5p	UGAAAGACGAUGGUAGUGAGAUG	UGAAAGACGAUGGUAGUGAGAUGUAU	3p	iso_3p_extended	3	35	19.6556			fhe-let-7a-5p	GAGAGGUAGUGACUCAUAUGACU	AGAGGUAGUGACUCAUAUG	both	iso_both	4	39	22.3055			fhe-miR-36b-3p	ACCACCGGGUAGACAUUCAUC	CCACCGGGUAGACAUUCAU	both	iso_both	2	28	19.2883			fhe-Novel-28-5p	UUUUGUCAGUUCCAUGUGCUUU	UUUGUCAGUUCCAUGUGCUU	both	iso_both	2	22	18.4894			fhe-miR-7b-5p	UGGAAGACUUGUGAUUAAGUUGUU	UGGAAGACUUGUGAUUAAGUUGU	3p	iso_3p_truncated	1	31	17.2771
fhe-miR-71a-5p	UGAAAGACGAUGGUAGUGAGAUG	UGAAAGACGAUGGUAGUGAGAUGAUU	3p	iso_3p_extended	3	35	19.6556			fhe-Novel-78-3p	AAAGUGAACACUGGUGGAUGU	AAAGUGAACACUGGUGGAUGUU	3p	iso_3p_extended	1	38	21.7335			fhe-miR-31-5p	UGGCAAGAUUAUGGCGAAGCUGA	UUGGCAAGAUUAUGGCGAAGCUGU	both	iso_both	1	28	19.2883			fhe-miR-1b-3p	UGGAAUGUUGUGAAGUAUGUAC	UGGAAUGUUGUGAAGUAUGUACCC	3p	iso_3p_extended	2	22	18.4894			fhe-miR-190a-5p	AGAUAUGUUUGGGUUACUUGGUG	AGAUAUGUUUGGGUUACUUGGUUC	3p	iso_3p_extended	1	31	17.2771
fhe-Novel-75-3p	UUCGGAGAUAGUUAAGGAACU	AUUCGGAGAUAGUUAAGGAAUUU	both	iso_both	2	35	19.6556			fhe-miR-1b-3p	UGGAAUGUUGUGAAGUAUGUAC	UGGAAUGUUGUGAAGUAUGUACAG	3p	iso_3p_extended	2	38	21.7335			fhe-let-7a-5p	GAGAGGUAGUGACUCAUAUGACU	AGAGGUAGUGACUCAUAUGACUUC	both	iso_both	1	28	19.2883			fhe-miR-1175-3p	UGAGAUUCAACUACUUCAGCUG	GUGAGAUUCAACUACUUCAGCUG	5p	iso_5p_extended	1	22	18.4894			fhe-miR-277b-3p	AAAAUGCAUCAUCUACCCGAGA	AAAAUGCAUCAUCUACCCGAGAC	3p	iso_3p_extended	1	31	17.2771
fhe-pUbNovel-4-3p	AGACACUCAGAGGACGAUCAGU	Canonical	miRNA	miRNA		35	19.6556			fhe-miR-1a-3p	AUGGAAUGUGGCGAAGUAUGGU	UGGAAUGUGGCGAAGUAUGGUCAUUA	both	iso_both	4	38	21.7335			fhe-miR-190b-5p	UGAUAUGUAUGGUUUUCGGUUG	UGAUAUGUAUGGUUUUCGGUUGUC	3p	iso_3p_extended	2	28	19.2883			fhe-miR-96-5p	CUUGGCACUUUGGAAUUGUCA	CUUGGCACUUUGGAAUU	3p	iso_3p_truncated	4	22	18.4894			fhe-miR-7a-5p	UGGAAGACUGGUGAUAUGUUGUU	UGGAAGACUGGUGAUAUGUUGUUC	3p	iso_3p_extended	1	31	17.2771
fhe-miR-1989-5p	UCAGCUGUGUUCAUGUCUUCGA	Canonical	miRNA	miRNA		35	19.6556			fhe-miR-2e-5p	UACCAACUUAGACUGCGUUAU	UACCAACUUAGACUGCGUUAUA	3p	iso_3p_extended	1	38	21.7335			fhe-miR-745a-5p	UCAGUUCUCAUUAGGCAUGACAUG	UCAGUUCUCAUUAGGCAUGACAU	3p	iso_3p_truncated	1	28	19.2883			fhe-miR-1a-3p	AUGGAAUGUGGCGAAGUAUGGU	UGGAAUGUGGCGAAGUAUGGUCAA	both	iso_both	2	22	18.4894			fhe-miR-71a-5p	UGAAAGACGAUGGUAGUGAGAUG	UGAAAGACGAUGGUAGUGAGAUGUAU	3p	iso_3p_extended	3	31	17.2771
fhe-miR-1b-3p	UGGAAUGUUGUGAAGUAUGUAC	UGGAAUGUUGUGAAGUAUGUGGCU	3p	iso_3p_extended	2	34	19.094			fhe-miR-277b-3p	AAAAUGCAUCAUCUACCCGAGA	AAAAUGCAUCAUCUACCCGAGAAU	3p	iso_3p_extended	2	37	21.1616			fhe-miR-750-3p	ACCAGAUCUGACUCUUCCAGCUCU	CCAGAUCUGACUCUUCCAGCUCUUUU	both	iso_both	2	28	19.2883			fhe-miR-11584-3p	CCAUUAUAUAAGAUUGAGGCUCU	CAUUAUAUAAGAUUGAGGCUC	both	iso_both	2	22	18.4894			fhe-Novel-78-3p	AAAGUGAACACUGGUGGAUGU	GUGAAAGUGAACACUGGUGGUU	both	iso_both	1	31	17.2771
fhe-miR-71a-5p	UGAAAGACGAUGGUAGUGAGAUG	UGAAAGACGAUGGUAGUGAGAUGGU	3p	iso_3p_extended	2	34	19.094			fhe-miR-31-5p	UGGCAAGAUUAUGGCGAAGCUGA	UGGCAAGAUUAUGGCGAAGCUGUA	3p	iso_3p_extended	1	37	21.1616			fhe-Novel-95-5p	UUUAUGUCCAUGGUGUAGUCU	Canonical	miRNA	miRNA		28	19.2883			fhe-miR-219-5p	UGAUUGUCCAUUCGCAUUUCUUG	UGAUUGUCCAUUCGCAUU	3p	iso_3p_truncated	5	22	18.4894			fhe-Novel-49-3p	UUUGCAUAUCUAAGUCGGACA	UUUGCAUAUCUAAGUCGGACAU	3p	iso_3p_extended	1	30	16.7198
fhe-miR-71b-5p	UGAAAGACUUGAGUAGUGAG	UGAAAGACUUGAGUAGUGAGACC	3p	iso_3p_extended	3	34	19.094			fhe-miR-31-5p	UGGCAAGAUUAUGGCGAAGCUGA	UGGCAAGAUUAUGGCGAAGCUGGU	3p	iso_3p_extended	1	37	21.1616			fhe-miR-96-5p	CUUGGCACUUUGGAAUUGUCA	CUUGGCACUUUGGAAUUGUCACAA	3p	iso_3p_extended	3	27	18.5994			fhe-miR-125b-5p	CCCCUGAGACUGAUAAUUGCUC	CCCCUGAGACUGAUAAUUGCUCCU	3p	iso_3p_extended	2	22	18.4894			fhe-miR-71b-5p	UGAAAGACUUGAGUAGUGAG	UGAAAGACUUGAGUAGU	3p	iso_3p_truncated	3	30	16.7198
fhe-miR-71c-5p	UGAAAGACAUGGGUAAUGAGGU	UGAAAGACAUGGGUAAUGAGGUUUU	3p	iso_3p_extended	3	34	19.094			fhe-miR-1b-3p	UGGAAUGUUGUGAAGUAUGUAC	UGGAAUGUUGUGAAGUAUGUACGCC	3p	iso_3p_extended	3	37	21.1616			fhe-miR-96-5p	CUUGGCACUUUGGAAUUGUCA	CUUGGCACUUUGGAAUUGUCACUUU	3p	iso_3p_extended	4	27	18.5994			fhe-Novel-49-3p	UUUGCAUAUCUAAGUCGGACA	UUUGCAUAUCUAAGUCGGAC	3p	iso_3p_truncated	1	22	18.4894			fhe-miR-125b-5p	CCCCUGAGACUGAUAAUUGCUC	CCCCUGAGACUGAUAAUUGCUCUA	3p	iso_3p_extended	2	30	16.7198
fhe-Novel-11-5p	AAGCUCGUAGUUGGAUCUGGGU	AAGCUCGUAGUUGGAUCUGGGUC	3p	iso_3p_extended	1	34	19.094			fhe-Novel-18-5p	CGGGCUGGCUCUCAACGGUUUGU	CGGGCUGGCUCUCAACGGUUUUUUU	3p	iso_3p_extended	2	37	21.1616			fhe-miR-87-3p	GGUGAGCAAAGUUUCAGGUGUGA	GUGAGCAAAGUUUCAGGUGUGAUU	both	iso_both	1	27	18.5994			fhe-miR-2e-5p	UACCAACUUAGACUGCGUUAU	UACCAACUUAGACUGCGUU	3p	iso_3p_truncated	2	22	18.4894			fhe-Novel-28-5p	UUUUGUCAGUUCCAUGUGCUUU	UUUUGUCAGUUCCAUGUGCU	3p	iso_3p_truncated	2	30	16.7198
fhe-Novel-64-5p	UCCCCGAUCAAAGAUGCAAGC	UCCCCGAUCAAAGAUGCAAG	3p	iso_3p_truncated	1	34	19.094			fhe-Novel-28-5p	UUUUGUCAGUUCCAUGUGCUUU	UUUUGUCGGUUCCAUGUUCUU	3p	iso_3p_truncated	1	37	21.1616			fhe-Novel-80-5p	UUCUAUAUAUCGUGGUACCG	UAUUCUAUAUAUCGUGGUACU	both	iso_both	1	27	18.5994			fhe-miR-36a-3p	GUCACCGGGUAGACAUUCAUUCAC	UCACCGGGUAGACAUUCAUUCA	both	iso_both	2	21	17.649			fhe-Novel-64-5p	UCCCCGAUCAAAGAUGCAAGC	CCCCGAUCAAAGAUGCAAGCUU	both	iso_both	1	30	16.7198
fhe-bantam-3p	UGAGAUCGCGAUUAAAGCUGGU	UGAGAUCGCGAUUAAAGCUGGUAA	3p	iso_3p_extended	2	33	18.5324			fhe-miR-36a-3p	GUCACCGGGUAGACAUUCAUUCAC	UCACCGGGUAGACAUUCAUUCAUUC	both	iso_both	1	37	21.1616			fhe-miR-71a-5p	UGAAAGACGAUGGUAGUGAGAUG	UGAAAGACGAUGGUAGUGAGAUGUAU	3p	iso_3p_extended	3	26	17.9106			fhe-miR-71b-5p	UGAAAGACUUGAGUAGUGAG	UGAAAGACUUGAGUAGUGAGACGCAA	3p	iso_3p_extended	6	21	17.649			fhe-Novel-28-5p	UUUUGUCAGUUCCAUGUGCUUU	UUUGUCAGUUCCAUGUGCUU	both	iso_both	2	30	16.7198
fhe-miR-190a-5p	AGAUAUGUUUGGGUUACUUGGUG	AGAUAUGUUUGGGUUAC	3p	iso_3p_truncated	6	33	18.5324			fhe-miR-61-3p	AUGACUAGAAAGUGCACUCACUU	UGACUAGAAAGUGCACUCACUUCC	both	iso_both	1	37	21.1616			fhe-miR-1b-3p	UGGAAUGUUGUGAAGUAUGUAC	UGGAAUGUUGUGAAGUAUGUACGCC	3p	iso_3p_extended	3	26	17.9106			fhe-let-7b-5p	GGAGGUAGUUCGUUGUGUGGU	GAGGUAGUUCGUUGUGUGGUUU	both	iso_both	1	21	17.649			fhe-bantam-3p	UGAGAUCGCGAUUAAAGCUGGU	UGAGAUCGCGAUUAAAGCUGGUAC	3p	iso_3p_extended	2	30	16.7198
fhe-miR-219-5p	UGAUUGUCCAUUCGCAUUUCUUG	UGAUUGUCCAUUCGCAUUUC	3p	iso_3p_truncated	3	33	18.5324			fhe-Novel-11-5p	AAGCUCGUAGUUGGAUCUGGGU	AAGCUCGUAGUUGGAUCU	3p	iso_3p_truncated	4	37	21.1616			fhe-miR-11584-3p	CCAUUAUAUAAGAUUGAGGCUCU	CAUUAUAUAAGAUUGAGGCU	both	iso_both	3	26	17.9106			fhe-miR-10-5p	AACCCUGUAGACCCGAGUUUGCA	AACCCUGUAGACCCGAGUUUGCAUUA	3p	iso_3p_extended	3	21	17.649			fhe-Novel-39-5p	UUGUCAAAGACUUCUGGAAGA	Canonical	miRNA	miRNA		30	16.7198
fhe-miR-61-5p	UGUGAGUCUCUUUCUUGUCCAUG	UGUGAGUCUCUUUCUUGUCC	3p	iso_3p_truncated	3	33	18.5324			fhe-miR-278-3p	UCGGUGGGAGUAUCAUUCGUGC	Canonical	miRNA	miRNA		37	21.1616			fhe-Novel-18-5p	CGGGCUGGCUCUCAACGGUUUGU	CCGGGCUGGCUCUCAACGGUUUUU	5p	iso_5p_extended	1	26	17.9106			fhe-let-7a-5p	GAGAGGUAGUGACUCAUAUGACU	AGAGGUAGUGACUCAUA	both	iso_both	6	21	17.649			fhe-let-7c-5p	GAGGUAGUGAGUUGUAUGUCUG	GAGGUAGUGAGUUGUAUGUCUGG	3p	iso_3p_extended	1	29	16.1625
fhe-miR-7b-5p	UGGAAGACUUGUGAUUAAGUUGUU	UGGAAGACUUGUGAUUAAGUU	3p	iso_3p_truncated	3	33	18.5324			fhe-miR-7b-5p	UGGAAGACUUGUGAUUAAGUUGUU	UGGAAGACUUGUGAUUAAGU	3p	iso_3p_truncated	4	36	20.5897			fhe-miR-71a-5p	UGAAAGACGAUGGUAGUGAGAUG	UGAAAGACGAUGGUAGUGAGAUGUG	3p	iso_3p_extended	2	26	17.9106			fhe-miR-281-5p	AGGAGGGCAAUUUUAUGACUUU	AGGAGGGCAAUUUUAUGACUU	3p	iso_3p_truncated	1	21	17.649			fhe-let-7b-5p	GGAGGUAGUUCGUUGUGUGGU	GGGAGGUAGUUCGUUGUGUGGUAU	both	iso_both	3	29	16.1625
fhe-Novel-103-5p	UGACCGUACCACUGAGUGACCC	UGACCGUACCACUGAGUGACC	3p	iso_3p_truncated	1	33	18.5324			fhe-pUbNovel-3-5p	UCAGCACCGGCCGAAACGACA	UCAGCACCGGCCGAAACGACACU	3p	iso_3p_extended	2	36	20.5897			fhe-miR-71b-5p	UGAAAGACUUGAGUAGUGAG	UGAAAGACUUGAGUAGU	3p	iso_3p_truncated	3	26	17.9106			fhe-miR-277b-3p	AAAAUGCAUCAUCUACCCGAGA	AAAAUGCAUCAUCUACCCGAGAUU	3p	iso_3p_extended	2	21	17.649			fhe-miR-2d-3p	GUAUCACAGUCCUGCUUAGGUG	UAUCACAGUCCUGCUUAGGUGACGU	both	iso_both	3	29	16.1625
fhe-Novel-2-3p	AUUACAGUCCGGACGUGGUUU	GAUUACAGUCUGGACGUGGUUU	5p	iso_5p_extended	1	33	18.5324			fhe-miR-1a-3p	AUGGAAUGUGGCGAAGUAUGGU	UGGAAUGUGGCGAAGUAUGGUCGU	both	iso_both	2	36	20.5897			fhe-Novel-15-3p	UUAUUUUGGGUGUGAUAGAUU	Canonical	miRNA	miRNA		26	17.9106			fhe-miR-9-5p	UCUUUGGUUAUCAAGCAGUAUG	UCUUUGGUUAUCAAGCAGUAUGAU	3p	iso_3p_extended	2	21	17.649			fhe-Novel-18-5p	CGGGCUGGCUCUCAACGGUUUGU	CCGGGCUGGCUCUCAACGGUUUUU	5p	iso_5p_extended	1	29	16.1625
fhe-Novel-64-5p	UCCCCGAUCAAAGAUGCAAGC	UUUUCCCCGAUCAAAGAUGC	both	iso_both	1	33	18.5324			fhe-miR-61-3p	AUGACUAGAAAGUGCACUCACUU	UGACUAGAAAGUGCACUCACUUUU	both	iso_both	1	36	20.5897			fhe-miR-61-5p	UGUGAGUCUCUUUCUUGUCCAUG	UGUGAGUCUCUUUCUUGUCC	3p	iso_3p_truncated	3	25	17.2217			fhe-miR-71b-5p	UGAAAGACUUGAGUAGUGAG	UGAAAGACUUGAGUAGUGAGACGUUA	3p	iso_3p_extended	6	21	17.649			fhe-miR-3479a-3p	GUAUUGCACUUUCCUUCGCCUUA	UAUUGCACUUUCCUUCGCC	both	iso_both	4	29	16.1625
fhe-miR-125a-5p	UCCCUGAGACCCUAGAGUUUC	UCCCUGAGACCCUAGAGUUUCCA	3p	iso_3p_extended	2	32	17.9708			fhe-miR-71a-5p	UGAAAGACGAUGGUAGUGAGAUG	UGAAAGACGAUGGUAGUGAGAUGUUAU	3p	iso_3p_extended	4	36	20.5897			fhe-Novel-78-3p	AAAGUGAACACUGGUGGAUGU	AAAGUGAACACUGGUGGAUGUU	3p	iso_3p_extended	1	25	17.2217			fhe-miR-307-3p	AUCACAACCUACUUGAUUGAGGGG	UCACAACCUACUUGAUUGAG	both	iso_both	4	21	17.649			fhe-miR-71b-5p	UGAAAGACUUGAGUAGUGAG	UGAAAGACUUGAGUAGUGAGACGCAU	3p	iso_3p_extended	6	29	16.1625
fhe-miR-1a-3p	AUGGAAUGUGGCGAAGUAUGGU	UGGAAUGUGGCGAAGUAUGGUCAA	both	iso_both	2	32	17.9708			fhe-miR-36a-3p	GUCACCGGGUAGACAUUCAUUCAC	UCACCGGGUAGACAUUCAUUCAUUUU	both	iso_both	2	36	20.5897			fhe-novel-62-3p	CUUUCCACUGUGGGCGCAAU	CUUUCCACUGUGGGCGCAAUU	3p	iso_3p_extended	1	25	17.2217			fhe-miR-1b-3p	UGGAAUGUUGUGAAGUAUGUAC	UGGAAUGUUGUGAAGUAUGUACUUUU	3p	iso_3p_extended	4	21	17.649			fhe-miR-125a-5p	UCCCUGAGACCCUAGAGUUUC	UGUCCCUGAGACCCUAGAGU	both	iso_both	1	29	16.1625
fhe-miR-31-5p	UGGCAAGAUUAUGGCGAAGCUGA	UUGGCAAGAUUAUGGCGAAG	both	iso_both	3	32	17.9708			fhe-miR-1b-3p	UGGAAUGUUGUGAAGUAUGUAC	UGGAAUGUUGUGAAGUAUGUACUUUA	3p	iso_3p_extended	4	35	20.0177			fhe-miR-1992-3p	UCAGCAGUUGCACCAUUGACG	UCAGCAGUUGCACCAUUGACGCA	3p	iso_3p_extended	2	25	17.2217			fhe-miR-1a-3p	AUGGAAUGUGGCGAAGUAUGGU	UGGAAUGUGGCGAAGUAUGGUCGUU	both	iso_both	3	21	17.649			fhe-Novel-78-3p	AAAGUGAACACUGGUGGAUGU	GAAAGUGAACACUGGUGGAUUU	5p	iso_5p_extended	1	29	16.1625
fhe-miR-87-3p	GGUGAGCAAAGUUUCAGGUGUGA	GUGAGCAAAGUUUCAGGUGUGAUU	both	iso_both	1	32	17.9708			fhe-miR-71c-5p	UGAAAGACAUGGGUAAUGAGGU	UGAAAGACAUGGGUAAUGAGGUAAA	3p	iso_3p_extended	3	35	20.0177			fhe-miR-31-5p	UGGCAAGAUUAUGGCGAAGCUGA	UGGCAAGAUUAUGGCGAAG	3p	iso_3p_truncated	4	25	17.2217			fhe-Novel-72-3p	AUCGGCCUUUGAGACUAUGGGG	AUCGGCCUUUGAGACUAUGGGGU	3p	iso_3p_extended	1	21	17.649			fhe-pUbNovel-6-5p	AGGCUGUGUGUAGAGCAAGUUG	AGGCUGUGUGUAGAGCAAGUUGC	3p	iso_3p_extended	1	29	16.1625
fhe-Novel-100-5p	AACACAGCGUAGUCGAAAUC	AACACAGCGUAGUCGAAAUCU	3p	iso_3p_extended	1	32	17.9708			fhe-miR-277a-3p	GUAAAUGCAUUUUCUGGCCCG	UAAAUGCAUUUUCUGGCCCGUAAC	both	iso_both	3	35	20.0177			fhe-miR-71c-5p	UGAAAGACAUGGGUAAUGAGGU	UGAAAGACAUGGGUAAUGAGGUAG	3p	iso_3p_extended	2	25	17.2217			fhe-Novel-54-3p	AUGAGACGGUGAGUGAUGAAUU	Canonical	miRNA	miRNA		21	17.649			fhe-miR-281-5p	AGGAGGGCAAUUUUAUGACUUU	AGGAGGGCAAUUUUAUGACUU	3p	iso_3p_truncated	1	28	15.6051
fhe-Novel-38-3p	GUAAGAUCUACGGUUCUGAAU	GUAAGAUCUACAGUUCUGAU	3p	iso_3p_truncated	1	32	17.9708			fhe-miR-71c-5p	UGAAAGACAUGGGUAAUGAGGU	UGAAAGACAUGGGUAAUGAGGUAG	3p	iso_3p_extended	2	35	20.0177			fhe-miR-31-5p	UGGCAAGAUUAUGGCGAAGCUGA	UGGCAAGAUUAUGGCGAAGCUGUUU	3p	iso_3p_extended	2	25	17.2217			fhe-miR-125a-5p	UCCCUGAGACCCUAGAGUUUC	UGUCCCUGAGACCCUAGAGUUUC	5p	iso_5p_extended	2	20	16.8086			fhe-miR-96-5p	CUUGGCACUUUGGAAUUGUCA	CUUGGCACUUUGGAAUU	3p	iso_3p_truncated	4	28	15.6051
fhe-miR-1b-3p	UGGAAUGUUGUGAAGUAUGUAC	UGGAAUGUUGUGAAGUAUGUACGC	3p	iso_3p_extended	2	31	17.4092			fhe-miR-2e-5p	UACCAACUUAGACUGCGUUAU	UACCAACUUAGACUGCGUU	3p	iso_3p_truncated	2	35	20.0177			fhe-miR-277a-3p	GUAAAUGCAUUUUCUGGCCCG	UAAAUGCAUUUUCUGGCCCGUAG	both	iso_both	2	25	17.2217			fhe-Novel-3-5p	ACUGGACUGACUUUUCCGAGAUU	AACUGGACUGACUUUUCCGAC	both	iso_both	2	20	16.8086			fhe-miR-1a-3p	AUGGAAUGUGGCGAAGUAUGGU	UGGAAUGUGGCGAAGUAUGGUCUUUC	both	iso_both	4	28	15.6051
fhe-miR-1b-3p	UGGAAUGUUGUGAAGUAUGUAC	UGGAAUGUUGUGAAGUAUGUACUUUUU	3p	iso_3p_extended	5	31	17.4092			fhe-miR-11587-3p	AUUCCGGCAGCUUAGUACAGCU	UUCCGGCAGCUUAGUACAGCU	5p	iso_5p_truncated	1	35	20.0177			fhe-miR-307-3p	AUCACAACCUACUUGAUUGAGGGG	UCACAACCUACUUGAUUGA	both	iso_both	5	24	16.5328			fhe-miR-7b-5p	UGGAAGACUUGUGAUUAAGUUGUU	UGGAAGACUUGUGAUUAAGUUGU	3p	iso_3p_truncated	1	20	16.8086			fhe-miR-1a-3p	AUGGAAUGUGGCGAAGUAUGGU	UGGAAUGUGGCGAAGUAUGGUCAA	both	iso_both	2	28	15.6051
fhe-miR-71a-5p	UGAAAGACGAUGGUAGUGAGAUG	GAAAGACGAUGGUAGUGAGAU	both	iso_both	2	31	17.4092			fhe-miR-9-5p	UCUUUGGUUAUCAAGCAGUAUG	UCUUUGGUUAUCAAGCAGUAUGUU	3p	iso_3p_extended	2	34	19.4458			fhe-Novel-78-3p	AAAGUGAACACUGGUGGAUGU	AAAGUGAACACUGGUGGAUGUUUU	3p	iso_3p_extended	3	24	16.5328			fhe-miR-125b-5p	CCCCUGAGACUGAUAAUUGCUC	CCCCUGAGACUGAUAAUUGCUCUUU	3p	iso_3p_extended	3	20	16.8086			fhe-Novel-78-5p	AUUUAUCGGAGUUCAAUAAAUG	AUUUAUCGGAGUUCAAUAA	3p	iso_3p_truncated	3	28	15.6051
fhe-miR-8457-3p	UCACCGGGUGUUUUUCACCCUC	UCACCGGGUGUUUUUCA	3p	iso_3p_truncated	5	31	17.4092			fhe-Novel-75-3p	UUCGGAGAUAGUUAAGGAACU	UUCGGAGAUAGUUAAGGAACUUU	3p	iso_3p_extended	2	34	19.4458			fhe-miR-71a-5p	UGAAAGACGAUGGUAGUGAGAUG	UGAAAGACGAUGGUAGUGAGAUAA	3p	iso_3p_extended	1	24	16.5328			fhe-bantam-3p	UGAGAUCGCGAUUAAAGCUGGU	UGAGAUCGCGAUUAAAGCUGGUGC	3p	iso_3p_extended	2	20	16.8086			fhe-Novel-18-5p	CGGGCUGGCUCUCAACGGUUUGU	UCCGGGCUGGCUCUCAACGGUUUUU	5p	iso_5p_extended	2	28	15.6051
fhe-miR-96-5p	CUUGGCACUUUGGAAUUGUCA	CUUGGCACUUUGGAAUUGUCACAA	3p	iso_3p_extended	3	31	17.4092			fhe-miR-31-5p	UGGCAAGAUUAUGGCGAAGCUGA	UUGGCAAGAUUAUGGCGAAGCUGA	5p	iso_5p_extended	1	34	19.4458			fhe-Novel-78-5p	AUUUAUCGGAGUUCAAUAAAUG	AUUUAUCGGAGUUCAAUAA	3p	iso_3p_truncated	3	24	16.5328			fhe-miR-9-5p	UCUUUGGUUAUCAAGCAGUAUG	UCUUUGGUUAUCAAGCAGUAUGUU	3p	iso_3p_extended	2	20	16.8086			fhe-Novel-2-3p	AUUACAGUCCGGACGUGGUUU	GGAUUACAGUCUGGACGUGGUU	both	iso_both	1	28	15.6051
fhe-Novel-18-5p	CGGGCUGGCUCUCAACGGUUUGU	UCCGGGCUGGCUCUCAACGGUU	both	iso_both	1	31	17.4092			fhe-Novel-49-3p	UUUGCAUAUCUAAGUCGGACA	UUUGCAUAUCUAAGUCGGACAUU	3p	iso_3p_extended	2	34	19.4458			fhe-miR-125a-5p	UCCCUGAGACCCUAGAGUUUC	GUCCCUGAGACCCUAGAGUUUC	5p	iso_5p_extended	1	24	16.5328			fhe-miR-1b-3p	UGGAAUGUUGUGAAGUAUGUAC	UGGAAUGUUGUGAAGUAUGUACAUC	3p	iso_3p_extended	3	20	16.8086			fhe-Novel-79-3p	CAUCGUGGGAUUAGCUUAAU	AUCAUCGUGGGAUUAGCUUAU	both	iso_both	1	28	15.6051
fhe-Novel-48-5p	GUGGCCUCGUAGCUCAGCUGGUAG	GUGGCCUCGUAGCUCAGCUGGUA	3p	iso_3p_truncated	1	31	17.4092			fhe-miR-745a-5p	UCAGUUCUCAUUAGGCAUGACAUG	UCAGUUCUCAUUAGGCAUGACA	3p	iso_3p_truncated	2	34	19.4458			fhe-miR-9-5p	UCUUUGGUUAUCAAGCAGUAUG	UCUUUGGUUAUCAAGCAGUAUGUU	3p	iso_3p_extended	2	24	16.5328			fhe-miR-125a-5p	UCCCUGAGACCCUAGAGUUUC	UGUCCCUGAGACCCUAGAGUUUCC	both	iso_both	3	20	16.8086			fhe-Novel-31-5p	UCACGGAACUGGUACCUCAAUU	CACGGAACUAGUACCUCAAUU	5p	iso_5p_truncated	1	28	15.6051
fhe-pUbNovel-1-5p	UAGUCACUGGGCUACGAACACG	UAGUCACUGGGCUACGAACA	3p	iso_3p_truncated	2	31	17.4092			fhe-Novel-28-5p	UUUUGUCAGUUCCAUGUGCUUU	UUUUUGUCGGUUCCAUGUUCA	both	iso_both	1	34	19.4458			fhe-miR-190b-5p	UGAUAUGUAUGGUUUUCGGUUG	UGAUAUGUAUGGUUUUC	3p	iso_3p_truncated	5	24	16.5328			fhe-miR-190a-5p	AGAUAUGUUUGGGUUACUUGGUG	AGAUAUGUUUGGGUUACUUGGUGUUA	3p	iso_3p_extended	3	20	16.8086			fhe-miR-7a-5p	UGGAAGACUGGUGAUAUGUUGUU	UGGAAGACUGGUGAUAUGU	3p	iso_3p_truncated	4	28	15.6051
fhe-miR-190a-5p	AGAUAUGUUUGGGUUACUUGGUG	AGAUAUGUUUGGGUUACUUGGUGGU	3p	iso_3p_extended	2	30	16.8476			fhe-miR-1b-3p	UGGAAUGUUGUGAAGUAUGUAC	UGGAAUGUUGUGAAGUAUGUACUUG	3p	iso_3p_extended	3	34	19.4458			fhe-miR-750-3p	ACCAGAUCUGACUCUUCCAGCUCU	CCAGAUCUGACUCUUCCAGCUCUUC	both	iso_both	1	24	16.5328			fhe-miR-71a-5p	UGAAAGACGAUGGUAGUGAGAUG	UGAAAGACGAUGGUAGUGAGAUGAUU	3p	iso_3p_extended	3	20	16.8086			fhe-miR-1175-3p	UGAGAUUCAACUACUUCAGCUG	UGAGAUUCAACUACUUCAGCUGUC	3p	iso_3p_extended	2	28	15.6051
fhe-miR-190a-5p	AGAUAUGUUUGGGUUACUUGGUG	AGAUAUGUUUGGGUUACUUGGUGUG	3p	iso_3p_extended	2	30	16.8476			fhe-miR-71a-5p	UGAAAGACGAUGGUAGUGAGAUG	UGAAAGACGAUGGUAGUGAGAUGGU	3p	iso_3p_extended	2	34	19.4458			fhe-Novel-1-3p	UUUUCGAGCGGUUUCCGAGUGG	UUUUCGAGCGGUUUCUGAGU	3p	iso_3p_truncated	2	23	15.844			fhe-miR-9-5p	UCUUUGGUUAUCAAGCAGUAUG	UCUUUGGUUAUCAAGCAGUAUGAGUU	3p	iso_3p_extended	4	20	16.8086			fhe-Novel-2-3p	AUUACAGUCCGGACGUGGUUU	AUUACAGUCUGGACGUGGUU	3p	iso_3p_truncated	1	28	15.6051
fhe-miR-1b-3p	UGGAAUGUUGUGAAGUAUGUAC	UGGAAUGUUGUGAAGUAUGUACGUC	3p	iso_3p_extended	3	30	16.8476			fhe-miR-1175-3p	UGAGAUUCAACUACUUCAGCUG	UGAGAUUCAACUACUUCAGCUGA	3p	iso_3p_extended	1	33	18.8738			fhe-miR-190a-5p	AGAUAUGUUUGGGUUACUUGGUG	AGAUAUGUUUGGGUUAC	3p	iso_3p_truncated	6	23	15.844			fhe-Novel-11-5p	AAGCUCGUAGUUGGAUCUGGGU	Canonical	miRNA	miRNA		20	16.8086			fhe-miR-9-5p	UCUUUGGUUAUCAAGCAGUAUG	UCUUUGGUUAUCAAGCAGUAUGAU	3p	iso_3p_extended	2	28	15.6051
fhe-miR-31-5p	UGGCAAGAUUAUGGCGAAGCUGA	UUGGCAAGAUUAUGGCGAAGCUGU	both	iso_both	1	30	16.8476			fhe-Novel-11-5p	AAGCUCGUAGUUGGAUCUGGGU	AAAAAGCUCGUAGUUGGAUCUGGGUU	both	iso_both	4	33	18.8738			fhe-miR-277b-3p	AAAAUGCAUCAUCUACCCGAGA	AAAUGCAUCAUCUACCCGAGA	5p	iso_5p_truncated	1	23	15.844			fhe-Novel-69-3p	GUGGAUGAUGCACACCAAAAACC	GUGGAUGAUGCACACCAAAAACCACC	3p	iso_3p_extended	3	19	15.9681			fhe-bantam-3p	UGAGAUCGCGAUUAAAGCUGGU	UGAGAUCGCGAUUAAAGCUGGUGU	3p	iso_3p_extended	2	27	15.0478
fhe-miR-71c-5p	UGAAAGACAUGGGUAAUGAGGU	UGAAAGACAUGGGUAAUGAGGUAUUU	3p	iso_3p_extended	4	30	16.8476			fhe-miR-71a-5p	UGAAAGACGAUGGUAGUGAGAUG	GAAAGACGAUGGUAGUGAGAU	both	iso_both	2	33	18.8738			fhe-Novel-28-5p	UUUUGUCAGUUCCAUGUGCUUU	UUUUUGUCGGUUCCAUGUUCA	both	iso_both	1	23	15.844			fhe-miR-71b-5p	UGAAAGACUUGAGUAGUGAG	UGAAAGACUUGAGUAGUGAGACGCAUU	3p	iso_3p_extended	7	19	15.9681			fhe-miR-124-3p	UUAAGGCACGCGGUGAAUGUCA	UAAGGCACGCGGUGAAUGU	both	iso_both	3	27	15.0478
fhe-miR-7b-5p	UGGAAGACUUGUGAUUAAGUUGUU	UGGAAGACUUGUGAUUAAG	3p	iso_3p_truncated	5	30	16.8476			fhe-miR-190a-5p	AGAUAUGUUUGGGUUACUUGGUG	AGAUAUGUUUGGGUUACUUGGUAUU	3p	iso_3p_extended	2	33	18.8738			fhe-Novel-48-5p	GUGGCCUCGUAGCUCAGCUGGUAG	GUGGCCUCGUAGCUCAGCUGGU	3p	iso_3p_truncated	2	23	15.844			fhe-miR-71a-5p	UGAAAGACGAUGGUAGUGAGAUG	UGAAAGACGAUGGUAGUGAGAUGUUC	3p	iso_3p_extended	3	19	15.9681			fhe-miR-2d-3p	GUAUCACAGUCCUGCUUAGGUG	UAUCACAGUCCUGCUUAGGUGACA	both	iso_both	2	27	15.0478
fhe-Novel-103-5p	UGACCGUACCACUGAGUGACCC	UGACCGUACCACUGAGUGACCCU	3p	iso_3p_extended	1	30	16.8476			fhe-miR-219-5p	UGAUUGUCCAUUCGCAUUUCUUG	UGAUUGUCCAUUCGCAUUUC	3p	iso_3p_truncated	3	33	18.8738			fhe-Novel-66-3p	AGAUGUUGGCUUUAGUAUACU	Canonical	miRNA	miRNA		23	15.844			fhe-miR-2d-3p	GUAUCACAGUCCUGCUUAGGUG	UAUCACAGUCCUGCUUAGGUGACGU	both	iso_both	3	19	15.9681			fhe-miR-277a-3p	GUAAAUGCAUUUUCUGGCCCG	UAAAUGCAUUUUCUGGCCC	both	iso_both	2	27	15.0478
fhe-Novel-78-3p	AAAGUGAACACUGGUGGAUGU	GUGAAAGUGAACACUGGUGGUUU	both	iso_both	2	30	16.8476			fhe-miR-125b-5p	CCCCUGAGACUGAUAAUUGCUC	CCCCUGAGACUGAUAAUUGCUCUUC	3p	iso_3p_extended	3	33	18.8738			fhe-Novel-49-3p	UUUGCAUAUCUAAGUCGGACA	UUUGCAUAUCUAAGUCGUACUU	3p	iso_3p_extended	1	22	15.1551			fhe-Novel-28-5p	UUUUGUCAGUUCCAUGUGCUUU	UUUUUGUCGGUUCCAUGUUCA	both	iso_both	1	19	15.9681			fhe-Novel-18-5p	CGGGCUGGCUCUCAACGGUUUGU	UCCGGGCUGGCUCUCAACGGUU	both	iso_both	1	27	15.0478
fhe-miR-1992-3p	UCAGCAGUUGCACCAUUGACG	UCAGCAGUUGCACCAUUGAC	3p	iso_3p_truncated	1	29	16.286			fhe-miR-31-5p	UGGCAAGAUUAUGGCGAAGCUGA	UGGCAAGAUUAUGGCGAAGCUGUUU	3p	iso_3p_extended	2	33	18.8738			fhe-miR-2f-3p	GUCACAGCCAAUAUUGAUGCC	UCACAGCCAAUAUUGAUGCC	5p	iso_5p_truncated	1	22	15.1551			fhe-Novel-3-5p	ACUGGACUGACUUUUCCGAGAUU	ACUGGACUGACUUUUCCGAG	3p	iso_3p_truncated	3	19	15.9681			fhe-miR-31-5p	UGGCAAGAUUAUGGCGAAGCUGA	UGGCAAGAUUAUGGCGAAGCU	3p	iso_3p_truncated	2	27	15.0478
fhe-miR-71a-5p	UGAAAGACGAUGGUAGUGAGAUG	UGAAAGACGAUGGUAGUGAGAUGCC	3p	iso_3p_extended	2	29	16.286			fhe-Novel-11-5p	AAGCUCGUAGUUGGAUCUGGGU	AGCUCGUAGUUGGAUCUGGGU	5p	iso_5p_truncated	1	33	18.8738			fhe-miR-190a-5p	AGAUAUGUUUGGGUUACUUGGUG	AGAUAUGUUUGGGUUACUUGGUAUU	3p	iso_3p_extended	2	22	15.1551			fhe-miR-125a-5p	UCCCUGAGACCCUAGAGUUUC	UGUCCCUGAGACCCUAGAGU	both	iso_both	1	19	15.9681			fhe-pUbNovel-23-3p	AUUUCGGCUGGUGAUGAAACA	AUUUCGGCUGGUGAUGAAAC	3p	iso_3p_truncated	1	27	15.0478
fhe-miR-71b-5p	UGAAAGACUUGAGUAGUGAG	UGAAAGACUUGAGUAGUGAGACGUC	3p	iso_3p_extended	5	29	16.286			fhe-miR-2a-3p	GUCACAGCCAGAAUUGAUGAACG	UCACAGCCAGAAUUGAUGAACGUUA	both	iso_both	2	33	18.8738			fhe-miR-1175-3p	UGAGAUUCAACUACUUCAGCUG	UGAGAUUCAACUACUUCAG	3p	iso_3p_truncated	3	22	15.1551			fhe-Novel-32-3p	CUGAAGGAACUACUGUUAAGA	ACUCUGAAGGAACUACUUUU	both	iso_both	1	19	15.9681			fhe-bantam-3p	UGAGAUCGCGAUUAAAGCUGGU	UGAGAUCGCGAUUAAAGCUGGUAUU	3p	iso_3p_extended	3	27	15.0478
fhe-miR-9-5p	UCUUUGGUUAUCAAGCAGUAUG	UCUUUGGUUAUCAAGCAGUAUGUU	3p	iso_3p_extended	2	29	16.286			fhe-miR-10-5p	AACCCUGUAGACCCGAGUUUGCA	AACCCUGUAGACCCGAGUUUGCUU	3p	iso_3p_extended	1	32	18.3019			fhe-miR-219-5p	UGAUUGUCCAUUCGCAUUUCUUG	UGAUUGUCCAUUCGCAUUUCUUGC	3p	iso_3p_extended	1	22	15.1551			fhe-miR-61-3p	AUGACUAGAAAGUGCACUCACUU	UGACUAGAAAGUGCACUCACUUUU	both	iso_both	1	19	15.9681			fhe-miR-2d-3p	GUAUCACAGUCCUGCUUAGGUG	UAUCACAGUCCUGCUUAGGUG	5p	iso_5p_truncated	1	27	15.0478
fhe-Novel-3-5p	ACUGGACUGACUUUUCCGAGAUU	UUACUGGACUGACUUUUCCGU	both	iso_both	2	29	16.286			fhe-miR-1b-3p	UGGAAUGUUGUGAAGUAUGUAC	UGGAAUGUUGUGAAGUAUGUACGAU	3p	iso_3p_extended	3	32	18.3019			fhe-miR-71c-5p	UGAAAGACAUGGGUAAUGAGGU	UGAAAGACAUGGGUAAUGAGGUUAU	3p	iso_3p_extended	3	22	15.1551			fhe-let-7c-5p	GAGGUAGUGAGUUGUAUGUCUG	GAGGUAGUGAGUUGUAUG	3p	iso_3p_truncated	4	19	15.9681			fhe-pUbNovel-6-5p	AGGCUGUGUGUAGAGCAAGUUG	Canonical	miRNA	miRNA		27	15.0478
fhe-Novel-48-5p	GUGGCCUCGUAGCUCAGCUGGUAG	GUGGCCUCGUAGCUCAGCUGGUAGAGC	3p	iso_3p_extended	3	29	16.286			fhe-miR-71b-5p	UGAAAGACUUGAGUAGUGAG	UGAAAGACUUGAGUAGUGAGACGA	3p	iso_3p_extended	4	32	18.3019			fhe-miR-71c-5p	UGAAAGACAUGGGUAAUGAGGU	UGAAAGACAUGGGUAAUGAGGUAUUU	3p	iso_3p_extended	4	22	15.1551			fhe-Novel-49-3p	UUUGCAUAUCUAAGUCGGACA	UUUGCAUAUCUAAAUCGUAC	3p	iso_3p_truncated	1	19	15.9681			fhe-Novel-3-5p	ACUGGACUGACUUUUCCGAGAUU	UUACUGGACUGACUUUUCCGC	both	iso_both	2	26	14.4905
fhe-Novel-79-3p	CAUCGUGGGAUUAGCUUAAU	CAUCGUGGGAUUAGCUUAAUUU	3p	iso_3p_extended	2	29	16.286			fhe-Novel-11-5p	AAGCUCGUAGUUGGAUCUGGGU	AAAAAGCUCGUAGUUGGAUCUGGGUCGU	both	iso_both	6	32	18.3019			fhe-miR-71a-5p	UGAAAGACGAUGGUAGUGAGAUG	GAAAGACGAUGGUAGUGAGAUG	5p	iso_5p_truncated	1	22	15.1551			fhe-miR-190b-5p	UGAUAUGUAUGGUUUUCGGUUG	UGAUAUGUAUGGUUUUCGGUUGG	3p	iso_3p_extended	1	19	15.9681			fhe-miR-1a-3p	AUGGAAUGUGGCGAAGUAUGGU	UGGAAUGUGGCGAAGUAUGGUCUA	both	iso_both	2	26	14.4905
fhe-Novel-95-5p	UUUAUGUCCAUGGUGUAGUCU	Canonical	miRNA	miRNA		29	16.286			fhe-miR-96-5p	CUUGGCACUUUGGAAUUGUCA	CUUGGCACUUUGGAAUUGUCACAA	3p	iso_3p_extended	3	32	18.3019			fhe-miR-190a-5p	AGAUAUGUUUGGGUUACUUGGUG	AGAUAUGUUUGGGUUACUUGGUAC	3p	iso_3p_extended	1	22	15.1551			fhe-miR-124-3p	UUAAGGCACGCGGUGAAUGUCA	UAAGGCACGCGGUGAAUGU	both	iso_both	3	19	15.9681			fhe-Novel-75-3p	UUCGGAGAUAGUUAAGGAACU	AUUCGGAGAUAGUUAAGGAAAUU	both	iso_both	2	26	14.4905
fhe-let-7a-5p	GAGAGGUAGUGACUCAUAUGACU	AGAGGUAGUGACUCAUAUGACUGUGCC	both	iso_both	4	28	15.7244			fhe-Novel-100-5p	AACACAGCGUAGUCGAAAUC	AACACAGCGUAGUCGAGAUCUUU	3p	iso_3p_extended	3	32	18.3019			fhe-Novel-100-5p	AACACAGCGUAGUCGAAAUC	AACACAGCGUAGUCGAGAUCU	3p	iso_3p_extended	1	22	15.1551			fhe-miR-31-5p	UGGCAAGAUUAUGGCGAAGCUGA	UGGCAAGAUUAUGGCGAAGCUGAC	3p	iso_3p_extended	1	19	15.9681			fhe-miR-307-3p	AUCACAACCUACUUGAUUGAGGGG	UCACAACCUACUUGAUUGAGG	both	iso_both	3	26	14.4905
fhe-miR-1992-3p	UCAGCAGUUGCACCAUUGACG	UCAGCAGUUGCACCAUUGACGCU	3p	iso_3p_extended	2	28	15.7244			fhe-Novel-64-5p	UCCCCGAUCAAAGAUGCAAGC	CCCCGAUCAAAGAUGCAAGCUUUU	both	iso_both	3	32	18.3019			fhe-miR-125a-5p	UCCCUGAGACCCUAGAGUUUC	GUCCCUGAGACCCUAGAGUUUCC	both	iso_both	2	22	15.1551			fhe-Novel-75-3p	UUCGGAGAUAGUUAAGGAACU	AUUCGGAGAUAGUUAAGGAAAUU	both	iso_both	2	18	15.1277			fhe-miR-71b-5p	UGAAAGACUUGAGUAGUGAG	UGAAAGACUUGAGUAGUGAGACGUAU	3p	iso_3p_extended	6	26	14.4905
fhe-miR-2a-3p	GUCACAGCCAGAAUUGAUGAACG	UCACAGCCAGAAUUGAUGAACGGU	both	iso_both	1	28	15.7244			fhe-miR-1992-3p	UCAGCAGUUGCACCAUUGACG	UCAGCAGUUGCACCAUUGACGCA	3p	iso_3p_extended	2	32	18.3019			fhe-miR-1992-3p	UCAGCAGUUGCACCAUUGACG	UCAGCAGUUGCACCAUUGAC	3p	iso_3p_truncated	1	22	15.1551			fhe-miR-71c-5p	UGAAAGACAUGGGUAAUGAGGU	UGAAAGACAUGGGUAAUGAGGUAUU	3p	iso_3p_extended	3	18	15.1277			fhe-let-7a-5p	GAGAGGUAGUGACUCAUAUGACU	AGAGGUAGUGACUCAUA	both	iso_both	6	26	14.4905
fhe-miR-31-5p	UGGCAAGAUUAUGGCGAAGCUGA	UGGCAAGAUUAUGGCGAAGCUGUA	3p	iso_3p_extended	1	28	15.7244			fhe-miR-1a-3p	AUGGAAUGUGGCGAAGUAUGGU	UGGAAUGUGGCGAAGUAUGGUCUUUAU	both	iso_both	5	32	18.3019			fhe-Novel-1-3p	UUUUCGAGCGGUUUCCGAGUGG	UUUUCGAGCGGUUUCCGAGUGGU	3p	iso_3p_extended	1	22	15.1551			fhe-bantam-3p	UGAGAUCGCGAUUAAAGCUGGU	UGAGAUCGCGAUUAAAGCUGGUAUU	3p	iso_3p_extended	3	18	15.1277			fhe-Novel-46-3p	UGUAAAACCAUGGUGGUAGAU	Canonical	miRNA	miRNA		26	14.4905
fhe-miR-71a-5p	UGAAAGACGAUGGUAGUGAGAUG	GUGAAAGACGAUGGUAGUGAG	both	iso_both	2	28	15.7244			fhe-Novel-11-5p	AAGCUCGUAGUUGGAUCUGGGU	AAGCUCGUAGUUGGAUCUGG	3p	iso_3p_truncated	2	32	18.3019			fhe-miR-71c-5p	UGAAAGACAUGGGUAAUGAGGU	UGAAAGACAUGGGUAAUGAGGUUUU	3p	iso_3p_extended	3	21	14.4662			fhe-bantam-3p	UGAGAUCGCGAUUAAAGCUGGU	UGAGAUCGCGAUUAAAGCUGGUGCU	3p	iso_3p_extended	3	18	15.1277			fhe-miR-745a-5p	UCAGUUCUCAUUAGGCAUGACAUG	Canonical	miRNA	miRNA		26	14.4905
fhe-miR-71a-5p	UGAAAGACGAUGGUAGUGAGAUG	UGAAAGACGAUGGUAGUGAGAUGGCU	3p	iso_3p_extended	3	28	15.7244			fhe-miR-2162-3p	GUAUUAUGCAACAUUUCACUCU	Canonical	miRNA	miRNA		32	18.3019			fhe-Novel-78-3p	AAAGUGAACACUGGUGGAUGU	GUGAAAGUGAACACUGGUGGUUUUU	both	iso_both	4	21	14.4662			fhe-let-7b-5p	GGAGGUAGUUCGUUGUGUGGU	GGGAGGUAGUUCGUUGUGUGGUAU	both	iso_both	3	18	15.1277			fhe-miR-2335-3p	GAUAAUGAUGAAUUCCUAACUGAAU	Canonical	miRNA	miRNA		26	14.4905
fhe-miR-71a-5p	UGAAAGACGAUGGUAGUGAGAUG	GAAAGACGAUGGUAGUGAGAUG	5p	iso_5p_truncated	1	28	15.7244			fhe-pUbNovel-1-5p	UAGUCACUGGGCUACGAACACG	UAGUCACUGGGCUACGAACAC	3p	iso_3p_truncated	1	31	17.73			fhe-miR-71a-5p	UGAAAGACGAUGGUAGUGAGAUG	UGAAAGACGAUGGUAGUGAGAUGCU	3p	iso_3p_extended	2	21	14.4662			fhe-miR-2a-3p	GUCACAGCCAGAAUUGAUGAACG	UCACAGCCAGAAUUGAUGAACGGC	both	iso_both	1	18	15.1277			fhe-Novel-49-3p	UUUGCAUAUCUAAGUCGGACA	UUUGCAUAUCUAAGUCGGACCU	3p	iso_3p_extended	1	25	13.9332
fhe-miR-71c-5p	UGAAAGACAUGGGUAAUGAGGU	UGAAAGACAUGGGUAAUGAGGUGU	3p	iso_3p_extended	2	28	15.7244			fhe-miR-190a-5p	AGAUAUGUUUGGGUUACUUGGUG	AGAUAUGUUUGGGUUACUUGGUUA	3p	iso_3p_extended	1	31	17.73			fhe-Novel-3-5p	ACUGGACUGACUUUUCCGAGAUU	ACUGGACUGACUUUUCCGAGU	3p	iso_3p_truncated	2	21	14.4662			fhe-miR-1a-3p	AUGGAAUGUGGCGAAGUAUGGU	UGGAAUGUGGCGAAGUA	both	iso_both	5	18	15.1277			fhe-miR-190a-5p	AGAUAUGUUUGGGUUACUUGGUG	AGAUAUGUUUGGGUUACUUGGUGGU	3p	iso_3p_extended	2	25	13.9332
fhe-miR-745a-5p	UCAGUUCUCAUUAGGCAUGACAUG	UCAGUUCUCAUUAGGCAUGACAU	3p	iso_3p_truncated	1	28	15.7244			fhe-miR-277b-3p	AAAAUGCAUCAUCUACCCGAGA	AAAAUGCAUCAUCUACCCGAGACU	3p	iso_3p_extended	2	31	17.73			fhe-miR-1a-3p	AUGGAAUGUGGCGAAGUAUGGU	UGGAAUGUGGCGAAGUAUGGUCAA	both	iso_both	2	21	14.4662			fhe-miR-1b-3p	UGGAAUGUUGUGAAGUAUGUAC	UGGAAUGUUGUGAAGUAUGUACUCU	3p	iso_3p_extended	3	18	15.1277			fhe-miR-125a-5p	UCCCUGAGACCCUAGAGUUUC	UGUCCCUGAGACCCUAGAGUUUC	5p	iso_5p_extended	2	25	13.9332
fhe-Novel-75-3p	UUCGGAGAUAGUUAAGGAACU	UUCGGAGAUAGUUAAGGAACUUU	3p	iso_3p_extended	2	28	15.7244			fhe-Novel-11-5p	AAGCUCGUAGUUGGAUCUGGGU	AAGCUCGUAGUUGGAUCUGGG	3p	iso_3p_truncated	1	31	17.73			fhe-miR-278-3p	UCGGUGGGAGUAUCAUUCGUGC	UCGGUGGGAGUAUCAUUCGUG	3p	iso_3p_truncated	1	21	14.4662			fhe-miR-31-5p	UGGCAAGAUUAUGGCGAAGCUGA	UGGCAAGAUUAUGGCGAAGCUGAUU	3p	iso_3p_extended	2	18	15.1277			fhe-Novel-78-5p	AUUUAUCGGAGUUCAAUAAAUG	UUUAUCGGAGUUCAAUAAAC	both	iso_both	2	25	13.9332
fhe-Novel-78-3p	AAAGUGAACACUGGUGGAUGU	GUGAAAGUGAACACUGGUGGUUUU	5p	iso_5p_extended	3	28	15.7244			fhe-miR-71a-5p	UGAAAGACGAUGGUAGUGAGAUG	UGAAAGACGAUGGUAGUGAGAUGUG	3p	iso_3p_extended	2	31	17.73			fhe-miR-125a-5p	UCCCUGAGACCCUAGAGUUUC	UCCCUGAGACCCUAGAGUUUCCG	3p	iso_3p_extended	2	21	14.4662			fhe-miR-61-3p	AUGACUAGAAAGUGCACUCACUU	UGACUAGAAAGUGCACUCACUUCG	both	iso_both	1	18	15.1277			fhe-miR-71b-5p	UGAAAGACUUGAGUAGUGAG	UGAAAGACUUGAGUAGUGAGACGCAAU	3p	iso_3p_extended	7	25	13.9332
fhe-miR-2162-3p	GUAUUAUGCAACAUUUCACUCU	Canonical	miRNA	miRNA		28	15.7244			fhe-Novel-11-5p	AAGCUCGUAGUUGGAUCUGGGU	AAGCUCGUAGUUGGAUCUGGGUCGCAC	3p	iso_3p_extended	5	31	17.73			fhe-miR-125a-5p	UCCCUGAGACCCUAGAGUUUC	GUCCCUGAGACCCUAGAGUU	both	iso_both	1	21	14.4662			fhe-miR-307-3p	AUCACAACCUACUUGAUUGAGGGG	UCACAACCUACUUGAUUGAGGGA	both	iso_both	1	18	15.1277			fhe-miR-8-3p	CUAAUACUGUUUGGUAAAGAUGCC	UAAUACUGUUUGGUAAAGAUGCG	both	iso_both	1	25	13.9332
fhe-pUbNovel-3-5p	UCAGCACCGGCCGAAACGACA	Canonical	miRNA	miRNA		28	15.7244			fhe-miR-71b-5p	UGAAAGACUUGAGUAGUGAG	UGAAAGACUUGAGUAGUGAGACUUU	3p	iso_3p_extended	5	31	17.73			fhe-miR-2a-3p	GUCACAGCCAGAAUUGAUGAACG	UCACAGCCAGAAUUGAUGAACGUUA	both	iso_both	2	21	14.4662			fhe-bantam-3p	UGAGAUCGCGAUUAAAGCUGGU	UGAGAUCGCGAUUAAAGCUGGUAC	3p	iso_3p_extended	2	18	15.1277			fhe-Novel-54-3p	AUGAGACGGUGAGUGAUGAAUU	AUGAGACGGUGAGUGAAGAAUUU	3p	iso_3p_extended	1	25	13.9332
fhe-miR-61-5p	UGUGAGUCUCUUUCUUGUCCAUG	Canonical	miRNA	miRNA		28	15.7244			fhe-miR-125b-5p	CCCCUGAGACUGAUAAUUGCUC	CCCCUGAGACUGAUAAUUGCUCUUUU	3p	iso_3p_extended	4	31	17.73			fhe-miR-190a-5p	AGAUAUGUUUGGGUUACUUGGUG	AGAUAUGUUUGGGUUACUUGGUGCC	3p	iso_3p_extended	2	21	14.4662			fhe-Novel-31-5p	UCACGGAACUGGUACCUCAAUU	CACGGAACUAGUACCUCAAUU	5p	iso_5p_truncated	1	18	15.1277			fhe-miR-71a-5p	UGAAAGACGAUGGUAGUGAGAUG	UGAAAGACGAUGGUAGUGAGAUGCC	3p	iso_3p_extended	2	25	13.9332
fhe-Novel-103-5p	UGACCGUACCACUGAGUGACCC	Canonical	miRNA	miRNA		28	15.7244			fhe-miR-2a-3p	GUCACAGCCAGAAUUGAUGAACG	UCACAGCCAGAAUUGAUGAACGUUC	both	iso_both	2	31	17.73			fhe-miR-125a-5p	UCCCUGAGACCCUAGAGUUUC	UCCCUGAGACCCUAGAGUUUCCUUU	3p	iso_3p_extended	4	21	14.4662			fhe-Novel-75-3p	UUCGGAGAUAGUUAAGGAACU	AUUCGGAGAUAGUUAAGGAACU	5p	iso_5p_extended	1	18	15.1277			fhe-let-7b-5p	GGAGGUAGUUCGUUGUGUGGU	GGGAGGUAGUUCGUUGUG	both	iso_both	3	25	13.9332
fhe-miR-277a-3p	GUAAAUGCAUUUUCUGGCCCG	UAAAUGCAUUUUCUGGCCCGUAAUUU	both	iso_both	5	27	15.1629			fhe-miR-1a-3p	AUGGAAUGUGGCGAAGUAUGGU	UGGAAUGUGGCGAAGUA	both	iso_both	5	31	17.73			fhe-Novel-20-5p	UAUCUAAGUCGGACUUGGUU	Canonical	miRNA	miRNA		21	14.4662			fhe-Novel-31-5p	UCACGGAACUGGUACCUCAAUU	UCACGGAACUAGUACCUCAAUUCU	3p	iso_3p_extended	2	18	15.1277			fhe-miR-2a-3p	GUCACAGCCAGAAUUGAUGAACG	UCACAGCCAGAAUUGAUGAACGUGUU	both	iso_both	3	25	13.9332
fhe-miR-71a-5p	UGAAAGACGAUGGUAGUGAGAUG	UGAAAGACGAUGGUAGUGAGAUUCU	3p	iso_3p_extended	2	27	15.1629			fhe-Novel-31-5p	UCACGGAACUGGUACCUCAAUU	GUUCACGGAACUAGUACCUCC	both	iso_both	1	30	17.158			fhe-Novel-78-3p	AAAGUGAACACUGGUGGAUGU	GUGAAAGUGAACACUGGUGGUUU	both	iso_both	2	20	13.7773			fhe-Novel-42-5p	CUUCUCUCUGUAGUGGCUCC	Canonical	miRNA	miRNA		18	15.1277			fhe-let-7b-5p	GGAGGUAGUUCGUUGUGUGGU	GAGGUAGUUCGUUGUGUGGUUUU	both	iso_both	2	25	13.9332
fhe-miR-9-5p	UCUUUGGUUAUCAAGCAGUAUG	UCUUUGGUUAUCAAGCAGUAUGAU	3p	iso_3p_extended	2	27	15.1629			fhe-miR-277a-3p	GUAAAUGCAUUUUCUGGCCCG	UAAAUGCAUUUUCUGGCCCGUAG	both	iso_both	2	30	17.158			fhe-miR-71a-5p	UGAAAGACGAUGGUAGUGAGAUG	UGAAAGACGAUGGUAGUGAGAUCU	3p	iso_3p_extended	1	20	13.7773			fhe-miR-71a-5p	UGAAAGACGAUGGUAGUGAGAUG	UGAAAGACGAUGGUAGUGAGAUGUG	3p	iso_3p_extended	2	17	14.2873			fhe-pUbNovel-1-5p	UAGUCACUGGGCUACGAACACG	Canonical	miRNA	miRNA		25	13.9332
fhe-Novel-11-5p	AAGCUCGUAGUUGGAUCUGGGU	AAGCUCGUAGUUGGAUC	3p	iso_3p_truncated	5	27	15.1629			fhe-Novel-78-3p	AAAGUGAACACUGGUGGAUGU	AAAGUGAACACUGGUGGAUGUUUU	3p	iso_3p_extended	3	30	17.158			fhe-miR-71c-5p	UGAAAGACAUGGGUAAUGAGGU	UGAAAGACAUGGGUAAUGAGGUUC	3p	iso_3p_extended	2	20	13.7773			fhe-miR-7a-5p	UGGAAGACUGGUGAUAUGUUGUU	UGGAAGACUGGUGAUAUGUUGUUC	3p	iso_3p_extended	1	17	14.2873			fhe-miR-2a-3p	GUCACAGCCAGAAUUGAUGAACG	UCACAGCCAGAAUUGAUG	both	iso_both	5	24	13.3758
fhe-Novel-18-5p	CGGGCUGGCUCUCAACGGUUUGU	CGGGCUGGCUCUCAACGGUUUC	3p	iso_3p_truncated	1	27	15.1629			fhe-miR-7b-5p	UGGAAGACUUGUGAUUAAGUUGUU	UGGAAGACUUGUGAUUAAGUU	3p	iso_3p_truncated	3	30	17.158			fhe-miR-71a-5p	UGAAAGACGAUGGUAGUGAGAUG	UGAAAGACGAUGGUAGUGAGAUGUUC	3p	iso_3p_extended	3	20	13.7773			fhe-miR-125a-5p	UCCCUGAGACCCUAGAGUUUC	GUCCCUGAGACCCUAGAGUUUC	5p	iso_5p_extended	1	17	14.2873			fhe-miR-71b-5p	UGAAAGACUUGAGUAGUGAG	UGAAAGACUUGAGUAGUGAGACGUUA	3p	iso_3p_extended	6	24	13.3758
fhe-miR-190a-5p	AGAUAUGUUUGGGUUACUUGGUG	AGAUAUGUUUGGGUUACUUGGUAUUU	3p	iso_3p_extended	3	26	14.6013			fhe-miR-9-5p	UCUUUGGUUAUCAAGCAGUAUG	UCUUUGGUUAUCAAGCAGUA	3p	iso_3p_truncated	2	30	17.158			fhe-Novel-11-5p	AAGCUCGUAGUUGGAUCUGGGU	AAGCUCGUAGUUGGAUCU	3p	iso_3p_truncated	4	20	13.7773			fhe-pUbNovel-3-5p	UCAGCACCGGCCGAAACGACA	UUCAGCACCGGCCGAAACGACA	5p	iso_5p_extended	1	17	14.2873			fhe-Novel-78-5p	AUUUAUCGGAGUUCAAUAAAUG	CGGAUUUAUCGGAGUUCAAU	both	iso_both	2	24	13.3758
fhe-miR-1a-3p	AUGGAAUGUGGCGAAGUAUGGU	UGGAAUGUGGCGAAGUAUGGUCAUUA	both	iso_both	4	26	14.6013			fhe-let-7a-5p	GAGAGGUAGUGACUCAUAUGACU	AGAGGUAGUGACUCAUAUGACUGU	both	iso_both	1	30	17.158			fhe-miR-1b-3p	UGGAAUGUUGUGAAGUAUGUAC	UGGAAUGUUGUGAAGUAUGUACAUC	3p	iso_3p_extended	3	20	13.7773			fhe-miR-96-5p	CUUGGCACUUUGGAAUUGUCA	CUUGGCACUUUGGAAUUG	3p	iso_3p_truncated	3	17	14.2873			fhe-miR-10-5p	AACCCUGUAGACCCGAGUUUGCA	AACCCUGUAGACCCGAGUUUGCUU	3p	iso_3p_extended	1	24	13.3758
fhe-miR-31-5p	UGGCAAGAUUAUGGCGAAGCUGA	UGGCAAGAUUAUGGCGAAG	3p	iso_3p_truncated	4	26	14.6013			fhe-miR-3479a-3p	GUAUUGCACUUUCCUUCGCCUUA	UAUUGCACUUUCCUUCGCC	both	iso_both	4	30	17.158			fhe-Novel-64-5p	UCCCCGAUCAAAGAUGCAAGC	CCCCGAUCAAAGAUGCAAGCUUU	both	iso_both	2	20	13.7773			fhe-miR-1a-3p	AUGGAAUGUGGCGAAGUAUGGU	UGGAAUGUGGCGAAGUAUGGUCUA	both	iso_both	2	17	14.2873			fhe-miR-71a-5p	UGAAAGACGAUGGUAGUGAGAUG	UGAAAGACGAUGGUAGUGAGAUAC	3p	iso_3p_extended	1	24	13.3758
fhe-miR-71b-5p	UGAAAGACUUGAGUAGUGAG	UGAAAGACUUGAGUAGUGAGACGCA	3p	iso_3p_extended	5	26	14.6013			fhe-miR-71a-5p	UGAAAGACGAUGGUAGUGAGAUG	UGAAAGACGAUGGUAGUGAGAUGAUU	3p	iso_3p_extended	3	30	17.158			fhe-miR-1a-3p	AUGGAAUGUGGCGAAGUAUGGU	UGGAAUGUGGCGAAGUAUGGUCAUUA	both	iso_both	4	20	13.7773			fhe-let-7b-5p	GGAGGUAGUUCGUUGUGUGGU	GGGAGGUAGUUCGUUGUGUGGUAA	both	iso_both	3	17	14.2873			fhe-miR-219-5p	UGAUUGUCCAUUCGCAUUUCUUG	UGAUUGUCCAUUCGCAUUUC	3p	iso_3p_truncated	3	24	13.3758
fhe-miR-71b-5p	UGAAAGACUUGAGUAGUGAG	UGAAAGACUUGAGUAGUGAGACGA	3p	iso_3p_extended	4	26	14.6013			fhe-miR-1989-5p	UCAGCUGUGUUCAUGUCUUCGA	UCAGCUGUGUUCAUGUCUUCG	3p	iso_3p_truncated	1	30	17.158			fhe-miR-1a-3p	AUGGAAUGUGGCGAAGUAUGGU	UGGAAUGUGGCGAAGUAUGGUCUA	both	iso_both	2	20	13.7773			fhe-pUbNovel-6-5p	AGGCUGUGUGUAGAGCAAGUUG	AGGCUGUGUGUAGAGCAAGUUGC	3p	iso_3p_extended	1	17	14.2873			fhe-miR-1175-3p	UGAGAUUCAACUACUUCAGCUG	UGAGAUUCAACUACUUCAGCUGG	3p	iso_3p_extended	1	24	13.3758
fhe-miR-750-3p	ACCAGAUCUGACUCUUCCAGCUCU	CCAGAUCUGACUCUUCCAGCUCUUUU	both	iso_both	2	26	14.6013			fhe-miR-1b-3p	UGGAAUGUUGUGAAGUAUGUAC	UGGAAUGUUGUGAAGUAUGUGGCU	3p	iso_3p_extended	2	30	17.158			fhe-Novel-79-3p	CAUCGUGGGAUUAGCUUAAU	CAUCGUGGGAUUAGCUUAAUU	3p	iso_3p_extended	1	20	13.7773			fhe-miR-1175-3p	UGAGAUUCAACUACUUCAGCUG	GUGAGAUUCAACUACUUCAGCUGU	both	iso_both	2	17	14.2873			fhe-let-7b-5p	GGAGGUAGUUCGUUGUGUGGU	GGGAGGUAGUUCGUUGUGUGGUUU	both	iso_both	3	24	13.3758
fhe-Novel-49-3p	UUUGCAUAUCUAAGUCGGACA	UUUGCAUAUCUAAGUCGGACAUU	3p	iso_3p_extended	2	26	14.6013			fhe-Novel-49-3p	UUUGCAUAUCUAAGUCGGACA	Canonical	miRNA	miRNA		30	17.158			fhe-miR-125a-5p	UCCCUGAGACCCUAGAGUUUC	UCCCUGAGACCCUAGAGUUUCCA	3p	iso_3p_extended	2	20	13.7773			fhe-miR-745a-5p	UCAGUUCUCAUUAGGCAUGACAUG	UCAGUUCUCAUUAGGCAUGACA	3p	iso_3p_truncated	2	17	14.2873			fhe-miR-71a-5p	UGAAAGACGAUGGUAGUGAGAUG	UGAAAGACGAUGGUAGUGAGAUGUUA	3p	iso_3p_extended	3	24	13.3758
fhe-Novel-78-3p	AAAGUGAACACUGGUGGAUGU	AAGUGAACACUGGUGGAUGC	both	iso_both	1	26	14.6013			fhe-miR-1992-3p	UCAGCAGUUGCACCAUUGACG	UCAGCAGUUGCACCAUUGACGCU	3p	iso_3p_extended	2	29	16.5861			fhe-miR-96-5p	CUUGGCACUUUGGAAUUGUCA	CUUGGCACUUUGGAAUUGUCACUA	3p	iso_3p_extended	3	20	13.7773			fhe-miR-2d-3p	GUAUCACAGUCCUGCUUAGGUG	UAUCACAGUCCUGCUUAGGUGAC	both	iso_both	1	17	14.2873			fhe-Novel-31-5p	UCACGGAACUGGUACCUCAAUU	GUUCACGGAACUAGUACCUCG	both	iso_both	1	24	13.3758
fhe-miR-125a-5p	UCCCUGAGACCCUAGAGUUUC	GUCCCUGAGACCCUAGAGUUUCC	both	iso_both	2	25	14.0397			fhe-miR-36b-3p	ACCACCGGGUAGACAUUCAUC	CCACCGGGUAGACAUUCAUCCGC	both	iso_both	2	29	16.5861			fhe-miR-1a-3p	AUGGAAUGUGGCGAAGUAUGGU	UGGAAUGUGGCGAAGUAUGGUCAUUC	both	iso_both	4	20	13.7773			fhe-Novel-32-3p	CUGAAGGAACUACUGUUAAGA	AAUCUGAAGGAACUACUGUU	both	iso_both	1	17	14.2873			fhe-miR-10-5p	AACCCUGUAGACCCGAGUUUGCA	AACCCUGUAGACCCGAG	3p	iso_3p_truncated	6	24	13.3758
fhe-miR-125a-5p	UCCCUGAGACCCUAGAGUUUC	UCCCUGAGACCCUAGAG	3p	iso_3p_truncated	4	25	14.0397			fhe-miR-31-5p	UGGCAAGAUUAUGGCGAAGCUGA	UUGGCAAGAUUAUGGCGAAGCUUU	both	iso_both	1	29	16.5861			fhe-miR-125b-5p	CCCCUGAGACUGAUAAUUGCUC	CCCCUGAGACUGAUAAUUGCUCUUC	3p	iso_3p_extended	3	19	13.0885			fhe-Novel-78-3p	AAAGUGAACACUGGUGGAUGU	GUGAAAGUGAACACUGGUGGUU	both	iso_both	1	17	14.2873			fhe-miR-71a-5p	UGAAAGACGAUGGUAGUGAGAUG	UGAAAGACGAUGGUAGUGAGAUCC	3p	iso_3p_extended	1	24	13.3758
fhe-miR-190a-5p	AGAUAUGUUUGGGUUACUUGGUG	AGAUAUGUUUGGGUUACUUGGUUA	3p	iso_3p_extended	1	25	14.0397			fhe-miR-31-5p	UGGCAAGAUUAUGGCGAAGCUGA	UGGCAAGAUUAUGGCGAAGCUGAG	3p	iso_3p_extended	1	29	16.5861			fhe-miR-1b-3p	UGGAAUGUUGUGAAGUAUGUAC	UGGAAUGUUGUGAAGUAUGUACGCU	3p	iso_3p_extended	3	19	13.0885			fhe-Novel-3-5p	ACUGGACUGACUUUUCCGAGAUU	UUACUGGACUGACUUUUCCGUC	both	iso_both	1	17	14.2873			fhe-miR-1b-3p	UGGAAUGUUGUGAAGUAUGUAC	UGGAAUGUUGUGAAGUAUGUACAA	3p	iso_3p_extended	2	24	13.3758
fhe-miR-1a-3p	AUGGAAUGUGGCGAAGUAUGGU	UGGAAUGUGGCGAAGUAUGGUCAUUC	both	iso_both	4	25	14.0397			fhe-Novel-18-5p	CGGGCUGGCUCUCAACGGUUUGU	UCCGGGCUGGCUCUCAACGGUUCU	both	iso_both	1	29	16.5861			fhe-miR-125b-5p	CCCCUGAGACUGAUAAUUGCUC	CCCCUGAGACUGAUAAUUGCUCUG	3p	iso_3p_extended	2	19	13.0885			fhe-miR-277a-3p	GUAAAUGCAUUUUCUGGCCCG	UAAAUGCAUUUUCUGGCCCGUAG	both	iso_both	2	17	14.2873			fhe-miR-31-5p	UGGCAAGAUUAUGGCGAAGCUGA	UGGCAAGAUUAUGGCGAAGCUGAA	3p	iso_3p_extended	1	24	13.3758
fhe-miR-1b-3p	UGGAAUGUUGUGAAGUAUGUAC	UGGAAUGUUGUGAAGUAUGUACAUC	3p	iso_3p_extended	3	25	14.0397			fhe-Novel-31-5p	UCACGGAACUGGUACCUCAAUU	AGUUCACGGAACUAGUACCU	both	iso_both	2	29	16.5861			fhe-Novel-48-5p	GUGGCCUCGUAGCUCAGCUGGUAG	GUGGCCUCGUAGCUCAGC	3p	iso_3p_truncated	6	19	13.0885			fhe-miR-2a-3p	GUCACAGCCAGAAUUGAUGAACG	UCACAGCCAGAAUUGAUGAACGCC	both	iso_both	1	17	14.2873			fhe-miR-307-3p	AUCACAACCUACUUGAUUGAGGGG	UCACAACCUACUUGAUUGAGGG	both	iso_both	2	24	13.3758
fhe-miR-278-3p	UCGGUGGGAGUAUCAUUCGUGC	UCGGUGGGAGUAUCAUUCGUG	3p	iso_3p_truncated	1	25	14.0397			fhe-miR-307-5p	CCUCAACAAGAAGGCUGUUGGAUG	Canonical	miRNA	miRNA		29	16.5861			fhe-Novel-31-5p	UCACGGAACUGGUACCUCAAUU	GUUCACGGAACUAGUACCUCG	both	iso_both	1	19	13.0885			fhe-miR-31-5p	UGGCAAGAUUAUGGCGAAGCUGA	UUGGCAAGAUUAUGGCGAAGCU	both	iso_both	1	17	14.2873			fhe-miR-1a-3p	AUGGAAUGUGGCGAAGUAUGGU	UGGAAUGUGGCGAAGUA	both	iso_both	5	24	13.3758
fhe-Novel-28-5p	UUUUGUCAGUUCCAUGUGCUUU	UUUUGUCGGUUCCAUGUUCU	3p	iso_3p_truncated	2	25	14.0397			fhe-Novel-3-5p	ACUGGACUGACUUUUCCGAGAUU	UACUGGACUGACUUUUCCGAU	both	iso_both	2	28	16.0142			fhe-Novel-11-5p	AAGCUCGUAGUUGGAUCUGGGU	AAGCUCGUAGUUGGAUCUGGGUCGC	3p	iso_3p_extended	3	19	13.0885			fhe-pUbNovel-3-5p	UCAGCACCGGCCGAAACGACA	Canonical	miRNA	miRNA		17	14.2873			fhe-miR-7b-5p	UGGAAGACUUGUGAUUAAGUUGUU	Canonical	miRNA	miRNA		24	13.3758
fhe-Novel-48-5p	GUGGCCUCGUAGCUCAGCUGGUAG	GUGGCCUCGUAGCUCAGCUGGU	3p	iso_3p_truncated	2	25	14.0397			fhe-miR-219-5p	UGAUUGUCCAUUCGCAUUUCUUG	UGAUUGUCCAUUCGCAUUUCUUGC	3p	iso_3p_extended	1	28	16.0142			fhe-Novel-31-5p	UCACGGAACUGGUACCUCAAUU	GUUCACGGAACUAGUACCUCC	both	iso_both	1	19	13.0885			fhe-Novel-26-5p	UUUCCGGUGGAUAAUUUUCC	Canonical	miRNA	miRNA		17	14.2873			fhe-Novel-25-5p	UAGACACUGUGGAACACAACU	GUAGACACUGUGGAACACAAUU	5p	iso_5p_extended	1	23	12.8185
fhe-Novel-78-3p	AAAGUGAACACUGGUGGAUGU	GUGAAAGUGAACACUGGUGGUUUUU	both	iso_both	4	25	14.0397			fhe-miR-190a-5p	AGAUAUGUUUGGGUUACUUGGUG	AGAUAUGUUUGGGUUACUUGGUAAC	3p	iso_3p_extended	2	28	16.0142			fhe-miR-61-3p	AUGACUAGAAAGUGCACUCACUU	UGACUAGAAAGUGCACUCACUUCUUU	both	iso_both	3	19	13.0885			fhe-miR-71b-5p	UGAAAGACUUGAGUAGUGAG	UGAAAGACUUGAGUAGUGAGACGUG	3p	iso_3p_extended	5	16	13.4469			fhe-Novel-79-3p	CAUCGUGGGAUUAGCUUAAU	AACCAUCGUGGGAUUAGCUUU	both	iso_both	1	23	12.8185
fhe-let-7a-5p	GAGAGGUAGUGACUCAUAUGACU	AGAGGUAGUGACUCAUAUGACUAU	both	iso_both	1	24	13.4781			fhe-miR-125a-5p	UCCCUGAGACCCUAGAGUUUC	UCCCUGAGACCCUAGAGUUUCCC	3p	iso_3p_extended	2	28	16.0142			fhe-miR-277a-3p	GUAAAUGCAUUUUCUGGCCCG	UAAAUGCAUUUUCUGGCCCGUAAC	both	iso_both	3	19	13.0885			fhe-miR-1b-3p	UGGAAUGUUGUGAAGUAUGUAC	UGGAAUGUUGUGAAGUAUGUACGUC	3p	iso_3p_extended	3	16	13.4469			fhe-let-7b-5p	GGAGGUAGUUCGUUGUGUGGU	GGAGGUAGUUCGUUGUGUGGUUUCU	3p	iso_3p_extended	4	23	12.8185
fhe-miR-11584-3p	CCAUUAUAUAAGAUUGAGGCUCU	CAUUAUAUAAGAUUGAGGCU	both	iso_both	3	24	13.4781			fhe-Novel-79-3p	CAUCGUGGGAUUAGCUUAAU	CAUCGUGGGAUUAGCUUAAUUU	3p	iso_3p_extended	2	28	16.0142			fhe-miR-10-5p	AACCCUGUAGACCCGAGUUUGCA	AACCCUGUAGACCCGAGUUUGCUUU	3p	iso_3p_extended	2	19	13.0885			fhe-Novel-38-3p	GUAAGAUCUACGGUUCUGAAU	GUAAGAUCUACAGUUCUGAAUU	3p	iso_3p_extended	1	16	13.4469			fhe-Novel-3-5p	ACUGGACUGACUUUUCCGAGAUU	UACUGGACUGACUUUUCCGA	both	iso_both	3	23	12.8185
fhe-miR-125b-5p	CCCCUGAGACUGAUAAUUGCUC	CCCCUGAGACUGAUAAUUGCUCGGC	3p	iso_3p_extended	3	24	13.4781			fhe-miR-190a-5p	AGAUAUGUUUGGGUUACUUGGUG	AGAUAUGUUUGGGUUACUUGGUAUUU	3p	iso_3p_extended	3	28	16.0142			fhe-Novel-103-5p	UGACCGUACCACUGAGUGACCC	Canonical	miRNA	miRNA		19	13.0885			fhe-miR-190a-5p	AGAUAUGUUUGGGUUACUUGGUG	GAUAUGUUUGGGUUACUUGGUG	5p	iso_5p_truncated	1	16	13.4469			fhe-miR-190a-5p	AGAUAUGUUUGGGUUACUUGGUG	GAUAUGUUUGGGUUACUUGGUG	5p	iso_5p_truncated	1	23	12.8185
fhe-miR-190a-5p	AGAUAUGUUUGGGUUACUUGGUG	AGAUAUGUUUGGGUUACUUGGUGUUAU	3p	iso_3p_extended	4	24	13.4781			fhe-miR-31-5p	UGGCAAGAUUAUGGCGAAGCUGA	UUGGCAAGAUUAUGGCGAAGCUGU	both	iso_both	1	28	16.0142			fhe-Novel-10-3p	ACCGGUCUUGAGAAGGGUUACU	Canonical	miRNA	miRNA		19	13.0885			fhe-miR-125b-5p	CCCCUGAGACUGAUAAUUGCUC	CCCCUGAGACUGAUAAUUGCUCAG	3p	iso_3p_extended	2	16	13.4469			fhe-Novel-11-5p	AAGCUCGUAGUUGGAUCUGGGU	AAGCUCGUAGUUGGAUCUGGGUCGC	3p	iso_3p_extended	3	23	12.8185
fhe-miR-1989-5p	UCAGCUGUGUUCAUGUCUUCGA	UCAGCUGUGUUCAUGUCUUCG	3p	iso_3p_truncated	1	24	13.4781			fhe-miR-87-3p	GGUGAGCAAAGUUUCAGGUGUGA	GUGAGCAAAGUUUCAGGUGUGAUU	both	iso_both	1	28	16.0142			fhe-miR-125a-5p	UCCCUGAGACCCUAGAGUUUC	UCCCUGAGACCCUAGAGUUUCCC	3p	iso_3p_extended	2	18	12.3996			fhe-miR-1b-3p	UGGAAUGUUGUGAAGUAUGUAC	UGGAAUGUUGUGAAGUAUGUACGCU	3p	iso_3p_extended	3	16	13.4469			fhe-Novel-3-5p	ACUGGACUGACUUUUCCGAGAUU	UUACUGGACUGACUUUUCCGUC	both	iso_both	1	23	12.8185
fhe-miR-1a-3p	AUGGAAUGUGGCGAAGUAUGGU	UGGAAUGUGGCGAAGUAUGGUCUAU	both	iso_both	3	24	13.4781			fhe-miR-125a-5p	UCCCUGAGACCCUAGAGUUUC	UGUCCCUGAGACCCUAGAGU	both	iso_both	1	27	15.4422			fhe-miR-36b-3p	ACCACCGGGUAGACAUUCAUC	CCACCGGGUAGACAUUCAUCCGC	both	iso_both	2	18	12.3996			fhe-miR-10-5p	AACCCUGUAGACCCGAGUUUGCA	AACCCUGUAGACCCGAGUUUGCUU	3p	iso_3p_extended	1	16	13.4469			fhe-Novel-38-3p	GUAAGAUCUACGGUUCUGAAU	GUAAGAUCUACAGUUCUGAAUU	3p	iso_3p_extended	1	23	12.8185
fhe-miR-1b-3p	UGGAAUGUUGUGAAGUAUGUAC	UGGAAUGUUGUGAAGUAUGUACCUU	3p	iso_3p_extended	3	24	13.4781			fhe-miR-31-5p	UGGCAAGAUUAUGGCGAAGCUGA	UGGCAAGAUUAUGGCGAAGCUGACU	3p	iso_3p_extended	2	27	15.4422			fhe-Novel-78-3p	AAAGUGAACACUGGUGGAUGU	AAGUGAACACUGGUGGAUGC	both	iso_both	1	18	12.3996			fhe-Novel-103-5p	UGACCGUACCACUGAGUGACCC	UGACCGUACCACUGAGUGACCCU	3p	iso_3p_extended	1	16	13.4469			fhe-miR-2e-5p	UACCAACUUAGACUGCGUUAU	UACCAACUUAGACUGCGUU	3p	iso_3p_truncated	2	23	12.8185
fhe-miR-36a-3p	GUCACCGGGUAGACAUUCAUUCAC	UCACCGGGUAGACAUUCAUUCAUUC	both	iso_both	1	24	13.4781			fhe-miR-96-5p	CUUGGCACUUUGGAAUUGUCA	UUGGCACUUUGGAAUUGUCA	5p	iso_5p_truncated	1	27	15.4422			fhe-miR-10-5p	AACCCUGUAGACCCGAGUUUGCA	AACCCUGUAGACCCGAGUUUGCUU	3p	iso_3p_extended	1	18	12.3996			fhe-Novel-3-5p	ACUGGACUGACUUUUCCGAGAUU	AACUGGACUGACUUUUCCGA	both	iso_both	3	16	13.4469			fhe-miR-745a-5p	UCAGUUCUCAUUAGGCAUGACAUG	UCAGUUCUCAUUAGGCAUGACA	3p	iso_3p_truncated	2	23	12.8185
fhe-miR-36b-3p	ACCACCGGGUAGACAUUCAUC	CCACCGGGUAGACAUUCAU	both	iso_both	2	24	13.4781			fhe-Novel-18-5p	CGGGCUGGCUCUCAACGGUUUGU	CGGGCUGGCUCUCAACGGUUUUUUUU	3p	iso_3p_extended	3	27	15.4422			fhe-miR-307-3p	AUCACAACCUACUUGAUUGAGGGG	UCACAACCUACUUGAUUGAGGG	both	iso_both	2	18	12.3996			fhe-miR-61-3p	AUGACUAGAAAGUGCACUCACUU	AUGACUAGAAAGUGCACUCACU	3p	iso_3p_truncated	1	16	13.4469			fhe-miR-1989-5p	UCAGCUGUGUUCAUGUCUUCGA	UCAGCUGUGUUCAUGUCUUCGAA	3p	iso_3p_extended	1	23	12.8185
fhe-miR-71a-5p	UGAAAGACGAUGGUAGUGAGAUG	UGAAAGACGAUGGUAGUGAGAUUA	3p	iso_3p_extended	1	24	13.4781			fhe-miR-71b-5p	UGAAAGACUUGAGUAGUGAG	UGAAAGACUUGAGUAGUGAGACGUA	3p	iso_3p_extended	5	27	15.4422			fhe-Novel-31-5p	UCACGGAACUGGUACCUCAAUU	UUCACGGAACUAGUACCUCA	both	iso_both	2	18	12.3996			fhe-miR-190a-5p	AGAUAUGUUUGGGUUACUUGGUG	AGAUAUGUUUGGGUUACUUGGUGAA	3p	iso_3p_extended	2	16	13.4469			fhe-Novel-103-5p	UGACCGUACCACUGAGUGACCC	Canonical	miRNA	miRNA		23	12.8185
fhe-miR-71a-5p	UGAAAGACGAUGGUAGUGAGAUG	UGAAAGACGAUGGUAGUGAGAUAA	3p	iso_3p_extended	1	24	13.4781			fhe-miR-1175-3p	UGAGAUUCAACUACUUCAGCUG	UGAGAUUCAACUACUUCAGCUGG	3p	iso_3p_extended	1	27	15.4422			fhe-miR-36a-3p	GUCACCGGGUAGACAUUCAUUCAC	UCACCGGGUAGACAUUC	both	iso_both	7	18	12.3996			fhe-miR-745a-5p	UCAGUUCUCAUUAGGCAUGACAUG	Canonical	miRNA	miRNA		16	13.4469			fhe-pUbNovel-23-3p	AUUUCGGCUGGUGAUGAAACA	Canonical	miRNA	miRNA		23	12.8185
fhe-miR-745a-5p	UCAGUUCUCAUUAGGCAUGACAUG	UCAGUUCUCAUUAGGCAUGACA	3p	iso_3p_truncated	2	24	13.4781			fhe-miR-1b-3p	UGGAAUGUUGUGAAGUAUGUAC	UGGAAUGUUGUGAAGUAUGUACGA	3p	iso_3p_extended	2	27	15.4422			fhe-Novel-80-5p	UUCUAUAUAUCGUGGUACCG	UUCUAUAUAUCGUGGUACCGU	3p	iso_3p_extended	1	18	12.3996			fhe-miR-1b-3p	UGGAAUGUUGUGAAGUAUGUAC	UGGAAUGUUGUGAAGUAUGUACUUA	3p	iso_3p_extended	3	15	12.6064			fhe-Novel-32-3p	CUGAAGGAACUACUGUUAAGA	CUGAAGGAACUUCUGUUACGUU	3p	iso_3p_extended	1	22	12.2612
fhe-miR-750-3p	ACCAGAUCUGACUCUUCCAGCUCU	CCAGAUCUGACUCUUCCAG	both	iso_both	5	24	13.4781			fhe-Novel-38-3p	GUAAGAUCUACGGUUCUGAAU	AGUAAGAUCUACAGUUCUGU	both	iso_both	1	26	14.8703			fhe-miR-277b-3p	AAAAUGCAUCAUCUACCCGAGA	AAAAUGCAUCAUCUACCCGAGAC	3p	iso_3p_extended	1	18	12.3996			fhe-Novel-3-5p	ACUGGACUGACUUUUCCGAGAUU	UUACUGGACUGACUUUUCCGC	both	iso_both	2	15	12.6064			fhe-miR-71a-5p	UGAAAGACGAUGGUAGUGAGAUG	UGAAAGACGAUGGUAGUGAGAUGGU	3p	iso_3p_extended	2	22	12.2612
fhe-Novel-18-5p	CGGGCUGGCUCUCAACGGUUUGU	CGGGCUGGCUCUCAACGGUUUUUUU	3p	iso_3p_extended	2	24	13.4781			fhe-miR-87-3p	GGUGAGCAAAGUUUCAGGUGUGA	GUGAGCAAAGUUUCAGGU	both	iso_both	5	26	14.8703			fhe-miR-36a-3p	GUCACCGGGUAGACAUUCAUUCAC	UCACCGGGUAGACAUUCAUUCACUU	both	iso_both	1	18	12.3996			fhe-miR-96-5p	CUUGGCACUUUGGAAUUGUCA	CUUGGCACUUUGGAAUUGUCACUC	3p	iso_3p_extended	3	15	12.6064			fhe-Novel-39-5p	UUGUCAAAGACUUCUGGAAGA	UGUCAAAGACUUCUCGAAGA	5p	iso_5p_truncated	1	22	12.2612
fhe-Novel-28-5p	UUUUGUCAGUUCCAUGUGCUUU	UUUUUGUCGGUUCCAUGUUCA	both	iso_both	1	24	13.4781			fhe-Novel-15-3p	UUAUUUUGGGUGUGAUAGAUU	Canonical	miRNA	miRNA		26	14.8703			fhe-miR-1a-3p	AUGGAAUGUGGCGAAGUAUGGU	UGGAAUGUGGCGAAGUAUGGUCUUAU	both	iso_both	4	18	12.3996			fhe-Novel-25-5p	UAGACACUGUGGAACACAACU	GUAGACACUGUGGAACACAAUU	5p	iso_5p_extended	1	15	12.6064			fhe-Novel-38-3p	GUAAGAUCUACGGUUCUGAAU	AGUAAGAUCUACAGUUCUGC	both	iso_both	1	22	12.2612
fhe-Novel-31-5p	UCACGGAACUGGUACCUCAAUU	AGUUCACGGAACUAGUACCU	both	iso_both	2	24	13.4781			fhe-miR-96-5p	CUUGGCACUUUGGAAUUGUCA	CUUGGCACUUUGGAAUUGUCACUUU	3p	iso_3p_extended	4	25	14.2984			fhe-Novel-11-5p	AAGCUCGUAGUUGGAUCUGGGU	AAGCUCGUAGUUGGAUCUGGGUCG	3p	iso_3p_extended	2	18	12.3996			fhe-miR-125a-5p	UCCCUGAGACCCUAGAGUUUC	UCCCUGAGACCCUAGAGUUUCCUU	3p	iso_3p_extended	3	15	12.6064			fhe-Novel-18-5p	CGGGCUGGCUCUCAACGGUUUGU	CGGGCUGGCUCUCAACGGUUUUUC	3p	iso_3p_extended	1	22	12.2612
fhe-Novel-38-3p	GUAAGAUCUACGGUUCUGAAU	GUAAGAUCUACAGUUCUGU	3p	iso_3p_truncated	2	24	13.4781			fhe-Novel-75-3p	UUCGGAGAUAGUUAAGGAACU	GAUUCGGAGAUAGUUAAGGAUUU	both	iso_both	2	25	14.2984			fhe-miR-277b-3p	AAAAUGCAUCAUCUACCCGAGA	GAAAAUGCAUCAUCUACCCGA	both	iso_both	1	18	12.3996			fhe-miR-9-5p	UCUUUGGUUAUCAAGCAGUAUG	UCUUUGGUUAUCAAGCAGUAUGAA	3p	iso_3p_extended	2	15	12.6064			fhe-miR-31-5p	UGGCAAGAUUAUGGCGAAGCUGA	UGGCAAGAUUAUGGCGAAGCUGAUU	3p	iso_3p_extended	2	22	12.2612
fhe-Novel-78-3p	AAAGUGAACACUGGUGGAUGU	AAAGUGAACACUGGUGGAUGUUUU	3p	iso_3p_extended	3	24	13.4781			fhe-miR-190a-5p	AGAUAUGUUUGGGUUACUUGGUG	AGAUAUGUUUGGGUUACUUGGUCU	3p	iso_3p_extended	1	25	14.2984			fhe-Novel-32-3p	CUGAAGGAACUACUGUUAAGA	ACUCUGAAGGAACUACUUUU	both	iso_both	1	18	12.3996			fhe-miR-190a-5p	AGAUAUGUUUGGGUUACUUGGUG	AGAUAUGUUUGGGUUACUUGGUAAU	3p	iso_3p_extended	2	15	12.6064			fhe-Novel-78-3p	AAAGUGAACACUGGUGGAUGU	AAAGUGAACACUGGUGGAUGUU	3p	iso_3p_extended	1	22	12.2612
fhe-miR-1b-3p	UGGAAUGUUGUGAAGUAUGUAC	UGGAAUGUUGUGAAGUAUGUACGAU	3p	iso_3p_extended	3	23	12.9165			fhe-Novel-3-5p	ACUGGACUGACUUUUCCGAGAUU	UUUACUGGACUGACUUUUCC	both	iso_both	3	25	14.2984			fhe-let-7a-5p	GAGAGGUAGUGACUCAUAUGACU	AGAGGUAGUGACUCAUAU	both	iso_both	5	18	12.3996			fhe-miR-745a-5p	UCAGUUCUCAUUAGGCAUGACAUG	UCAGUUCUCAUUAGGCAUGACAC	3p	iso_3p_truncated	1	15	12.6064			fhe-miR-71a-5p	UGAAAGACGAUGGUAGUGAGAUG	UGAAAGACGAUGGUAGUGAGAUUA	3p	iso_3p_extended	1	22	12.2612
fhe-miR-1b-3p	UGGAAUGUUGUGAAGUAUGUAC	UGGAAUGUUGUGAAGUAUGUGGU	3p	iso_3p_extended	1	23	12.9165			fhe-miR-1b-3p	UGGAAUGUUGUGAAGUAUGUAC	UGGAAUGUUGUGAAGUAUGUACGUC	3p	iso_3p_extended	3	25	14.2984			fhe-miR-190a-5p	AGAUAUGUUUGGGUUACUUGGUG	AGAUAUGUUUGGGUUACUUGGUGAC	3p	iso_3p_extended	2	18	12.3996			fhe-Novel-78-3p	AAAGUGAACACUGGUGGAUGU	UGAAAGUGAACACUGGUGGAUUUC	both	iso_both	3	15	12.6064			fhe-miR-125a-5p	UCCCUGAGACCCUAGAGUUUC	GUCCCUGAGACCCUAGAGUUUC	5p	iso_5p_extended	1	22	12.2612
fhe-miR-31-5p	UGGCAAGAUUAUGGCGAAGCUGA	UUGGCAAGAUUAUGGCGAAGCUUU	both	iso_both	1	23	12.9165			fhe-Novel-48-5p	GUGGCCUCGUAGCUCAGCUGGUAG	GUGGCCUCGUAGCUCAGCUGGUAGAGC	3p	iso_3p_extended	3	25	14.2984			fhe-miR-8457-3p	UCACCGGGUGUUUUUCACCCUC	UCACCGGGUGUUUUUCACC	3p	iso_3p_truncated	3	18	12.3996			fhe-miR-87-3p	GGUGAGCAAAGUUUCAGGUGUGA	GUGAGCAAAGUUUCAGGU	both	iso_both	5	15	12.6064			fhe-miR-9-5p	UCUUUGGUUAUCAAGCAGUAUG	UCUUUGGUUAUCAAGCAGUAUGUU	3p	iso_3p_extended	2	21	11.7039
fhe-miR-31-5p	UGGCAAGAUUAUGGCGAAGCUGA	UGGCAAGAUUAUGGCGAAGCUGAUUUU	3p	iso_3p_extended	4	23	12.9165			fhe-miR-1b-3p	UGGAAUGUUGUGAAGUAUGUAC	UGGAAUGUUGUGAAGUAUGUACCUU	3p	iso_3p_extended	3	25	14.2984			fhe-miR-11586-3p	UGUAAGACGAUCGUAGUUGACG	GUAAGACGAUCGUAGUUGACG	5p	iso_5p_truncated	1	18	12.3996			fhe-Novel-11-5p	AAGCUCGUAGUUGGAUCUGGGU	AAGCUCGUAGUUGGAUCUGGGUCGC	3p	iso_3p_extended	3	15	12.6064			fhe-miR-125a-5p	UCCCUGAGACCCUAGAGUUUC	UCCCUGAGACCCUAGAGUUUCCUU	3p	iso_3p_extended	3	21	11.7039
fhe-miR-71c-5p	UGAAAGACAUGGGUAAUGAGGU	UGAAAGACAUGGGUAAUGAGGUAUC	3p	iso_3p_extended	3	23	12.9165			fhe-miR-9-5p	UCUUUGGUUAUCAAGCAGUAUG	UCUUUGGUUAUCAAGCAGU	3p	iso_3p_truncated	3	25	14.2984			fhe-miR-125b-5p	CCCCUGAGACUGAUAAUUGCUC	CCCCUGAGACUGAUAAUUGCUCUUUU	3p	iso_3p_extended	4	17	11.7107			fhe-miR-125b-5p	CCCCUGAGACUGAUAAUUGCUC	CCCCUGAGACUGAUAAUUGCUCGU	3p	iso_3p_extended	2	15	12.6064			fhe-miR-1b-3p	UGGAAUGUUGUGAAGUAUGUAC	UGGAAUGUUGUGAAGUAUGUACGGC	3p	iso_3p_extended	3	21	11.7039
fhe-let-7a-5p	GAGAGGUAGUGACUCAUAUGACU	AGAGGUAGUGACUCAUAUGACUUUC	both	iso_both	2	22	12.3549			fhe-miR-1b-3p	UGGAAUGUUGUGAAGUAUGUAC	UGGAAUGUUGUGAAGUAUGUACUCC	3p	iso_3p_extended	3	25	14.2984			fhe-miR-8457-5p	GGGUGGAUACAGUCGGUUAUG	AGGGUGGAUACAGUCGGUUAUG	5p	iso_5p_extended	1	17	11.7107			fhe-miR-31-5p	UGGCAAGAUUAUGGCGAAGCUGA	UGGCAAGAUUAUGGCGAAGCU	3p	iso_3p_truncated	2	15	12.6064			fhe-Novel-31-5p	UCACGGAACUGGUACCUCAAUU	UCACGGAACUAGUACCUCAAU	3p	iso_3p_truncated	1	21	11.7039
fhe-let-7a-5p	GAGAGGUAGUGACUCAUAUGACU	AGAGGUAGUGACUCAUAUGACUGU	both	iso_both	1	22	12.3549			fhe-miR-11584-3p	CCAUUAUAUAAGAUUGAGGCUCU	CAUUAUAUAAGAUUGAGGCU	both	iso_both	3	25	14.2984			fhe-miR-307-3p	AUCACAACCUACUUGAUUGAGGGG	UCACAACCUACUUGAUUGAGGGA	both	iso_both	1	17	11.7107			fhe-miR-71b-5p	UGAAAGACUUGAGUAGUGAG	UGAAAGACUUGAGUAGUGAGACGUUC	3p	iso_3p_extended	6	15	12.6064			fhe-miR-750-3p	ACCAGAUCUGACUCUUCCAGCUCU	CCAGAUCUGACUCUUCCAGCUCUUA	both	iso_both	1	21	11.7039
fhe-miR-10-5p	AACCCUGUAGACCCGAGUUUGCA	AACCCUGUAGACCCGAG	3p	iso_3p_truncated	6	22	12.3549			fhe-Novel-78-3p	AAAGUGAACACUGGUGGAUGU	GUGAAAGUGAACACUGGUGGUUUU	5p	iso_5p_extended	3	25	14.2984			fhe-bantam-3p	UGAGAUCGCGAUUAAAGCUGGU	UGAGAUCGCGAUUAAAGCUGGUAUU	3p	iso_3p_extended	3	17	11.7107			fhe-miR-71a-5p	UGAAAGACGAUGGUAGUGAGAUG	UGAAAGACGAUGGUAGUGAGAUGCC	3p	iso_3p_extended	2	15	12.6064			fhe-miR-11584-3p	CCAUUAUAUAAGAUUGAGGCUCU	CAUUAUAUAAGAUUGAGGCUC	both	iso_both	2	21	11.7039
fhe-miR-125b-5p	CCCCUGAGACUGAUAAUUGCUC	CCCUGAGACUGAUAAUUGC	both	iso_both	3	22	12.3549			fhe-Novel-11-5p	AAGCUCGUAGUUGGAUCUGGGU	AAGCUCGUAGUUGGAUCUGGGUCGCG	3p	iso_3p_extended	4	25	14.2984			fhe-Novel-79-3p	CAUCGUGGGAUUAGCUUAAU	CAUCGUGGGAUUAGCUUAAUUU	3p	iso_3p_extended	2	17	11.7107			fhe-Novel-31-5p	UCACGGAACUGGUACCUCAAUU	UCACGGAACUAGUACCUCAAU	3p	iso_3p_truncated	1	15	12.6064			fhe-miR-125a-5p	UCCCUGAGACCCUAGAGUUUC	GUCCCUGAGACCCUAGAGUUUCC	both	iso_both	2	21	11.7039
fhe-miR-190a-5p	AGAUAUGUUUGGGUUACUUGGUG	AGAUAUGUUUGGGUUACUUGGUUAU	3p	iso_3p_extended	2	22	12.3549			fhe-miR-277b-3p	AAAAUGCAUCAUCUACCCGAGA	AAAAUGCAUCAUCUACCCGAGAC	3p	iso_3p_extended	1	25	14.2984			fhe-Novel-78-3p	AAAGUGAACACUGGUGGAUGU	GUGAAAGUGAACACUGGUGGUUUU	5p	iso_5p_extended	3	17	11.7107			fhe-Novel-85-5p	GUUCUACCAUCGUAAUAUGCA	UUCUACCAUCGUAAUAGGCGUU	both	iso_both	1	15	12.6064			fhe-Novel-11-5p	AAGCUCGUAGUUGGAUCUGGGU	AGCUCGUAGUUGGAUCUGGGUCGCAU	both	iso_both	4	21	11.7039
fhe-miR-190a-5p	AGAUAUGUUUGGGUUACUUGGUG	AGAUAUGUUUGGGUUACUUGGUGGC	3p	iso_3p_extended	2	22	12.3549			fhe-Novel-38-3p	GUAAGAUCUACGGUUCUGAAU	GUAAGAUCUACAGUUCUGAU	3p	iso_3p_truncated	1	24	13.7264			fhe-miR-7a-5p	UGGAAGACUGGUGAUAUGUUGUU	UGGAAGACUGGUGAUAUGUUGUUCA	3p	iso_3p_extended	2	17	11.7107			fhe-miR-1b-3p	UGGAAUGUUGUGAAGUAUGUAC	UGGAAUGUUGUGAAGUAUGUACGCC	3p	iso_3p_extended	3	15	12.6064			fhe-miR-1a-3p	AUGGAAUGUGGCGAAGUAUGGU	UGGAAUGUGGCGAAGUAUGGUCAUUA	both	iso_both	4	21	11.7039
fhe-miR-1b-3p	UGGAAUGUUGUGAAGUAUGUAC	UGGAAUGUUGUGAAGUAUGUACGA	3p	iso_3p_extended	2	22	12.3549			fhe-miR-71b-5p	UGAAAGACUUGAGUAGUGAG	UGAAAGACUUGAGUAGUGAGACGCU	3p	iso_3p_extended	5	24	13.7264			fhe-Novel-64-5p	UCCCCGAUCAAAGAUGCAAGC	UUUUCCCCGAUCAAAGAUGC	both	iso_both	1	17	11.7107			fhe-Novel-46-3p	UGUAAAACCAUGGUGGUAGAU	Canonical	miRNA	miRNA		15	12.6064			fhe-Novel-59-5p	CAUUCGUAGGGACUCUGUAGUU	AUUCGUAGGGACUCUGUAGAU	5p	iso_5p_truncated	1	21	11.7039
fhe-miR-277a-3p	GUAAAUGCAUUUUCUGGCCCG	UAAAUGCAUUUUCUGGCCCGUAGGCU	both	iso_both	5	22	12.3549			fhe-miR-125b-5p	CCCCUGAGACUGAUAAUUGCUC	CCCCUGAGACUGAUAAUUGCUCUG	3p	iso_3p_extended	2	24	13.7264			fhe-miR-71a-5p	UGAAAGACGAUGGUAGUGAGAUG	GUGAAAGACGAUGGUAGUGAG	both	iso_both	2	17	11.7107			fhe-Novel-30-3p	UUUGGGACUAUUUUAACAAU	Canonical	miRNA	miRNA		15	12.6064			fhe-miR-1b-3p	UGGAAUGUUGUGAAGUAUGUAC	UGGAAUGUUGUGAAGUAUGUACUCU	3p	iso_3p_extended	3	21	11.7039
fhe-miR-277a-3p	GUAAAUGCAUUUUCUGGCCCG	UAAAUGCAUUUUCUGGCCCGUAGGC	both	iso_both	4	22	12.3549			fhe-miR-1a-3p	AUGGAAUGUGGCGAAGUAUGGU	UGGAAUGUGGCGAAGUAUGGUCUUUA	both	iso_both	4	24	13.7264			fhe-Novel-79-3p	CAUCGUGGGAUUAGCUUAAU	AUCAUCGUGGGAUUAGCUUAU	both	iso_both	1	17	11.7107			fhe-Novel-103-5p	UGACCGUACCACUGAGUGACCC	Canonical	miRNA	miRNA		15	12.6064			fhe-miR-1a-3p	AUGGAAUGUGGCGAAGUAUGGU	UGGAAUGUGGCGAAGUAUGGUCUUUUU	both	iso_both	5	21	11.7039
fhe-miR-277b-3p	AAAAUGCAUCAUCUACCCGAGA	AAAUGCAUCAUCUACCCGAGA	5p	iso_5p_truncated	1	22	12.3549			fhe-let-7a-5p	GAGAGGUAGUGACUCAUAUGACU	AGAGGUAGUGACUCAUAUGACUGUGCC	both	iso_both	4	24	13.7264			fhe-miR-1b-3p	UGGAAUGUUGUGAAGUAUGUAC	UGGAAUGUUGUGAAGUAUGUACCC	3p	iso_3p_extended	2	17	11.7107			fhe-miR-1175-3p	UGAGAUUCAACUACUUCAGCUG	UGAGAUUCAACUACUUCAGCUGUA	3p	iso_3p_extended	2	14	11.766			fhe-Novel-26-5p	UUUCCGGUGGAUAAUUUUCC	Canonical	miRNA	miRNA		21	11.7039
fhe-miR-36a-3p	GUCACCGGGUAGACAUUCAUUCAC	UCACCGGGUAGACAUUCAUUCACUU	both	iso_both	1	22	12.3549			fhe-miR-277a-3p	GUAAAUGCAUUUUCUGGCCCG	UAAAUGCAUUUUCUGGCCCGUAUUU	both	iso_both	4	24	13.7264			fhe-Novel-100-5p	AACACAGCGUAGUCGAAAUC	AACACAGCGUAGUCGAGAUCUUU	3p	iso_3p_extended	3	17	11.7107			fhe-Novel-59-5p	CAUUCGUAGGGACUCUGUAGUU	CAUUCGUAGGGACUCUGUAGU	3p	iso_3p_truncated	1	14	11.766			fhe-Novel-27-3p	AACGCGAGGUCGUUAGAUGU	Canonical	miRNA	miRNA		21	11.7039
fhe-miR-61-3p	AUGACUAGAAAGUGCACUCACUU	UGACUAGAAAGUGCACUCACUUUU	both	iso_both	1	22	12.3549			fhe-miR-125a-5p	UCCCUGAGACCCUAGAGUUUC	GUCCCUGAGACCCUAGAGUUUC	5p	iso_5p_extended	1	24	13.7264			fhe-miR-1b-3p	UGGAAUGUUGUGAAGUAUGUAC	UGGAAUGUUGUGAAGUAUGUGGCU	3p	iso_3p_extended	2	17	11.7107			fhe-miR-71b-5p	UGAAAGACUUGAGUAGUGAG	UGAAAGACUUGAGUAGUGAGACGCAU	3p	iso_3p_extended	6	14	11.766			fhe-Novel-17-5p	GCUUCAUCGUUAGCCUGGAAUG	GCUUCAUCGUUAGCCUGGAAU	3p	iso_3p_truncated	1	20	11.1465
fhe-miR-71a-5p	UGAAAGACGAUGGUAGUGAGAUG	UGAAAGACGAUGGUAGUGAGAUUUC	3p	iso_3p_extended	2	22	12.3549			fhe-Novel-95-5p	UUUAUGUCCAUGGUGUAGUCU	Canonical	miRNA	miRNA		24	13.7264			fhe-Novel-28-5p	UUUUGUCAGUUCCAUGUGCUUU	UUUUGUCGGUUCCAUGUUCU	3p	iso_3p_truncated	2	17	11.7107			fhe-pUbNovel-3-5p	UCAGCACCGGCCGAAACGACA	UCAGCACCGGCCGAAACGACACU	3p	iso_3p_extended	2	14	11.766			fhe-miR-307-3p	AUCACAACCUACUUGAUUGAGGGG	UCACAACCUACUUGAUUGAG	both	iso_both	4	20	11.1465
fhe-miR-71b-5p	UGAAAGACUUGAGUAGUGAG	UGAAAGACUUGAGUAGUGU	3p	iso_3p_truncated	1	22	12.3549			fhe-miR-31-5p	UGGCAAGAUUAUGGCGAAGCUGA	UGGCAAGAUUAUGGCGAAGCUGAAUU	3p	iso_3p_extended	3	23	13.1545			fhe-miR-61-3p	AUGACUAGAAAGUGCACUCACUU	UGACUAGAAAGUGCACUCACUUCG	both	iso_both	1	17	11.7107			fhe-miR-219-5p	UGAUUGUCCAUUCGCAUUUCUUG	UGAUUGUCCAUUCGCAUUUCUUGC	3p	iso_3p_extended	1	14	11.766			fhe-miR-277a-3p	GUAAAUGCAUUUUCUGGCCCG	UAAAUGCAUUUUCUGGCCCGUAAUU	both	iso_both	4	20	11.1465
fhe-miR-750-3p	ACCAGAUCUGACUCUUCCAGCUCU	CCAGAUCUGACUCUUCCAGCUCUUC	both	iso_both	1	22	12.3549			fhe-miR-125b-5p	CCCCUGAGACUGAUAAUUGCUC	CCCCUGAGACUGAUAAUUGCUCCA	3p	iso_3p_extended	2	23	13.1545			fhe-miR-1b-3p	UGGAAUGUUGUGAAGUAUGUAC	UGGAAUGUUGUGAAGUAUGUACCA	3p	iso_3p_extended	2	17	11.7107			fhe-miR-71a-5p	UGAAAGACGAUGGUAGUGAGAUG	GAAAGACGAUGGUAGUGAGAUG	5p	iso_5p_truncated	1	14	11.766			fhe-miR-1b-3p	UGGAAUGUUGUGAAGUAUGUAC	UGGAAUGUUGUGAAGUAUGUACGC	3p	iso_3p_extended	2	20	11.1465
fhe-Novel-49-3p	UUUGCAUAUCUAAGUCGGACA	UUUGCAUAUCUAAGUCGUACUU	3p	iso_3p_extended	1	22	12.3549			fhe-miR-71c-5p	UGAAAGACAUGGGUAAUGAGGU	UGAAAGACAUGGGUAAUGAGGUGU	3p	iso_3p_extended	2	23	13.1545			fhe-miR-125a-5p	UCCCUGAGACCCUAGAGUUUC	UCCCUGAGACCCUAGAGUUUCCUU	3p	iso_3p_extended	3	17	11.7107			fhe-miR-307-3p	AUCACAACCUACUUGAUUGAGGGG	UCACAACCUACUUGAUUGAGG	both	iso_both	3	14	11.766			fhe-pUbNovel-5-5p	UUGUGCGUCGUUUCAGUGACCGAA	UUGUGCGUCGUUUCAGU	3p	iso_3p_truncated	7	20	11.1465
fhe-miR-2335-3p	GAUAAUGAUGAAUUCCUAACUGAAU	Canonical	miRNA	miRNA		22	12.3549			fhe-Novel-49-3p	UUUGCAUAUCUAAGUCGGACA	UUUGCAUAUCUAAGUCGUACUU	3p	iso_3p_extended	1	23	13.1545			fhe-Novel-38-3p	GUAAGAUCUACGGUUCUGAAU	GUAAGAUCUACAGUUCUGU	3p	iso_3p_truncated	2	17	11.7107			fhe-miR-1b-3p	UGGAAUGUUGUGAAGUAUGUAC	UGGAAUGUUGUGAAGUAUGUACGC	3p	iso_3p_extended	2	14	11.766			fhe-miR-71c-5p	UGAAAGACAUGGGUAAUGAGGU	UGAAAGACAUGGGUAAUGAGGUGU	3p	iso_3p_extended	2	20	11.1465
fhe-Novel-37-3p	ACGCCGCGAGAGAGGUACUCU	Canonical	miRNA	miRNA		22	12.3549			fhe-Novel-11-5p	AAGCUCGUAGUUGGAUCUGGGU	AAAAAGCUCGUAGUUGGAUCUGGGUA	both	iso_both	4	23	13.1545			fhe-miR-31-5p	UGGCAAGAUUAUGGCGAAGCUGA	UUGGCAAGAUUAUGGCGAAGCUUU	both	iso_both	1	17	11.7107			fhe-miR-11586-3p	UGUAAGACGAUCGUAGUUGACG	AAUUGUAAGACGAUCGUAGU	both	iso_both	2	14	11.766			fhe-let-7c-5p	GAGGUAGUGAGUUGUAUGUCUG	GAGGUAGUGAGUUGUAUGU	3p	iso_3p_truncated	3	20	11.1465
fhe-miR-125a-5p	UCCCUGAGACCCUAGAGUUUC	GUCCCUGAGACCCUAGAGUUUC	5p	iso_5p_extended	1	21	11.7933			fhe-miR-125a-5p	UCCCUGAGACCCUAGAGUUUC	GUCCCUGAGACCCUAGAGUUUCC	both	iso_both	2	23	13.1545			fhe-miR-1992-3p	UCAGCAGUUGCACCAUUGACG	UCAGCAGUUGCACCAUUGACGCU	3p	iso_3p_extended	2	17	11.7107			fhe-let-7a-5p	GAGAGGUAGUGACUCAUAUGACU	AGAGGUAGUGACUCAUAUGACUUC	both	iso_both	1	14	11.766			fhe-Novel-48-5p	GUGGCCUCGUAGCUCAGCUGGUAG	GUGGCCUCGUAGCUCAGCU	3p	iso_3p_truncated	5	20	11.1465
fhe-miR-125b-5p	CCCCUGAGACUGAUAAUUGCUC	CCCCUGAGACUGAUAAUUGCUCUUUU	3p	iso_3p_extended	4	21	11.7933			fhe-miR-1b-3p	UGGAAUGUUGUGAAGUAUGUAC	UGGAAUGUUGUGAAGUAUGUACUGU	3p	iso_3p_extended	3	23	13.1545			fhe-miR-190a-5p	AGAUAUGUUUGGGUUACUUGGUG	AGAUAUGUUUGGGUUACUUGGUUC	3p	iso_3p_extended	1	17	11.7107			fhe-Novel-32-3p	CUGAAGGAACUACUGUUAAGA	AAUCUGAAGGAACUUCUGUU	both	iso_both	1	14	11.766			fhe-Novel-59-5p	CAUUCGUAGGGACUCUGUAGUU	CAUUCGUAGGGACUCUGUAGU	3p	iso_3p_truncated	1	20	11.1465
fhe-miR-1b-3p	UGGAAUGUUGUGAAGUAUGUAC	UGGAAUGUUGUGAAGUAUGUACUGU	3p	iso_3p_extended	3	21	11.7933			fhe-miR-9-5p	UCUUUGGUUAUCAAGCAGUAUG	UCUUUGGUUAUCAAGCAGUAUGAU	3p	iso_3p_extended	2	23	13.1545			fhe-bantam-3p	UGAGAUCGCGAUUAAAGCUGGU	UGAGAUCGCGAUUAAAGCUGGUGCC	3p	iso_3p_extended	3	17	11.7107			fhe-miR-1989-5p	UCAGCUGUGUUCAUGUCUUCGA	UCAGCUGUGUUCAUGUCUU	3p	iso_3p_truncated	3	14	11.766			fhe-Novel-78-3p	AAAGUGAACACUGGUGGAUGU	UGAAAGUGAACACUGGUGGA	both	iso_both	1	20	11.1465
fhe-miR-277b-3p	AAAAUGCAUCAUCUACCCGAGA	AAAAUGCAUCAUCUACCCGAGAC	3p	iso_3p_extended	1	21	11.7933			fhe-miR-190a-5p	AGAUAUGUUUGGGUUACUUGGUG	AGAUAUGUUUGGGUUACUUGGUGGC	3p	iso_3p_extended	2	23	13.1545			fhe-bantam-3p	UGAGAUCGCGAUUAAAGCUGGU	UGAGAUCGCGAUUAAAGCUGGUUA	3p	iso_3p_extended	2	17	11.7107			fhe-miR-125b-5p	CCCCUGAGACUGAUAAUUGCUC	CCCCUGAGACUGAUAAUUGCUCAUU	3p	iso_3p_extended	3	14	11.766			fhe-miR-1989-5p	UCAGCUGUGUUCAUGUCUUCGA	UCAGCUGUGUUCAUGUCUUCGAU	3p	iso_3p_extended	1	20	11.1465
fhe-miR-2a-3p	GUCACAGCCAGAAUUGAUGAACG	UCACAGCCAGAAUUGAUGAACGUUC	both	iso_both	2	21	11.7933			fhe-miR-2a-3p	GUCACAGCCAGAAUUGAUGAACG	UCACAGCCAGAAUUGAUG	both	iso_both	5	23	13.1545			fhe-miR-71b-5p	UGAAAGACUUGAGUAGUGAG	UGAAAGACUUGAGUAGUGAGACC	3p	iso_3p_extended	3	17	11.7107			fhe-Novel-3-5p	ACUGGACUGACUUUUCCGAGAUU	UACUGGACUGACUUUUCCGA	both	iso_both	3	14	11.766			fhe-Novel-11-5p	AAGCUCGUAGUUGGAUCUGGGU	AAAAAGCUCGUAGUUGGAUCUGGGUC	both	iso_both	4	20	11.1465
fhe-miR-31-5p	UGGCAAGAUUAUGGCGAAGCUGA	UGGCAAGAUUAUGGCGAAGCUGUUU	3p	iso_3p_extended	2	21	11.7933			fhe-miR-7a-5p	UGGAAGACUGGUGAUAUGUUGUU	UGGAAGACUGGUGAUAUG	3p	iso_3p_truncated	5	23	13.1545			fhe-miR-277a-3p	GUAAAUGCAUUUUCUGGCCCG	UAAAUGCAUUUUCUGGCCCGUAAA	both	iso_both	3	17	11.7107			fhe-miR-71b-5p	UGAAAGACUUGAGUAGUGAG	UGAAAGACUUGAGUAGU	3p	iso_3p_truncated	3	14	11.766			fhe-Novel-11-5p	AAGCUCGUAGUUGGAUCUGGGU	AAGCUCGUAGUUGGAUCUG	3p	iso_3p_truncated	3	19	10.5892
fhe-miR-31-5p	UGGCAAGAUUAUGGCGAAGCUGA	UGGCAAGAUUAUGGCGAAGCUGAAA	3p	iso_3p_extended	2	21	11.7933			fhe-Novel-28-5p	UUUUGUCAGUUCCAUGUGCUUU	UUUUGUCAGUUCCAUGUGCUU	3p	iso_3p_truncated	1	23	13.1545			fhe-miR-190b-5p	UGAUAUGUAUGGUUUUCGGUUG	UGAUAUGUAUGGUUUUCGGUUGUG	3p	iso_3p_extended	2	16	11.0219			fhe-miR-7a-5p	UGGAAGACUGGUGAUAUGUUGUU	UGGAAGACUGGUGAUAUGU	3p	iso_3p_truncated	4	14	11.766			fhe-let-7b-5p	GGAGGUAGUUCGUUGUGUGGU	GGGAGGUAGUUCGUUGUGUGGUAAU	both	iso_both	4	19	10.5892
fhe-miR-36b-3p	ACCACCGGGUAGACAUUCAUC	CCACCGGGUAGACAUUCAUCCGC	both	iso_both	2	21	11.7933			fhe-Novel-48-5p	GUGGCCUCGUAGCUCAGCUGGUAG	GUGGCCUCGUAGCUCAGCUGGU	3p	iso_3p_truncated	2	23	13.1545			fhe-miR-71b-5p	UGAAAGACUUGAGUAGUGAG	UGAAAGACUUGAGUAGUGAGACGA	3p	iso_3p_extended	4	16	11.0219			fhe-miR-190a-5p	AGAUAUGUUUGGGUUACUUGGUG	AGAUAUGUUUGGGUUACUUGGUGUUUU	3p	iso_3p_extended	4	14	11.766			fhe-miR-71c-5p	UGAAAGACAUGGGUAAUGAGGU	UGAAAGACAUGGGUAAUGAGGUAUU	3p	iso_3p_extended	3	19	10.5892
fhe-miR-71a-5p	UGAAAGACGAUGGUAGUGAGAUG	UGAAAGACGAUGGUAGUGAGAUGUUA	3p	iso_3p_extended	3	21	11.7933			fhe-miR-31-5p	UGGCAAGAUUAUGGCGAAGCUGA	UGGCAAGAUUAUGGCGAAGC	3p	iso_3p_truncated	3	23	13.1545			fhe-Novel-18-5p	CGGGCUGGCUCUCAACGGUUUGU	UUCGGGCUGGCUCUCAACGGUUUUU	5p	iso_5p_extended	2	16	11.0219			fhe-Novel-49-3p	UUUGCAUAUCUAAGUCGGACA	UUUGCAUAUCUAAGUCGGACAUC	3p	iso_3p_extended	2	14	11.766			fhe-Novel-38-3p	GUAAGAUCUACGGUUCUGAAU	GUAAGAUCUACAGUUCUGAU	3p	iso_3p_truncated	1	19	10.5892
fhe-miR-96-5p	CUUGGCACUUUGGAAUUGUCA	CUUGGCACUUUGGAAUUGUCACG	3p	iso_3p_extended	2	21	11.7933			fhe-Novel-11-5p	AAGCUCGUAGUUGGAUCUGGGU	AAGCUCGUAGUUGGAUCUGGGUCGGCU	3p	iso_3p_extended	5	22	12.5826			fhe-miR-125b-5p	CCCCUGAGACUGAUAAUUGCUC	CCCCUGAGACUGAUAAUUGCUCCA	3p	iso_3p_extended	2	16	11.0219			fhe-let-7c-5p	GAGGUAGUGAGUUGUAUGUCUG	GAGGUAGUGAGUUGUAUGU	3p	iso_3p_truncated	3	14	11.766			fhe-Novel-49-3p	UUUGCAUAUCUAAGUCGGACA	UUUGCAUAUCUAAGUCGGACAUUU	3p	iso_3p_extended	3	19	10.5892
fhe-Novel-3-5p	ACUGGACUGACUUUUCCGAGAUU	UACUGGACUGACUUUUCCGAU	both	iso_both	2	21	11.7933			fhe-miR-71a-5p	UGAAAGACGAUGGUAGUGAGAUG	UGAAAGACGAUGGUAGUGAGAUUCU	3p	iso_3p_extended	2	22	12.5826			fhe-miR-277a-3p	GUAAAUGCAUUUUCUGGCCCG	UAAAUGCAUUUUCUGGCCCGUAAUUU	both	iso_both	5	16	11.0219			fhe-Novel-78-3p	AAAGUGAACACUGGUGGAUGU	AAGUGAACACUGGUGGAUGC	both	iso_both	1	14	11.766			fhe-miR-219-5p	UGAUUGUCCAUUCGCAUUUCUUG	UGAUUGUCCAUUCGCAUUUCUUGU	3p	iso_3p_extended	1	19	10.5892
fhe-Novel-75-3p	UUCGGAGAUAGUUAAGGAACU	GAUUCGGAGAUAGUUAAGGAUUU	both	iso_both	2	21	11.7933			fhe-miR-87-3p	GGUGAGCAAAGUUUCAGGUGUGA	GUGAGCAAAGUUUCAGGUGUGACU	both	iso_both	1	22	12.5826			fhe-Novel-25-5p	UAGACACUGUGGAACACAACU	GUAGACACUGUGGAACACAAUU	5p	iso_5p_extended	1	16	11.0219			fhe-Novel-11-5p	AAGCUCGUAGUUGGAUCUGGGU	AAGCUCGUAGUUGGAUCUGGGUU	3p	iso_3p_extended	1	14	11.766			fhe-Novel-72-3p	AUCGGCCUUUGAGACUAUGGGG	AUCGGCCUUUGAGACUAUGGGGU	3p	iso_3p_extended	1	19	10.5892
fhe-Novel-78-3p	AAAGUGAACACUGGUGGAUGU	AAAGUGAACACUGGUGG	3p	iso_3p_truncated	4	21	11.7933			fhe-miR-277a-3p	GUAAAUGCAUUUUCUGGCCCG	UAAAUGCAUUUUCUGGCCCGUAAUUU	both	iso_both	5	22	12.5826			fhe-miR-36a-3p	GUCACCGGGUAGACAUUCAUUCAC	UCACCGGGUAGACAUUCAUUCAUUUU	both	iso_both	2	16	11.0219			fhe-let-7b-5p	GGAGGUAGUUCGUUGUGUGGU	GGGAGGUAGUUCGUUGUGUGGUAAU	both	iso_both	4	14	11.766			fhe-miR-71b-5p	UGAAAGACUUGAGUAGUGAG	UGAAAGACUUGAGUAGUGAGACCU	3p	iso_3p_extended	4	19	10.5892
fhe-Novel-79-3p	CAUCGUGGGAUUAGCUUAAU	AUCAUCGUGGGAUUAGCUUAU	both	iso_both	1	21	11.7933			fhe-miR-190a-5p	AGAUAUGUUUGGGUUACUUGGUG	AGAUAUGUUUGGGUUACUUGGUGAUC	3p	iso_3p_extended	3	22	12.5826			fhe-Novel-64-5p	UCCCCGAUCAAAGAUGCAAGC	UCCCCGAUCAAAGAUGCAAG	3p	iso_3p_truncated	1	16	11.0219			fhe-miR-125b-5p	CCCCUGAGACUGAUAAUUGCUC	CCCCUGAGACUGAUAAUUGCUCAU	3p	iso_3p_extended	2	14	11.766			fhe-let-7a-5p	GAGAGGUAGUGACUCAUAUGACU	AGAGGUAGUGACUCAUAU	both	iso_both	5	19	10.5892
fhe-miR-190a-5p	AGAUAUGUUUGGGUUACUUGGUG	AGAUAUGUUUGGGUUACUUGGUGAUC	3p	iso_3p_extended	3	20	11.2317			fhe-miR-8-3p	CUAAUACUGUUUGGUAAAGAUGCC	UAAUACUGUUUGGUAAAGAUGCG	both	iso_both	1	22	12.5826			fhe-Novel-78-3p	AAAGUGAACACUGGUGGAUGU	AAAGUGAACACUGGUGG	3p	iso_3p_truncated	4	16	11.0219			fhe-miR-11587-3p	AUUCCGGCAGCUUAGUACAGCU	UUCCGGCAGCUUAGUACAGC	both	iso_both	2	14	11.766			fhe-miR-190a-5p	AGAUAUGUUUGGGUUACUUGGUG	AGAUAUGUUUGGGUUACUUGGUAA	3p	iso_3p_extended	1	19	10.5892
fhe-miR-31-5p	UGGCAAGAUUAUGGCGAAGCUGA	UGGCAAGAUUAUGGCGAAGCUGAG	3p	iso_3p_extended	1	20	11.2317			fhe-Novel-11-5p	AAGCUCGUAGUUGGAUCUGGGU	AAAAAGCUCGUAGUUGGAUCUGGGC	both	iso_both	3	22	12.5826			fhe-miR-71c-5p	UGAAAGACAUGGGUAAUGAGGU	UGAAAGACAUGGGUAAUGAGGUAAC	3p	iso_3p_extended	3	16	11.0219			fhe-miR-9-5p	UCUUUGGUUAUCAAGCAGUAUG	UCUUUGGUUAUCAAGCAGUAUGAUU	3p	iso_3p_extended	3	14	11.766			fhe-miR-2e-3p	GUAUCACAGUCCAAGCUUUGG	UAUCACAGUCCAAGCUUUGGUAA	both	iso_both	2	19	10.5892
fhe-miR-745b-3p	GAAAGCUGCCAAGCGAAGGGC	AAAGCUGCCAAGCGAAGGGC	5p	iso_5p_truncated	1	20	11.2317			fhe-Novel-1-3p	UUUUCGAGCGGUUUCCGAGUGG	UUUUCGAGCGGUUUCUGAGUGGU	3p	iso_3p_extended	1	22	12.5826			fhe-Novel-31-5p	UCACGGAACUGGUACCUCAAUU	GUUCACGGAACUAGUACCUCA	both	iso_both	1	16	11.0219			fhe-miR-1b-3p	UGGAAUGUUGUGAAGUAUGUAC	UGGAAUGUUGUGAAGUAUGUACAA	3p	iso_3p_extended	2	14	11.766			fhe-let-7a-5p	GAGAGGUAGUGACUCAUAUGACU	AGAGGUAGUGACUCAUAUGACUGU	both	iso_both	1	19	10.5892
fhe-miR-750-3p	ACCAGAUCUGACUCUUCCAGCUCU	CCAGAUCUGACUCUUCCA	both	iso_both	6	20	11.2317			fhe-miR-1a-3p	AUGGAAUGUGGCGAAGUAUGGU	UGGAAUGUGGCGAAGUAUGGUCUUAUU	both	iso_both	5	22	12.5826			fhe-miR-277a-3p	GUAAAUGCAUUUUCUGGCCCG	UAAAUGCAUUUUCUGGCCCGUAGGC	both	iso_both	4	16	11.0219			fhe-Novel-75-3p	UUCGGAGAUAGUUAAGGAACU	UCGGAGAUAGUUAAGGAACC	both	iso_both	1	13	10.9256			fhe-miR-281-3p	AUGUCAUGGAGUUGCUCUCUACA	UGUCAUGGAGUUGCUCUCUACAUA	both	iso_both	1	19	10.5892
fhe-Novel-11-5p	AAGCUCGUAGUUGGAUCUGGGU	AAGCUCGUAGUUGGAUCUGGGUCGC	3p	iso_3p_extended	3	20	11.2317			fhe-Novel-18-5p	CGGGCUGGCUCUCAACGGUUUGU	CGGGCUGGCUCUCAACGGUUUC	3p	iso_3p_truncated	1	22	12.5826			fhe-miR-61-3p	AUGACUAGAAAGUGCACUCACUU	UGACUAGAAAGUGCACUCACUUUU	both	iso_both	1	16	11.0219			fhe-miR-190a-5p	AGAUAUGUUUGGGUUACUUGGUG	AGAUAUGUUUGGGUUACUUGGUCC	3p	iso_3p_extended	1	13	10.9256			fhe-Novel-54-3p	AUGAGACGGUGAGUGAUGAAUU	AUGAGACGGUGACUGAUGAAUUU	3p	iso_3p_extended	1	19	10.5892
fhe-Novel-11-5p	AAGCUCGUAGUUGGAUCUGGGU	AAGCUCGUAGUUGGAUCUGGGUCGCA	3p	iso_3p_extended	4	20	11.2317			fhe-miR-1a-3p	AUGGAAUGUGGCGAAGUAUGGU	UGGAAUGUGGCGAAGUAUGGUCUAUU	both	iso_both	4	22	12.5826			fhe-miR-10-5p	AACCCUGUAGACCCGAGUUUGCA	AACCCUGUAGACCCGAG	3p	iso_3p_truncated	6	16	11.0219			fhe-miR-190a-5p	AGAUAUGUUUGGGUUACUUGGUG	AGAUAUGUUUGGGUUACUUGGUGCA	3p	iso_3p_extended	2	13	10.9256			fhe-miR-125a-5p	UCCCUGAGACCCUAGAGUUUC	UCCCUGAGACCCUAGAGUUUCCG	3p	iso_3p_extended	2	19	10.5892
fhe-Novel-31-5p	UCACGGAACUGGUACCUCAAUU	GUUCACGGAACUAGUACCUCA	both	iso_both	1	20	11.2317			fhe-miR-71a-5p	UGAAAGACGAUGGUAGUGAGAUG	UGAAAGACGAUGGUAGUGAGAUGGC	3p	iso_3p_extended	2	22	12.5826			fhe-Novel-26-5p	UUUCCGGUGGAUAAUUUUCC	Canonical	miRNA	miRNA		16	11.0219			fhe-Novel-102-3p	AAGGAUUCGGAGAUAGUUAAG	UAAGGAUUCGGAGAUAGUUA	both	iso_both	1	13	10.9256			fhe-Novel-3-5p	ACUGGACUGACUUUUCCGAGAUU	UAACUGGACUGACUUUUCCG	both	iso_both	3	19	10.5892
fhe-Novel-32-3p	CUGAAGGAACUACUGUUAAGA	ACUCUGAAGGAACUACUUUU	both	iso_both	1	20	11.2317			fhe-miR-190a-5p	AGAUAUGUUUGGGUUACUUGGUG	AGAUAUGUUUGGGUUACUUGGUGAAU	3p	iso_3p_extended	3	22	12.5826			fhe-miR-133-3p	UUGGUCCCUAUCAACCAGCUAU	Canonical	miRNA	miRNA		16	11.0219			fhe-bantam-3p	UGAGAUCGCGAUUAAAGCUGGU	UGAGAUCGCGAUUAAAGCUGGUAAU	3p	iso_3p_extended	3	13	10.9256			fhe-Novel-100-5p	AACACAGCGUAGUCGAAAUC	AACACAGCGUAGUCGAAAUCC	3p	iso_3p_extended	1	19	10.5892
fhe-Novel-4-5p	AACAUUUCUCAAGACUGGCUUU	AACAUUUCUCAAGACUGGCUUUUU	3p	iso_3p_extended	2	20	11.2317			fhe-miR-31-5p	UGGCAAGAUUAUGGCGAAGCUGA	UGGCAAGAUUAUGGCGAAGCUGUC	3p	iso_3p_extended	1	22	12.5826			fhe-miR-7a-5p	UGGAAGACUGGUGAUAUGUUGUU	UGGAAGACUGGUGAUAUGUUGUUG	3p	iso_3p_extended	1	15	10.333			fhe-Novel-78-3p	AAAGUGAACACUGGUGGAUGU	GUGAAAGUGAACACUGGUGGUUU	both	iso_both	2	13	10.9256			fhe-miR-31-5p	UGGCAAGAUUAUGGCGAAGCUGA	UUGGCAAGAUUAUGGCGAAGCU	both	iso_both	1	19	10.5892
fhe-Novel-78-3p	AAAGUGAACACUGGUGGAUGU	AAAGUGAACACUGGUGGAU	3p	iso_3p_truncated	2	20	11.2317			fhe-Novel-75-3p	UUCGGAGAUAGUUAAGGAACU	AUUCGGAGAUAGUUAAGGAAAUU	both	iso_both	2	21	12.0106			fhe-miR-71b-5p	UGAAAGACUUGAGUAGUGAG	UGAAAGACUUGAGUAGUGAGACGUC	3p	iso_3p_extended	5	15	10.333			fhe-miR-2a-3p	GUCACAGCCAGAAUUGAUGAACG	UCACAGCCAGAAUUGAUGAACGUUA	both	iso_both	2	13	10.9256			fhe-Novel-95-5p	UUUAUGUCCAUGGUGUAGUCU	Canonical	miRNA	miRNA		19	10.5892
fhe-Novel-66-3p	AGAUGUUGGCUUUAGUAUACU	Canonical	miRNA	miRNA		20	11.2317			fhe-Novel-18-5p	CGGGCUGGCUCUCAACGGUUUGU	UUCGGGCUGGCUCUCAACGGUUUU	both	iso_both	1	21	12.0106			fhe-miR-277b-3p	AAAAUGCAUCAUCUACCCGAGA	AAAAUGCAUCAUCUACCCGAGACU	3p	iso_3p_extended	2	15	10.333			fhe-Novel-38-3p	GUAAGAUCUACGGUUCUGAAU	GUAAGAUCUACAGUUCUGAU	3p	iso_3p_truncated	1	13	10.9256			fhe-Novel-42-5p	CUUCUCUCUGUAGUGGCUCC	Canonical	miRNA	miRNA		19	10.5892
fhe-let-7a-5p	GAGAGGUAGUGACUCAUAUGACU	AGAGGUAGUGACUCAUAU	both	iso_both	5	19	10.6702			fhe-Novel-3-5p	ACUGGACUGACUUUUCCGAGAUU	UUACUGGACUGACUUUUCCGU	both	iso_both	2	21	12.0106			fhe-Novel-75-3p	UUCGGAGAUAGUUAAGGAACU	GAUUCGGAGAUAGUUAAGGAUUU	both	iso_both	2	15	10.333			fhe-miR-9-5p	UCUUUGGUUAUCAAGCAGUAUG	UCUUUGGUUAUCAAGCAGUAUGACU	3p	iso_3p_extended	3	13	10.9256			fhe-miR-190a-5p	AGAUAUGUUUGGGUUACUUGGUG	AGAUAUGUUUGGGUUACUUGGUGCA	3p	iso_3p_extended	2	18	10.0319
fhe-let-7a-5p	GAGAGGUAGUGACUCAUAUGACU	AGAGGUAGUGACUCAUAUGACUGGC	both	iso_both	2	19	10.6702			fhe-Novel-11-5p	AAGCUCGUAGUUGGAUCUGGGU	AAGCUCGUAGUUGGAUCUGGGUCU	3p	iso_3p_extended	2	21	12.0106			fhe-miR-745a-5p	UCAGUUCUCAUUAGGCAUGACAUG	UCAGUUCUCAUUAGGCAUGAC	3p	iso_3p_truncated	3	15	10.333			fhe-miR-745a-3p	AUGCUGCCUUAUAAGAGCUGUG	UGCUGCCUUAUAAGAGCUGUGAC	both	iso_both	1	13	10.9256			fhe-miR-71b-5p	UGAAAGACUUGAGUAGUGAG	UGAAAGACUUGAGUAGUGAGACGCUA	3p	iso_3p_extended	6	18	10.0319
fhe-miR-125a-5p	UCCCUGAGACCCUAGAGUUUC	GUCCCUGAGACCCUAGAGUU	both	iso_both	1	19	10.6702			fhe-miR-96-5p	CUUGGCACUUUGGAAUUGUCA	CUUGGCACUUUGGAAUUGUCACG	3p	iso_3p_extended	2	21	12.0106			fhe-miR-31-5p	UGGCAAGAUUAUGGCGAAGCUGA	UGGCAAGAUUAUGGCGAAGCUGUC	3p	iso_3p_extended	1	15	10.333			fhe-miR-71b-5p	UGAAAGACUUGAGUAGUGAG	UGAAAGACUUGAGUAGUGAGACUU	3p	iso_3p_extended	4	13	10.9256			fhe-miR-9-5p	UCUUUGGUUAUCAAGCAGUAUG	UCUUUGGUUAUCAAGCAGUAUGAC	3p	iso_3p_extended	2	18	10.0319
fhe-miR-190a-5p	AGAUAUGUUUGGGUUACUUGGUG	AGAUAUGUUUGGGUUACUUGGUAUU	3p	iso_3p_extended	2	19	10.6702			fhe-miR-1b-3p	UGGAAUGUUGUGAAGUAUGUAC	UGGAAUGUUGUGAAGUAUGUACACU	3p	iso_3p_extended	3	21	12.0106			fhe-miR-1a-3p	AUGGAAUGUGGCGAAGUAUGGU	UGGAAUGUGGCGAAGUAUGGUCAG	both	iso_both	2	15	10.333			fhe-Novel-11-5p	AAGCUCGUAGUUGGAUCUGGGU	AAGCUCGUAGUUGGAUCUGGGUCGCAU	3p	iso_3p_extended	5	13	10.9256			fhe-Novel-47-5p	UCCCCGUAAUCGAACUGUUG	CUUUCCCCGUAAUCAAACUGU	both	iso_both	1	18	10.0319
fhe-miR-190b-5p	UGAUAUGUAUGGUUUUCGGUUG	UGAUAUGUAUGGUUUUC	3p	iso_3p_truncated	5	19	10.6702			fhe-miR-71a-5p	UGAAAGACGAUGGUAGUGAGAUG	UGAAAGACGAUGGUAGUGAGAUGUUA	3p	iso_3p_extended	3	21	12.0106			fhe-miR-36a-3p	GUCACCGGGUAGACAUUCAUUCAC	UCACCGGGUAGACAUUCAUUCAUUC	both	iso_both	1	15	10.333			fhe-let-7b-5p	GGAGGUAGUUCGUUGUGUGGU	GAGGUAGUUCGUUGUGUGGUUUU	both	iso_both	2	13	10.9256			fhe-miR-277b-3p	AAAAUGCAUCAUCUACCCGAGA	AAAUGCAUCAUCUACCCGAGA	5p	iso_5p_truncated	1	18	10.0319
fhe-miR-1a-3p	AUGGAAUGUGGCGAAGUAUGGU	UGGAAUGUGGCGAAGUAUGGUCUAUU	both	iso_both	4	19	10.6702			fhe-Novel-79-3p	CAUCGUGGGAUUAGCUUAAU	AUCAUCGUGGGAUUAGCUUAU	both	iso_both	1	21	12.0106			fhe-miR-3479b-5p	GAUUGCACUACUCAUAGCCUUC	GAUUGCACUACUCAUAGCCUUCU	3p	iso_3p_extended	1	15	10.333			fhe-Novel-47-5p	UCCCCGUAAUCGAACUGUUG	UUUCCCCGUAAUCAAACUGUU	both	iso_both	1	13	10.9256			fhe-Novel-54-3p	AUGAGACGGUGAGUGAUGAAUU	AUGAGACGGUGAGUGAUGAAU	3p	iso_3p_truncated	1	18	10.0319
fhe-miR-1a-3p	AUGGAAUGUGGCGAAGUAUGGU	UGGAAUGUGGCGAAGUAUGGUCGU	both	iso_both	2	19	10.6702			fhe-miR-125a-5p	UCCCUGAGACCCUAGAGUUUC	UCCCUGAGACCCUAGAGUUUCCUUU	3p	iso_3p_extended	4	21	12.0106			fhe-miR-11586-3p	UGUAAGACGAUCGUAGUUGACG	GUAAGACGAUCGUAGUUGACA	both	iso_both	1	15	10.333			fhe-miR-190a-5p	AGAUAUGUUUGGGUUACUUGGUG	AGAUAUGUUUGGGUUACUUGGUGUAU	3p	iso_3p_extended	3	13	10.9256			fhe-Novel-69-3p	GUGGAUGAUGCACACCAAAAACC	GUGGAUGAUGCACACCAAAAACCACU	3p	iso_3p_extended	3	18	10.0319
fhe-miR-1b-3p	UGGAAUGUUGUGAAGUAUGUAC	UGGAAUGUUGUGAAGUAUGUACAGGC	3p	iso_3p_extended	4	19	10.6702			fhe-miR-71c-5p	UGAAAGACAUGGGUAAUGAGGU	UGAAAGACAUGGGUAAUGAGGUAUC	3p	iso_3p_extended	3	21	12.0106			fhe-Novel-103-5p	UGACCGUACCACUGAGUGACCC	UGACCGUACCACUGAGUGACCCU	3p	iso_3p_extended	1	15	10.333			fhe-Novel-3-5p	ACUGGACUGACUUUUCCGAGAUU	ACUGGACUGACUUUUCCGAGA	3p	iso_3p_truncated	2	13	10.9256			fhe-miR-71a-5p	UGAAAGACGAUGGUAGUGAGAUG	UGAAAGACGAUGGUAGUGAGAUGAC	3p	iso_3p_extended	2	18	10.0319
fhe-miR-219-5p	UGAUUGUCCAUUCGCAUUUCUUG	UGAUUGUCCAUUCGCAUUU	3p	iso_3p_truncated	4	19	10.6702			fhe-Novel-10-3p	ACCGGUCUUGAGAAGGGUUACU	Canonical	miRNA	miRNA		21	12.0106			fhe-miR-71a-5p	UGAAAGACGAUGGUAGUGAGAUG	UGAAAGACGAUGGUAGUGAGAUUUC	3p	iso_3p_extended	2	15	10.333			fhe-miR-2e-5p	UACCAACUUAGACUGCGUUAU	UACCAACUUAGACUGCGUUA	3p	iso_3p_truncated	1	13	10.9256			fhe-miR-96-5p	CUUGGCACUUUGGAAUUGUCA	UUGGCACUUUGGAAUUGUC	both	iso_both	2	18	10.0319
fhe-miR-2a-3p	GUCACAGCCAGAAUUGAUGAACG	UCACAGCCAGAAUUGAUGAACGUUA	both	iso_both	2	19	10.6702			fhe-Novel-2-3p	AUUACAGUCCGGACGUGGUUU	GAUUACAGUCUGGACGUGGUUUU	both	iso_both	2	20	11.4387			fhe-miR-190a-5p	AGAUAUGUUUGGGUUACUUGGUG	AGAUAUGUUUGGGUUACUUGGUGUUG	3p	iso_3p_extended	3	15	10.333			fhe-Novel-32-3p	CUGAAGGAACUACUGUUAAGA	UGAAGGAACUUCUGUUACGA	5p	iso_5p_truncated	1	13	10.9256			fhe-Novel-3-5p	ACUGGACUGACUUUUCCGAGAUU	UAACUGGACUGACUUUUCCGG	both	iso_both	2	18	10.0319
fhe-miR-36a-3p	GUCACCGGGUAGACAUUCAUUCAC	UGGUCACCGGGUAGACAUUCAU	both	iso_both	2	19	10.6702			fhe-miR-1b-3p	UGGAAUGUUGUGAAGUAUGUAC	UGGAAUGUUGUGAAGUAUGUACUGA	3p	iso_3p_extended	3	20	11.4387			fhe-miR-8-3p	CUAAUACUGUUUGGUAAAGAUGCC	UAAUACUGUUUGGUAAAGAUGCG	both	iso_both	1	15	10.333			fhe-Novel-3-5p	ACUGGACUGACUUUUCCGAGAUU	ACUGGACUGACUUUUCCG	3p	iso_3p_truncated	5	13	10.9256			fhe-Novel-75-3p	UUCGGAGAUAGUUAAGGAACU	GAUUCGGAGAUAGUUAAGGA	both	iso_both	1	18	10.0319
fhe-miR-96-5p	CUUGGCACUUUGGAAUUGUCA	CUUGGCACUUUGGAAUUGUCACUC	3p	iso_3p_extended	3	19	10.6702			fhe-miR-190b-5p	UGAUAUGUAUGGUUUUCGGUUG	UGAUAUGUAUGGUUUUCGGUUGUAU	3p	iso_3p_extended	3	20	11.4387			fhe-miR-7b-5p	UGGAAGACUUGUGAUUAAGUUGUU	UGGAAGACUUGUGAUUAAGUUGC	3p	iso_3p_truncated	1	15	10.333			fhe-Novel-11-5p	AAGCUCGUAGUUGGAUCUGGGU	AGCUCGUAGUUGGAUCUGGGU	5p	iso_5p_truncated	1	13	10.9256			fhe-miR-71b-5p	UGAAAGACUUGAGUAGUGAG	GAAAGACUUGAGUAGUGAGACG	both	iso_both	2	18	10.0319
fhe-Novel-75-3p	UUCGGAGAUAGUUAAGGAACU	AUUCGGAGAUAGUUAAGGAAAUU	both	iso_both	2	19	10.6702			fhe-miR-7b-5p	UGGAAGACUUGUGAUUAAGUUGUU	UGGAAGACUUGUGAUUAAG	3p	iso_3p_truncated	5	20	11.4387			fhe-miR-1b-3p	UGGAAUGUUGUGAAGUAUGUAC	UGGAAUGUUGUGAAGUAUGUACUUUA	3p	iso_3p_extended	4	15	10.333			fhe-miR-7a-5p	UGGAAGACUGGUGAUAUGUUGUU	UGGAAGACUGGUGAUAUGUUGUUA	3p	iso_3p_extended	1	13	10.9256			fhe-Novel-3-5p	ACUGGACUGACUUUUCCGAGAUU	ACUGGACUGACUUUUCCGA	3p	iso_3p_truncated	4	18	10.0319
fhe-Novel-78-3p	AAAGUGAACACUGGUGGAUGU	GAAAGUGAACACUGGUGGAU	both	iso_both	1	19	10.6702			fhe-miR-31-5p	UGGCAAGAUUAUGGCGAAGCUGA	UGGCAAGAUUAUGGCGAAGCUGAUUUU	3p	iso_3p_extended	4	20	11.4387			fhe-Novel-78-3p	AAAGUGAACACUGGUGGAUGU	UGAAAGUGAACACUGGUGGA	both	iso_both	1	15	10.333			fhe-miR-190a-5p	AGAUAUGUUUGGGUUACUUGGUG	AGAUAUGUUUGGGUUACUUGGUGGC	3p	iso_3p_extended	2	13	10.9256			fhe-Novel-30-3p	UUUGGGACUAUUUUAACAAU	UUUUGGGACUAUUUUAACAAU	5p	iso_5p_extended	1	18	10.0319
fhe-novel-62-3p	CUUUCCACUGUGGGCGCAAU	Canonical	miRNA	miRNA		19	10.6702			fhe-miR-71b-5p	UGAAAGACUUGAGUAGUGAG	UGAAAGACUUGAGUAGUGAGACGUUUU	3p	iso_3p_extended	7	20	11.4387			fhe-miR-10-5p	AACCCUGUAGACCCGAGUUUGCA	AACCCUGUAGACCCGAGUUUGCUUUU	3p	iso_3p_extended	3	14	9.64414			fhe-miR-71b-5p	UGAAAGACUUGAGUAGUGAG	UGAAAGACUUGAGUAGUGAGACCU	3p	iso_3p_extended	4	13	10.9256			fhe-miR-11586-3p	UGUAAGACGAUCGUAGUUGACG	GUAAGACGAUCGUAGUUGACG	5p	iso_5p_truncated	1	18	10.0319
fhe-miR-1175-3p	UGAGAUUCAACUACUUCAGCUG	UGAGAUUCAACUACUUCAGCUGUC	3p	iso_3p_extended	2	18	10.1086			fhe-miR-1a-3p	AUGGAAUGUGGCGAAGUAUGGU	UGGAAUGUGGCGAAGUAUGGUCAG	both	iso_both	2	20	11.4387			fhe-miR-2a-3p	GUCACAGCCAGAAUUGAUGAACG	UCACAGCCAGAAUUGAUGAACGCC	both	iso_both	1	14	9.64414			fhe-Novel-3-5p	ACUGGACUGACUUUUCCGAGAUU	ACUGGACUGACUUUUCCGAGAU	3p	iso_3p_truncated	1	13	10.9256			fhe-miR-1a-3p	AUGGAAUGUGGCGAAGUAUGGU	UGGAAUGUGGCGAAGUAUGGUCUUUA	both	iso_both	4	18	10.0319
fhe-miR-307-3p	AUCACAACCUACUUGAUUGAGGGG	UCACAACCUACUUGAUUGAGGGA	both	iso_both	1	18	10.1086			fhe-miR-31-5p	UGGCAAGAUUAUGGCGAAGCUGA	UUGGCAAGAUUAUGGCGAAG	both	iso_both	3	20	11.4387			fhe-bantam-3p	UGAGAUCGCGAUUAAAGCUGGU	UGAGAUCGCGAUUAAAGCUGGUAC	3p	iso_3p_extended	2	14	9.64414			fhe-Novel-3-5p	ACUGGACUGACUUUUCCGAGAUU	UAACUGGACUGACUUUUCCG	both	iso_both	3	13	10.9256			fhe-let-7b-5p	GGAGGUAGUUCGUUGUGUGGU	GGGAGGUAGUUCGUUGUGUGGUAA	both	iso_both	3	18	10.0319
fhe-miR-61-3p	AUGACUAGAAAGUGCACUCACUU	AUGACUAGAAAGUGCACUCACU	3p	iso_3p_truncated	1	18	10.1086			fhe-miR-31-5p	UGGCAAGAUUAUGGCGAAGCUGA	UGGCAAGAUUAUGGCGAAGCUGAAG	3p	iso_3p_extended	2	20	11.4387			fhe-miR-1b-3p	UGGAAUGUUGUGAAGUAUGUAC	UGGAAUGUUGUGAAGUAUGUACCUU	3p	iso_3p_extended	3	14	9.64414			fhe-Novel-64-5p	UCCCCGAUCAAAGAUGCAAGC	Canonical	miRNA	miRNA		13	10.9256			fhe-Novel-39-5p	UUGUCAAAGACUUCUGGAAGA	UGUCAAAGACUUCUGGAAGA	5p	iso_5p_truncated	1	18	10.0319
fhe-miR-7a-5p	UGGAAGACUGGUGAUAUGUUGUU	UGGAAGACUGGUGAUAUGUUGUUCA	3p	iso_3p_extended	2	18	10.1086			fhe-miR-125a-5p	UCCCUGAGACCCUAGAGUUUC	UCCCUGAGACCCUAGAGUUUCCUU	3p	iso_3p_extended	3	20	11.4387			fhe-miR-96-5p	CUUGGCACUUUGGAAUUGUCA	CUUGGCACUUUGGAAUUGUCACUC	3p	iso_3p_extended	3	14	9.64414			fhe-Novel-59-5p	CAUUCGUAGGGACUCUGUAGUU	Canonical	miRNA	miRNA		13	10.9256			fhe-miR-2d-3p	GUAUCACAGUCCUGCUUAGGUG	UAUCACAGUCCUGCUUAGGUGAC	both	iso_both	1	18	10.0319
fhe-miR-7b-5p	UGGAAGACUUGUGAUUAAGUUGUU	UGGAAGACUUGUGAUUAAGUUGC	3p	iso_3p_truncated	1	18	10.1086			fhe-Novel-11-5p	AAGCUCGUAGUUGGAUCUGGGU	AAAAAGCUCGUAGUUGGAUCUGGG	both	iso_both	2	20	11.4387			fhe-miR-31-5p	UGGCAAGAUUAUGGCGAAGCUGA	UGGCAAGAUUAUGGCGAAGCUGGU	3p	iso_3p_extended	1	14	9.64414			fhe-Novel-18-5p	CGGGCUGGCUCUCAACGGUUUGU	CGGGCUGGCUCUCAACGGUUAUUU	3p	iso_3p_extended	1	12	10.0851			fhe-Novel-18-5p	CGGGCUGGCUCUCAACGGUUUGU	AUCCGGGCUGGCUCUCAACGUUUUU	both	iso_both	2	18	10.0319
fhe-Novel-103-5p	UGACCGUACCACUGAGUGACCC	UGACCGUACCACUGAGUGACCCUUU	3p	iso_3p_extended	3	18	10.1086			fhe-miR-71c-5p	UGAAAGACAUGGGUAAUGAGGU	UGAAAGACAUGGGUAAUGAGGUAGU	3p	iso_3p_extended	3	20	11.4387			fhe-miR-9-5p	UCUUUGGUUAUCAAGCAGUAUG	UCUUUGGUUAUCAAGCAGUAUGACA	3p	iso_3p_extended	3	14	9.64414			fhe-miR-750-3p	ACCAGAUCUGACUCUUCCAGCUCU	CCAGAUCUGACUCUUCCAGCUCUUA	both	iso_both	1	12	10.0851			fhe-miR-1175-3p	UGAGAUUCAACUACUUCAGCUG	GUGAGAUUCAACUACUUCAGCUGU	both	iso_both	2	17	9.47455
fhe-pUbNovel-1-5p	UAGUCACUGGGCUACGAACACG	UAGUCACUGGGCUACGAACACGC	3p	iso_3p_extended	1	18	10.1086			fhe-miR-1a-3p	AUGGAAUGUGGCGAAGUAUGGU	UGGAAUGUGGCGAAGUAUGGUCAAC	both	iso_both	3	20	11.4387			fhe-miR-71b-5p	UGAAAGACUUGAGUAGUGAG	UGAAAGACUUGAGUAGUGU	3p	iso_3p_truncated	1	14	9.64414			fhe-let-7b-5p	GGAGGUAGUUCGUUGUGUGGU	GGGAGGUAGUUCGUUGUG	both	iso_both	3	12	10.0851			fhe-miR-1a-3p	AUGGAAUGUGGCGAAGUAUGGU	UGGAAUGUGGCGAAGUAUGGUCAUUC	both	iso_both	4	17	9.47455
fhe-Novel-26-5p	UUUCCGGUGGAUAAUUUUCC	Canonical	miRNA	miRNA		18	10.1086			fhe-miR-1992-3p	UCAGCAGUUGCACCAUUGACG	UCAGCAGUUGCACCAUUGAC	3p	iso_3p_truncated	1	20	11.4387			fhe-miR-1a-3p	AUGGAAUGUGGCGAAGUAUGGU	UGGAAUGUGGCGAAGUAUGGUCUAUU	both	iso_both	4	14	9.64414			fhe-Novel-64-5p	UCCCCGAUCAAAGAUGCAAGC	UUUUCCCCGAUCAAAGAUGC	both	iso_both	1	12	10.0851			fhe-miR-2e-3p	GUAUCACAGUCCAAGCUUUGG	UAUCACAGUCCAAGCUUUGGUAAG	both	iso_both	3	17	9.47455
fhe-bantam-3p	UGAGAUCGCGAUUAAAGCUGGU	UGAGAUCGCGAUUAAAGCUGGUGU	3p	iso_3p_extended	2	17	9.54698			fhe-miR-7b-5p	UGGAAGACUUGUGAUUAAGUUGUU	UGGAAGACUUGUGAUUAAGUUGC	3p	iso_3p_truncated	1	20	11.4387			fhe-miR-277a-3p	GUAAAUGCAUUUUCUGGCCCG	UAAAUGCAUUUUCUGGCCCGUAUUU	both	iso_both	4	14	9.64414			fhe-miR-71a-5p	UGAAAGACGAUGGUAGUGAGAUG	UGAAAGACGAUGGUAGUGAGAUGGU	3p	iso_3p_extended	2	12	10.0851			fhe-miR-9-5p	UCUUUGGUUAUCAAGCAGUAUG	UCUUUGGUUAUCAAGCAGUAUGACU	3p	iso_3p_extended	3	17	9.47455
fhe-bantam-3p	UGAGAUCGCGAUUAAAGCUGGU	UGAGAUCGCGAUUAAAGCUGGUGCC	3p	iso_3p_extended	3	17	9.54698			fhe-miR-71b-5p	UGAAAGACUUGAGUAGUGAG	UGAAAGACUUGAGUAGUGU	3p	iso_3p_truncated	1	20	11.4387			fhe-miR-307-3p	AUCACAACCUACUUGAUUGAGGGG	UCACAACCUACUUGAUUG	both	iso_both	6	14	9.64414			fhe-miR-190a-5p	AGAUAUGUUUGGGUUACUUGGUG	AGAUAUGUUUGGGUUACUUGGUGGCU	3p	iso_3p_extended	3	12	10.0851			fhe-Novel-64-5p	UCCCCGAUCAAAGAUGCAAGC	CCCCGAUCAAAGAUGCAAGCUUUU	both	iso_both	3	17	9.47455
fhe-let-7a-5p	GAGAGGUAGUGACUCAUAUGACU	AGAGGUAGUGACUCAUA	both	iso_both	6	17	9.54698			fhe-miR-745a-5p	UCAGUUCUCAUUAGGCAUGACAUG	UCAGUUCUCAUUAGGCAUGACAU	3p	iso_3p_truncated	1	20	11.4387			fhe-miR-31-5p	UGGCAAGAUUAUGGCGAAGCUGA	UGGCAAGAUUAUGGCGAAGCUGAUUUU	3p	iso_3p_extended	4	14	9.64414			fhe-bantam-3p	UGAGAUCGCGAUUAAAGCUGGU	UGAGAUCGCGAUUAAAGCUGGUGA	3p	iso_3p_extended	2	12	10.0851			fhe-miR-87-3p	GGUGAGCAAAGUUUCAGGUGUGA	GUGAGCAAAGUUUCAGGU	both	iso_both	5	17	9.47455
fhe-miR-10-5p	AACCCUGUAGACCCGAGUUUGCA	AACCCUGUAGACCCGAGUUUGCUUU	3p	iso_3p_extended	2	17	9.54698			fhe-miR-2335-3p	GAUAAUGAUGAAUUCCUAACUGAAU	Canonical	miRNA	miRNA		20	11.4387			fhe-let-7a-5p	GAGAGGUAGUGACUCAUAUGACU	AGAGGUAGUGACUCAUAUGACUUUUU	both	iso_both	3	14	9.64414			fhe-Novel-11-5p	AAGCUCGUAGUUGGAUCUGGGU	AAGCUCGUAGUUGGAUCUGGGUA	3p	iso_3p_extended	1	12	10.0851			fhe-miR-31-5p	UGGCAAGAUUAUGGCGAAGCUGA	UGGCAAGAUUAUGGCGAAGCUGAC	3p	iso_3p_extended	1	17	9.47455
fhe-miR-124-3p	UUAAGGCACGCGGUGAAUGUCA	UAAGGCACGCGGUGAAUGUCAGGC	both	iso_both	2	17	9.54698			fhe-miR-190a-5p	AGAUAUGUUUGGGUUACUUGGUG	AGAUAUGUUUGGGUUACUUGGUGAA	3p	iso_3p_extended	2	19	10.8668			fhe-miR-1175-3p	UGAGAUUCAACUACUUCAGCUG	UGAGAUUCAACUACUUCAGCUGUC	3p	iso_3p_extended	2	14	9.64414			fhe-Novel-75-3p	UUCGGAGAUAGUUAAGGAACU	GAUUCGGAGAUAGUUAAGGA	both	iso_both	1	12	10.0851			fhe-Novel-28-5p	UUUUGUCAGUUCCAUGUGCUUU	UUUUGUCAGUUCCAUGUGCUUCU	3p	iso_3p_extended	1	17	9.47455
fhe-miR-125a-5p	UCCCUGAGACCCUAGAGUUUC	UGUCCCUGAGACCCUAGAGUUUU	both	iso_both	2	17	9.54698			fhe-miR-71a-5p	UGAAAGACGAUGGUAGUGAGAUG	UGAAAGACGAUGGUAGUGAGAUGGCU	3p	iso_3p_extended	3	19	10.8668			fhe-miR-190a-5p	AGAUAUGUUUGGGUUACUUGGUG	AGAUAUGUUUGGGUUACUUGGUGGC	3p	iso_3p_extended	2	14	9.64414			fhe-Novel-38-3p	GUAAGAUCUACGGUUCUGAAU	AGUAAGAUCUACAGUUCUGA	both	iso_both	1	12	10.0851			fhe-miR-219-5p	UGAUUGUCCAUUCGCAUUUCUUG	UGAUUGUCCAUUCGCAUU	3p	iso_3p_truncated	5	17	9.47455
fhe-miR-125a-5p	UCCCUGAGACCCUAGAGUUUC	UCCCUGAGACCCUAGAGUUUCCC	3p	iso_3p_extended	2	17	9.54698			fhe-miR-190b-5p	UGAUAUGUAUGGUUUUCGGUUG	UGAUAUGUAUGGUUUUCGGUUGUUC	3p	iso_3p_extended	3	19	10.8668			fhe-miR-1b-3p	UGGAAUGUUGUGAAGUAUGUAC	UGGAAUGUUGUGAAGUAUGUACGGCU	3p	iso_3p_extended	4	14	9.64414			fhe-Novel-78-3p	AAAGUGAACACUGGUGGAUGU	UGAAAGUGAACACUGGUGGAUUC	both	iso_both	2	12	10.0851			fhe-Novel-54-3p	AUGAGACGGUGAGUGAUGAAUU	AUGAGACGGUGACUGAUGAAU	3p	iso_3p_truncated	1	17	9.47455
fhe-miR-125b-5p	CCCCUGAGACUGAUAAUUGCUC	CCCCUGAGACUGAUAAUUGCUCUUC	3p	iso_3p_extended	3	17	9.54698			fhe-Novel-11-5p	AAGCUCGUAGUUGGAUCUGGGU	AAGCUCGUAGUUGGAUCUGGGUCGCAUU	3p	iso_3p_extended	6	19	10.8668			fhe-miR-2162-3p	GUAUUAUGCAACAUUUCACUCU	Canonical	miRNA	miRNA		14	9.64414			fhe-miR-71c-5p	UGAAAGACAUGGGUAAUGAGGU	UGAAAGACAUGGGUAAUGAGGUGU	3p	iso_3p_extended	2	12	10.0851			fhe-miR-745a-3p	AUGCUGCCUUAUAAGAGCUGUG	UGCUGCCUUAUAAGAGCUGUGAC	both	iso_both	1	17	9.47455
fhe-miR-190a-5p	AGAUAUGUUUGGGUUACUUGGUG	AGAUAUGUUUGGGUUACUUGGUUUC	3p	iso_3p_extended	2	17	9.54698			fhe-miR-36a-3p	GUCACCGGGUAGACAUUCAUUCAC	UGGUCACCGGGUAGACAUUCAU	both	iso_both	2	19	10.8668			fhe-bantam-3p	UGAGAUCGCGAUUAAAGCUGGU	UGAGAUCGCGAUUAAAGCUGGUAAU	3p	iso_3p_extended	3	13	8.95528			fhe-miR-71a-5p	UGAAAGACGAUGGUAGUGAGAUG	UGAAAGACGAUGGUAGUGAGAUCC	3p	iso_3p_extended	1	12	10.0851			fhe-Novel-18-5p	CGGGCUGGCUCUCAACGGUUUGU	CGGGCUGGCUCUCAACGGUUUUCU	3p	iso_3p_extended	1	17	9.47455
fhe-miR-190b-5p	UGAUAUGUAUGGUUUUCGGUUG	UGAUAUGUAUGGUUUUCG	3p	iso_3p_truncated	4	17	9.54698			fhe-miR-7a-5p	UGGAAGACUGGUGAUAUGUUGUU	UGGAAGACUGGUGAUAUGUUGUUG	3p	iso_3p_extended	1	19	10.8668			fhe-miR-71a-5p	UGAAAGACGAUGGUAGUGAGAUG	UGAAAGACGAUGGUAGUGAGAUGCC	3p	iso_3p_extended	2	13	8.95528			fhe-miR-71b-5p	UGAAAGACUUGAGUAGUGAG	UGAAAGACUUGAGUAGUGAGACGCAAU	3p	iso_3p_extended	7	12	10.0851			fhe-let-7b-5p	GGAGGUAGUUCGUUGUGUGGU	GGGAGGUAGUUCGUUGUGUGGUG	both	iso_both	2	17	9.47455
fhe-miR-1b-3p	UGGAAUGUUGUGAAGUAUGUAC	UGGAAUGUUGUGAAGUAUGUACCC	3p	iso_3p_extended	2	17	9.54698			fhe-miR-71a-5p	UGAAAGACGAUGGUAGUGAGAUG	UGAAAGACGAUGGUAGUGAGAUGUAAU	3p	iso_3p_extended	4	19	10.8668			fhe-miR-7a-5p	UGGAAGACUGGUGAUAUGUUGUU	UGGAAGACUGGUGAUAUGUUGUUUUU	3p	iso_3p_extended	3	13	8.95528			fhe-miR-3479b-5p	GAUUGCACUACUCAUAGCCUUC	AUUGCACUACUCAUAGCCUUC	5p	iso_5p_truncated	1	12	10.0851			fhe-Novel-75-3p	UUCGGAGAUAGUUAAGGAACU	GAUUCGGAGAUAGUUAAGGAUU	both	iso_both	1	17	9.47455
fhe-miR-1b-3p	UGGAAUGUUGUGAAGUAUGUAC	UGGAAUGUUGUGAAGUAUGUACUUG	3p	iso_3p_extended	3	17	9.54698			fhe-miR-36b-3p	ACCACCGGGUAGACAUUCAUC	CCACCGGGUAGACAUUCAU	both	iso_both	2	19	10.8668			fhe-Novel-78-3p	AAAGUGAACACUGGUGGAUGU	GAAAGUGAACACUGGUGGAU	both	iso_both	1	13	8.95528			fhe-Novel-2-3p	AUUACAGUCCGGACGUGGUUU	GGAUUACAGUCUGGACGUGGUUU	5p	iso_5p_extended	2	12	10.0851			fhe-pUbNovel-3-5p	UCAGCACCGGCCGAAACGACA	UCAGCACCGGCCGAAACGACACU	3p	iso_3p_extended	2	17	9.47455
fhe-miR-1b-3p	UGGAAUGUUGUGAAGUAUGUAC	UGGAAUGUUGUGAAGUAUGUACUGAUA	3p	iso_3p_extended	5	17	9.54698			fhe-miR-277a-3p	GUAAAUGCAUUUUCUGGCCCG	UAAAUGCAUUUUCUGGCCCGUAGGCU	both	iso_both	5	19	10.8668			fhe-miR-36a-3p	GUCACCGGGUAGACAUUCAUUCAC	UGGUCACCGGGUAGACAUUCAUC	both	iso_both	1	13	8.95528			fhe-Novel-18-5p	CGGGCUGGCUCUCAACGGUUUGU	CCGGGCUGGCUCUCAACGGUUUUU	5p	iso_5p_extended	1	12	10.0851			fhe-Novel-32-3p	CUGAAGGAACUACUGUUAAGA	UGAAGGAACUUCUGUUACGA	5p	iso_5p_truncated	1	17	9.47455
fhe-miR-277a-3p	GUAAAUGCAUUUUCUGGCCCG	UAAAUGCAUUUUCUGGCCCGUAUC	both	iso_both	3	17	9.54698			fhe-Novel-3-5p	ACUGGACUGACUUUUCCGAGAUU	ACUGGACUGACUUUUCCGAGU	3p	iso_3p_truncated	2	19	10.8668			fhe-Novel-75-3p	UUCGGAGAUAGUUAAGGAACU	AUUCGGAGAUAGUUAAGGAACU	5p	iso_5p_extended	1	13	8.95528			fhe-miR-125a-5p	UCCCUGAGACCCUAGAGUUUC	GUCCCUGAGACCCUAGAGUUUCC	both	iso_both	2	12	10.0851			fhe-Novel-3-5p	ACUGGACUGACUUUUCCGAGAUU	UUUACUGGACUGACUUUUCCC	both	iso_both	2	17	9.47455
fhe-miR-277a-3p	GUAAAUGCAUUUUCUGGCCCG	UAAAUGCAUUUUCUGGCCCGUACU	both	iso_both	3	17	9.54698			fhe-Novel-11-5p	AAGCUCGUAGUUGGAUCUGGGU	AAGCUCGUAGUUGGAUCUG	3p	iso_3p_truncated	3	19	10.8668			fhe-miR-36b-3p	ACCACCGGGUAGACAUUCAUC	CCACCGGGUAGACAUUCAUCCG	both	iso_both	1	13	8.95528			fhe-miR-71a-5p	UGAAAGACGAUGGUAGUGAGAUG	UGAAAGACGAUGGUAGUGAGAUGAC	3p	iso_3p_extended	2	12	10.0851			fhe-miR-12-5p	UGAGUAUUUCAUCAAGUAGUGA	UGAGUAUUUCAUCAAGUAGU	3p	iso_3p_truncated	2	17	9.47455
fhe-miR-277b-3p	AAAAUGCAUCAUCUACCCGAGA	AAAAUGCAUCAUCUACCCGAGAACU	3p	iso_3p_extended	3	17	9.54698			fhe-miR-281-3p	AUGUCAUGGAGUUGCUCUCUACA	UGUCAUGGAGUUGCUCUCUACAUC	both	iso_both	1	19	10.8668			fhe-Novel-38-3p	GUAAGAUCUACGGUUCUGAAU	GUAAGAUCUACAGUUCUGAU	3p	iso_3p_truncated	1	13	8.95528			fhe-miR-71a-5p	UGAAAGACGAUGGUAGUGAGAUG	UGAAAGACGAUGGUAGUGAGAUAC	3p	iso_3p_extended	1	12	10.0851			fhe-miR-2a-3p	GUCACAGCCAGAAUUGAUGAACG	UCACAGCCAGAAUUGAUGAACGCC	both	iso_both	1	17	9.47455
fhe-miR-2e-3p	GUAUCACAGUCCAAGCUUUGG	UAUCACAGUCCAAGCUU	both	iso_both	4	17	9.54698			fhe-miR-307-3p	AUCACAACCUACUUGAUUGAGGGG	UCACAACCUACUUGAUUGAGGGA	both	iso_both	1	19	10.8668			fhe-miR-1b-3p	UGGAAUGUUGUGAAGUAUGUAC	UGGAAUGUUGUGAAGUAUGUACUAU	3p	iso_3p_extended	3	13	8.95528			fhe-Novel-48-5p	GUGGCCUCGUAGCUCAGCUGGUAG	GUGGCCUCGUAGCUCAGCUGGUU	3p	iso_3p_truncated	1	12	10.0851			fhe-miR-1b-3p	UGGAAUGUUGUGAAGUAUGUAC	UGGAAUGUUGUGAAGUAUGUACGUC	3p	iso_3p_extended	3	17	9.47455
fhe-miR-71a-5p	UGAAAGACGAUGGUAGUGAGAUG	UGAAAGACGAUGGUAGUGAGAUGGGC	3p	iso_3p_extended	3	17	9.54698			fhe-miR-190a-5p	AGAUAUGUUUGGGUUACUUGGUG	GAUAUGUUUGGGUUACUUGGUG	5p	iso_5p_truncated	1	19	10.8668			fhe-miR-125b-5p	CCCCUGAGACUGAUAAUUGCUC	CCCCUGAGACUGAUAAUUGCUCUUA	3p	iso_3p_extended	3	13	8.95528			fhe-miR-71b-5p	UGAAAGACUUGAGUAGUGAG	UGAAAGACUUGAGUAGUGAGACAU	3p	iso_3p_extended	4	12	10.0851			fhe-miR-190a-5p	AGAUAUGUUUGGGUUACUUGGUG	AGAUAUGUUUGGGUUACUUGGUAC	3p	iso_3p_extended	1	17	9.47455
fhe-miR-71c-5p	UGAAAGACAUGGGUAAUGAGGU	UGAAAGACAUGGGUAAUGAGGUAG	3p	iso_3p_extended	2	17	9.54698			fhe-miR-124-3p	UUAAGGCACGCGGUGAAUGUCA	UAAGGCACGCGGUGAAUGUCAGGC	both	iso_both	2	19	10.8668			fhe-miR-71c-5p	UGAAAGACAUGGGUAAUGAGGU	UGAAAGACAUGGGUAAUGAGGUAAA	3p	iso_3p_extended	3	13	8.95528			fhe-miR-493-5p	AUUACAUGGUAGGCUAUCAGU	Canonical	miRNA	miRNA		12	10.0851			fhe-Novel-78-3p	AAAGUGAACACUGGUGGAUGU	UGAAAGUGAACACUGGUGGAUUUC	both	iso_both	3	17	9.47455
fhe-miR-7a-5p	UGGAAGACUGGUGAUAUGUUGUU	UGGAAGACUGGUGAUAUGUUGUUUUU	3p	iso_3p_extended	3	17	9.54698			fhe-Novel-103-5p	UGACCGUACCACUGAGUGACCC	Canonical	miRNA	miRNA		19	10.8668			fhe-Novel-48-5p	GUGGCCUCGUAGCUCAGCUGGUAG	GUGGCCUCGUAGCUCAGCU	3p	iso_3p_truncated	5	13	8.95528			fhe-Novel-95-5p	UUUAUGUCCAUGGUGUAGUCU	Canonical	miRNA	miRNA		12	10.0851			fhe-miR-36a-3p	GUCACCGGGUAGACAUUCAUUCAC	UCACCGGGUAGACAUUCAUUCAA	both	iso_both	1	17	9.47455
fhe-miR-9-5p	UCUUUGGUUAUCAAGCAGUAUG	UCUUUGGUUAUCAAGCAGUAUGACA	3p	iso_3p_extended	3	17	9.54698			fhe-miR-1989-5p	UCAGCUGUGUUCAUGUCUUCGA	Canonical	miRNA	miRNA		19	10.8668			fhe-Novel-75-3p	UUCGGAGAUAGUUAAGGAACU	GAUUCGGAGAUAGUUAAGGA	both	iso_both	1	13	8.95528			fhe-miR-7b-5p	UGGAAGACUUGUGAUUAAGUUGUU	Canonical	miRNA	miRNA		12	10.0851			fhe-Novel-3-5p	ACUGGACUGACUUUUCCGAGAUU	Canonical	miRNA	miRNA		17	9.47455
fhe-Novel-103-5p	UGACCGUACCACUGAGUGACCC	UGACCGUACCACUGAGUGACCCUU	3p	iso_3p_extended	2	17	9.54698			fhe-miR-7a-5p	UGGAAGACUGGUGAUAUGUUGUU	UGGAAGACUGGUGAUAUGUUGUUUUU	3p	iso_3p_extended	3	18	10.2948			fhe-miR-71b-5p	UGAAAGACUUGAGUAGUGAG	UGAAAGACUUGAGUAGUGAGACGG	3p	iso_3p_extended	4	13	8.95528			fhe-Novel-34-5p	CGCAAGAACAACGAAUGAUU	Canonical	miRNA	miRNA		12	10.0851			fhe-pUbNovel-3-5p	UCAGCACCGGCCGAAACGACA	UUCAGCACCGGCCGAAACGACA	5p	iso_5p_extended	1	16	8.91722
fhe-Novel-18-5p	CGGGCUGGCUCUCAACGGUUUGU	AUCCGGGCUGGCUCUCAACGUUUUU	both	iso_both	2	17	9.54698			fhe-miR-36a-3p	GUCACCGGGUAGACAUUCAUUCAC	UCACCGGGUAGACAUUCAUUCAUUA	both	iso_both	1	18	10.2948			fhe-miR-1b-3p	UGGAAUGUUGUGAAGUAUGUAC	UGGAAUGUUGUGAAGUAUGUACCG	3p	iso_3p_extended	2	13	8.95528			fhe-miR-2335-3p	GAUAAUGAUGAAUUCCUAACUGAAU	Canonical	miRNA	miRNA		12	10.0851			fhe-miR-277b-3p	AAAAUGCAUCAUCUACCCGAGA	AAAAUGCAUCAUCUACCCGAGAAU	3p	iso_3p_extended	2	16	8.91722
fhe-Novel-18-5p	CGGGCUGGCUCUCAACGGUUUGU	UUCGGGCUGGCUCUCAACGGUUUU	both	iso_both	1	17	9.54698			fhe-Novel-18-5p	CGGGCUGGCUCUCAACGGUUUGU	UCGGGCUGGCUCUCAACGGUUUUU	5p	iso_5p_extended	1	18	10.2948			fhe-miR-31-5p	UGGCAAGAUUAUGGCGAAGCUGA	UGGCAAGAUUAUGGCGAAGCUGACA	3p	iso_3p_extended	2	13	8.95528			fhe-Novel-80-5p	UUCUAUAUAUCGUGGUACCG	Canonical	miRNA	miRNA		12	10.0851			fhe-Novel-85-5p	GUUCUACCAUCGUAAUAUGCA	UUCUACCAUCGUAAUAGGCGUU	both	iso_both	1	16	8.91722
fhe-Novel-18-5p	CGGGCUGGCUCUCAACGGUUUGU	CGGGCUGGCUCUCAACGGUUUUUC	3p	iso_3p_extended	1	17	9.54698			fhe-bantam-3p	UGAGAUCGCGAUUAAAGCUGGU	UGAGAUCGCGAUUAAAGCUGGUGU	3p	iso_3p_extended	2	18	10.2948			fhe-miR-1b-3p	UGGAAUGUUGUGAAGUAUGUAC	UGGAAUGUUGUGAAGUAUGUACGAU	3p	iso_3p_extended	3	13	8.95528			fhe-Novel-28-5p	UUUUGUCAGUUCCAUGUGCUUU	GUUUUGUCAGUUCCAUGUGCU	both	iso_both	1	11	9.24472			fhe-bantam-3p	UGAGAUCGCGAUUAAAGCUGGU	UGAGAUCGCGAUUAAAGCUGGUGCU	3p	iso_3p_extended	3	16	8.91722
fhe-Novel-31-5p	UCACGGAACUGGUACCUCAAUU	CACGGAACUAGUACCUCAAUU	5p	iso_5p_truncated	1	17	9.54698			fhe-miR-96-5p	CUUGGCACUUUGGAAUUGUCA	CUUGGCACUUUGGAAUUGUCACUC	3p	iso_3p_extended	3	18	10.2948			fhe-miR-745b-3p	GAAAGCUGCCAAGCGAAGGGC	AAAGCUGCCAAGCGAAGGGC	5p	iso_5p_truncated	1	13	8.95528			fhe-miR-1a-3p	AUGGAAUGUGGCGAAGUAUGGU	UGGAAUGUGGCGAAGUAUGGUCAAC	both	iso_both	3	11	9.24472			fhe-miR-71a-5p	UGAAAGACGAUGGUAGUGAGAUG	UGAAAGACGAUGGUAGUGAGAUGUUAU	3p	iso_3p_extended	4	16	8.91722
fhe-Novel-64-5p	UCCCCGAUCAAAGAUGCAAGC	CCCCGAUCAAAGAUGCAAGCUU	both	iso_both	1	17	9.54698			fhe-Novel-18-5p	CGGGCUGGCUCUCAACGGUUUGU	CGGGCUGGCUCUCAACGGUUUUUC	3p	iso_3p_extended	1	18	10.2948			fhe-Novel-18-5p	CGGGCUGGCUCUCAACGGUUUGU	CGGGCUGGCUCUCAACGGUUUC	3p	iso_3p_truncated	1	13	8.95528			fhe-pUbNovel-6-5p	AGGCUGUGUGUAGAGCAAGUUG	AGGCUGUGUGUAGAGCAAGUU	3p	iso_3p_truncated	1	11	9.24472			fhe-let-7a-5p	GAGAGGUAGUGACUCAUAUGACU	AGAGGUAGUGACUCAUAUGACUUC	both	iso_both	1	16	8.91722
fhe-pUbNovel-3-5p	UCAGCACCGGCCGAAACGACA	UUCAGCACCGGCCGAAACGACA	5p	iso_5p_extended	1	17	9.54698			fhe-miR-277b-3p	AAAAUGCAUCAUCUACCCGAGA	AAAUGCAUCAUCUACCCGAGA	5p	iso_5p_truncated	1	18	10.2948			fhe-miR-61-3p	AUGACUAGAAAGUGCACUCACUU	AUGACUAGAAAGUGCACUCACU	3p	iso_3p_truncated	1	13	8.95528			fhe-miR-2d-3p	GUAUCACAGUCCUGCUUAGGUG	UAUCACAGUCCUGCUUAGGUGACGA	both	iso_both	3	11	9.24472			fhe-miR-745b-3p	GAAAGCUGCCAAGCGAAGGGC	AAAGCUGCCAAGCGAAGGGC	5p	iso_5p_truncated	1	16	8.91722
fhe-let-7a-5p	GAGAGGUAGUGACUCAUAUGACU	AGAGGUAGUGACUCAUAUGACUUUUU	both	iso_both	3	16	8.9854			fhe-miR-124-3p	UUAAGGCACGCGGUGAAUGUCA	UAAGGCACGCGGUGAAUG	both	iso_both	4	18	10.2948			fhe-miR-71a-5p	UGAAAGACGAUGGUAGUGAGAUG	UGAAAGACGAUUGUAGUG	3p	iso_3p_truncated	5	13	8.95528			fhe-Novel-100-5p	AACACAGCGUAGUCGAAAUC	AACACAGCGUAGUCGAAAUCC	3p	iso_3p_extended	1	11	9.24472			fhe-Novel-85-5p	GUUCUACCAUCGUAAUAUGCA	UUCUACCAUCGUAAUAGGCG	both	iso_both	1	16	8.91722
fhe-let-7c-5p	GAGGUAGUGAGUUGUAUGUCUG	GAGGUAGUGAGUUGUAUGUCUGU	3p	iso_3p_extended	1	16	8.9854			fhe-Novel-75-3p	UUCGGAGAUAGUUAAGGAACU	UCGGAGAUAGUUAAGGAACU	5p	iso_5p_truncated	1	18	10.2948			fhe-miR-71a-5p	UGAAAGACGAUGGUAGUGAGAUG	GUGAAAGACGAUGGUAGUGAGAUG	5p	iso_5p_extended	1	13	8.95528			fhe-bantam-3p	UGAGAUCGCGAUUAAAGCUGGU	UGAGAUCGCGAUUAAAGCUGGUGUU	3p	iso_3p_extended	3	11	9.24472			fhe-miR-1b-3p	UGGAAUGUUGUGAAGUAUGUAC	UGGAAUGUUGUGAAGUAUGUACAUC	3p	iso_3p_extended	3	16	8.91722
fhe-miR-1175-3p	UGAGAUUCAACUACUUCAGCUG	UGAGAUUCAACUACUUC	3p	iso_3p_truncated	5	16	8.9854			fhe-miR-71a-5p	UGAAAGACGAUGGUAGUGAGAUG	UGAAAGACGAUGGUAGUGAGAUAUC	3p	iso_3p_extended	2	18	10.2948			fhe-miR-1b-3p	UGGAAUGUUGUGAAGUAUGUAC	AUGGAAUGUUGUGAAGUAUGUAC	5p	iso_5p_extended	1	13	8.95528			fhe-Novel-100-5p	AACACAGCGUAGUCGAAAUC	AACACAGCGUAGUCGAGAUCUU	3p	iso_3p_extended	2	11	9.24472			fhe-miR-7a-5p	UGGAAGACUGGUGAUAUGUUGUU	UGGAAGACUGGUGAUAUGUUGUUA	3p	iso_3p_extended	1	16	8.91722
fhe-miR-190a-5p	AGAUAUGUUUGGGUUACUUGGUG	AGAUAUGUUUGGGUUACUUGGUGGCU	3p	iso_3p_extended	3	16	8.9854			fhe-miR-277a-3p	GUAAAUGCAUUUUCUGGCCCG	UAAAUGCAUUUUCUGGCCCGUAUC	both	iso_both	3	18	10.2948			fhe-Novel-18-5p	CGGGCUGGCUCUCAACGGUUUGU	UCCGGGCUGGCUCUCAACGGUU	both	iso_both	1	13	8.95528			fhe-Novel-78-3p	AAAGUGAACACUGGUGGAUGU	UGAAAGUGAACACUGGUGGA	both	iso_both	1	11	9.24472			fhe-miR-2a-3p	GUCACAGCCAGAAUUGAUGAACG	UCACAGCCAGAAUUGAUGAACGUGC	both	iso_both	2	16	8.91722
fhe-miR-1b-3p	UGGAAUGUUGUGAAGUAUGUAC	UGGAAUGUUGUGAAGUAUGUACUUUA	3p	iso_3p_extended	4	16	8.9854			fhe-Novel-18-5p	CGGGCUGGCUCUCAACGGUUUGU	UUCGGGCUGGCUCUCAACGGUUUUU	5p	iso_5p_extended	2	18	10.2948			fhe-miR-219-5p	UGAUUGUCCAUUCGCAUUUCUUG	GAUUGUCCAUUCGCAUUUCUUG	5p	iso_5p_truncated	1	13	8.95528			fhe-miR-71b-5p	UGAAAGACUUGAGUAGUGAG	GAAAGACUUGAGUAGUGAGACG	both	iso_both	2	11	9.24472			fhe-miR-2e-3p	GUAUCACAGUCCAAGCUUUGG	UAUCACAGUCCAAGCUU	both	iso_both	4	16	8.91722
fhe-miR-1b-3p	UGGAAUGUUGUGAAGUAUGUAC	UGGAAUGUUGUGAAGUAUGUACCA	3p	iso_3p_extended	2	16	8.9854			fhe-miR-125b-5p	CCCCUGAGACUGAUAAUUGCUC	CCCCUGAGACUGAUAAUUGCUCAA	3p	iso_3p_extended	2	18	10.2948			fhe-miR-7a-5p	UGGAAGACUGGUGAUAUGUUGUU	UGGAAGACUGGUGAUAU	3p	iso_3p_truncated	6	13	8.95528			fhe-miR-190a-5p	AGAUAUGUUUGGGUUACUUGGUG	AGAUAUGUUUGGGUUACUUGGUGAUC	3p	iso_3p_extended	3	11	9.24472			fhe-miR-71b-5p	UGAAAGACUUGAGUAGUGAG	UGAAAGACUUGAGUAGUGAGACUU	3p	iso_3p_extended	4	16	8.91722
fhe-miR-2e-3p	GUAUCACAGUCCAAGCUUUGG	UAUCACAGUCCAAGCUUUGGUAAG	both	iso_both	3	16	8.9854			fhe-Novel-11-5p	AAGCUCGUAGUUGGAUCUGGGU	AAAAAGCUCGUAGUUGGAUCUGGGUCGA	both	iso_both	6	18	10.2948			fhe-miR-190a-5p	AGAUAUGUUUGGGUUACUUGGUG	AGAUAUGUUUGGGUUACUUGGUAUUU	3p	iso_3p_extended	3	13	8.95528			fhe-miR-750-3p	ACCAGAUCUGACUCUUCCAGCUCU	CCAGAUCUGACUCUUCCAGCUCUUUU	both	iso_both	2	11	9.24472			fhe-miR-71b-5p	UGAAAGACUUGAGUAGUGAG	UGAAAGACUUGAGUAGUGAGACGUG	3p	iso_3p_extended	5	16	8.91722
fhe-miR-31-5p	UGGCAAGAUUAUGGCGAAGCUGA	UGGCAAGAUUAUGGCGA	3p	iso_3p_truncated	6	16	8.9854			fhe-Novel-11-5p	AAGCUCGUAGUUGGAUCUGGGU	AGCUCGUAGUUGGAUCUGGGUCGCAU	both	iso_both	4	18	10.2948			fhe-miR-190a-5p	AGAUAUGUUUGGGUUACUUGGUG	AGAUAUGUUUGGGUUACUUGGUGGU	3p	iso_3p_extended	2	13	8.95528			fhe-miR-1b-3p	UGGAAUGUUGUGAAGUAUGUAC	UGGAAUGUUGUGAAGUAUGUACGGCU	3p	iso_3p_extended	4	11	9.24472			fhe-Novel-29-5p	UGUGGGAAGACGAUAGACUAC	Canonical	miRNA	miRNA		16	8.91722
fhe-miR-61-5p	UGUGAGUCUCUUUCUUGUCCAUG	UGUGAGUCUCUUUCUUGUCCAU	3p	iso_3p_truncated	1	16	8.9854			fhe-miR-71a-5p	UGAAAGACGAUGGUAGUGAGAUG	GUGAAAGACGAUGGUAGUGAG	both	iso_both	2	18	10.2948			fhe-miR-190a-5p	AGAUAUGUUUGGGUUACUUGGUG	AGAUAUGUUUGGGUUACUUGGUUA	3p	iso_3p_extended	1	13	8.95528			fhe-Novel-100-5p	AACACAGCGUAGUCGAAAUC	ACACAGCGUAGUCGAGAUCGUU	both	iso_both	2	11	9.24472			fhe-Novel-15-3p	UUAUUUUGGGUGUGAUAGAUU	Canonical	miRNA	miRNA		16	8.91722
fhe-miR-71a-5p	UGAAAGACGAUGGUAGUGAGAUG	UGAAAGACGAUGGUAGUGAGAUACU	3p	iso_3p_extended	2	16	8.9854			fhe-miR-31-5p	UGGCAAGAUUAUGGCGAAGCUGA	UGGCAAGAUUAUGGCGAAGCUGAUUUUU	3p	iso_3p_extended	5	18	10.2948			fhe-pUbNovel-3-5p	UCAGCACCGGCCGAAACGACA	Canonical	miRNA	miRNA		13	8.95528			fhe-miR-10-5p	AACCCUGUAGACCCGAGUUUGCA	AACCCUGUAGACCCGAGUUUGCAU	3p	iso_3p_extended	1	11	9.24472			fhe-miR-493-5p	AUUACAUGGUAGGCUAUCAGU	Canonical	miRNA	miRNA		16	8.91722
fhe-miR-71c-5p	UGAAAGACAUGGGUAAUGAGGU	UGAAAGACAUGGGUAAUGAGGUGC	3p	iso_3p_extended	2	16	8.9854			fhe-Novel-100-5p	AACACAGCGUAGUCGAAAUC	Canonical	miRNA	miRNA		18	10.2948			fhe-miR-71a-5p	UGAAAGACGAUGGUAGUGAGAUG	UGAAAGACGAUGGUAGUGAGAUUCU	3p	iso_3p_extended	2	12	8.26641			fhe-Novel-75-3p	UUCGGAGAUAGUUAAGGAACU	AUUCGGAGAUAGUUAAGGAAAU	5p	iso_5p_extended	1	11	9.24472			fhe-Novel-80-5p	UUCUAUAUAUCGUGGUACCG	Canonical	miRNA	miRNA		16	8.91722
fhe-miR-71c-5p	UGAAAGACAUGGGUAAUGAGGU	UGAAAGACAUGGGUAAUGAGGUGGC	3p	iso_3p_extended	3	16	8.9854			fhe-Novel-64-5p	UCCCCGAUCAAAGAUGCAAGC	CCCCGAUCAAAGAUGCAAGCUU	both	iso_both	1	17	9.72289			fhe-miR-7b-5p	UGGAAGACUUGUGAUUAAGUUGUU	UGGAAGACUUGUGAUUA	3p	iso_3p_truncated	7	12	8.26641			fhe-miR-1b-3p	UGGAAUGUUGUGAAGUAUGUAC	UGGAAUGUUGUGAAGUAUGUACCA	3p	iso_3p_extended	2	11	9.24472			fhe-Novel-18-5p	CGGGCUGGCUCUCAACGGUUUGU	UCGGGCUGGCUCUCAACGGUUUUU	5p	iso_5p_extended	1	15	8.35989
fhe-miR-7a-5p	UGGAAGACUGGUGAUAUGUUGUU	UGGAAGACUGGUGAUAUGUUGUUGCC	3p	iso_3p_extended	3	16	8.9854			fhe-miR-190a-5p	AGAUAUGUUUGGGUUACUUGGUG	AGAUAUGUUUGGGUUACUUGGUGUAC	3p	iso_3p_extended	3	17	9.72289			fhe-miR-125b-5p	CCCCUGAGACUGAUAAUUGCUC	CCCCUGAGACUGAUAAUUGCUCAU	3p	iso_3p_extended	2	12	8.26641			fhe-miR-11584-3p	CCAUUAUAUAAGAUUGAGGCUCU	CAUUAUAUAAGAUUGAGGCU	both	iso_both	3	11	9.24472			fhe-miR-125a-5p	UCCCUGAGACCCUAGAGUUUC	UGUCCCUGAGACCCUAGAGUUUCC	both	iso_both	3	15	8.35989
fhe-miR-7a-5p	UGGAAGACUGGUGAUAUGUUGUU	UGGAAGACUGGUGAUAUGUUGUGCU	3p	iso_3p_extended	2	16	8.9854			fhe-miR-1b-3p	UGGAAUGUUGUGAAGUAUGUAC	UGGAAUGUUGUGAAGUAUGUACGUA	3p	iso_3p_extended	3	17	9.72289			fhe-miR-307-5p	CCUCAACAAGAAGGCUGUUGGAUG	UCCUCAACAAGAAGGCUGUUGGAUG	5p	iso_5p_extended	1	12	8.26641			fhe-miR-1b-3p	UGGAAUGUUGUGAAGUAUGUAC	UGGAAUGUUGUGAAGUAUGUACACU	3p	iso_3p_extended	3	11	9.24472			fhe-Novel-32-3p	CUGAAGGAACUACUGUUAAGA	AAUCUGAAGGAACUACUGUU	both	iso_both	1	15	8.35989
fhe-Novel-1-3p	UUUUCGAGCGGUUUCCGAGUGG	UUUUCGAGCGGUUUCCGAGUGGUU	3p	iso_3p_extended	2	16	8.9854			fhe-let-7a-5p	GAGAGGUAGUGACUCAUAUGACU	AGAGGUAGUGACUCAUAUGACUGUGCU	both	iso_both	4	17	9.72289			fhe-miR-2a-3p	GUCACAGCCAGAAUUGAUGAACG	UCACAGCCAGAAUUGAU	both	iso_both	6	12	8.26641			fhe-Novel-28-5p	UUUUGUCAGUUCCAUGUGCUUU	UUUUGUCAGUUCCAUGUGCUC	3p	iso_3p_truncated	1	11	9.24472			fhe-miR-125b-5p	CCCCUGAGACUGAUAAUUGCUC	CCCCUGAGACUGAUAAUUGCUCUG	3p	iso_3p_extended	2	15	8.35989
fhe-Novel-28-5p	UUUUGUCAGUUCCAUGUGCUUU	UUUUUGUCGGUUCCAUGUU	both	iso_both	3	16	8.9854			fhe-Novel-3-5p	ACUGGACUGACUUUUCCGAGAUU	ACUGGACUGACUUUUCCGAGUUUU	3p	iso_3p_extended	1	17	9.72289			fhe-miR-281-3p	AUGUCAUGGAGUUGCUCUCUACA	UGUCAUGGAGUUGCUCUCUACAUC	both	iso_both	1	12	8.26641			fhe-bantam-3p	UGAGAUCGCGAUUAAAGCUGGU	UGAGAUCGCGAUUAAAGCUGGUAG	3p	iso_3p_extended	2	11	9.24472			fhe-Novel-18-5p	CGGGCUGGCUCUCAACGGUUUGU	CGGGCUGGCUCUCAACGGUUUC	3p	iso_3p_truncated	1	15	8.35989
fhe-Novel-64-5p	UCCCCGAUCAAAGAUGCAAGC	UUUCCCCGAUCAAAGAUGCA	both	iso_both	1	16	8.9854			fhe-Novel-18-5p	CGGGCUGGCUCUCAACGGUUUGU	CGGGCUGGCUCUCAACGGUUAUUUU	3p	iso_3p_extended	2	17	9.72289			fhe-miR-71b-5p	UGAAAGACUUGAGUAGUGAG	UGAAAGACUUGAGUAGUGAGACGCA	3p	iso_3p_extended	5	12	8.26641			fhe-miR-11586-3p	UGUAAGACGAUCGUAGUUGACG	AUUGUAAGACGAUCGUAGUU	both	iso_both	2	11	9.24472			fhe-Novel-31-5p	UCACGGAACUGGUACCUCAAUU	UCACGGAACUAGUACCUCAAUUU	3p	iso_3p_extended	1	15	8.35989
fhe-Novel-70-5p	UUACCGAUGACGCCUUUUGCU	AUUACCGAUGACGCCCUUUG	both	iso_both	1	16	8.9854			fhe-miR-71a-5p	UGAAAGACGAUGGUAGUGAGAUG	UGAAAGACGAUGGUAGUGAGAUGAC	3p	iso_3p_extended	2	17	9.72289			fhe-miR-1b-3p	UGGAAUGUUGUGAAGUAUGUAC	UGGAAUGUUGUGAAGUAUGUACUGU	3p	iso_3p_extended	3	12	8.26641			fhe-let-7a-5p	GAGAGGUAGUGACUCAUAUGACU	AGAGGUAGUGACUCAUAUGACUGU	both	iso_both	1	11	9.24472			fhe-miR-2a-3p	GUCACAGCCAGAAUUGAUGAACG	UCACAGCCAGAAUUGAUGAACGGC	both	iso_both	1	15	8.35989
fhe-pUbNovel-3-5p	UCAGCACCGGCCGAAACGACA	UUCAGCACCGGCCGAAACGACAUUU	both	iso_both	4	16	8.9854			fhe-Novel-11-5p	AAGCUCGUAGUUGGAUCUGGGU	AAAAAGCUCGUAGUUGGAUCUGGGUCA	both	iso_both	5	17	9.72289			fhe-Novel-69-3p	GUGGAUGAUGCACACCAAAAACC	GUGGAUGAUGCACACCAAAAACCACC	3p	iso_3p_extended	3	12	8.26641			fhe-miR-307-3p	AUCACAACCUACUUGAUUGAGGGG	UCACAACCUACUUGAUUGAGGG	both	iso_both	2	11	9.24472			fhe-miR-71a-5p	UGAAAGACGAUGGUAGUGAGAUG	UGAAAGACGAUGGUAGUGAGAUGAA	3p	iso_3p_extended	2	15	8.35989
fhe-Novel-12-5p	UGGUUUUGCUAGCUGACACUG	Canonical	miRNA	miRNA		16	8.9854			fhe-miR-71a-5p	UGAAAGACGAUGGUAGUGAGAUG	UGAAAGACGAUGGUAGUGAGAUGCC	3p	iso_3p_extended	2	17	9.72289			fhe-Novel-4-5p	AACAUUUCUCAAGACUGGCUUU	AACAUUUCUCAAGACUGGCUUUUU	3p	iso_3p_extended	2	12	8.26641			fhe-let-7b-5p	GGAGGUAGUUCGUUGUGUGGU	GGAGGUAGUUCGUUGUGUGGUUUCU	3p	iso_3p_extended	4	11	9.24472			fhe-miR-9-5p	UCUUUGGUUAUCAAGCAGUAUG	UCUUUGGUUAUCAAGCAGUAUGCU	3p	iso_3p_extended	2	15	8.35989
fhe-let-7b-5p	GGAGGUAGUUCGUUGUGUGGU	Canonical	miRNA	miRNA		16	8.9854			fhe-miR-31-5p	UGGCAAGAUUAUGGCGAAGCUGA	UGGCAAGAUUAUGGCGAAGCUGACA	3p	iso_3p_extended	2	17	9.72289			fhe-Novel-38-3p	GUAAGAUCUACGGUUCUGAAU	AGUAAGAUCUACAGUUCUGC	both	iso_both	1	12	8.26641			fhe-Novel-100-5p	AACACAGCGUAGUCGAAAUC	AACACAGCGUAGUCGAAAUCG	3p	iso_3p_extended	1	11	9.24472			fhe-miR-190a-5p	AGAUAUGUUUGGGUUACUUGGUG	AGAUAUGUUUGGGUUACUUGGUGUAU	3p	iso_3p_extended	3	15	8.35989
fhe-miR-1175-3p	UGAGAUUCAACUACUUCAGCUG	UGAGAUUCAACUACUUCAGCUGG	3p	iso_3p_extended	1	15	8.42381			fhe-miR-277b-3p	AAAAUGCAUCAUCUACCCGAGA	GAAAAUGCAUCAUCUACCCGA	both	iso_both	1	17	9.72289			fhe-miR-190a-5p	AGAUAUGUUUGGGUUACUUGGUG	AGAUAUGUUUGGGUUACUUGGUUAU	3p	iso_3p_extended	2	12	8.26641			fhe-miR-190a-5p	AGAUAUGUUUGGGUUACUUGGUG	AGAUAUGUUUGGGUUACUUGGUAC	3p	iso_3p_extended	1	11	9.24472			fhe-Novel-28-5p	UUUUGUCAGUUCCAUGUGCUUU	GUUUUUUGUCGGUUCCAUGUU	both	iso_both	1	15	8.35989
fhe-miR-125b-5p	CCCCUGAGACUGAUAAUUGCUC	CCCCUGAGACUGAUAAUUGCUCGUU	3p	iso_3p_extended	3	15	8.42381			fhe-miR-125b-5p	CCCCUGAGACUGAUAAUUGCUC	CCCCUGAGACUGAUAAUUGCUCAU	3p	iso_3p_extended	2	17	9.72289			fhe-Novel-1-3p	UUUUCGAGCGGUUUCCGAGUGG	UUUUCGAGCGGUUUCCGAGUG	3p	iso_3p_truncated	1	12	8.26641			fhe-Novel-64-5p	UCCCCGAUCAAAGAUGCAAGC	UUUCCCCGAUCAAAGAUGCA	both	iso_both	1	11	9.24472			fhe-Novel-31-5p	UCACGGAACUGGUACCUCAAUU	AGUUCACGGAACUAGUACCUC	both	iso_both	1	15	8.35989
fhe-miR-190a-5p	AGAUAUGUUUGGGUUACUUGGUG	AGAUAUGUUUGGGUUACUUGGUAAC	3p	iso_3p_extended	2	15	8.42381			fhe-miR-31-5p	UGGCAAGAUUAUGGCGAAGCUGA	UGGCAAGAUUAUGGCGAAGCUGAAC	3p	iso_3p_extended	2	17	9.72289			fhe-let-7a-5p	GAGAGGUAGUGACUCAUAUGACU	AGAGGUAGUGACUCAUAUGACUAU	both	iso_both	1	12	8.26641			fhe-miR-219-5p	UGAUUGUCCAUUCGCAUUUCUUG	UGAUUGUCCAUUCGCAUUU	3p	iso_3p_truncated	4	11	9.24472			fhe-miR-281-3p	AUGUCAUGGAGUUGCUCUCUACA	UGUCAUGGAGUUGCUCUCUACAUUC	both	iso_both	2	15	8.35989
fhe-miR-190a-5p	AGAUAUGUUUGGGUUACUUGGUG	AGAUAUGUUUGGGUUACUUGGUGUUUC	3p	iso_3p_extended	4	15	8.42381			fhe-miR-1a-3p	AUGGAAUGUGGCGAAGUAUGGU	UGGAAUGUGGCGAAGUAUGGUCACC	both	iso_both	3	17	9.72289			fhe-miR-125b-5p	CCCCUGAGACUGAUAAUUGCUC	CCCCUGAGACUGAUAAUUGCUCAUU	3p	iso_3p_extended	3	12	8.26641			fhe-miR-10-5p	AACCCUGUAGACCCGAGUUUGCA	AACCCUGUAGACCCGAGUUUGCAUU	3p	iso_3p_extended	2	11	9.24472			fhe-miR-96-5p	CUUGGCACUUUGGAAUUGUCA	CUUGGCACUUUGGAAUUGUCACUC	3p	iso_3p_extended	3	15	8.35989
fhe-miR-190a-5p	AGAUAUGUUUGGGUUACUUGGUG	AGAUAUGUUUGGGUUACUUGGUGUGU	3p	iso_3p_extended	3	15	8.42381			fhe-Novel-4-5p	AACAUUUCUCAAGACUGGCUUU	AACAUUUCUCAAGACUGGCUUUUU	3p	iso_3p_extended	2	17	9.72289			fhe-miR-1b-3p	UGGAAUGUUGUGAAGUAUGUAC	UGGAAUGUUGUGAAGUAUGUACACU	3p	iso_3p_extended	3	12	8.26641			fhe-let-7b-5p	GGAGGUAGUUCGUUGUGUGGU	GGAGGUAGUUCGUUGUGUGGUUCC	3p	iso_3p_extended	3	11	9.24472			fhe-Novel-28-5p	UUUUGUCAGUUCCAUGUGCUUU	UUUUUGUCGGUUCCAUGUU	both	iso_both	3	15	8.35989
fhe-miR-1992-3p	UCAGCAGUUGCACCAUUGACG	UAUCAGCAGUUGCACCAUUGACG	5p	iso_5p_extended	2	15	8.42381			fhe-miR-71c-5p	UGAAAGACAUGGGUAAUGAGGU	UGAAAGACAUGGGUAAUGAGGUGC	3p	iso_3p_extended	2	17	9.72289			fhe-let-7a-5p	GAGAGGUAGUGACUCAUAUGACU	AGAGGUAGUGACUCAUAUGACUUUC	both	iso_both	2	12	8.26641			fhe-Novel-28-5p	UUUUGUCAGUUCCAUGUGCUUU	UUUUGUCAGUUCCAUGUGCUUCU	3p	iso_3p_extended	1	11	9.24472			fhe-Novel-80-5p	UUCUAUAUAUCGUGGUACCG	UAUUCUAUAUAUCGUGGUACA	both	iso_both	1	15	8.35989
fhe-miR-1a-3p	AUGGAAUGUGGCGAAGUAUGGU	UGGAAUGUGGCGAAGUAUGGUCUUUA	both	iso_both	4	15	8.42381			fhe-miR-71a-5p	UGAAAGACGAUGGUAGUGAGAUG	UGAAAGACGAUGGUAGUGAGAUUG	3p	iso_3p_extended	1	17	9.72289			fhe-Novel-2-3p	AUUACAGUCCGGACGUGGUUU	GGAUUACAGUCUGGACGUGGUU	both	iso_both	1	12	8.26641			fhe-Novel-59-5p	CAUUCGUAGGGACUCUGUAGUU	AUUCGUAGGGACUCUGUAGAU	5p	iso_5p_truncated	1	11	9.24472			fhe-miR-190b-5p	UGAUAUGUAUGGUUUUCGGUUG	UGAUAUGUAUGGUUUUCGG	3p	iso_3p_truncated	3	15	8.35989
fhe-miR-1b-3p	UGGAAUGUUGUGAAGUAUGUAC	UGGAAUGUUGUGAAGUAUGUACUAU	3p	iso_3p_extended	3	15	8.42381			fhe-miR-190a-5p	AGAUAUGUUUGGGUUACUUGGUG	AGAUAUGUUUGGGUUACUUGGUUUC	3p	iso_3p_extended	2	17	9.72289			fhe-miR-8-3p	CUAAUACUGUUUGGUAAAGAUGCC	UAAUACUGUUUGGUAAAGAU	both	iso_both	4	12	8.26641			fhe-miR-96-5p	CUUGGCACUUUGGAAUUGUCA	UUGGCACUUUGGAAUUGUC	both	iso_both	2	11	9.24472			fhe-pUbNovel-6-5p	AGGCUGUGUGUAGAGCAAGUUG	AGGCUGUGUGUAGAGCAAGUUGUC	3p	iso_3p_extended	2	15	8.35989
fhe-miR-1b-3p	UGGAAUGUUGUGAAGUAUGUAC	UGGAAUGUUGUGAAGUAUGUACUCC	3p	iso_3p_extended	3	15	8.42381			fhe-miR-277a-3p	GUAAAUGCAUUUUCUGGCCCG	UAAAUGCAUUUUCUGGCCCGUAAA	both	iso_both	3	17	9.72289			fhe-miR-190a-5p	AGAUAUGUUUGGGUUACUUGGUG	AGAUAUGUUUGGGUUACUUGGUGCU	3p	iso_3p_extended	2	12	8.26641			fhe-Novel-39-5p	UUGUCAAAGACUUCUGGAAGA	UGUCAAAGACUUCUGGAAGA	5p	iso_5p_truncated	1	11	9.24472			fhe-miR-190a-5p	AGAUAUGUUUGGGUUACUUGGUG	AGAUAUGUUUGGGUUACUUGGUGUUUU	3p	iso_3p_extended	4	15	8.35989
fhe-miR-219-5p	UGAUUGUCCAUUCGCAUUUCUUG	UGAUUGUCCAUUCGCAUUUCUUGC	3p	iso_3p_extended	1	15	8.42381			fhe-Novel-28-5p	UUUUGUCAGUUCCAUGUGCUUU	UUUUGUCAGUUCCAUGUGCUUCU	3p	iso_3p_extended	1	17	9.72289			fhe-miR-31-5p	UGGCAAGAUUAUGGCGAAGCUGA	UGGCAAGAUUAUGGCGA	3p	iso_3p_truncated	6	12	8.26641			fhe-miR-745a-3p	AUGCUGCCUUAUAAGAGCUGUG	UGCUGCCUUAUAAGAGCUGUGAUU	both	iso_both	2	11	9.24472			fhe-let-7c-5p	GAGGUAGUGAGUUGUAUGUCUG	GAGGUAGUGAGUUGUAUG	3p	iso_3p_truncated	4	15	8.35989
fhe-miR-277b-3p	AAAAUGCAUCAUCUACCCGAGA	AAAAUGCAUCAUCUACCCGAGAGUU	3p	iso_3p_extended	3	15	8.42381			fhe-miR-277b-3p	AAAAUGCAUCAUCUACCCGAGA	AAAAUGCAUCAUCUACCCGAGAUC	3p	iso_3p_extended	2	17	9.72289			fhe-miR-125b-5p	CCCCUGAGACUGAUAAUUGCUC	CCCCUGAGACUGAUAAUUGCUCGGC	3p	iso_3p_extended	3	12	8.26641			fhe-miR-2a-3p	GUCACAGCCAGAAUUGAUGAACG	UCACAGCCAGAAUUGAUGAACGCA	both	iso_both	1	11	9.24472			fhe-miR-1a-3p	AUGGAAUGUGGCGAAGUAUGGU	UGGAAUGUGGCGAAGUAUGGUCAAUU	both	iso_both	4	15	8.35989
fhe-miR-2a-3p	GUCACAGCCAGAAUUGAUGAACG	UCACAGCCAGAAUUGAUGAACGUUUU	both	iso_both	3	15	8.42381			fhe-miR-31-5p	UGGCAAGAUUAUGGCGAAGCUGA	UGGCAAGAUUAUGGCGAAGCUGAAAU	3p	iso_3p_extended	3	16	9.15096			fhe-Novel-3-5p	ACUGGACUGACUUUUCCGAGAUU	ACUGGACUGACUUUUCCGAGUUUU	3p	iso_3p_extended	1	12	8.26641			fhe-Novel-81-3p	UAGAACUGGUGGGCACUUUCC	Canonical	miRNA	miRNA		11	9.24472			fhe-Novel-3-5p	ACUGGACUGACUUUUCCGAGAUU	CUGGACUGACUUUUCCGAGGUUUU	both	iso_both	1	15	8.35989
fhe-miR-31-5p	UGGCAAGAUUAUGGCGAAGCUGA	UGGCAAGAUUAUGGCGAAGCUGAGU	3p	iso_3p_extended	2	15	8.42381			fhe-Novel-11-5p	AAGCUCGUAGUUGGAUCUGGGU	AAGCUCGUAGUUGGAUCUGGGUCGCU	3p	iso_3p_extended	4	16	9.15096			fhe-miR-71c-5p	UGAAAGACAUGGGUAAUGAGGU	UGAAAGACAUGGGUAAUGAGGUGU	3p	iso_3p_extended	2	12	8.26641			fhe-Novel-15-3p	UUAUUUUGGGUGUGAUAGAUU	Canonical	miRNA	miRNA		11	9.24472			fhe-pUbNovel-3-5p	UCAGCACCGGCCGAAACGACA	Canonical	miRNA	miRNA		15	8.35989
fhe-miR-31-5p	UGGCAAGAUUAUGGCGAAGCUGA	UGGCAAGAUUAUGGCGAAGCUGAGUU	3p	iso_3p_extended	3	15	8.42381			fhe-Novel-78-3p	AAAGUGAACACUGGUGGAUGU	GAAAGUGAACACUGGUGGAU	both	iso_both	1	16	9.15096			fhe-miR-2a-3p	GUCACAGCCAGAAUUGAUGAACG	UCACAGCCAGAAUUGAUGAACGUGG	both	iso_both	2	12	8.26641			fhe-miR-71b-5p	UGAAAGACUUGAGUAGUGAG	UGAAAGACUUGAGUAGUGAGACGUUUU	3p	iso_3p_extended	7	10	8.40429			fhe-miR-2a-3p	GUCACAGCCAGAAUUGAUGAACG	UCACAGCCAGAAUUGAUGAACGUUC	both	iso_both	2	14	7.80257
fhe-miR-31-5p	UGGCAAGAUUAUGGCGAAGCUGA	UGGCAAGAUUAUGGCGAAGCUGGU	3p	iso_3p_extended	1	15	8.42381			fhe-miR-1b-3p	UGGAAUGUUGUGAAGUAUGUAC	UGGAAUGUUGUGAAGUAUGUACAAU	3p	iso_3p_extended	3	16	9.15096			fhe-pUbNovel-3-5p	UCAGCACCGGCCGAAACGACA	UUCAGCACCGGCCGAAACGACAUUU	both	iso_both	4	12	8.26641			fhe-Novel-79-3p	CAUCGUGGGAUUAGCUUAAU	UCAUCGUGGGAUUAGCUUAAUU	both	iso_both	2	10	8.40429			fhe-Novel-11-5p	AAGCUCGUAGUUGGAUCUGGGU	AAAAAGCUCGUAGUUGGAUCU	both	iso_both	1	14	7.80257
fhe-miR-61-3p	AUGACUAGAAAGUGCACUCACUU	UGACUAGAAAGUGCACUCACUUCUUU	both	iso_both	3	15	8.42381			fhe-Novel-64-5p	UCCCCGAUCAAAGAUGCAAGC	UUUUCCCCGAUCAAAGAUGC	both	iso_both	1	16	9.15096			fhe-miR-71a-5p	UGAAAGACGAUGGUAGUGAGAUG	UGAAAGACGAUGGUAGUGAGAUGUUA	3p	iso_3p_extended	3	12	8.26641			fhe-let-7b-5p	GGAGGUAGUUCGUUGUGUGGU	GGGAGGUAGUUCGUUGUGUGGUUU	both	iso_both	3	10	8.40429			fhe-Novel-100-5p	AACACAGCGUAGUCGAAAUC	AACACAGCGUAGUCGAGAUCUU	3p	iso_3p_extended	2	14	7.80257
fhe-miR-71a-5p	UGAAAGACGAUGGUAGUGAGAUG	UGAAAGACGAUGGUAGUGAGAUAUC	3p	iso_3p_extended	2	15	8.42381			fhe-miR-281-5p	AGGAGGGCAAUUUUAUGACUUU	GAGGAGGGCAAUUUUAUGACU	both	iso_both	1	16	9.15096			fhe-Novel-11-5p	AAGCUCGUAGUUGGAUCUGGGU	AAAAAGCUCGUAGUUGGAUC	both	iso_both	2	12	8.26641			fhe-miR-31-5p	UGGCAAGAUUAUGGCGAAGCUGA	UGGCAAGAUUAUGGCGAAGCUGAA	3p	iso_3p_extended	1	10	8.40429			fhe-miR-1175-3p	UGAGAUUCAACUACUUCAGCUG	GUGAGAUUCAACUACUUCAGCUG	5p	iso_5p_extended	1	14	7.80257
fhe-miR-71a-5p	UGAAAGACGAUGGUAGUGAGAUG	UGAAAGACGAUGGUAGUGAGAUGCA	3p	iso_3p_extended	2	15	8.42381			fhe-miR-71c-5p	UGAAAGACAUGGGUAAUGAGGU	UGAAAGACAUGGGUAAUGAGGUUAUU	3p	iso_3p_extended	4	16	9.15096			fhe-Novel-78-3p	AAAGUGAACACUGGUGGAUGU	AAAGUGAACACUGGUGGAU	3p	iso_3p_truncated	2	12	8.26641			fhe-miR-745b-3p	GAAAGCUGCCAAGCGAAGGGC	AAAGCUGCCAAGCGAAGGGC	5p	iso_5p_truncated	1	10	8.40429			fhe-miR-1b-3p	UGGAAUGUUGUGAAGUAUGUAC	UGGAAUGUUGUGAAGUAUGUACGCC	3p	iso_3p_extended	3	14	7.80257
fhe-miR-71a-5p	UGAAAGACGAUGGUAGUGAGAUG	UGAAAGACGAUGGUAGUGAGAUCA	3p	iso_3p_extended	1	15	8.42381			fhe-Novel-18-5p	CGGGCUGGCUCUCAACGGUUUGU	UCCGGGCUGGCUCUCAACGGUU	both	iso_both	1	16	9.15096			fhe-Novel-93-5p	GAUGGACAAACUAUGCAGACG	Canonical	miRNA	miRNA		12	8.26641			fhe-Novel-79-3p	CAUCGUGGGAUUAGCUUAAU	UCAUCGUGGGAUUAGCUUAACU	both	iso_both	2	10	8.40429			fhe-Novel-28-5p	UUUUGUCAGUUCCAUGUGCUUU	UUUUGUCAGUUCCAUGUGCUC	3p	iso_3p_truncated	1	14	7.80257
fhe-miR-71c-5p	UGAAAGACAUGGGUAAUGAGGU	UGAAAGACAUGGGUAAUGAGGUAAA	3p	iso_3p_extended	3	15	8.42381			fhe-bantam-3p	UGAGAUCGCGAUUAAAGCUGGU	UGAGAUCGCGAUUAAAGCUGGUUA	3p	iso_3p_extended	2	16	9.15096			fhe-Novel-18-5p	CGGGCUGGCUCUCAACGGUUUGU	UUCGGGCUGGCUCUCAACGGUUUU	both	iso_both	1	11	7.57754			fhe-miR-11586-3p	UGUAAGACGAUCGUAGUUGACG	GUAAGACGAUCGUAGUUGACG	5p	iso_5p_truncated	1	10	8.40429			fhe-miR-190a-5p	AGAUAUGUUUGGGUUACUUGGUG	AGAUAUGUUUGGGUUACUUGGUGAA	3p	iso_3p_extended	2	14	7.80257
fhe-miR-7a-5p	UGGAAGACUGGUGAUAUGUUGUU	UGGAAGACUGGUGAUAUGUUGUUAU	3p	iso_3p_extended	2	15	8.42381			fhe-miR-124-3p	UUAAGGCACGCGGUGAAUGUCA	UAAGGCACGCGGUGAAUGUCAGG	both	iso_both	1	16	9.15096			fhe-miR-1b-3p	UGGAAUGUUGUGAAGUAUGUAC	UGGAAUGUUGUGAAGUAUGUACGGU	3p	iso_3p_extended	3	11	7.57754			fhe-Novel-30-3p	UUUGGGACUAUUUUAACAAU	UUUUGGGACUAUUUUAACAAU	5p	iso_5p_extended	1	10	8.40429			fhe-miR-1992-3p	UCAGCAGUUGCACCAUUGACG	UCAGCAGUUGCACCAUUGACGCU	3p	iso_3p_extended	2	14	7.80257
fhe-miR-7b-5p	UGGAAGACUUGUGAUUAAGUUGUU	UGGAAGACUUGUGAUUA	3p	iso_3p_truncated	7	15	8.42381			fhe-miR-3479a-3p	GUAUUGCACUUUCCUUCGCCUUA	UAUUGCACUUUCCUUCGCCUUAUU	both	iso_both	1	16	9.15096			fhe-Novel-3-5p	ACUGGACUGACUUUUCCGAGAUU	AACUGGACUGACUUUUCCGAC	both	iso_both	2	11	7.57754			fhe-Novel-28-5p	UUUUGUCAGUUCCAUGUGCUUU	UUUUGUCGGUUCCAUGUUCUC	3p	iso_3p_truncated	1	10	8.40429			fhe-Novel-64-5p	UCCCCGAUCAAAGAUGCAAGC	UCCCCGAUCAAAGAUGCAAG	3p	iso_3p_truncated	1	14	7.80257
fhe-miR-8-3p	CUAAUACUGUUUGGUAAAGAUGCC	UAAUACUGUUUGGUAAAGAUGCG	both	iso_both	1	15	8.42381			fhe-miR-31-5p	UGGCAAGAUUAUGGCGAAGCUGA	UGGCAAGAUUAUGGCGAAG	3p	iso_3p_truncated	4	16	9.15096			fhe-miR-71a-5p	UGAAAGACGAUGGUAGUGAGAUG	UGAAAGACGAUGGUAGUGAGAUGAUU	3p	iso_3p_extended	3	11	7.57754			fhe-let-7a-5p	GAGAGGUAGUGACUCAUAUGACU	AGAGGUAGUGACUCAUAU	both	iso_both	5	10	8.40429			fhe-miR-71a-5p	UGAAAGACGAUGGUAGUGAGAUG	UGAAAGACGAUGGUAGUGAGAUACU	3p	iso_3p_extended	2	14	7.80257
fhe-Novel-18-5p	CGGGCUGGCUCUCAACGGUUUGU	UUCGGGCUGGCUCUCAACGGUUUUU	5p	iso_5p_extended	2	15	8.42381			fhe-miR-2a-3p	GUCACAGCCAGAAUUGAUGAACG	UCACAGCCAGAAUUGAUGAACGGC	both	iso_both	1	16	9.15096			fhe-miR-1a-3p	AUGGAAUGUGGCGAAGUAUGGU	UGGAAUGUGGCGAAGUAUGGUCUAU	both	iso_both	3	11	7.57754			fhe-miR-1175-3p	UGAGAUUCAACUACUUCAGCUG	UGAGAUUCAACUACUUC	3p	iso_3p_truncated	5	10	8.40429			fhe-miR-9-5p	UCUUUGGUUAUCAAGCAGUAUG	UCUUUGGUUAUCAAGCAGUAUGAUU	3p	iso_3p_extended	3	14	7.80257
fhe-Novel-2-3p	AUUACAGUCCGGACGUGGUUU	AUUACAGUCUGGACGUGGUU	3p	iso_3p_truncated	1	15	8.42381			fhe-Novel-11-5p	AAGCUCGUAGUUGGAUCUGGGU	AGCUCGUAGUUGGAUCUGGGUCG	both	iso_both	1	16	9.15096			fhe-miR-7b-5p	UGGAAGACUUGUGAUUAAGUUGUU	UGGAAGACUUGUGAUUAA	3p	iso_3p_truncated	6	11	7.57754			fhe-miR-125b-5p	CCCCUGAGACUGAUAAUUGCUC	CCCCUGAGACUGAUAAUUGCUCUG	3p	iso_3p_extended	2	10	8.40429			fhe-miR-71b-5p	UGAAAGACUUGAGUAGUGAG	UGAAAGACUUGAGUAGUGAGACAU	3p	iso_3p_extended	4	14	7.80257
fhe-Novel-28-5p	UUUUGUCAGUUCCAUGUGCUUU	UUUUGUCAGUUCCAUGUGCUUCU	3p	iso_3p_extended	1	15	8.42381			fhe-pUbNovel-1-5p	UAGUCACUGGGCUACGAACACG	UAGUCACUGGGCUACGAACACGA	3p	iso_3p_extended	1	16	9.15096			fhe-miR-1b-3p	UGGAAUGUUGUGAAGUAUGUAC	AUGGAAUGUUGUGAAGUAUG	both	iso_both	2	11	7.57754			fhe-Novel-28-5p	UUUUGUCAGUUCCAUGUGCUUU	UUUUGUCAGUUCCAUGUGCUUUC	3p	iso_3p_extended	1	10	8.40429			fhe-miR-1a-3p	AUGGAAUGUGGCGAAGUAUGGU	UGGAAUGUGGCGAAGUAUGGUCCU	both	iso_both	2	14	7.80257
fhe-bantam-3p	UGAGAUCGCGAUUAAAGCUGGU	UGAGAUCGCGAUUAAAGCUGGUGC	3p	iso_3p_extended	2	14	7.86222			fhe-pUbNovel-1-5p	UAGUCACUGGGCUACGAACACG	UAGUCACUGGGCUACGAACA	3p	iso_3p_truncated	2	16	9.15096			fhe-miR-125a-5p	UCCCUGAGACCCUAGAGUUUC	UGUCCCUGAGACCCUAGAGUUUCC	both	iso_both	3	11	7.57754			fhe-Novel-49-3p	UUUGCAUAUCUAAGUCGGACA	GUUUGCAUAUCUAAGUCGGA	both	iso_both	1	10	8.40429			fhe-miR-125a-5p	UCCCUGAGACCCUAGAGUUUC	UCCCUGAGACCCUAGAGUUUCCGUU	3p	iso_3p_extended	4	14	7.80257
fhe-bantam-3p	UGAGAUCGCGAUUAAAGCUGGU	UGAGAUCGCGAUUAAAGCUGGUGCU	3p	iso_3p_extended	3	14	7.86222			fhe-miR-1b-3p	UGGAAUGUUGUGAAGUAUGUAC	UGGAAUGUUGUGAAGUAUGUACUAUU	3p	iso_3p_extended	4	16	9.15096			fhe-miR-190a-5p	AGAUAUGUUUGGGUUACUUGGUG	AGAUAUGUUUGGGUUACUUGGUGUGU	3p	iso_3p_extended	3	11	7.57754			fhe-Novel-11-5p	AAGCUCGUAGUUGGAUCUGGGU	AAAAAGCUCGUAGUUGGAUCU	both	iso_both	1	10	8.40429			fhe-miR-71b-5p	UGAAAGACUUGAGUAGUGAG	UGAAAGACUUGAGUAGUGAGACGUUUU	3p	iso_3p_extended	7	14	7.80257
fhe-miR-12-5p	UGAGUAUUUCAUCAAGUAGUGA	UGAGUAUUUCAUCAAGUAGUG	3p	iso_3p_truncated	1	14	7.86222			fhe-Novel-78-3p	AAAGUGAACACUGGUGGAUGU	AAAGUGAACACUGGUGGAUG	3p	iso_3p_truncated	1	16	9.15096			fhe-miR-71a-5p	UGAAAGACGAUGGUAGUGAGAUG	GAAAGACGAUGGUAGUGAGA	both	iso_both	3	11	7.57754			fhe-Novel-78-5p	AUUUAUCGGAGUUCAAUAAAUG	GAUUUAUCGGAGUUCAAUAA	both	iso_both	2	10	8.40429			fhe-miR-277a-3p	GUAAAUGCAUUUUCUGGCCCG	UAAAUGCAUUUUCUGGCCCGUAAC	both	iso_both	3	14	7.80257
fhe-miR-125a-5p	UCCCUGAGACCCUAGAGUUUC	UGUCCCUGAGACCCUAGAGUUUUU	both	iso_both	3	14	7.86222			fhe-Novel-10-3p	ACCGGUCUUGAGAAGGGUUACU	ACCGGUCUUGAGAAGGGUUACUUUU	3p	iso_3p_extended	3	16	9.15096			fhe-miR-1b-3p	UGGAAUGUUGUGAAGUAUGUAC	UGGAAUGUUGUGAAGUAUGUACUGCC	3p	iso_3p_extended	4	11	7.57754			fhe-Novel-103-5p	UGACCGUACCACUGAGUGACCC	UGACCGUACCACUGAGUGACCCUUU	3p	iso_3p_extended	3	10	8.40429			fhe-Novel-3-5p	ACUGGACUGACUUUUCCGAGAUU	UAACUGGACUGACUUUUCCGA	both	iso_both	2	14	7.80257
fhe-miR-190a-5p	AGAUAUGUUUGGGUUACUUGGUG	GAUAUGUUUGGGUUACUUGGU	both	iso_both	2	14	7.86222			fhe-Novel-66-3p	AGAUGUUGGCUUUAGUAUACU	Canonical	miRNA	miRNA		16	9.15096			fhe-miR-190a-5p	AGAUAUGUUUGGGUUACUUGGUG	AGAUAUGUUUGGGUUACUUGGUGAAU	3p	iso_3p_extended	3	11	7.57754			fhe-Novel-54-3p	AUGAGACGGUGAGUGAUGAAUU	AUGAGACGGUGACUGAUGAAUUU	3p	iso_3p_extended	1	10	8.40429			fhe-miR-71a-5p	UGAAAGACGAUGGUAGUGAGAUG	GUGAAAGACGAUGGUAGUGAGA	both	iso_both	1	14	7.80257
fhe-miR-190a-5p	AGAUAUGUUUGGGUUACUUGGUG	AGAUAUGUUUGGGUUACUUGGUGGUU	3p	iso_3p_extended	3	14	7.86222			fhe-Novel-28-5p	UUUUGUCAGUUCCAUGUGCUUU	UUUGUCAGUUCCAUGUGCUUC	both	iso_both	1	15	8.57902			fhe-Novel-3-5p	ACUGGACUGACUUUUCCGAGAUU	ACUGGACUGACUUUUCCGAG	3p	iso_3p_truncated	3	11	7.57754			fhe-miR-1175-3p	UGAGAUUCAACUACUUCAGCUG	UGAGAUUCAACUACUUCAG	3p	iso_3p_truncated	3	10	8.40429			fhe-miR-10-5p	AACCCUGUAGACCCGAGUUUGCA	AACCCUGUAGACCCGAGUUUGCAUUA	3p	iso_3p_extended	3	14	7.80257
fhe-miR-190b-5p	UGAUAUGUAUGGUUUUCGGUUG	UGAUAUGUAUGGUUUUCGGUUGUAU	3p	iso_3p_extended	3	14	7.86222			fhe-miR-1b-3p	UGGAAUGUUGUGAAGUAUGUAC	UGGAAUGUUGUGAAGUAUGUACUCA	3p	iso_3p_extended	3	15	8.57902			fhe-miR-125b-5p	CCCCUGAGACUGAUAAUUGCUC	CCCCUGAGACUGAUAAUUGCUCGUU	3p	iso_3p_extended	3	11	7.57754			fhe-miR-745a-3p	AUGCUGCCUUAUAAGAGCUGUG	UGCUGCCUUAUAAGAGCUGUGAA	both	iso_both	1	10	8.40429			fhe-miR-71b-5p	UGAAAGACUUGAGUAGUGAG	UGAAAGACUUGAGUAGUGAGACGGU	3p	iso_3p_extended	5	14	7.80257
fhe-miR-1a-3p	AUGGAAUGUGGCGAAGUAUGGU	UGGAAUGUGGCGAAGUAUGGUCUUUAU	both	iso_both	5	14	7.86222			fhe-Novel-79-3p	CAUCGUGGGAUUAGCUUAAU	AAUCAUCGUGGGAUUAGCUUU	both	iso_both	1	15	8.57902			fhe-Novel-75-3p	UUCGGAGAUAGUUAAGGAACU	AUUCGGAGAUAGUUAAGGAAAUU	both	iso_both	2	11	7.57754			fhe-miR-750-3p	ACCAGAUCUGACUCUUCCAGCUCU	CCAGAUCUGACUCUUCCA	both	iso_both	6	10	8.40429			fhe-miR-745a-3p	AUGCUGCCUUAUAAGAGCUGUG	UGCUGCCUUAUAAGAGCUGUGAUU	both	iso_both	2	14	7.80257
fhe-miR-1a-3p	AUGGAAUGUGGCGAAGUAUGGU	UGGAAUGUGGCGAAGUAUGGUCUUUUC	both	iso_both	5	14	7.86222			fhe-miR-71c-5p	UGAAAGACAUGGGUAAUGAGGU	UGAAAGACAUGGGUAAUGAGGUUAC	3p	iso_3p_extended	3	15	8.57902			fhe-miR-10-5p	AACCCUGUAGACCCGAGUUUGCA	AACCCUGUAGACCCGAGUUUGCAUU	3p	iso_3p_extended	2	11	7.57754			fhe-miR-1b-3p	UGGAAUGUUGUGAAGUAUGUAC	AUGGAAUGUUGUGAAGUAUGUAC	5p	iso_5p_extended	1	10	8.40429			fhe-bantam-3p	UGAGAUCGCGAUUAAAGCUGGU	GAGAUCGCGAUUAAAGCUGGU	5p	iso_5p_truncated	1	14	7.80257
fhe-miR-1a-3p	AUGGAAUGUGGCGAAGUAUGGU	UGGAAUGUGGCGAAGUAUGGUCCU	both	iso_both	2	14	7.86222			fhe-Novel-11-5p	AAGCUCGUAGUUGGAUCUGGGU	AAGCUCGUAGUUGGAUCUGGGUCGGC	3p	iso_3p_extended	4	15	8.57902			fhe-miR-2a-3p	GUCACAGCCAGAAUUGAUGAACG	UCACAGCCAGAAUUGAUGAACGUGC	both	iso_both	2	11	7.57754			fhe-miR-1b-3p	UGGAAUGUUGUGAAGUAUGUAC	UGGAAUGUUGUGAAGUAUGUACAG	3p	iso_3p_extended	2	10	8.40429			fhe-Novel-75-3p	UUCGGAGAUAGUUAAGGAACU	AUUCGGAGAUAGUUAAGGAAAU	5p	iso_5p_extended	1	14	7.80257
fhe-miR-1b-3p	UGGAAUGUUGUGAAGUAUGUAC	UGGAAUGUUGUGAAGUAUGUACGGA	3p	iso_3p_extended	3	14	7.86222			fhe-miR-125b-5p	CCCCUGAGACUGAUAAUUGCUC	CCCUGAGACUGAUAAUUGC	both	iso_both	3	15	8.57902			fhe-Novel-28-5p	UUUUGUCAGUUCCAUGUGCUUU	UUUUGUCAGUUCCAUGUGCU	3p	iso_3p_truncated	2	11	7.57754			fhe-Novel-3-5p	ACUGGACUGACUUUUCCGAGAUU	UAACUGGACUGACUUUUCCGG	both	iso_both	2	10	8.40429			fhe-Novel-38-3p	GUAAGAUCUACGGUUCUGAAU	GUAAGAUCUACAGUUCUGU	3p	iso_3p_truncated	2	14	7.80257
fhe-miR-277a-3p	GUAAAUGCAUUUUCUGGCCCG	UAAAUGCAUUUUCUGGCCCGUAUUU	both	iso_both	4	14	7.86222			fhe-miR-190a-5p	AGAUAUGUUUGGGUUACUUGGUG	AGAUAUGUUUGGGUUACUUGGUGUGU	3p	iso_3p_extended	3	15	8.57902			fhe-Novel-4-5p	AACAUUUCUCAAGACUGGCUUU	AACAUUUCUCAAGACUGGCUU	3p	iso_3p_truncated	1	11	7.57754			fhe-pUbNovel-6-5p	AGGCUGUGUGUAGAGCAAGUUG	AGGCUGUGUGUAGAGCAAGUUGUC	3p	iso_3p_extended	2	10	8.40429			fhe-Novel-20-5p	UAUCUAAGUCGGACUUGGUU	CAUAUCUAAGUCGGACUUGGUUU	both	iso_both	3	14	7.80257
fhe-miR-277b-3p	AAAAUGCAUCAUCUACCCGAGA	GAAAAUGCAUCAUCUACCCGA	both	iso_both	1	14	7.86222			fhe-miR-124-3p	UUAAGGCACGCGGUGAAUGUCA	UAAGGCACGCGGUGAAU	both	iso_both	5	15	8.57902			fhe-miR-71a-5p	UGAAAGACGAUGGUAGUGAGAUG	UGAAAGACGAUGGUAGUGAGAUGUUAU	3p	iso_3p_extended	4	11	7.57754			fhe-miR-71a-5p	UGAAAGACGAUGGUAGUGAGAUG	UGAAAGACGAUGGUAGUGAGAUGUAU	3p	iso_3p_extended	3	10	8.40429			fhe-bantam-3p	UGAGAUCGCGAUUAAAGCUGGU	UGAGAUCGCGAUUAAAGCUGGUAAU	3p	iso_3p_extended	3	14	7.80257
fhe-miR-2a-3p	GUCACAGCCAGAAUUGAUGAACG	UCACAGCCAGAAUUGAUGAACGGGC	both	iso_both	2	14	7.86222			fhe-miR-750-3p	ACCAGAUCUGACUCUUCCAGCUCU	CCAGAUCUGACUCUUCCAGCUCUUUUU	both	iso_both	3	15	8.57902			fhe-Novel-18-5p	CGGGCUGGCUCUCAACGGUUUGU	CGGGCUGGCUCUCAACGGUUAUUUU	3p	iso_3p_extended	2	11	7.57754			fhe-Novel-18-5p	CGGGCUGGCUCUCAACGGUUUGU	UCCGGGCUGGCUCUCAACGGUUUUU	5p	iso_5p_extended	2	10	8.40429			fhe-bantam-3p	UGAGAUCGCGAUUAAAGCUGGU	UGAGAUCGCGAUUAAAGCUGGUGC	3p	iso_3p_extended	2	14	7.80257
fhe-miR-2a-3p	GUCACAGCCAGAAUUGAUGAACG	UCACAGCCAGAAUUGAUGAACGUGCU	both	iso_both	3	14	7.86222			fhe-miR-36a-3p	GUCACCGGGUAGACAUUCAUUCAC	UCACCGGGUAGACAUUC	both	iso_both	7	15	8.57902			fhe-miR-2e-3p	GUAUCACAGUCCAAGCUUUGG	UAUCACAGUCCAAGCUUUGGUAAG	both	iso_both	3	11	7.57754			fhe-pUbNovel-5-5p	UUGUGCGUCGUUUCAGUGACCGAA	UUGUGCGUCGUUUCAGU	3p	iso_3p_truncated	7	10	8.40429			fhe-miR-190a-5p	AGAUAUGUUUGGGUUACUUGGUG	AGAUAUGUUUGGGUUACUUGGUAAU	3p	iso_3p_extended	2	13	7.24524
fhe-miR-2f-3p	GUCACAGCCAAUAUUGAUGCC	UCACAGCCAAUAUUGAUGCC	5p	iso_5p_truncated	1	14	7.86222			fhe-miR-71b-5p	UGAAAGACUUGAGUAGUGAG	UGAAAGACUUGAGUAGU	3p	iso_3p_truncated	3	15	8.57902			fhe-Novel-11-5p	AAGCUCGUAGUUGGAUCUGGGU	AGCUCGUAGUUGGAUCUGGGU	5p	iso_5p_truncated	1	11	7.57754			fhe-miR-190a-5p	AGAUAUGUUUGGGUUACUUGGUG	AGAUAUGUUUGGGUUACUUGGUGACU	3p	iso_3p_extended	3	10	8.40429			fhe-Novel-66-3p	AGAUGUUGGCUUUAGUAUACU	AGAUGUUGGCUUUAGUAUACUUU	3p	iso_3p_extended	2	13	7.24524
fhe-miR-307-3p	AUCACAACCUACUUGAUUGAGGGG	UCACAACCUACUUGAUUGAGG	both	iso_both	3	14	7.86222			fhe-miR-277a-3p	GUAAAUGCAUUUUCUGGCCCG	UAAAUGCAUUUUCUGGCCCGUAAUC	both	iso_both	4	15	8.57902			fhe-miR-190b-5p	UGAUAUGUAUGGUUUUCGGUUG	UGAUAUGUAUGGUUUUCG	3p	iso_3p_truncated	4	11	7.57754			fhe-miR-125a-5p	UCCCUGAGACCCUAGAGUUUC	UCCCUGAGACCCUAGAGUUUCCUGA	3p	iso_3p_extended	4	10	8.40429			fhe-Novel-48-5p	GUGGCCUCGUAGCUCAGCUGGUAG	GUGGCCUCGUAGCUCAGCUGUU	3p	iso_3p_truncated	2	13	7.24524
fhe-miR-31-5p	UGGCAAGAUUAUGGCGAAGCUGA	UGGCAAGAUUAUGGCGAAGCUGUC	3p	iso_3p_extended	1	14	7.86222			fhe-Novel-3-5p	ACUGGACUGACUUUUCCGAGAUU	UAACUGGACUGACUUUUCCGC	both	iso_both	2	15	8.57902			fhe-miR-219-5p	UGAUUGUCCAUUCGCAUUUCUUG	GAUUGUCCAUUCGCAUUUCUU	both	iso_both	2	11	7.57754			fhe-miR-9-5p	UCUUUGGUUAUCAAGCAGUAUG	UCUUUGGUUAUCAAGCAGUAUGAC	3p	iso_3p_extended	2	10	8.40429			fhe-miR-190a-5p	AGAUAUGUUUGGGUUACUUGGUG	AGAUAUGUUUGGGUUACUUGGUGUGC	3p	iso_3p_extended	3	13	7.24524
fhe-miR-3479a-3p	GUAUUGCACUUUCCUUCGCCUUA	UAUUGCACUUUCCUUCGCCUUAUU	both	iso_both	1	14	7.86222			fhe-miR-71b-5p	UGAAAGACUUGAGUAGUGAG	UGAAAGACUUGAGUAGUGAGACGG	3p	iso_3p_extended	4	15	8.57902			fhe-miR-71a-5p	UGAAAGACGAUGGUAGUGAGAUG	UGAAAGACGAUGGUAGUGAGAUGGU	3p	iso_3p_extended	2	11	7.57754			fhe-bantam-3p	UGAGAUCGCGAUUAAAGCUGGU	GAGAUCGCGAUUAAAGCUGGU	5p	iso_5p_truncated	1	10	8.40429			fhe-Novel-102-3p	AAGGAUUCGGAGAUAGUUAAG	UAAGGAUUCGGAGAUAGUUA	both	iso_both	1	13	7.24524
fhe-miR-36a-3p	GUCACCGGGUAGACAUUCAUUCAC	UCACCGGGUAGACAUUCAUUCAA	both	iso_both	1	14	7.86222			fhe-miR-1a-3p	AUGGAAUGUGGCGAAGUAUGGU	UGGAAUGUGGCGAAGUAUGGUCUUUUC	both	iso_both	5	15	8.57902			fhe-miR-1b-3p	UGGAAUGUUGUGAAGUAUGUAC	UGGAAUGUUGUGAAGUAUGUACGA	3p	iso_3p_extended	2	11	7.57754			fhe-Novel-103-5p	UGACCGUACCACUGAGUGACCC	UUGACCGUACCACUGAGUGACCCUUU	both	iso_both	4	10	8.40429			fhe-Novel-49-3p	UUUGCAUAUCUAAGUCGGACA	UUGCAUAUCUAAGUCGUACAUC	both	iso_both	1	13	7.24524
fhe-miR-36a-3p	GUCACCGGGUAGACAUUCAUUCAC	UCACCGGGUAGACAUUCA	both	iso_both	6	14	7.86222			fhe-miR-190a-5p	AGAUAUGUUUGGGUUACUUGGUG	AGAUAUGUUUGGGUUACUUGGUGUUUC	3p	iso_3p_extended	4	15	8.57902			fhe-miR-190a-5p	AGAUAUGUUUGGGUUACUUGGUG	AGAUAUGUUUGGGUUACUUGGUGAA	3p	iso_3p_extended	2	11	7.57754			fhe-let-7b-5p	GGAGGUAGUUCGUUGUGUGGU	GGAGGUAGUUCGUUGUGUGGUUUUC	3p	iso_3p_extended	4	10	8.40429			fhe-miR-190a-5p	AGAUAUGUUUGGGUUACUUGGUG	AGAUAUGUUUGGGUUACUUGGUGAG	3p	iso_3p_extended	2	13	7.24524
fhe-miR-71a-5p	UGAAAGACGAUGGUAGUGAGAUG	GAAAGACGAUGGUAGUGAGA	both	iso_both	3	14	7.86222			fhe-Novel-10-3p	ACCGGUCUUGAGAAGGGUUACU	ACCGGUCUUGAGAAGGGUUACUUU	3p	iso_3p_extended	2	15	8.57902			fhe-miR-1a-3p	AUGGAAUGUGGCGAAGUAUGGU	UGGAAUGUGGCGAAGUAUGGUCUG	both	iso_both	2	11	7.57754			fhe-miR-71a-5p	UGAAAGACGAUGGUAGUGAGAUG	UGAAAGACGAUGGUAGUGAGAUGUUA	3p	iso_3p_extended	3	10	8.40429			fhe-miR-71b-5p	UGAAAGACUUGAGUAGUGAG	UGAAAGACUUGAGUAGUGAGACGCAA	3p	iso_3p_extended	6	13	7.24524
fhe-miR-71a-5p	UGAAAGACGAUGGUAGUGAGAUG	UGAAAGACGAUGGUAGUGAGAUGUG	3p	iso_3p_extended	2	14	7.86222			fhe-miR-36b-3p	ACCACCGGGUAGACAUUCAUC	CCACCGGGUAGACAUUCAUCCG	both	iso_both	1	15	8.57902			fhe-miR-1b-3p	UGGAAUGUUGUGAAGUAUGUAC	UGGAAUGUUGUGAAGUAUGUACUCC	3p	iso_3p_extended	3	11	7.57754			fhe-pUbNovel-23-3p	AUUUCGGCUGGUGAUGAAACA	Canonical	miRNA	miRNA		10	8.40429			fhe-Novel-64-5p	UCCCCGAUCAAAGAUGCAAGC	CCCCGAUCAAAGAUGCAAGCUUC	both	iso_both	2	13	7.24524
fhe-miR-71a-5p	UGAAAGACGAUGGUAGUGAGAUG	UGAAAGACGAUGGUAGUGAGAUGGUU	3p	iso_3p_extended	3	14	7.86222			fhe-Novel-48-5p	GUGGCCUCGUAGCUCAGCUGGUAG	GUGGCCUCGUAGCUCAGCUGGUAGAGCA	3p	iso_3p_extended	4	15	8.57902			fhe-miR-31-5p	UGGCAAGAUUAUGGCGAAGCUGA	UGGCAAGAUUAUGGCGAAGCUGAAC	3p	iso_3p_extended	2	11	7.57754			fhe-Novel-3-5p	ACUGGACUGACUUUUCCGAGAUU	Canonical	miRNA	miRNA		10	8.40429			fhe-miR-61-3p	AUGACUAGAAAGUGCACUCACUU	UGACUAGAAAGUGCACUCACUUCG	both	iso_both	1	13	7.24524
fhe-miR-71a-5p	UGAAAGACGAUGGUAGUGAGAUG	UGAAAGACGAUGGUAGUGAGAUGUAUU	3p	iso_3p_extended	4	14	7.86222			fhe-miR-1a-3p	AUGGAAUGUGGCGAAGUAUGGU	UGGAAUGUGGCGAAGUAUGGUCCU	both	iso_both	2	15	8.57902			fhe-Novel-80-5p	UUCUAUAUAUCGUGGUACCG	Canonical	miRNA	miRNA		11	7.57754			fhe-miR-71c-5p	UGAAAGACAUGGGUAAUGAGGU	UGAAAGACAUGGGUAAUGAGGUUUU	3p	iso_3p_extended	3	9	7.56386			fhe-Novel-69-3p	GUGGAUGAUGCACACCAAAAACC	GUGGAUGAUGCACACCAAAAACCACCG	3p	iso_3p_extended	4	13	7.24524
fhe-miR-7a-5p	UGGAAGACUGGUGAUAUGUUGUU	UGGAAGACUGGUGAUAUGUUGUUG	3p	iso_3p_extended	1	14	7.86222			fhe-bantam-3p	UGAGAUCGCGAUUAAAGCUGGU	UGAGAUCGCGAUUAAAGCUGGUGCC	3p	iso_3p_extended	3	15	8.57902			fhe-let-7b-5p	GGAGGUAGUUCGUUGUGUGGU	Canonical	miRNA	miRNA		11	7.57754			fhe-miR-190a-5p	AGAUAUGUUUGGGUUACUUGGUG	AGAUAUGUUUGGGUUACUUGGUGCUU	3p	iso_3p_extended	3	9	7.56386			fhe-Novel-95-5p	UUUAUGUCCAUGGUGUAGUCU	UUUAUGUCCAUGGUGUAGUC	3p	iso_3p_truncated	1	13	7.24524
fhe-miR-8457-3p	UCACCGGGUGUUUUUCACCCUC	UCACCGGGUGUUUUUCACC	3p	iso_3p_truncated	3	14	7.86222			fhe-miR-190a-5p	AGAUAUGUUUGGGUUACUUGGUG	AGAUAUGUUUGGGUUACUUGGUUAU	3p	iso_3p_extended	2	15	8.57902			fhe-miR-745a-5p	UCAGUUCUCAUUAGGCAUGACAUG	Canonical	miRNA	miRNA		11	7.57754			fhe-miR-125b-5p	CCCCUGAGACUGAUAAUUGCUC	CCCUGAGACUGAUAAUUGCUCCU	both	iso_both	1	9	7.56386			fhe-miR-10-5p	AACCCUGUAGACCCGAGUUUGCA	AACCCUGUAGACCCGAGUUUGCAUU	3p	iso_3p_extended	2	13	7.24524
fhe-miR-96-5p	CUUGGCACUUUGGAAUUGUCA	CUUGGCACUUUGGAAUUGUCACUA	3p	iso_3p_extended	3	14	7.86222			fhe-Novel-103-5p	UGACCGUACCACUGAGUGACCC	UGACCGUACCACUGAGUGACCCUUU	3p	iso_3p_extended	3	15	8.57902			fhe-pUbNovel-6-5p	AGGCUGUGUGUAGAGCAAGUUG	Canonical	miRNA	miRNA		11	7.57754			fhe-miR-71a-5p	UGAAAGACGAUGGUAGUGAGAUG	GUGAAAGACGAUGGUAGUGAGAUG	5p	iso_5p_extended	1	9	7.56386			fhe-miR-125b-5p	CCCCUGAGACUGAUAAUUGCUC	CCCCUGAGACUGAUAAUUGCUCAU	3p	iso_3p_extended	2	13	7.24524
fhe-Novel-1-3p	UUUUCGAGCGGUUUCCGAGUGG	UUUUCGAGCGGUUUCCGAGUG	3p	iso_3p_truncated	1	14	7.86222			fhe-Novel-49-3p	UUUGCAUAUCUAAGUCGGACA	UUUGCAUAUCUAAGUCGGACAUUU	3p	iso_3p_extended	3	15	8.57902			fhe-Novel-12-5p	UGGUUUUGCUAGCUGACACUG	Canonical	miRNA	miRNA		11	7.57754			fhe-Novel-49-3p	UUUGCAUAUCUAAGUCGGACA	GUUUGCAUAUCUAAGUCGGACU	both	iso_both	1	9	7.56386			fhe-miR-71a-5p	UGAAAGACGAUGGUAGUGAGAUG	UGAAAGACGAUGGUAGUGAGAUGAAU	3p	iso_3p_extended	3	13	7.24524
fhe-Novel-1-3p	UUUUCGAGCGGUUUCCGAGUGG	UUUUCGAGCGGUUUCUGAGUGGU	3p	iso_3p_extended	1	14	7.86222			fhe-miR-7a-5p	UGGAAGACUGGUGAUAUGUUGUU	UGGAAGACUGGUGAUAUGUUGUGU	3p	iso_3p_extended	1	15	8.57902			fhe-Novel-59-5p	CAUUCGUAGGGACUCUGUAGUU	Canonical	miRNA	miRNA		11	7.57754			fhe-Novel-2-3p	AUUACAGUCCGGACGUGGUUU	GGAUUACAGUCUGGACGUGGUU	both	iso_both	1	9	7.56386			fhe-Novel-3-5p	ACUGGACUGACUUUUCCGAGAUU	ACUGGACUGACUUUUCCGAGA	3p	iso_3p_truncated	2	13	7.24524
fhe-Novel-10-3p	ACCGGUCUUGAGAAGGGUUACU	ACCGGUCUUGAGAAGGGUUACUUU	3p	iso_3p_extended	2	14	7.86222			fhe-miR-1b-3p	UGGAAUGUUGUGAAGUAUGUAC	UGGAAUGUUGUGAAGUAUGUGGU	3p	iso_3p_extended	1	15	8.57902			fhe-pUbNovel-3-5p	UCAGCACCGGCCGAAACGACA	UUCAGCACCGGCCGAAACGACA	5p	iso_5p_extended	1	10	6.88867			fhe-miR-7a-5p	UGGAAGACUGGUGAUAUGUUGUU	UGGAAGACUGGUGAUAUG	3p	iso_3p_truncated	5	9	7.56386			fhe-Novel-18-5p	CGGGCUGGCUCUCAACGGUUUGU	CGGGCUGGCUCUCAACGGUUUUUUU	3p	iso_3p_extended	2	13	7.24524
fhe-Novel-11-5p	AAGCUCGUAGUUGGAUCUGGGU	AAGCUCGUAGUUGGAUCUGGGUCG	3p	iso_3p_extended	2	14	7.86222			fhe-Novel-1-3p	UUUUCGAGCGGUUUCCGAGUGG	UUUUCGAGCGGUUUCUGAGUA	3p	iso_3p_truncated	1	15	8.57902			fhe-miR-2a-3p	GUCACAGCCAGAAUUGAUGAACG	UCACAGCCAGAAUUGAUGAACGGC	both	iso_both	1	10	6.88867			fhe-miR-3479b-5p	GAUUGCACUACUCAUAGCCUUC	GAUUGCACUACUCAUAGCC	3p	iso_3p_truncated	3	9	7.56386			fhe-miR-71b-5p	UGAAAGACUUGAGUAGUGAG	UGAAAGACUUGAGUAGUGAGACGUUC	3p	iso_3p_extended	6	13	7.24524
fhe-Novel-18-5p	CGGGCUGGCUCUCAACGGUUUGU	UCCGGGCUGGCUCUCAACGGUUUCU	5p	iso_5p_extended	2	14	7.86222			fhe-Novel-103-5p	UGACCGUACCACUGAGUGACCC	UGACCGUACCACUGAGUGACC	3p	iso_3p_truncated	1	15	8.57902			fhe-Novel-18-5p	CGGGCUGGCUCUCAACGGUUUGU	CGGGCUGGCUCUCAACGGUU	3p	iso_3p_truncated	3	10	6.88867			fhe-pUbNovel-23-3p	AUUUCGGCUGGUGAUGAAACA	AUUUCGGCUGGUGAUGAAAC	3p	iso_3p_truncated	1	9	7.56386			fhe-miR-1a-3p	AUGGAAUGUGGCGAAGUAUGGU	UGGAAUGUGGCGAAGUAUGGUCAAA	both	iso_both	3	13	7.24524
fhe-Novel-28-5p	UUUUGUCAGUUCCAUGUGCUUU	UUUGUCAGUUCCAUGUGCUU	both	iso_both	2	14	7.86222			fhe-let-7c-5p	GAGGUAGUGAGUUGUAUGUCUG	Canonical	miRNA	miRNA		15	8.57902			fhe-miR-71c-5p	UGAAAGACAUGGGUAAUGAGGU	UGAAAGACAUGGGUAAUGAGGUUAUU	3p	iso_3p_extended	4	10	6.88867			fhe-miR-71b-5p	UGAAAGACUUGAGUAGUGAG	UGAAAGACUUGAGUAGUGAGACGUAU	3p	iso_3p_extended	6	9	7.56386			fhe-miR-1989-5p	UCAGCUGUGUUCAUGUCUUCGA	UCAGCUGUGUUCAUGUCUU	3p	iso_3p_truncated	3	13	7.24524
fhe-Novel-31-5p	UCACGGAACUGGUACCUCAAUU	UUCACGGAACUAGUACCUCA	both	iso_both	2	14	7.86222			fhe-miR-61-5p	UGUGAGUCUCUUUCUUGUCCAUG	Canonical	miRNA	miRNA		15	8.57902			fhe-miR-190a-5p	AGAUAUGUUUGGGUUACUUGGUG	AGAUAUGUUUGGGUUACUUGGUAG	3p	iso_3p_extended	1	10	6.88867			fhe-let-7b-5p	GGAGGUAGUUCGUUGUGUGGU	GAGGUAGUUCGUUGUGUGG	both	iso_both	2	9	7.56386			fhe-Novel-28-5p	UUUUGUCAGUUCCAUGUGCUUU	UUUUGUCGGUUCCAUGUUCUC	3p	iso_3p_truncated	1	13	7.24524
fhe-Novel-48-5p	GUGGCCUCGUAGCUCAGCUGGUAG	GUGGCCUCGUAGCUCAGCUGGUAGAGCA	3p	iso_3p_extended	4	14	7.86222			fhe-miR-1b-3p	UGGAAUGUUGUGAAGUAUGUAC	UGGAAUGUUGUGAAGUAUGUACGCA	3p	iso_3p_extended	3	14	8.00709			fhe-miR-125a-5p	UCCCUGAGACCCUAGAGUUUC	UGUCCCUGAGACCCUAGAGUUUUU	both	iso_both	3	10	6.88867			fhe-Novel-25-5p	UAGACACUGUGGAACACAACU	GUAGACACUGUGGAACACAACU	5p	iso_5p_extended	1	9	7.56386			fhe-miR-11586-3p	UGUAAGACGAUCGUAGUUGACG	AUUGUAAGACGAUCGUAGUU	both	iso_both	2	13	7.24524
fhe-Novel-69-3p	GUGGAUGAUGCACACCAAAAACC	GUGGAUGAUGCACACCAAAAACCACC	3p	iso_3p_extended	3	14	7.86222			fhe-miR-1a-3p	AUGGAAUGUGGCGAAGUAUGGU	UGGAAUGUGGCGAAGUAUGGUCAAA	both	iso_both	3	14	8.00709			fhe-Novel-3-5p	ACUGGACUGACUUUUCCGAGAUU	AACUGGACUGACUUUUCCGA	both	iso_both	3	10	6.88867			fhe-Novel-39-5p	UUGUCAAAGACUUCUGGAAGA	UGUCAAAGACUUCUCGAAGA	5p	iso_5p_truncated	1	9	7.56386			fhe-miR-190a-5p	AGAUAUGUUUGGGUUACUUGGUG	AGAUAUGUUUGGGUUACUUGGUGUGU	3p	iso_3p_extended	3	13	7.24524
fhe-Novel-75-3p	UUCGGAGAUAGUUAAGGAACU	GAUUCGGAGAUAGUUAAGGU	both	iso_both	1	14	7.86222			fhe-miR-36b-3p	ACCACCGGGUAGACAUUCAUC	CCACCGGGUAGACAUUCAUCCGCA	both	iso_both	3	14	8.00709			fhe-Novel-20-5p	UAUCUAAGUCGGACUUGGUU	AUAUCUAAGUCGGACUUGGUU	5p	iso_5p_extended	1	10	6.88867			fhe-Novel-31-5p	UCACGGAACUGGUACCUCAAUU	AGUUCACGGAACUAGUACCUC	both	iso_both	1	9	7.56386			fhe-Novel-11-5p	AAGCUCGUAGUUGGAUCUGGGU	AAGCUCGUAGUUGGAUCUGGGUCGCAU	3p	iso_3p_extended	5	13	7.24524
fhe-Novel-20-5p	UAUCUAAGUCGGACUUGGUU	Canonical	miRNA	miRNA		14	7.86222			fhe-Novel-69-3p	GUGGAUGAUGCACACCAAAAACC	GUGGAUGAUGCACACCAAAAACCACC	3p	iso_3p_extended	3	14	8.00709			fhe-Novel-49-3p	UUUGCAUAUCUAAGUCGGACA	UUUGCAUAUCUAAGUCGUAC	3p	iso_3p_truncated	1	10	6.88867			fhe-Novel-49-3p	UUUGCAUAUCUAAGUCGGACA	UUUGCAUAUCUAAGUCGGACAUUU	3p	iso_3p_extended	3	9	7.56386			fhe-miR-2e-5p	UACCAACUUAGACUGCGUUAU	UACCAACUUAGACUGCGUUA	3p	iso_3p_truncated	1	13	7.24524
fhe-miR-745a-5p	UCAGUUCUCAUUAGGCAUGACAUG	Canonical	miRNA	miRNA		14	7.86222			fhe-miR-1b-3p	UGGAAUGUUGUGAAGUAUGUAC	UGGAAUGUUGUGAAGUAUGUACCGGC	3p	iso_3p_extended	4	14	8.00709			fhe-Novel-32-3p	CUGAAGGAACUACUGUUAAGA	CUGAAGGAACUUCUGUUACGUU	3p	iso_3p_extended	1	10	6.88867			fhe-Novel-102-3p	AAGGAUUCGGAGAUAGUUAAG	GAUAAGGAUUCGGAGAUAGUUU	both	iso_both	1	9	7.56386			fhe-pUbNovel-1-5p	UAGUCACUGGGCUACGAACACG	UAGUCACUGGGCUACGAACACGU	3p	iso_3p_extended	1	13	7.24524
fhe-miR-124-3p	UUAAGGCACGCGGUGAAUGUCA	UAAGGCACGCGGUGAAUGUCAGGCU	both	iso_both	3	13	7.30064			fhe-miR-71a-5p	UGAAAGACGAUGGUAGUGAGAUG	GUGAAAGACGAUGGUAGUGAGAUG	5p	iso_5p_extended	1	14	8.00709			fhe-Novel-3-5p	ACUGGACUGACUUUUCCGAGAUU	UAACUGGACUGACUUUUCCG	both	iso_both	3	10	6.88867			fhe-Novel-103-5p	UGACCGUACCACUGAGUGACCC	UGACCGUACCACUGAGUGACCCUU	3p	iso_3p_extended	2	9	7.56386			fhe-miR-277a-3p	GUAAAUGCAUUUUCUGGCCCG	UAAAUGCAUUUUCUGGCCCGUAG	both	iso_both	2	13	7.24524
fhe-miR-124-3p	UUAAGGCACGCGGUGAAUGUCA	UAAGGCACGCGGUGAAUGUCAGG	both	iso_both	1	13	7.30064			fhe-miR-190a-5p	AGAUAUGUUUGGGUUACUUGGUG	AGAUAUGUUUGGGUUACUUGGUGCA	3p	iso_3p_extended	2	14	8.00709			fhe-Novel-18-5p	CGGGCUGGCUCUCAACGGUUUGU	CGGGCUGGCUCUCAACGGUUUUUUU	3p	iso_3p_extended	2	10	6.88867			fhe-miR-10-5p	AACCCUGUAGACCCGAGUUUGCA	AACCCUGUAGACCCGAGUUUGCUUU	3p	iso_3p_extended	2	9	7.56386			fhe-Novel-79-3p	CAUCGUGGGAUUAGCUUAAU	UCAUCGUGGGAUUAGCUUAAU	5p	iso_5p_extended	1	13	7.24524
fhe-miR-125a-5p	UCCCUGAGACCCUAGAGUUUC	UCCCUGAGACCCUAGAGUUUCCUU	3p	iso_3p_extended	3	13	7.30064			fhe-miR-125a-5p	UCCCUGAGACCCUAGAGUUUC	UGUCCCUGAGACCCUAGAGUUUC	5p	iso_5p_extended	2	14	8.00709			fhe-Novel-28-5p	UUUUGUCAGUUCCAUGUGCUUU	UUUUGUCAGUUCCAUGUGCUUCU	3p	iso_3p_extended	1	10	6.88867			fhe-miR-71b-5p	UGAAAGACUUGAGUAGUGAG	UGAAAGACUUGAGUAGUGAGACGCUC	3p	iso_3p_extended	6	9	7.56386			fhe-miR-750-3p	ACCAGAUCUGACUCUUCCAGCUCU	CCAGAUCUGACUCUUCCA	both	iso_both	6	13	7.24524
fhe-miR-125b-5p	CCCCUGAGACUGAUAAUUGCUC	CCCCUGAGACUGAUAAUUGCUCCA	3p	iso_3p_extended	2	13	7.30064			fhe-miR-2a-3p	GUCACAGCCAGAAUUGAUGAACG	UCACAGCCAGAAUUGAUGAACGUGA	both	iso_both	2	14	8.00709			fhe-Novel-104-5p	UAAUCAGUCGACUUUUCGGUCA	GUAAUCAGUCGACUUUUCGGU	both	iso_both	1	10	6.88867			fhe-miR-1a-3p	AUGGAAUGUGGCGAAGUAUGGU	UGGAAUGUGGCGAAGUAUGGUCUUUC	both	iso_both	4	9	7.56386			fhe-Novel-28-5p	UUUUGUCAGUUCCAUGUGCUUU	UUUUGUCAGUUCCAUGUGCUUUC	3p	iso_3p_extended	1	13	7.24524
fhe-miR-125b-5p	CCCCUGAGACUGAUAAUUGCUC	CCCCUGAGACUGAUAAUUGCUCAU	3p	iso_3p_extended	2	13	7.30064			fhe-miR-7b-5p	UGGAAGACUUGUGAUUAAGUUGUU	UGGAAGACUUGUGAUUAAGUUGUUU	3p	iso_3p_extended	1	14	8.00709			fhe-miR-31-5p	UGGCAAGAUUAUGGCGAAGCUGA	UGGCAAGAUUAUGGCGAAGCUGACU	3p	iso_3p_extended	2	10	6.88867			fhe-miR-71a-5p	UGAAAGACGAUGGUAGUGAGAUG	UGAAAGACGAUGGUAGUGAGAUUA	3p	iso_3p_extended	1	9	7.56386			fhe-miR-96-5p	CUUGGCACUUUGGAAUUGUCA	CUUGGCACUUUGGAAUUGUCACUUU	3p	iso_3p_extended	4	13	7.24524
fhe-miR-190a-5p	AGAUAUGUUUGGGUUACUUGGUG	GAUAUGUUUGGGUUACUUGGUG	5p	iso_5p_truncated	1	13	7.30064			fhe-miR-31-5p	UGGCAAGAUUAUGGCGAAGCUGA	UGGCAAGAUUAUGGCGAAGCUGAAAA	3p	iso_3p_extended	3	14	8.00709			fhe-Novel-31-5p	UCACGGAACUGGUACCUCAAUU	CACGGAACUAGUACCUCAAUU	5p	iso_5p_truncated	1	10	6.88867			fhe-miR-190b-5p	UGAUAUGUAUGGUUUUCGGUUG	UGAUAUGUAUGGUUUUCGGUUGUC	3p	iso_3p_extended	2	9	7.56386			fhe-let-7b-5p	GGAGGUAGUUCGUUGUGUGGU	GGAGGUAGUUCGUUGUG	3p	iso_3p_truncated	4	12	6.68792
fhe-miR-1b-3p	UGGAAUGUUGUGAAGUAUGUAC	UGGAAUGUUGUGAAGUAUGUACAUA	3p	iso_3p_extended	3	13	7.30064			fhe-miR-1b-3p	UGGAAUGUUGUGAAGUAUGUAC	UGGAAUGUUGUGAAGUAUGUACGGA	3p	iso_3p_extended	3	14	8.00709			fhe-Novel-31-5p	UCACGGAACUGGUACCUCAAUU	UCACGGAACUAGUACCUCAAU	3p	iso_3p_truncated	1	10	6.88867			fhe-let-7b-5p	GGAGGUAGUUCGUUGUGUGGU	GGAGGUAGUUCGUUGUGUGGUUUC	3p	iso_3p_extended	3	9	7.56386			fhe-Novel-103-5p	UGACCGUACCACUGAGUGACCC	UGACCGUACCACUGAGUGACCCU	3p	iso_3p_extended	1	12	6.68792
fhe-miR-1b-3p	UGGAAUGUUGUGAAGUAUGUAC	UGGAAUGUUGUGAAGUAUGUACAG	3p	iso_3p_extended	2	13	7.30064			fhe-Novel-64-5p	UCCCCGAUCAAAGAUGCAAGC	UCCCCGAUCAAAGAUGCAAG	3p	iso_3p_truncated	1	14	8.00709			fhe-miR-71a-5p	UGAAAGACGAUGGUAGUGAGAUG	UGAAAGACGAUGGUAGUGAGAUGAUUA	3p	iso_3p_extended	4	10	6.88867			fhe-miR-71b-5p	UGAAAGACUUGAGUAGUGAG	UGAAAGACUUGAGUAGUGAGACGGU	3p	iso_3p_extended	5	9	7.56386			fhe-miR-96-5p	CUUGGCACUUUGGAAUUGUCA	CCUUGGCACUUUGGAAUUGUCA	5p	iso_5p_extended	1	12	6.68792
fhe-miR-1b-3p	UGGAAUGUUGUGAAGUAUGUAC	UGGAAUGUUGUGAAGUAUGUACGUA	3p	iso_3p_extended	3	13	7.30064			fhe-miR-11586-3p	UGUAAGACGAUCGUAGUUGACG	GUAAGACGAUCGUAGUUGACA	both	iso_both	1	14	8.00709			fhe-miR-125a-5p	UCCCUGAGACCCUAGAGUUUC	UGUCCCUGAGACCCUAGAGUUUC	5p	iso_5p_extended	2	10	6.88867			fhe-miR-219-5p	UGAUUGUCCAUUCGCAUUUCUUG	GAUUGUCCAUUCGCAUUUCUU	both	iso_both	2	9	7.56386			fhe-Novel-80-5p	UUCUAUAUAUCGUGGUACCG	UUCUAUAUAUCGUGGUACCGUAU	3p	iso_3p_extended	3	12	6.68792
fhe-miR-1b-3p	UGGAAUGUUGUGAAGUAUGUAC	AUGGAAUGUUGUGAAGUAUGUAC	5p	iso_5p_extended	1	13	7.30064			fhe-let-7c-5p	GAGGUAGUGAGUUGUAUGUCUG	GAGGUAGUGAGUUGUAUGUCUGU	3p	iso_3p_extended	1	14	8.00709			fhe-miR-2f-3p	GUCACAGCCAAUAUUGAUGCC	UCACAGCCAAUAUUGAUG	both	iso_both	3	10	6.88867			fhe-miR-71a-5p	UGAAAGACGAUGGUAGUGAGAUG	UGAAAGACGAUGGUAGUGAGAUGCA	3p	iso_3p_extended	2	9	7.56386			fhe-miR-125b-5p	CCCCUGAGACUGAUAAUUGCUC	CCCCUGAGACUGAUAAUUGCUCGU	3p	iso_3p_extended	2	12	6.68792
fhe-miR-277a-3p	GUAAAUGCAUUUUCUGGCCCG	UAAAUGCAUUUUCUGGCCCGUAAA	both	iso_both	3	13	7.30064			fhe-miR-1b-3p	UGGAAUGUUGUGAAGUAUGUAC	UGGAAUGUUGUGAAGUAUGUACUCUU	3p	iso_3p_extended	4	14	8.00709			fhe-miR-1a-3p	AUGGAAUGUGGCGAAGUAUGGU	UGGAAUGUGGCGAAGUAUGGUCUUAUU	both	iso_both	5	10	6.88867			fhe-miR-1b-3p	UGGAAUGUUGUGAAGUAUGUAC	UGGAAUGUUGUGAAGUAUGUACGGU	3p	iso_3p_extended	3	9	7.56386			fhe-miR-3479b-5p	GAUUGCACUACUCAUAGCCUUC	GAUUGCACUACUCAUAGCCUUCU	3p	iso_3p_extended	1	12	6.68792
fhe-miR-277b-3p	AAAAUGCAUCAUCUACCCGAGA	AAAAUGCAUCAUCUACCCGAGAUC	3p	iso_3p_extended	2	13	7.30064			fhe-bantam-3p	UGAGAUCGCGAUUAAAGCUGGU	UGAGAUCGCGAUUAAAGCUGGUAUU	3p	iso_3p_extended	3	14	8.00709			fhe-miR-71a-5p	UGAAAGACGAUGGUAGUGAGAUG	GUGAAAGACGAUGGUAGUGA	both	iso_both	3	10	6.88867			fhe-miR-125a-5p	UCCCUGAGACCCUAGAGUUUC	UCCCUGAGACCCUAGAGUUUCCGUU	3p	iso_3p_extended	4	9	7.56386			fhe-miR-1b-3p	UGGAAUGUUGUGAAGUAUGUAC	UGGAAUGUUGUGAAGUAUGUACCUU	3p	iso_3p_extended	3	12	6.68792
fhe-miR-2a-3p	GUCACAGCCAGAAUUGAUGAACG	UCACAGCCAGAAUUGAUGAACGGUU	both	iso_both	2	13	7.30064			fhe-miR-3479b-5p	GAUUGCACUACUCAUAGCCUUC	GAUUGCACUACUCAUAGCCUUCU	3p	iso_3p_extended	1	14	8.00709			fhe-miR-9-5p	UCUUUGGUUAUCAAGCAGUAUG	UCUUUGGUUAUCAAGCAGUAUGAU	3p	iso_3p_extended	2	10	6.88867			fhe-miR-745b-3p	GAAAGCUGCCAAGCGAAGGGC	AAAGCUGCCAAGCGAAGGGCCAUU	both	iso_both	3	9	7.56386			fhe-miR-1b-3p	UGGAAUGUUGUGAAGUAUGUAC	UGGAAUGUUGUGAAGUAUGUACCA	3p	iso_3p_extended	2	12	6.68792
fhe-miR-31-5p	UGGCAAGAUUAUGGCGAAGCUGA	UGGCAAGAUUAUGGCGAAGCUGAAC	3p	iso_3p_extended	2	13	7.30064			fhe-Novel-103-5p	UGACCGUACCACUGAGUGACCC	UGACCGUACCACUGAGUGACCCU	3p	iso_3p_extended	1	14	8.00709			fhe-miR-124-3p	UUAAGGCACGCGGUGAAUGUCA	UAAGGCACGCGGUGAAUGUCAGGC	both	iso_both	2	10	6.88867			fhe-Novel-48-5p	GUGGCCUCGUAGCUCAGCUGGUAG	GUGGCCUCGUAGCUCAGCU	3p	iso_3p_truncated	5	9	7.56386			fhe-Novel-49-3p	UUUGCAUAUCUAAGUCGGACA	UUUGCAUAUCUAAGUCGGACAUC	3p	iso_3p_extended	2	12	6.68792
fhe-miR-3479b-5p	GAUUGCACUACUCAUAGCCUUC	GAUUGCACUACUCAUAGCCUUCU	3p	iso_3p_extended	1	13	7.30064			fhe-miR-1b-3p	UGGAAUGUUGUGAAGUAUGUAC	UGGAAUGUUGUGAAGUAUGUACUGC	3p	iso_3p_extended	3	14	8.00709			fhe-Novel-28-5p	UUUUGUCAGUUCCAUGUGCUUU	UUUUUGUCGGUUCCAUGUU	both	iso_both	3	10	6.88867			fhe-miR-2a-3p	GUCACAGCCAGAAUUGAUGAACG	UCACAGCCAGAAUUGAUGAACGUUC	both	iso_both	2	9	7.56386			fhe-miR-190a-5p	AGAUAUGUUUGGGUUACUUGGUG	AGAUAUGUUUGGGUUACUUGGUGGC	3p	iso_3p_extended	2	12	6.68792
fhe-miR-36b-3p	ACCACCGGGUAGACAUUCAUC	CCACCGGGUAGACAUUCAUCCG	both	iso_both	1	13	7.30064			fhe-miR-1a-3p	AUGGAAUGUGGCGAAGUAUGGU	UGGAAUGUGGCGAAGUAUGGUCUG	both	iso_both	2	14	8.00709			fhe-miR-750-3p	ACCAGAUCUGACUCUUCCAGCUCU	CCAGAUCUGACUCUUCCA	both	iso_both	6	10	6.88867			fhe-Novel-75-3p	UUCGGAGAUAGUUAAGGAACU	GAUUCGGAGAUAGUUAAGGAUU	both	iso_both	1	9	7.56386			fhe-Novel-28-5p	UUUUGUCAGUUCCAUGUGCUUU	GUUUUGUCAGUUCCAUGUGCU	both	iso_both	1	12	6.68792
fhe-miR-61-3p	AUGACUAGAAAGUGCACUCACUU	UGACUAGAAAGUGCACUCACUUCG	both	iso_both	1	13	7.30064			fhe-miR-133-3p	UUGGUCCCUAUCAACCAGCUAU	UUGGUCCCUAUCAACCAGCU	3p	iso_3p_truncated	2	14	8.00709			fhe-miR-1b-3p	UGGAAUGUUGUGAAGUAUGUAC	UGGAAUGUUGUGAAGUAUGUACAAU	3p	iso_3p_extended	3	10	6.88867			fhe-Novel-20-5p	UAUCUAAGUCGGACUUGGUU	CAUAUCUAAGUCGGACUUGGCU	5p	iso_5p_extended	2	9	7.56386			fhe-miR-190a-5p	AGAUAUGUUUGGGUUACUUGGUG	AGAUAUGUUUGGGUUACUUGGUGAUC	3p	iso_3p_extended	3	12	6.68792
fhe-miR-87-3p	GGUGAGCAAAGUUUCAGGUGUGA	GUGAGCAAAGUUUCAGGUGUGACU	both	iso_both	1	13	7.30064			fhe-miR-36b-3p	ACCACCGGGUAGACAUUCAUC	CCACCGGGUAGACAUUCAUCCGCU	both	iso_both	3	14	8.00709			fhe-Novel-28-5p	UUUUGUCAGUUCCAUGUGCUUU	UUUGUCAGUUCCAUGUGCUUC	both	iso_both	1	10	6.88867			fhe-Novel-49-3p	UUUGCAUAUCUAAGUCGGACA	UUUGCAUAUCUAAGUCGGACUUC	3p	iso_3p_extended	2	9	7.56386			fhe-Novel-31-5p	UCACGGAACUGGUACCUCAAUU	UCACGGAACUAGUACCUCAAUUUCU	3p	iso_3p_extended	3	12	6.68792
fhe-Novel-11-5p	AAGCUCGUAGUUGGAUCUGGGU	AAGCUCGUAGUUGGAUCUGGGUCGCAUG	3p	iso_3p_extended	6	13	7.30064			fhe-miR-71a-5p	UGAAAGACGAUGGUAGUGAGAUG	GAAAGACGAUGGUAGUGAGAUG	5p	iso_5p_truncated	1	14	8.00709			fhe-miR-1b-3p	UGGAAUGUUGUGAAGUAUGUAC	UGGAAUGUUGUGAAGUAUGUACGUG	3p	iso_3p_extended	3	10	6.88867			fhe-Novel-79-3p	CAUCGUGGGAUUAGCUUAAU	AACCAUCGUGGGAUUAGCUUU	both	iso_both	1	9	7.56386			fhe-miR-71b-5p	UGAAAGACUUGAGUAGUGAG	UGAAAGACUUGAGUAGUGAGACGGG	3p	iso_3p_extended	5	12	6.68792
fhe-Novel-18-5p	CGGGCUGGCUCUCAACGGUUUGU	UCCGGGCUGGCUCUCAACGGUUCU	both	iso_both	1	13	7.30064			fhe-miR-2a-3p	GUCACAGCCAGAAUUGAUGAACG	UCACAGCCAGAAUUGAUGAACGUUUU	both	iso_both	3	14	8.00709			fhe-miR-277b-3p	AAAAUGCAUCAUCUACCCGAGA	AAAAUGCAUCAUCUACCCGAGAUUU	3p	iso_3p_extended	3	10	6.88867			fhe-miR-12-5p	UGAGUAUUUCAUCAAGUAGUGA	UGAGUAUUUCAUCAAGUAGU	3p	iso_3p_truncated	2	9	7.56386			fhe-Novel-75-3p	UUCGGAGAUAGUUAAGGAACU	UCGGAGAUAGUUAAGGAACUUU	both	iso_both	1	12	6.68792
fhe-Novel-28-5p	UUUUGUCAGUUCCAUGUGCUUU	UUUUGUCGGUUCCAUGUUCUC	3p	iso_3p_truncated	1	13	7.30064			fhe-miR-61-3p	AUGACUAGAAAGUGCACUCACUU	UGACUAGAAAGUGCACUCACUUCUUU	both	iso_both	3	14	8.00709			fhe-miR-71c-5p	UGAAAGACAUGGGUAAUGAGGU	UGAAAGACAUGGGUAAUGAGGUGC	3p	iso_3p_extended	2	10	6.88867			fhe-miR-219-5p	UGAUUGUCCAUUCGCAUUUCUUG	GAUUGUCCAUUCGCAUUUCUUG	5p	iso_5p_truncated	1	9	7.56386			fhe-miR-71a-5p	UGAAAGACGAUGGUAGUGAGAUG	UGAAAGACGAUGGUAGUGAGAUGACU	3p	iso_3p_extended	3	12	6.68792
fhe-Novel-28-5p	UUUUGUCAGUUCCAUGUGCUUU	UUUUGUCAGUUCCAUGUGCU	3p	iso_3p_truncated	2	13	7.30064			fhe-miR-1b-3p	UGGAAUGUUGUGAAGUAUGUAC	UGGAAUGUUGUGAAGUAUGUACUGAUA	3p	iso_3p_extended	5	14	8.00709			fhe-miR-277a-3p	GUAAAUGCAUUUUCUGGCCCG	UAAAUGCAUUUUCUGGCCCGUAGGCU	both	iso_both	5	10	6.88867			fhe-miR-71c-5p	UGAAAGACAUGGGUAAUGAGGU	UGAAAGACAUGGGUAAUGAGGUAAC	3p	iso_3p_extended	3	9	7.56386			fhe-Novel-103-5p	UGACCGUACCACUGAGUGACCC	UUGACCGUACCACUGAGUGACCCU	both	iso_both	2	12	6.68792
fhe-Novel-3-5p	ACUGGACUGACUUUUCCGAGAUU	UAACUGGACUGACUUUUCCGC	both	iso_both	2	13	7.30064			fhe-Novel-78-3p	AAAGUGAACACUGGUGGAUGU	AAAGUGAACACUGGUGGAUGUUUUU	3p	iso_3p_extended	4	14	8.00709			fhe-miR-745a-3p	AUGCUGCCUUAUAAGAGCUGUG	UGCUGCCUUAUAAGAGCUGUGAUU	both	iso_both	2	10	6.88867			fhe-Novel-75-3p	UUCGGAGAUAGUUAAGGAACU	UUCGGAGAUAGUUAAGGAAC	3p	iso_3p_truncated	1	9	7.56386			fhe-miR-277a-3p	GUAAAUGCAUUUUCUGGCCCG	UAAAUGCAUUUUCUGGCCCGUAGGCU	both	iso_both	5	12	6.68792
fhe-Novel-49-3p	UUUGCAUAUCUAAGUCGGACA	UUUGCAUAUCUAAGUCGUAC	3p	iso_3p_truncated	1	13	7.30064			fhe-Novel-18-5p	CGGGCUGGCUCUCAACGGUUUGU	CGGGCUGGCUCUCAACGGUUAUUUUUU	3p	iso_3p_extended	4	14	8.00709			fhe-miR-125b-5p	CCCCUGAGACUGAUAAUUGCUC	CCCCUGAGACUGAUAAUUGCUCAUUA	3p	iso_3p_extended	4	10	6.88867			fhe-miR-71b-5p	UGAAAGACUUGAGUAGUGAG	UGAAAGACUUGAGUAGUGAGACUUA	3p	iso_3p_extended	5	9	7.56386			fhe-miR-1175-3p	UGAGAUUCAACUACUUCAGCUG	UGAGAUUCAACUACUUC	3p	iso_3p_truncated	5	12	6.68792
fhe-Novel-64-5p	UCCCCGAUCAAAGAUGCAAGC	UCCCCGAUCAAAGAUGCAAGCU	3p	iso_3p_extended	1	13	7.30064			fhe-pUbNovel-3-5p	UCAGCACCGGCCGAAACGACA	UUCAGCACCGGCCGAAACGACA	5p	iso_5p_extended	1	14	8.00709			fhe-pUbNovel-1-5p	UAGUCACUGGGCUACGAACACG	UAGUCACUGGGCUACGAAC	3p	iso_3p_truncated	3	10	6.88867			fhe-let-7b-5p	GGAGGUAGUUCGUUGUGUGGU	GGAGGUAGUUCGUUGUGA	3p	iso_3p_truncated	3	9	7.56386			fhe-miR-7b-5p	UGGAAGACUUGUGAUUAAGUUGUU	UGGAAGACUUGUGAUUAAGUU	3p	iso_3p_truncated	3	12	6.68792
fhe-Novel-75-3p	UUCGGAGAUAGUUAAGGAACU	AUUCGGAGAUAGUUAAGGAUUU	both	iso_both	1	13	7.30064			fhe-miR-36a-3p	GUCACCGGGUAGACAUUCAUUCAC	UCACCGGGUAGACAUUCAUUCAUCU	both	iso_both	1	14	8.00709			fhe-Novel-78-3p	AAAGUGAACACUGGUGGAUGU	AAAGUGAACACUGGUGGAUGUUU	3p	iso_3p_extended	2	10	6.88867			fhe-miR-277b-3p	AAAAUGCAUCAUCUACCCGAGA	AAAUGCAUCAUCUACCCGAGA	5p	iso_5p_truncated	1	9	7.56386			fhe-miR-71b-5p	UGAAAGACUUGAGUAGUGAG	UGAAAGACUUGAGUAGUGAGACGCUC	3p	iso_3p_extended	6	12	6.68792
fhe-Novel-78-5p	AUUUAUCGGAGUUCAAUAAAUG	UUUAUCGGAGUUCAAUAAAC	both	iso_both	2	13	7.30064			fhe-Novel-11-5p	AAGCUCGUAGUUGGAUCUGGGU	AAAAAGCUCGUAGUUGGAUCUGG	both	iso_both	1	14	8.00709			fhe-Novel-3-5p	ACUGGACUGACUUUUCCGAGAUU	UAACUGGACUGACUUUUCCGC	both	iso_both	2	10	6.88867			fhe-Novel-2-3p	AUUACAGUCCGGACGUGGUUU	AUUACAGUCUGGACGUGGUU	3p	iso_3p_truncated	1	9	7.56386			fhe-let-7b-5p	GGAGGUAGUUCGUUGUGUGGU	GGAGGUAGUUCGUUGUGUGGUUCC	3p	iso_3p_extended	3	12	6.68792
fhe-Novel-80-5p	UUCUAUAUAUCGUGGUACCG	UUCUAUAUAUCGUGGUACCGU	3p	iso_3p_extended	1	13	7.30064			fhe-let-7a-5p	GAGAGGUAGUGACUCAUAUGACU	AGAGGUAGUGACUCAUAUGACUGGC	both	iso_both	2	14	8.00709			fhe-miR-36a-3p	GUCACCGGGUAGACAUUCAUUCAC	UGGUCACCGGGUAGACAUUCAU	both	iso_both	2	10	6.88867			fhe-miR-9-5p	UCUUUGGUUAUCAAGCAGUAUG	UCUUUGGUUAUCAAGCAGUAUGCA	3p	iso_3p_extended	2	9	7.56386			fhe-miR-125a-5p	UCCCUGAGACCCUAGAGUUUC	UCCCUGAGACCCUAGAGUUUCCUUU	3p	iso_3p_extended	4	12	6.68792
fhe-Novel-84-5p	UCAAGAAGACGGAGUAGCAAUG	UCAAGAAGACGGAGUAGCAAU	3p	iso_3p_truncated	1	13	7.30064			fhe-miR-9-5p	UCUUUGGUUAUCAAGCAGUAUG	UCUUUGGUUAUCAAGCAGUAUGACA	3p	iso_3p_extended	3	14	8.00709			fhe-novel-61-3p	AAGGGGAUAAUUGUAGAGGUC	CAAGGGGAUAAUUGUAGAGGUU	both	iso_both	1	10	6.88867			fhe-Novel-2-3p	AUUACAGUCCGGACGUGGUUU	GAUUACAGUCUGGACGUGGUUC	both	iso_both	1	9	7.56386			fhe-miR-1a-3p	AUGGAAUGUGGCGAAGUAUGGU	UGGAAUGUGGCGAAGUAUGGUCGU	both	iso_both	2	12	6.68792
fhe-pUbNovel-3-5p	UCAGCACCGGCCGAAACGACA	UCAGCACCGGCCGAAACGACAC	3p	iso_3p_extended	1	13	7.30064			fhe-Novel-18-5p	CGGGCUGGCUCUCAACGGUUUGU	UCCGGGCUGGCUCUCAACGGUUUCU	5p	iso_5p_extended	2	14	8.00709			fhe-Novel-37-3p	ACGCCGCGAGAGAGGUACUCU	Canonical	miRNA	miRNA		10	6.88867			fhe-miR-9-5p	UCUUUGGUUAUCAAGCAGUAUG	UCUUUGGUUAUCAAGCAGUAUGACC	3p	iso_3p_extended	3	9	7.56386			fhe-Novel-42-5p	CUUCUCUCUGUAGUGGCUCC	ACUUCUCUCUGUAGUGGCUCC	5p	iso_5p_extended	1	12	6.68792
fhe-pUbNovel-5-5p	UUGUGCGUCGUUUCAGUGACCGAA	UUGUGCGUCGUUUCAGU	3p	iso_3p_truncated	7	13	7.30064			fhe-miR-31-5p	UGGCAAGAUUAUGGCGAAGCUGA	UGGCAAGAUUAUGGCGAAGCUGAAUUU	3p	iso_3p_extended	4	14	8.00709			fhe-Novel-42-5p	CUUCUCUCUGUAGUGGCUCC	Canonical	miRNA	miRNA		10	6.88867			fhe-Novel-103-5p	UGACCGUACCACUGAGUGACCC	UGACCGUACCACUGAGUGACC	3p	iso_3p_truncated	1	9	7.56386			fhe-miR-2a-3p	GUCACAGCCAGAAUUGAUGAACG	UCACAGCCAGAAUUGAUGAACGAU	both	iso_both	1	12	6.68792
fhe-Novel-42-5p	CUUCUCUCUGUAGUGGCUCC	Canonical	miRNA	miRNA		13	7.30064			fhe-bantam-3p	UGAGAUCGCGAUUAAAGCUGGU	UGAGAUCGCGAUUAAAGCUGGUGCU	3p	iso_3p_extended	3	14	8.00709			fhe-miR-277a-3p	GUAAAUGCAUUUUCUGGCCCG	UAAAUGCAUUUUCUGGCCCGUAUC	both	iso_both	3	9	6.19981			fhe-Novel-85-5p	GUUCUACCAUCGUAAUAUGCA	UUCUACCAUCGUAAUAGGCG	both	iso_both	1	9	7.56386			fhe-Novel-78-3p	AAAGUGAACACUGGUGGAUGU	AAGUGAACACUGGUGGAUGC	both	iso_both	1	12	6.68792
fhe-miR-133-3p	UUGGUCCCUAUCAACCAGCUAU	UUGGUCCCUAUCAACCAGCU	3p	iso_3p_truncated	2	12	6.73905			fhe-Novel-18-5p	CGGGCUGGCUCUCAACGGUUUGU	UCCGGGCUGGCUCUCAACGGUUUC	both	iso_both	1	14	8.00709			fhe-miR-1a-3p	AUGGAAUGUGGCGAAGUAUGGU	UGGAAUGUGGCGAAGUAUGGUCUUUAU	both	iso_both	5	9	6.19981			fhe-miR-2a-3p	GUCACAGCCAGAAUUGAUGAACG	UCACAGCCAGAAUUGAUGAACGGUU	both	iso_both	2	9	7.56386			fhe-Novel-100-5p	AACACAGCGUAGUCGAAAUC	ACACAGCGUAGUCGAGAUCGUU	both	iso_both	2	12	6.68792
fhe-miR-190a-5p	AGAUAUGUUUGGGUUACUUGGUG	AGAUAUGUUUGGGUUACUUGGUGUUG	3p	iso_3p_extended	3	12	6.73905			fhe-Novel-100-5p	AACACAGCGUAGUCGAAAUC	AACACAGCGUAGUCGAGAUCU	3p	iso_3p_extended	1	14	8.00709			fhe-Novel-54-3p	AUGAGACGGUGAGUGAUGAAUU	AUGAGACGGUGAGUGAUGAAU	3p	iso_3p_truncated	1	9	6.19981			fhe-let-7b-5p	GGAGGUAGUUCGUUGUGUGGU	GGAGGUAGUUCGUUGUG	3p	iso_3p_truncated	4	9	7.56386			fhe-miR-71b-5p	UGAAAGACUUGAGUAGUGAG	UGAAAGACUUGAGUAGUGAGACUUA	3p	iso_3p_extended	5	12	6.68792
fhe-miR-190a-5p	AGAUAUGUUUGGGUUACUUGGUG	AGAUAUGUUUGGGUUACUUGGUGAAU	3p	iso_3p_extended	3	12	6.73905			fhe-Novel-18-5p	CGGGCUGGCUCUCAACGGUUUGU	UCCGGGCUGGCUCUCAACGGUUUUC	both	iso_both	2	14	8.00709			fhe-miR-71a-5p	UGAAAGACGAUGGUAGUGAGAUG	UGAAAGACGAUGGUAGUGAGAUUG	3p	iso_3p_extended	1	9	6.19981			fhe-miR-1989-5p	UCAGCUGUGUUCAUGUCUUCGA	UCAGCUGUGUUCAUGUCUUCGAU	3p	iso_3p_extended	1	9	7.56386			fhe-miR-277b-3p	AAAAUGCAUCAUCUACCCGAGA	AAAAUGCAUCAUCUACCCGAGACU	3p	iso_3p_extended	2	12	6.68792
fhe-miR-190b-5p	UGAUAUGUAUGGUUUUCGGUUG	UGAUAUGUAUGGUUUUCGGUUGUUC	3p	iso_3p_extended	3	12	6.73905			fhe-miR-277a-3p	GUAAAUGCAUUUUCUGGCCCG	UAAAUGCAUUUUCUGGCCCGUAGU	both	iso_both	3	13	7.43515			fhe-miR-277b-3p	AAAAUGCAUCAUCUACCCGAGA	AAAAUGCAUCAUCUACCCGAGAG	3p	iso_3p_extended	1	9	6.19981			fhe-Novel-79-3p	CAUCGUGGGAUUAGCUUAAU	AAUCAUCGUGGGAUUAGCCUUU	both	iso_both	2	9	7.56386			fhe-Novel-75-3p	UUCGGAGAUAGUUAAGGAACU	UUCGGAGAUAGUUAAGGAACUUC	3p	iso_3p_extended	2	12	6.68792
fhe-miR-1992-3p	UCAGCAGUUGCACCAUUGACG	UCAGCAGUUGCACCAUU	3p	iso_3p_truncated	4	12	6.73905			fhe-Novel-78-3p	AAAGUGAACACUGGUGGAUGU	GAAAGUGAACACUGGUGGAUUUUU	both	iso_both	3	13	7.43515			fhe-Novel-38-3p	GUAAGAUCUACGGUUCUGAAU	GUAAGAUCUACAGUUCUGAAUU	3p	iso_3p_extended	1	9	6.19981			fhe-Novel-79-3p	CAUCGUGGGAUUAGCUUAAU	UCAUCGUGGGAUUAGCUUA	both	iso_both	1	9	7.56386			fhe-pUbNovel-23-3p	AUUUCGGCUGGUGAUGAAACA	AUUUCGGCUGGUGAUGAAACAUU	3p	iso_3p_extended	2	12	6.68792
fhe-miR-1b-3p	UGGAAUGUUGUGAAGUAUGUAC	UGGAAUGUUGUGAAGUAUGUACGGCC	3p	iso_3p_extended	4	12	6.73905			fhe-miR-36a-3p	GUCACCGGGUAGACAUUCAUUCAC	UGGUCACCGGGUAGACAUUCAUC	both	iso_both	1	13	7.43515			fhe-miR-190b-5p	UGAUAUGUAUGGUUUUCGGUUG	UGAUAUGUAUGGUUUUCGGUUGAU	3p	iso_3p_extended	2	9	6.19981			fhe-Novel-75-3p	UUCGGAGAUAGUUAAGGAACU	AUUCGGAGAUAGUUAAGGAUUU	both	iso_both	1	9	7.56386			fhe-Novel-11-5p	AAGCUCGUAGUUGGAUCUGGGU	AAGCUCGUAGUUGGAUCUGGGUCG	3p	iso_3p_extended	2	12	6.68792
fhe-miR-1b-3p	UGGAAUGUUGUGAAGUAUGUAC	UGGAAUGUUGUGAAGUAUGUACUGCC	3p	iso_3p_extended	4	12	6.73905			fhe-miR-277b-3p	AAAAUGCAUCAUCUACCCGAGA	AAAAUGCAUCAUCUACCCGAGAG	3p	iso_3p_extended	1	13	7.43515			fhe-miR-2a-3p	GUCACAGCCAGAAUUGAUGAACG	UCACAGCCAGAAUUGAUGAACGUUUU	both	iso_both	3	9	6.19981			fhe-Novel-36-5p	GAGGUACAUUCGCUAACGACUGA	Canonical	miRNA	miRNA		9	7.56386			fhe-miR-61-5p	UGUGAGUCUCUUUCUUGUCCAUG	Canonical	miRNA	miRNA		12	6.68792
fhe-miR-277a-3p	GUAAAUGCAUUUUCUGGCCCG	UAAAUGCAUUUUCUGGCCCGUAGUU	both	iso_both	4	12	6.73905			fhe-miR-277b-3p	AAAAUGCAUCAUCUACCCGAGA	AAAAUGCAUCAUCUACCCGAGAGU	3p	iso_3p_extended	2	13	7.43515			fhe-miR-277b-3p	AAAAUGCAUCAUCUACCCGAGA	AAAAUGCAUCAUCUACCCGAGAUUA	3p	iso_3p_extended	3	9	6.19981			fhe-Novel-39-5p	UUGUCAAAGACUUCUGGAAGA	Canonical	miRNA	miRNA		9	7.56386			fhe-Novel-78-3p	AAAGUGAACACUGGUGGAUGU	AAAGUGAACACUGGUGGAUG	3p	iso_3p_truncated	1	11	6.13059
fhe-miR-2a-3p	GUCACAGCCAGAAUUGAUGAACG	UCACAGCCAGAAUUGAU	both	iso_both	6	12	6.73905			fhe-let-7a-5p	GAGAGGUAGUGACUCAUAUGACU	AGAGGUAGUGACUCAUAUGACUCU	both	iso_both	1	13	7.43515			fhe-miR-7b-5p	UGGAAGACUUGUGAUUAAGUUGUU	UGGAAGACUUGUGAUUAAGUUGUUU	3p	iso_3p_extended	1	9	6.19981			fhe-Novel-27-3p	AACGCGAGGUCGUUAGAUGU	Canonical	miRNA	miRNA		9	7.56386			fhe-miR-9-5p	UCUUUGGUUAUCAAGCAGUAUG	UCUUUGGUUAUCAAGCAGUAUGACA	3p	iso_3p_extended	3	11	6.13059
fhe-miR-2a-3p	GUCACAGCCAGAAUUGAUGAACG	UCACAGCCAGAAUUGAUGAACGGA	both	iso_both	1	12	6.73905			fhe-miR-125b-5p	CCCCUGAGACUGAUAAUUGCUC	CCCCUGAGACUGAUAAUUGCUCAG	3p	iso_3p_extended	2	13	7.43515			fhe-miR-71a-5p	UGAAAGACGAUGGUAGUGAGAUG	UGAAAGACGAUGGUAGUGAGAUCC	3p	iso_3p_extended	1	9	6.19981			fhe-Novel-72-3p	AUCGGCCUUUGAGACUAUGGGG	Canonical	miRNA	miRNA		9	7.56386			fhe-Novel-3-5p	ACUGGACUGACUUUUCCGAGAUU	ACUGGACUGACUUUUCCGAGG	3p	iso_3p_truncated	2	11	6.13059
fhe-miR-307-3p	AUCACAACCUACUUGAUUGAGGGG	UCACAACCUACUUGAUU	both	iso_both	7	12	6.73905			fhe-Novel-31-5p	UCACGGAACUGGUACCUCAAUU	UCACGGAACUAGUACCUCAAUUUU	3p	iso_3p_extended	2	13	7.43515			fhe-miR-36b-3p	ACCACCGGGUAGACAUUCAUC	CCACCGGGUAGACAUUCAUCCGCA	both	iso_both	3	9	6.19981			fhe-Novel-80-5p	UUCUAUAUAUCGUGGUACCG	UAUUCUAUAUAUCGUGGUACC	both	iso_both	1	8	6.72343			fhe-miR-71a-5p	UGAAAGACGAUGGUAGUGAGAUG	GUGAAAGACGAUGGUAGUGAGAUG	5p	iso_5p_extended	1	11	6.13059
fhe-miR-71a-5p	UGAAAGACGAUGGUAGUGAGAUG	UGAAAGACGAUGGUAGUGAGAUCC	3p	iso_3p_extended	1	12	6.73905			fhe-miR-1b-3p	UGGAAUGUUGUGAAGUAUGUAC	UGGAAUGUUGUGAAGUAUGUACAGC	3p	iso_3p_extended	3	13	7.43515			fhe-Novel-103-5p	UGACCGUACCACUGAGUGACCC	UGACCGUACCACUGAGUGACCCUUU	3p	iso_3p_extended	3	9	6.19981			fhe-miR-71a-5p	UGAAAGACGAUGGUAGUGAGAUG	UGAAAGACGAUGGUAGUGAGAUACU	3p	iso_3p_extended	2	8	6.72343			fhe-Novel-64-5p	UCCCCGAUCAAAGAUGCAAGC	UUUUCCCCGAUCAAAGAUGC	both	iso_both	1	11	6.13059
fhe-miR-71a-5p	UGAAAGACGAUGGUAGUGAGAUG	GUGAAAGACGAUGGUAGUGAGAUG	5p	iso_5p_extended	1	12	6.73905			fhe-Novel-11-5p	AAGCUCGUAGUUGGAUCUGGGU	AGCUCGUAGUUGGAUCUGGGUCGA	both	iso_both	2	13	7.43515			fhe-miR-36a-3p	GUCACCGGGUAGACAUUCAUUCAC	UCACCGGGUAGACAUUCAUUCAA	both	iso_both	1	9	6.19981			fhe-miR-1989-5p	UCAGCUGUGUUCAUGUCUUCGA	UCAGCUGUGUUCAUGUCUUCGAA	3p	iso_3p_extended	1	8	6.72343			fhe-miR-1a-3p	AUGGAAUGUGGCGAAGUAUGGU	UGGAAUGUGGCGAAGUAUGGUCUUAU	both	iso_both	4	11	6.13059
fhe-miR-71b-5p	UGAAAGACUUGAGUAGUGAG	UGAAAGACUUGAGUAGUGAGACGUA	3p	iso_3p_extended	5	12	6.73905			fhe-miR-125b-5p	CCCCUGAGACUGAUAAUUGCUC	CCCCUGAGACUGAUAAUUGCUCAUU	3p	iso_3p_extended	3	13	7.43515			fhe-miR-9-5p	UCUUUGGUUAUCAAGCAGUAUG	UCUUUGGUUAUCAAGCAGUAUGUA	3p	iso_3p_extended	2	9	6.19981			fhe-Novel-38-3p	GUAAGAUCUACGGUUCUGAAU	AGUAAGAUCUACAGUUCUGC	both	iso_both	1	8	6.72343			fhe-miR-307-3p	AUCACAACCUACUUGAUUGAGGGG	UCACAACCUACUUGAUUGAGGGA	both	iso_both	1	11	6.13059
fhe-miR-71c-5p	UGAAAGACAUGGGUAAUGAGGU	UGAAAGACAUGGGUAAUGAGGUAUA	3p	iso_3p_extended	3	12	6.73905			fhe-miR-31-5p	UGGCAAGAUUAUGGCGAAGCUGA	UGGCAAGAUUAUGGCGAAGCUGAUUA	3p	iso_3p_extended	3	13	7.43515			fhe-Novel-18-5p	CGGGCUGGCUCUCAACGGUUUGU	AUCCGGGCUGGCUCUCAACGUUUUU	both	iso_both	2	9	6.19981			fhe-miR-8-3p	CUAAUACUGUUUGGUAAAGAUGCC	UAAUACUGUUUGGUAAAGAUGCG	both	iso_both	1	8	6.72343			fhe-miR-125b-5p	CCCCUGAGACUGAUAAUUGCUC	CCCCUGAGACUGAUAAUUGCUCGUU	3p	iso_3p_extended	3	11	6.13059
fhe-miR-71c-5p	UGAAAGACAUGGGUAAUGAGGU	UGAAAGACAUGGGUAAUGAGGUUAUU	3p	iso_3p_extended	4	12	6.73905			fhe-Novel-78-3p	AAAGUGAACACUGGUGGAUGU	AAGUGAACACUGGUGGAUGC	both	iso_both	1	13	7.43515			fhe-Novel-78-5p	AUUUAUCGGAGUUCAAUAAAUG	GAUUUAUCGGAGUUCAAUAA	both	iso_both	2	9	6.19981			fhe-miR-71a-5p	UGAAAGACGAUGGUAGUGAGAUG	UGAAAGACGAUGGUAGUGAGAUCUU	3p	iso_3p_extended	2	8	6.72343			fhe-miR-96-5p	CUUGGCACUUUGGAAUUGUCA	CUUGGCACUUUGGAAUUG	3p	iso_3p_truncated	3	11	6.13059
fhe-miR-7a-5p	UGGAAGACUGGUGAUAUGUUGUU	UGGAAGACUGGUGAUAUGUUGUGCC	3p	iso_3p_extended	2	12	6.73905			fhe-miR-71b-5p	UGAAAGACUUGAGUAGUGAG	UGAAAGACUUGAGUAGUGAGACGUAU	3p	iso_3p_extended	6	13	7.43515			fhe-miR-71b-5p	UGAAAGACUUGAGUAGUGAG	GAAAGACUUGAGUAGUGAGACG	both	iso_both	2	9	6.19981			fhe-Novel-49-3p	UUUGCAUAUCUAAGUCGGACA	UUGCAUAUCUAAGUCGUACAUC	both	iso_both	1	8	6.72343			fhe-pUbNovel-6-5p	AGGCUGUGUGUAGAGCAAGUUG	AGGCUGUGUGUAGAGCAAGUU	3p	iso_3p_truncated	1	11	6.13059
fhe-miR-7a-5p	UGGAAGACUGGUGAUAUGUUGUU	UGGAAGACUGGUGAUAUGUUGUUGCU	3p	iso_3p_extended	3	12	6.73905			fhe-miR-125b-5p	CCCCUGAGACUGAUAAUUGCUC	CCCCUGAGACUGAUAAUUGCUCGUU	3p	iso_3p_extended	3	13	7.43515			fhe-miR-2e-3p	GUAUCACAGUCCAAGCUUUGG	UAUCACAGUCCAAGCUUUGGUAA	both	iso_both	2	9	6.19981			fhe-Novel-50-3p	UAGAGUACCUGUAGAUUUAG	AGAGUACCUGUAGAGUUAGAU	both	iso_both	1	8	6.72343			fhe-miR-190a-5p	AGAUAUGUUUGGGUUACUUGGUG	AGAUAUGUUUGGGUUACUUGGUUUU	3p	iso_3p_extended	2	11	6.13059
fhe-miR-96-5p	CUUGGCACUUUGGAAUUGUCA	CUUGGCACUUUGGAAUUGUCACUUU	3p	iso_3p_extended	4	12	6.73905			fhe-miR-10-5p	AACCCUGUAGACCCGAGUUUGCA	AACCCUGUAGACCCGAGUUUGCUUU	3p	iso_3p_extended	2	13	7.43515			fhe-miR-61-3p	AUGACUAGAAAGUGCACUCACUU	UGACUAGAAAGUGCACUCACUUAU	both	iso_both	1	9	6.19981			fhe-miR-277b-3p	AAAAUGCAUCAUCUACCCGAGA	AAAAUGCAUCAUCUACCCGAGACU	3p	iso_3p_extended	2	8	6.72343			fhe-miR-190a-5p	AGAUAUGUUUGGGUUACUUGGUG	AGAUAUGUUUGGGUUACUUGGUGACU	3p	iso_3p_extended	3	11	6.13059
fhe-Novel-100-5p	AACACAGCGUAGUCGAAAUC	AACACAGCGUAGUCGAGAUCUU	3p	iso_3p_extended	2	12	6.73905			fhe-pUbNovel-1-5p	UAGUCACUGGGCUACGAACACG	UAGUCACUGGGCUACGAACACGC	3p	iso_3p_extended	1	13	7.43515			fhe-miR-125a-5p	UCCCUGAGACCCUAGAGUUUC	UGUCCCUGAGACCCUAGAGUUUU	both	iso_both	2	9	6.19981			fhe-Novel-100-5p	AACACAGCGUAGUCGAAAUC	AACACAGCGUAGUCGAGAU	3p	iso_3p_truncated	1	8	6.72343			fhe-Novel-78-3p	AAAGUGAACACUGGUGGAUGU	GUGAAAGUGAACACUGGUGGUUU	both	iso_both	2	11	6.13059
fhe-Novel-103-5p	UGACCGUACCACUGAGUGACCC	UGACCGUACCACUGAGUGACU	3p	iso_3p_truncated	1	12	6.73905			fhe-miR-219-5p	UGAUUGUCCAUUCGCAUUUCUUG	UGAUUGUCCAUUCGCAUU	3p	iso_3p_truncated	5	13	7.43515			fhe-pUbNovel-3-5p	UCAGCACCGGCCGAAACGACA	UCAGCACCGGCCGAAACGACAC	3p	iso_3p_extended	1	9	6.19981			fhe-miR-10-5p	AACCCUGUAGACCCGAGUUUGCA	ACCCUGUAGACCCGAGUUUG	both	iso_both	3	8	6.72343			fhe-Novel-78-3p	AAAGUGAACACUGGUGGAUGU	UGAAAGUGAACACUGGUGGAUA	both	iso_both	1	11	6.13059
fhe-Novel-104-5p	UAAUCAGUCGACUUUUCGGUCA	GUAAUCAGUCGACUUUUCGGU	both	iso_both	1	12	6.73905			fhe-miR-31-5p	UGGCAAGAUUAUGGCGAAGCUGA	UGGCAAGAUUAUGGCGAAGCUGAUUC	3p	iso_3p_extended	3	13	7.43515			fhe-Novel-10-3p	ACCGGUCUUGAGAAGGGUUACU	ACCGGUCUUGAGAAGGGUUACUUU	3p	iso_3p_extended	2	9	6.19981			fhe-Novel-78-3p	AAAGUGAACACUGGUGGAUGU	UGAAAGUGAACACUGGUGGU	both	iso_both	1	8	6.72343			fhe-miR-1175-3p	UGAGAUUCAACUACUUCAGCUG	UGAGAUUCAACUACUUCAG	3p	iso_3p_truncated	3	11	6.13059
fhe-Novel-11-5p	AAGCUCGUAGUUGGAUCUGGGU	AGCUCGUAGUUGGAUCUGGGU	5p	iso_5p_truncated	1	12	6.73905			fhe-miR-1175-3p	UGAGAUUCAACUACUUCAGCUG	UGAGAUUCAACUACUUCAGCUGUA	3p	iso_3p_extended	2	13	7.43515			fhe-miR-277a-3p	GUAAAUGCAUUUUCUGGCCCG	UAAAUGCAUUUUCUGGCCCGUAAAU	both	iso_both	4	9	6.19981			fhe-miR-277b-3p	AAAAUGCAUCAUCUACCCGAGA	AAAAUGCAUCAUCUACCCGAGAAU	3p	iso_3p_extended	2	8	6.72343			fhe-miR-2a-3p	GUCACAGCCAGAAUUGAUGAACG	UCACAGCCAGAAUUGAUGAACGUUA	both	iso_both	2	11	6.13059
fhe-Novel-13-5p	UCGGUCAGGCAGUAAGCUGUG	UCGGUCAGGCAGUAAGCUGU	3p	iso_3p_truncated	1	12	6.73905			fhe-Novel-100-5p	AACACAGCGUAGUCGAAAUC	AACACAGCGUAGUCGAAAUCU	3p	iso_3p_extended	1	13	7.43515			fhe-miR-281-3p	AUGUCAUGGAGUUGCUCUCUACA	UGUCAUGGAGUUGCUCUCUACAUA	both	iso_both	1	9	6.19981			fhe-miR-277b-3p	AAAAUGCAUCAUCUACCCGAGA	AAAAUGCAUCAUCUACCCGAGAUC	3p	iso_3p_extended	2	8	6.72343			fhe-miR-71a-5p	UGAAAGACGAUGGUAGUGAGAUG	UGAAAGACGAUGGUAGUGAGAUGCUU	3p	iso_3p_extended	3	11	6.13059
fhe-Novel-18-5p	CGGGCUGGCUCUCAACGGUUUGU	CGGGCUGGCUCUCAACGGUU	3p	iso_3p_truncated	3	12	6.73905			fhe-Novel-28-5p	UUUUGUCAGUUCCAUGUGCUUU	UUUUGUCGGUUCCAUGUUCU	3p	iso_3p_truncated	2	13	7.43515			fhe-miR-277b-3p	AAAAUGCAUCAUCUACCCGAGA	AAAAUGCAUCAUCUACCCGAGAUA	3p	iso_3p_extended	2	9	6.19981			fhe-miR-190a-5p	AGAUAUGUUUGGGUUACUUGGUG	AGAUAUGUUUGGGUUACUUGGUUA	3p	iso_3p_extended	1	8	6.72343			fhe-Novel-48-5p	GUGGCCUCGUAGCUCAGCUGGUAG	GUGGCCUCGUAGCUCAGCUGGUA	3p	iso_3p_truncated	1	11	6.13059
fhe-Novel-18-5p	CGGGCUGGCUCUCAACGGUUUGU	CGGGCUGGCUCUCAACGGUUAUUUU	3p	iso_3p_extended	2	12	6.73905			fhe-Novel-78-3p	AAAGUGAACACUGGUGGAUGU	AAAGUGAACACUGGUGGAUGUUU	3p	iso_3p_extended	2	13	7.43515			fhe-miR-11586-3p	UGUAAGACGAUCGUAGUUGACG	AAUUGUAAGACGAUCGUAGUU	both	iso_both	1	9	6.19981			fhe-Novel-20-5p	UAUCUAAGUCGGACUUGGUU	CAUAUCUAAGUCGGACUUGGU	both	iso_both	1	8	6.72343			fhe-miR-71c-5p	UGAAAGACAUGGGUAAUGAGGU	UGAAAGACAUGGGUAAUGAGGUAUC	3p	iso_3p_extended	3	11	6.13059
fhe-Novel-18-5p	CGGGCUGGCUCUCAACGGUUUGU	CGGGCUGGCUCUCAACGGUUU	3p	iso_3p_truncated	2	12	6.73905			fhe-miR-8457-5p	GGGUGGAUACAGUCGGUUAUG	Canonical	miRNA	miRNA		13	7.43515			fhe-miR-190b-5p	UGAUAUGUAUGGUUUUCGGUUG	UGAUAUGUAUGGUUUUCGGUUGUAA	3p	iso_3p_extended	3	9	6.19981			fhe-miR-2a-3p	GUCACAGCCAGAAUUGAUGAACG	UCACAGCCAGAAUUGAUGAACGAUU	both	iso_both	2	8	6.72343			fhe-miR-9-5p	UCUUUGGUUAUCAAGCAGUAUG	UCUUUGGUUAUCAAGCAGUAUGAA	3p	iso_3p_extended	2	11	6.13059
fhe-Novel-28-5p	UUUUGUCAGUUCCAUGUGCUUU	UUUGUCAGUUCCAUGUGCUUC	both	iso_both	1	12	6.73905			fhe-miR-307-3p	AUCACAACCUACUUGAUUGAGGGG	UCACAACCUACUUGAUUGAGG	both	iso_both	3	12	6.86322			fhe-miR-2162-3p	GUAUUAUGCAACAUUUCACUCU	UAUUAUGCAACAUUUCACUCUAA	both	iso_both	1	9	6.19981			fhe-Novel-79-3p	CAUCGUGGGAUUAGCUUAAU	AAUCAUCGUGGGAUUAGCUUAU	both	iso_both	2	8	6.72343			fhe-pUbNovel-1-5p	UAGUCACUGGGCUACGAACACG	UAGUCACUGGGCUACGAACAC	3p	iso_3p_truncated	1	11	6.13059
fhe-Novel-3-5p	ACUGGACUGACUUUUCCGAGAUU	ACUGGACUGACUUUUCCGAGUUUU	3p	iso_3p_extended	1	12	6.73905			fhe-Novel-32-3p	CUGAAGGAACUACUGUUAAGA	ACUCUGAAGGAACUACUUUU	both	iso_both	1	12	6.86322			fhe-miR-31-5p	UGGCAAGAUUAUGGCGAAGCUGA	UGGCAAGAUUAUGGCGAAGCUGAAUUU	3p	iso_3p_extended	4	9	6.19981			fhe-Novel-59-5p	CAUUCGUAGGGACUCUGUAGUU	CAUUCGUAGGGACUCUGUAGUUU	3p	iso_3p_extended	1	8	6.72343			fhe-Novel-100-5p	AACACAGCGUAGUCGAAAUC	AACACAGCGUAGUCGAAAUCUUU	3p	iso_3p_extended	3	11	6.13059
fhe-Novel-38-3p	GUAAGAUCUACGGUUCUGAAU	GUAAGAUCUACAGUUCUGAAUU	3p	iso_3p_extended	1	12	6.73905			fhe-miR-190b-5p	UGAUAUGUAUGGUUUUCGGUUG	UGAUAUGUAUGGUUUUCGGUUGGU	3p	iso_3p_extended	2	12	6.86322			fhe-miR-1b-3p	UGGAAUGUUGUGAAGUAUGUAC	UGGAAUGUUGUGAAGUAUGUACGCG	3p	iso_3p_extended	3	9	6.19981			fhe-miR-10-5p	AACCCUGUAGACCCGAGUUUGCA	AACCCUGUAGACCCGAGUUUGCGUU	3p	iso_3p_extended	2	8	6.72343			fhe-miR-1a-3p	AUGGAAUGUGGCGAAGUAUGGU	UGGAAUGUGGCGAAGUAUGGUCAG	both	iso_both	2	11	6.13059
fhe-Novel-4-5p	AACAUUUCUCAAGACUGGCUUU	AACAUUUCUCAAGACUGGCUU	3p	iso_3p_truncated	1	12	6.73905			fhe-Novel-11-5p	AAGCUCGUAGUUGGAUCUGGGU	AGCUCGUAGUUGGAUCUGGGUCGCAUA	both	iso_both	5	12	6.86322			fhe-miR-31-5p	UGGCAAGAUUAUGGCGAAGCUGA	UGGCAAGAUUAUGGCGAAGCUGAAUUA	3p	iso_3p_extended	4	9	6.19981			fhe-miR-96-5p	CUUGGCACUUUGGAAUUGUCA	CUUGGCACUUUGGAAUUGUCACUUU	3p	iso_3p_extended	4	8	6.72343			fhe-Novel-3-5p	ACUGGACUGACUUUUCCGAGAUU	ACUGGACUGACUUUUCCGAGCU	3p	iso_3p_truncated	1	11	6.13059
fhe-Novel-75-3p	UUCGGAGAUAGUUAAGGAACU	GAUUCGGAGAUAGUUAAGGA	both	iso_both	1	12	6.73905			fhe-Novel-25-5p	UAGACACUGUGGAACACAACU	GUAGACACUGUGGAACACAAUU	5p	iso_5p_extended	1	12	6.86322			fhe-Novel-48-5p	GUGGCCUCGUAGCUCAGCUGGUAG	GUGGCCUCGUAGCUCAGCUGGUAGAGC	3p	iso_3p_extended	3	9	6.19981			fhe-Novel-79-3p	CAUCGUGGGAUUAGCUUAAU	UCAUCGUGGGAUUAGCUUAAU	5p	iso_5p_extended	1	8	6.72343			fhe-miR-2d-3p	GUAUCACAGUCCUGCUUAGGUG	UAUCACAGUCCUGCUUAGGUGACGA	both	iso_both	3	11	6.13059
fhe-Novel-78-3p	AAAGUGAACACUGGUGGAUGU	GAAAGUGAACACUGGUGGAUAUUU	both	iso_both	3	12	6.73905			fhe-miR-2a-3p	GUCACAGCCAGAAUUGAUGAACG	UCACAGCCAGAAUUGAUGAACGAU	both	iso_both	1	12	6.86322			fhe-miR-71a-5p	UGAAAGACGAUGGUAGUGAGAUG	UGAAAGACGAUGGUAGUGAGAUGGCU	3p	iso_3p_extended	3	9	6.19981			fhe-Novel-75-3p	UUCGGAGAUAGUUAAGGAACU	UUCGGAGAUAGUUAAGGAACUUC	3p	iso_3p_extended	2	8	6.72343			fhe-miR-750-3p	ACCAGAUCUGACUCUUCCAGCUCU	CCAGAUCUGACUCUUCCAGCUCUUUU	both	iso_both	2	11	6.13059
fhe-let-7a-5p	GAGAGGUAGUGACUCAUAUGACU	AGAGGUAGUGACUCAUAUGACUGUU	both	iso_both	2	11	6.17746			fhe-miR-190b-5p	UGAUAUGUAUGGUUUUCGGUUG	UGAUAUGUAUGGUUUUCGGUUGUG	3p	iso_3p_extended	2	12	6.86322			fhe-Novel-64-5p	UCCCCGAUCAAAGAUGCAAGC	UUUCCCCGAUCAAAGAUGCA	both	iso_both	1	9	6.19981			fhe-Novel-38-3p	GUAAGAUCUACGGUUCUGAAU	CCAGUAAGAUCUACAGUUCU	both	iso_both	1	8	6.72343			fhe-miR-2a-3p	GUCACAGCCAGAAUUGAUGAACG	UCACAGCCAGAAUUGAUGAACGGUU	both	iso_both	2	11	6.13059
fhe-miR-11586-3p	UGUAAGACGAUCGUAGUUGACG	GUAAGACGAUCGUAGUUGACA	both	iso_both	1	11	6.17746			fhe-miR-2a-3p	GUCACAGCCAGAAUUGAUGAACG	UCACAGCCAGAAUUGAUGAACGCC	both	iso_both	1	12	6.86322			fhe-miR-1992-3p	UCAGCAGUUGCACCAUUGACG	UCAGCAGUUGCACCAUU	3p	iso_3p_truncated	4	9	6.19981			fhe-miR-10-5p	AACCCUGUAGACCCGAGUUUGCA	AACCCUGUAGACCCGAGUUUGCUC	3p	iso_3p_extended	1	8	6.72343			fhe-Novel-2-3p	AUUACAGUCCGGACGUGGUUU	GAUUACAGUCUGGACGUGGUUC	both	iso_both	1	11	6.13059
fhe-miR-11587-3p	AUUCCGGCAGCUUAGUACAGCU	UUCCGGCAGCUUAGUACAGCUUUU	both	iso_both	2	11	6.17746			fhe-miR-190a-5p	AGAUAUGUUUGGGUUACUUGGUG	AGAUAUGUUUGGGUUACUUGGUGUAA	3p	iso_3p_extended	3	12	6.86322			fhe-Novel-11-5p	AAGCUCGUAGUUGGAUCUGGGU	AGCUCGUAGUUGGAUCUGGGUCGCAUG	both	iso_both	5	9	6.19981			fhe-miR-190a-5p	AGAUAUGUUUGGGUUACUUGGUG	AGAUAUGUUUGGGUUACUUGGUGUGU	3p	iso_3p_extended	3	8	6.72343			fhe-miR-219-5p	UGAUUGUCCAUUCGCAUUUCUUG	UGAUUGUCCAUUCGCAUUUCUUGC	3p	iso_3p_extended	1	11	6.13059
fhe-miR-124-3p	UUAAGGCACGCGGUGAAUGUCA	UAAGGCACGCGGUGAAUA	both	iso_both	4	11	6.17746			fhe-Novel-31-5p	UCACGGAACUGGUACCUCAAUU	GUUCACGGAACUAGUACCUCA	both	iso_both	1	12	6.86322			fhe-miR-190a-5p	AGAUAUGUUUGGGUUACUUGGUG	AGAUAUGUUUGGGUUACUUGGUGAUC	3p	iso_3p_extended	3	8	5.51094			fhe-miR-1a-3p	AUGGAAUGUGGCGAAGUAUGGU	UGGAAUGUGGCGAAGUAUGGUCAG	both	iso_both	2	8	6.72343			fhe-miR-7b-5p	UGGAAGACUUGUGAUUAAGUUGUU	UGGAAGACUUGUGAUUAAGUUG	3p	iso_3p_truncated	2	11	6.13059
fhe-miR-125b-5p	CCCCUGAGACUGAUAAUUGCUC	CCCCUGAGACUGAUAAUUGCUCGGCU	3p	iso_3p_extended	4	11	6.17746			fhe-miR-1b-3p	UGGAAUGUUGUGAAGUAUGUAC	UGGAAUGUUGUGAAGUAUGUACAGGU	3p	iso_3p_extended	4	12	6.86322			fhe-miR-125b-5p	CCCCUGAGACUGAUAAUUGCUC	CCCCUGAGACUGAUAAUUGCUCAG	3p	iso_3p_extended	2	8	5.51094			fhe-miR-125b-5p	CCCCUGAGACUGAUAAUUGCUC	CCCCUGAGACUGAUAAUUGCUCAAU	3p	iso_3p_extended	3	8	6.72343			fhe-miR-1a-3p	AUGGAAUGUGGCGAAGUAUGGU	UGGAAUGUGGCGAAGUAUGGUCUAU	both	iso_both	3	11	6.13059
fhe-miR-125b-5p	CCCCUGAGACUGAUAAUUGCUC	CCCCUGAGACUGAUAAUUGCUCAUU	3p	iso_3p_extended	3	11	6.17746			fhe-Novel-18-5p	CGGGCUGGCUCUCAACGGUUUGU	AUCCGGGCUGGCUCUCAACGUUUUU	both	iso_both	2	12	6.86322			fhe-pUbNovel-6-5p	AGGCUGUGUGUAGAGCAAGUUG	AGGCUGUGUGUAGAGCAAGU	3p	iso_3p_truncated	2	8	5.51094			fhe-Novel-78-3p	AAAGUGAACACUGGUGGAUGU	AAAGUGAACACUGGUGGAUGUUU	3p	iso_3p_extended	2	8	6.72343			fhe-miR-11584-3p	CCAUUAUAUAAGAUUGAGGCUCU	CAUUAUAUAAGAUUGAGGCU	both	iso_both	3	11	6.13059
fhe-miR-190a-5p	AGAUAUGUUUGGGUUACUUGGUG	AGAUAUGUUUGGGUUACUUGGUGAA	3p	iso_3p_extended	2	11	6.17746			fhe-pUbNovel-3-5p	UCAGCACCGGCCGAAACGACA	UCAGCACCGGCCGAAACGACACC	3p	iso_3p_extended	2	12	6.86322			fhe-miR-190b-5p	UGAUAUGUAUGGUUUUCGGUUG	UGAUAUGUAUGGUUUUCGGUUGUUUU	3p	iso_3p_extended	4	8	5.51094			fhe-Novel-104-5p	UAAUCAGUCGACUUUUCGGUCA	GUAAUCAGUCGACUUUUCGGU	both	iso_both	1	8	6.72343			fhe-miR-1b-3p	UGGAAUGUUGUGAAGUAUGUAC	UGGAAUGUUGUGAAGUAUGUACGGU	3p	iso_3p_extended	3	11	6.13059
fhe-miR-190a-5p	AGAUAUGUUUGGGUUACUUGGUG	AGAUAUGUUUGGGUUACUUGGUCU	3p	iso_3p_extended	1	11	6.17746			fhe-miR-281-3p	AUGUCAUGGAGUUGCUCUCUACA	UGUCAUGGAGUUGCUCUCUACAUUC	both	iso_both	2	12	6.86322			fhe-miR-2a-3p	GUCACAGCCAGAAUUGAUGAACG	UCACAGCCAGAAUUGAUGAACGCG	both	iso_both	1	8	5.51094			fhe-miR-1b-3p	UGGAAUGUUGUGAAGUAUGUAC	AUGGAAUGUUGUGAAGUAUGU	both	iso_both	1	8	6.72343			fhe-miR-31-5p	UGGCAAGAUUAUGGCGAAGCUGA	UGGCAAGAUUAUGGCGAAGCUGUU	3p	iso_3p_extended	1	10	5.57326
fhe-miR-1992-3p	UCAGCAGUUGCACCAUUGACG	UCAGCAGUUGCACCAUUGACGCA	3p	iso_3p_extended	2	11	6.17746			fhe-Novel-48-5p	GUGGCCUCGUAGCUCAGCUGGUAG	GUGGCCUCGUAGCUCAGCUGG	3p	iso_3p_truncated	3	12	6.86322			fhe-miR-11586-3p	UGUAAGACGAUCGUAGUUGACG	GUAAGACGAUCGUAGUUGAC	both	iso_both	2	8	5.51094			fhe-miR-7a-5p	UGGAAGACUGGUGAUAUGUUGUU	UGGAAGACUGGUGAUAUGUUGUUCA	3p	iso_3p_extended	2	8	6.72343			fhe-Novel-75-3p	UUCGGAGAUAGUUAAGGAACU	GAUUCGGAGAUAGUUAAGGAUUU	both	iso_both	2	10	5.57326
fhe-miR-1a-3p	AUGGAAUGUGGCGAAGUAUGGU	UGGAAUGUGGCGAAGUAUGGUCUUAUU	both	iso_both	5	11	6.17746			fhe-miR-278-3p	UCGGUGGGAGUAUCAUUCGUGC	UCGGUGGGAGUAUCAUUCGUG	3p	iso_3p_truncated	1	12	6.86322			fhe-miR-36b-3p	ACCACCGGGUAGACAUUCAUC	CCACCGGGUAGACAUUCAUCCGCU	both	iso_both	3	8	5.51094			fhe-miR-2e-3p	GUAUCACAGUCCAAGCUUUGG	UAUCACAGUCCAAGCUUUGGUAA	both	iso_both	2	8	6.72343			fhe-miR-190a-5p	AGAUAUGUUUGGGUUACUUGGUG	AGAUAUGUUUGGGUUAC	3p	iso_3p_truncated	6	10	5.57326
fhe-miR-1a-3p	AUGGAAUGUGGCGAAGUAUGGU	UGGAAUGUGGCGAAGUAUGGUCAAC	both	iso_both	3	11	6.17746			fhe-miR-1b-3p	UGGAAUGUUGUGAAGUAUGUAC	UGGAAUGUUGUGAAGUAUGUACAUA	3p	iso_3p_extended	3	12	6.86322			fhe-Novel-18-5p	CGGGCUGGCUCUCAACGGUUUGU	CGGGCUGGCUCUCAACGGUUAUCU	3p	iso_3p_extended	1	8	5.51094			fhe-miR-9-5p	UCUUUGGUUAUCAAGCAGUAUG	UCUUUGGUUAUCAAGCAGUAUGAGC	3p	iso_3p_extended	3	8	6.72343			fhe-Novel-18-5p	CGGGCUGGCUCUCAACGGUUUGU	AUCCGGGCUGGCUCUCAACGUUUU	both	iso_both	1	10	5.57326
fhe-miR-1b-3p	UGGAAUGUUGUGAAGUAUGUAC	UGGAAUGUUGUGAAGUAUGUACACU	3p	iso_3p_extended	3	11	6.17746			fhe-miR-96-5p	CUUGGCACUUUGGAAUUGUCA	CUUGGCACUUUGGAAUUGUCACUA	3p	iso_3p_extended	3	12	6.86322			fhe-Novel-18-5p	CGGGCUGGCUCUCAACGGUUUGU	UCGGGCUGGCUCUCAACGGUUUUU	5p	iso_5p_extended	1	8	5.51094			fhe-Novel-28-5p	UUUUGUCAGUUCCAUGUGCUUU	UUUUUUGUCGGUUCCAUGUU	both	iso_both	2	8	6.72343			fhe-Novel-11-5p	AAGCUCGUAGUUGGAUCUGGGU	AAGCUCGUAGUUGGAUCUGGGUCGU	3p	iso_3p_extended	3	10	5.57326
fhe-miR-1b-3p	UGGAAUGUUGUGAAGUAUGUAC	UGGAAUGUUGUGAAGUAUGUACCGGC	3p	iso_3p_extended	4	11	6.17746			fhe-miR-125b-5p	CCCCUGAGACUGAUAAUUGCUC	CCCCUGAGACUGAUAAUUGCUCUUA	3p	iso_3p_extended	3	12	6.86322			fhe-miR-190a-5p	AGAUAUGUUUGGGUUACUUGGUG	AGAUAUGUUUGGGUUACUUGGUUG	3p	iso_3p_extended	1	8	5.51094			fhe-miR-125b-5p	CCCCUGAGACUGAUAAUUGCUC	CCCCUGAGACUGAUAAUUGCUCAA	3p	iso_3p_extended	2	8	6.72343			fhe-let-7b-5p	GGAGGUAGUUCGUUGUGUGGU	GGAGGUAGUUCGUUGUGA	3p	iso_3p_truncated	3	10	5.57326
fhe-miR-1b-3p	UGGAAUGUUGUGAAGUAUGUAC	UGGAAUGUUGUGAAGUAUGUACAGGCU	3p	iso_3p_extended	5	11	6.17746			fhe-miR-87-3p	GGUGAGCAAAGUUUCAGGUGUGA	GUGAGCAAAGUUUCAGGUGUGAACU	both	iso_both	2	12	6.86322			fhe-Novel-27-3p	AACGCGAGGUCGUUAGAUGU	ACGCGAGGUCGUUAGAUGUUU	both	iso_both	1	8	5.51094			fhe-Novel-54-3p	AUGAGACGGUGAGUGAUGAAUU	AUGAGACGGUGAGUGAUGAAU	3p	iso_3p_truncated	1	8	6.72343			fhe-miR-71c-5p	UGAAAGACAUGGGUAAUGAGGU	UGAAAGACAUGGGUAAUGAGGUUUU	3p	iso_3p_extended	3	10	5.57326
fhe-miR-1b-3p	UGGAAUGUUGUGAAGUAUGUAC	UGGAAUGUUGUGAAGUAUGUACAGCU	3p	iso_3p_extended	4	11	6.17746			fhe-miR-61-3p	AUGACUAGAAAGUGCACUCACUU	UGACUAGAAAGUGCACUCACUUCUC	both	iso_both	2	12	6.86322			fhe-miR-1b-3p	UGGAAUGUUGUGAAGUAUGUAC	UGGAAUGUUGUGAAGUAUGUACUCUU	3p	iso_3p_extended	4	8	5.51094			fhe-miR-3479b-5p	GAUUGCACUACUCAUAGCCUUC	GAUUGCACUACUCAUAGCCUUCU	3p	iso_3p_extended	1	8	6.72343			fhe-miR-71c-5p	UGAAAGACAUGGGUAAUGAGGU	UGAAAGACAUGGGUAAUGAGGUAAC	3p	iso_3p_extended	3	10	5.57326
fhe-miR-1b-3p	UGGAAUGUUGUGAAGUAUGUAC	UGGAAUGUUGUGAAGUAUGUACGGCA	3p	iso_3p_extended	4	11	6.17746			fhe-miR-11587-3p	AUUCCGGCAGCUUAGUACAGCU	UUCCGGCAGCUUAGUACAGCUUUU	both	iso_both	2	12	6.86322			fhe-miR-1175-3p	UGAGAUUCAACUACUUCAGCUG	UGAGAUUCAACUACUUC	3p	iso_3p_truncated	5	8	5.51094			fhe-miR-125b-5p	CCCCUGAGACUGAUAAUUGCUC	CCCCUGAGACUGAUAAUUGCUCGC	3p	iso_3p_extended	2	8	6.72343			fhe-Novel-52-5p	GUCAGCGAAGACGUCGGGAA	UCAGCGAAGACGUCGGGAAGU	both	iso_both	1	10	5.57326
fhe-miR-277a-3p	GUAAAUGCAUUUUCUGGCCCG	UAAAUGCAUUUUCUGGCCCGUACUU	both	iso_both	4	11	6.17746			fhe-miR-190a-5p	AGAUAUGUUUGGGUUACUUGGUG	AGAUAUGUUUGGGUUACUUGGUGGCU	3p	iso_3p_extended	3	12	6.86322			fhe-Novel-85-5p	GUUCUACCAUCGUAAUAUGCA	UUCUACCAUCGUAAUAGGCGUU	both	iso_both	1	8	5.51094			fhe-Novel-38-3p	GUAAGAUCUACGGUUCUGAAU	GUAAGAUCUACAGUUCUGA	3p	iso_3p_truncated	2	8	6.72343			fhe-Novel-49-3p	UUUGCAUAUCUAAGUCGGACA	UUUGCAUAUCUAAGUCGGACGU	3p	iso_3p_extended	1	10	5.57326
fhe-miR-2a-3p	GUCACAGCCAGAAUUGAUGAACG	UCACAGCCAGAAUUGAUGAACGUGGC	both	iso_both	3	11	6.17746			fhe-miR-190a-5p	AGAUAUGUUUGGGUUACUUGGUG	AGAUAUGUUUGGGUUACUUGGUGUUG	3p	iso_3p_extended	3	12	6.86322			fhe-miR-1175-3p	UGAGAUUCAACUACUUCAGCUG	UGAGAUUCAACUACUUCAGCUGUA	3p	iso_3p_extended	2	8	5.51094			fhe-let-7a-5p	GAGAGGUAGUGACUCAUAUGACU	AGAGGUAGUGACUCAUAUGACUGUU	both	iso_both	2	8	6.72343			fhe-Novel-75-3p	UUCGGAGAUAGUUAAGGAACU	AUUCGGAGAUAGUUAAGGAACC	both	iso_both	1	10	5.57326
[truncated: 4,681 more rows]
[truncated: 32 more columns]

## Sheet: Averaged normalised reads(rpm) 
Supplementary File 1.2: Average of miRNA and isomiRs sequencing results in each Fasciola Hepatica Life stages
[truncated: 193 more rows]

[truncated: 2 more sheets: miRNA uniquq tags, Average unique tags]
